# Supplementary material for: Biologically active constituents of the secretome of human W8B2+ cardiac stem cells
Source: Sci Rep. 2018 Jan 25;8:1579. doi: 10.1038/s41598-018-19855-4 (PMC5785502; doi:10.1038/s41598-018-19855-4)
Supplement: Supplementary file 2 — Supplementary Dataset 1 [file 41598_2018_19855_MOESM2_ESM.xlsx]

## Sheet: Protein
Gene names	Protein names	Intensity	Protein IDs	Majority protein IDs	Peptide counts	Peptide counts (razor+unique)	Peptide counts (unique)	Fasta headers	Number of proteins	Peptides	Razor + unique peptides	Unique peptides	Sequence coverage [%]	Unique + razor sequence coverage [%]	Unique sequence coverage [%]	Mol. weight [kDa]	Sequence lengths	Q-value	Score	Sequence coverage 170924_Max_Full_2fold.raw [%]	MS/MS Count	Only identified by site	Reverse	Potential contaminant	id	Peptide IDs	Peptide is razor	Mod. peptide IDs	Evidence IDs	MS/MS IDs	Best MS/MS	Oxidation (M) site IDs	Oxidation (M) site positions
FN1	Fibronectin;Anastellin;Ugl-Y1;Ugl-Y2;Ugl-Y3	129360000000	P02751	P02751	112	112	112	sp|P02751|FINC_HUMAN Fibronectin OS=Homo sapiens GN=FN1 PE=1 SV=4	1	112	112	112	64.1	64.1	64.1	262.62	2386	0	323.31	64.1	871				244	63;483;570;574;735;736;737;777;1028;1112;1208;1240;1301;1347;1377;1378;1487;1546;1549;1647;1839;1850;1911;1917;1936;2026;2077;2208;2213;2365;2439;2440;2470;2471;2576;2609;2676;2979;3055;3078;3095;3131;3227;3228;3427;3428;3433;3474;3493;3542;3729;4012;4110;4444;4600;4741;4809;4831;4895;4896;4914;4922;4927;4936;4950;4966;5008;5050;5218;5340;5343;5357;5473;5503;5822;5829;5851;5926;6005;6014;6045;606…	True;True;True;True;True;True;True;True;True;True;True;True;True;True;True;True;True;True;True;True;True;True;True;True;True;True;True;True;True;True;True;True;True;True;True;True;True;True;True;True;True;True;True;True;True;True;True;True;True;True;True;True;True;True;True;True;True;True;True;True;True;True;True;True;True;True;True;True;True;True;True;True;True;True;True;True;True;True;True;True…	63;64;490;577;581;744;745;746;786;787;1042;1126;1224;1257;1320;1367;1368;1399;1400;1509;1569;1572;1672;1673;1871;1883;1948;1954;1973;2064;2065;2116;2252;2253;2258;2414;2489;2490;2520;2521;2627;2660;2727;3036;3113;3136;3153;3189;3285;3286;3487;3488;3493;3535;3554;3604;3794;4081;4179;4517;4682;4824;4894;4918;4983;4984;5003;5011;5016;5025;5039;5055;5098;5140;5309;5432;5435;5436;5450;5567;5597;5919;5…	88;89;90;91;92;93;94;95;676;787;788;789;793;1104;1105;1106;1107;1108;1109;1110;1111;1172;1173;1174;1175;1535;1536;1537;1538;1539;1540;1541;1542;1677;1807;1855;1856;1857;1858;1859;1860;1861;1932;1994;1995;1996;1997;1998;1999;2000;2001;2002;2003;2004;2005;2006;2007;2008;2053;2054;2055;2056;2057;2058;2059;2060;2061;2062;2196;2197;2299;2300;2301;2302;2303;2308;2309;2310;2444;2445;2446;2447;2448;2449;…	119;120;121;122;123;124;125;126;127;128;129;130;131;132;133;883;884;1009;1010;1011;1015;1016;1455;1456;1457;1458;1459;1460;1461;1462;1463;1464;1465;1466;1467;1554;1555;1556;1557;1558;2077;2078;2079;2080;2081;2082;2083;2084;2085;2086;2087;2088;2089;2090;2091;2092;2093;2305;2467;2541;2542;2543;2544;2545;2546;2547;2548;2549;2550;2551;2552;2553;2554;2636;2724;2725;2726;2727;2728;2729;2730;2731;2732;2…	128;883;1009;1015;1460;1463;1466;1557;2089;2305;2467;2545;2636;2725;2812;2820;2998;3142;3152;3338;3698;3720;3854;3872;3958;4144;4283;4586;4601;4943;5082;5087;5146;5148;5342;5410;5556;6125;6404;6764;6865;6928;7109;7111;7509;7511;7516;7588;7637;7736;8116;8869;9162;9886;10433;10705;10949;10992;11165;11173;11212;11221;11231;11241;11258;11288;11424;11528;11846;12344;12354;12375;12581;12634;13374;13393…	54;55;56;57;58;59;60;61;62;63;64;65	119;164;209;320;463;477;926;1283;1548;1783;2224;2373
COL1A2	Collagen alpha-2(I) chain	46514000000	P08123	P08123	71	71	71	sp|P08123|CO1A2_HUMAN Collagen alpha-2(I) chain OS=Homo sapiens GN=COL1A2 PE=1 SV=7	1	71	71	71	73.6	73.6	73.6	129.31	1366	0	323.31	73.6	489				300	202;245;492;631;1108;1109;1440;1595;1596;1743;2219;2220;2260;2292;2293;2296;2337;2378;2395;2396;2403;2405;2407;2415;2416;2418;2425;2427;2428;2434;2436;2437;2478;2537;2538;2559;2603;2631;2632;2651;2652;2653;2705;2706;2707;2708;2709;2720;2724;2725;2776;2855;2890;2916;2968;3089;3570;3640;4243;4367;4806;4807;4910;5278;5417;5674;6057;6062;6075;6519;6932	True;True;True;True;True;True;True;True;True;True;True;True;True;True;True;True;True;True;True;True;True;True;True;True;True;True;True;True;True;True;True;True;True;True;True;True;True;True;True;True;True;True;True;True;True;True;True;True;True;True;True;True;True;True;True;True;True;True;True;True;True;True;True;True;True;True;True;True;True;True;True	206;249;250;499;639;1122;1123;1462;1618;1619;1772;1773;2264;2265;2306;2338;2339;2342;2386;2387;2428;2445;2446;2453;2455;2457;2465;2466;2468;2475;2477;2478;2484;2486;2487;2528;2587;2588;2609;2654;2682;2683;2702;2703;2704;2756;2757;2758;2759;2760;2772;2776;2777;2828;2908;2909;2944;2971;3025;3147;3633;3704;4314;4439;4440;4889;4890;4891;4892;4999;5369;5510;5769;6157;6162;6175;6629;7045	283;284;339;340;341;686;868;869;870;871;872;873;874;875;876;877;878;879;880;881;882;883;884;885;886;887;888;889;890;891;892;893;894;895;896;897;898;899;900;901;902;903;904;905;906;907;908;909;910;911;912;913;914;915;916;917;918;919;920;921;922;923;924;925;926;927;928;929;930;931;932;933;934;935;936;937;938;939;940;941;942;943;944;945;946;947;948;949;950;951;952;1672;1673;1674;2136;2366;2367;2368;…	374;375;376;441;442;443;444;445;446;896;1107;1108;1109;1110;1111;1112;1113;1114;1115;1116;1117;1118;1119;1120;1121;1122;1123;1124;1125;1126;1127;1128;1129;1130;1131;1132;1133;1134;1135;1136;1137;1138;1139;1140;1141;1142;1143;1144;1145;1146;1147;1148;1149;1150;1151;1152;1153;1154;1155;1156;1157;1158;1159;1160;1161;1162;1163;1164;1165;1166;1167;1168;1169;1170;1171;1172;1173;1174;1175;1176;1177;1178…	376;446;896;1212;2299;2301;2923;3231;3239;3537;4650;4659;4762;4810;4812;4823;4886;4963;4988;4992;5007;5009;5015;5029;5032;5034;5049;5054;5056;5068;5074;5078;5165;5263;5266;5299;5398;5442;5444;5484;5487;5488;5599;5600;5603;5606;5610;5631;5641;5642;5731;5871;5930;5974;6101;6799;7827;7959;9457;9733;10929;10946;11206;11966;12486;13099;13957;13965;14001;15049;15911	74;75;76;77;78;79;80	93;417;785;1188;1250;1257;1279
THBS1	Thrombospondin-1	25740000000	P07996	P07996	55	55	18	sp|P07996|TSP1_HUMAN Thrombospondin-1 OS=Homo sapiens GN=THBS1 PE=1 SV=2	1	55	55	18	51.5	51.5	18.9	129.38	1170	0	323.31	51.5	285				299	239;477;489;490;766;870;942;1017;1021;1022;1023;1138;1238;1261;1262;1265;1674;1902;2137;2142;2201;2225;2255;2318;2320;2321;2466;2526;2694;2826;2832;3164;3165;3356;3373;3583;3587;3647;3757;3848;3849;3985;4493;4574;4620;4753;5020;5204;5261;5613;6127;6131;6184;6836;6904	True;True;True;True;True;True;True;True;True;True;True;True;True;True;True;True;True;True;True;True;True;True;True;True;True;True;True;True;True;True;True;True;True;True;True;True;True;True;True;True;True;True;True;True;True;True;True;True;True;True;True;True;True;True;True	243;484;496;497;775;880;953;1030;1034;1035;1036;1152;1254;1255;1280;1281;1284;1701;1939;2178;2183;2184;2245;2270;2300;2301;2365;2367;2368;2516;2576;2745;2879;2885;3222;3223;3414;3415;3433;3646;3651;3711;3712;3822;3913;3914;4051;4052;4567;4651;4652;4703;4836;5110;5295;5352;5707;6227;6231;6232;6285;6948;7017	331;332;333;669;670;683;684;1159;1160;1161;1303;1304;1404;1405;1518;1519;1520;1524;1525;1526;1527;1713;1850;1851;1852;1853;1888;1889;1892;1893;2495;2824;2825;3228;3236;3237;3331;3332;3333;3334;3335;3392;3393;3394;3395;3396;3397;3398;3399;3400;3401;3402;3403;3404;3405;3406;3444;3445;3446;3447;3448;3449;3450;3451;3536;3538;3539;3540;3541;3746;3747;3748;3749;3750;3828;3829;3830;3831;3832;4083;4265;4…	429;430;431;432;433;434;435;875;876;877;892;893;894;1535;1536;1537;1538;1539;1540;1541;1736;1737;1738;1878;1879;1880;1881;2049;2050;2051;2052;2053;2054;2055;2060;2061;2062;2063;2064;2065;2066;2067;2068;2350;2351;2536;2537;2538;2539;2583;2584;2588;2589;3402;3834;3835;4427;4436;4437;4438;4439;4440;4562;4563;4564;4565;4566;4567;4568;4569;4664;4665;4666;4667;4668;4669;4670;4671;4672;4673;4674;4675;46…	429;875;893;894;1539;1736;1879;2050;2061;2066;2068;2350;2539;2583;2584;2588;3402;3835;4427;4439;4565;4668;4743;4856;4858;4860;5126;5249;5585;5827;5838;6986;6990;7384;7404;7854;7865;7969;8228;8377;8380;8808;10135;10318;10469;10836;11456;11826;11929;12865;14113;14122;14238;15723;15850	32;33;34;35;36;37;73	174;280;962;1039;1125;1132;1157
SPARC	SPARC	19469000000	P09486	P09486	16	16	16	sp|P09486|SPRC_HUMAN SPARC OS=Homo sapiens GN=SPARC PE=1 SV=1	1	16	16	16	59.7	59.7	59.7	34.632	303	0	323.31	59.7	188				317	445;1039;1150;2014;2015;3895;4026;4862;4863;4888;5042;5314;6027;6382;7127;7140	True;True;True;True;True;True;True;True;True;True;True;True;True;True;True;True	450;451;1053;1164;2051;2052;3960;4095;4949;4950;4975;4976;5132;5406;6127;6489;6490;7241;7254	602;603;604;605;606;607;608;609;1569;1730;1731;3012;3013;3014;3015;3016;6130;6131;6132;6133;6134;6402;6403;6404;6405;6406;6407;6408;6409;6410;6411;6412;7907;7908;7909;7910;7911;7912;7913;7914;7915;7916;7917;7918;7919;7920;7921;7922;7923;7924;7925;7958;7959;7960;7961;7962;7963;7964;7965;7966;7967;7968;7969;7970;7971;7972;7973;7974;7975;7976;7977;7978;7979;8233;8234;8740;8741;8742;8743;8744;9926;99…	776;777;778;779;780;781;782;783;784;785;786;787;788;789;790;791;792;793;2142;2143;2144;2374;2375;2376;2377;4104;4105;4106;4107;4108;4109;8468;8469;8470;8471;8472;8473;8474;8475;8476;8477;8478;8479;8905;8906;8907;8908;8909;8910;8911;8912;8913;8914;8915;8916;8917;8918;8919;8920;8921;8922;8923;8924;8925;11061;11062;11063;11064;11065;11066;11067;11068;11069;11070;11071;11072;11073;11074;11075;11076;1…	793;2143;2377;4105;4107;8474;8911;11061;11074;11151;11509;12239;13892;14780;16295;16368	95;96;97	92;226;262
HSPG2	Basement membrane-specific heparan sulfate proteoglycan core protein;Endorepellin;LG3 peptide	18582000000	P98160	P98160	144	144	144	sp|P98160|PGBM_HUMAN Basement membrane-specific heparan sulfate proteoglycan core protein OS=Homo sapiens GN=HSPG2 PE=1 SV=4	1	144	144	144	51.6	51.6	51.6	468.83	4391	0	323.31	51.6	354				685	26;85;146;167;211;343;416;463;466;479;488;502;558;567;639;654;706;729;760;763;768;769;776;835;844;880;888;904;910;911;912;932;944;963;1056;1084;1328;1353;1514;1581;1618;1619;1785;1828;1867;1907;1994;2100;2139;2160;2177;2316;2343;2521;2540;2667;2691;2722;2760;2787;2810;3006;3035;3040;3048;3049;3106;3186;3187;3190;3191;3192;3193;3376;3382;3410;3420;3601;3847;3869;3888;3905;4007;4023;4029;4031;4179;…	True;True;True;True;True;True;True;True;True;True;True;True;True;True;True;True;True;True;True;True;True;True;True;True;True;True;True;True;True;True;True;True;True;True;True;True;True;True;True;True;True;True;True;True;True;True;True;True;True;True;True;True;True;True;True;True;True;True;True;True;True;True;True;True;True;True;True;True;True;True;True;True;True;True;True;True;True;True;True;True…	26;86;149;170;215;348;421;470;473;486;495;509;565;574;647;662;715;738;769;772;777;778;785;845;854;890;898;915;921;922;923;943;955;975;1070;1098;1347;1374;1536;1604;1642;1643;1817;1860;1900;1944;2031;2139;2180;2203;2221;2363;2393;2571;2590;2718;2742;2774;2812;2839;2862;3063;3092;3097;3106;3107;3164;3244;3245;3248;3249;3250;3251;3436;3442;3470;3480;3665;3912;3934;3953;3970;4076;4092;4098;4100;4248;…	31;124;209;210;236;237;294;464;567;636;639;640;672;681;682;702;771;772;773;782;783;960;961;979;1045;1046;1098;1149;1150;1154;1155;1156;1163;1164;1171;1246;1247;1260;1261;1317;1327;1328;1351;1352;1353;1362;1363;1364;1365;1366;1367;1390;1391;1407;1408;1409;1433;1434;1596;1597;1598;1599;1637;1638;1967;2016;2017;2258;2259;2350;2411;2412;2413;2657;2658;2710;2756;2833;2834;2835;2836;2978;3166;3167;3168…	38;166;280;281;282;311;312;313;314;389;605;735;823;826;827;828;879;889;890;891;916;992;993;994;1003;1004;1005;1245;1246;1267;1268;1356;1357;1449;1519;1520;1521;1528;1529;1530;1531;1532;1543;1544;1545;1553;1657;1658;1674;1675;1676;1677;1757;1758;1774;1775;1776;1807;1808;1809;1810;1811;1822;1823;1824;1825;1826;1827;1828;1829;1830;1859;1860;1883;1884;1885;1913;1914;1915;1916;2190;2191;2192;2193;2194…	38;166;282;312;389;605;735;823;826;879;890;916;994;1004;1246;1268;1357;1449;1521;1528;1543;1545;1553;1657;1677;1758;1774;1810;1822;1825;1829;1859;1884;1914;2194;2254;2689;2758;3095;3206;3293;3294;3621;3685;3740;3846;4060;4341;4431;4476;4507;4854;4912;5234;5269;5543;5581;5635;5707;5758;5798;6185;6328;6365;6390;6391;6891;7032;7035;7039;7042;7045;7046;7410;7419;7476;7496;7894;8374;8424;8458;8492;886…
COL1A1	Collagen alpha-1(I) chain	16797000000	P02452;CON__Q862S4;P02458	P02452	55;4;2	55;4;2	55;4;2	sp|P02452|CO1A1_HUMAN Collagen alpha-1(I) chain OS=Homo sapiens GN=COL1A1 PE=1 SV=5	3	55	55	55	57.2	57.2	57.2	138.94	1464;114;1487	0	323.31	57.2	196				238	374;1077;1105;1207;1323;1427;1570;2217;2289;2294;2322;2324;2358;2411;2412;2413;2414;2417;2423;2430;2433;2473;2475;2486;2487;2629;2644;2645;2646;2714;2770;2773;2795;2797;2867;2868;2871;2889;3144;3559;4250;4636;4820;4821;4905;4911;5541;5683;5835;6073;6074;6485;6548;6625;7119	True;True;True;True;True;True;True;True;True;True;True;True;True;True;True;True;True;True;True;True;True;True;True;True;True;True;True;True;True;True;True;True;True;True;True;True;True;True;True;True;True;True;True;True;True;True;True;True;True;True;True;True;True;True;True	379;1091;1119;1223;1342;1449;1593;2262;2335;2340;2369;2370;2372;2407;2461;2462;2463;2464;2467;2473;2480;2483;2523;2525;2536;2537;2680;2695;2696;2697;2765;2766;2822;2825;2847;2849;2921;2922;2925;2943;3202;3621;4321;4719;4905;4906;4907;4908;4994;5000;5635;5778;5932;5933;6173;6174;6594;6595;6658;6735;7233	504;505;506;507;508;509;510;511;512;513;514;515;516;517;1625;1626;1627;1628;1629;1667;1806;1960;1961;1962;2121;2122;2337;3371;3372;3373;3374;3375;3376;3377;3378;3379;3494;3503;3542;3543;3544;3546;3547;3597;3670;3671;3672;3673;3674;3675;3676;3680;3689;3690;3701;3705;3759;3762;3776;3777;3778;3779;3980;4001;4002;4003;4004;4005;4108;4109;4181;4184;4215;4216;4219;4220;4313;4314;4318;4319;4320;4343;499…	663;664;665;666;667;668;669;670;671;672;673;674;675;676;677;678;679;680;2237;2238;2239;2240;2241;2242;2243;2294;2465;2466;2679;2680;2681;2682;2683;2684;2903;2904;3190;4622;4623;4624;4625;4626;4627;4628;4629;4630;4631;4632;4633;4634;4635;4636;4637;4638;4806;4818;4819;4862;4863;4864;4866;4867;4931;5020;5021;5022;5023;5024;5025;5026;5027;5033;5045;5046;5047;5059;5064;5152;5153;5154;5159;5160;5161;51…	674;2237;2294;2465;2683;2903;3190;4636;4806;4819;4864;4867;4931;5020;5023;5024;5026;5033;5046;5059;5064;5153;5160;5186;5187;5439;5472;5475;5478;5621;5720;5727;5768;5772;5888;5891;5898;5925;6953;7793;9468;10492;10973;10977;11199;11209;12688;13124;13419;13994;13996;14988;15110;15272;16264	49;50;51;52;53	181;729;1000;1293;1377
IGFBP7	Insulin-like growth factor-binding protein 7	16245000000	Q16270	Q16270	16	16	16	sp|Q16270|IBP7_HUMAN Insulin-like growth factor-binding protein 7 OS=Homo sapiens GN=IGFBP7 PE=1 SV=1	1	16	16	16	51.1	51.1	51.1	29.13	282	0	323.31	51.1	84				800	191;973;1272;1508;2514;2515;2813;2897;2952;2953;3490;3491;5794;6006;6007;7211	True;True;True;True;True;True;True;True;True;True;True;True;True;True;True;True	195;986;1291;1530;2564;2565;2865;2951;2952;3007;3008;3551;3552;5890;6106;6107;7326	268;269;270;1445;1900;2244;2245;2246;2247;3808;3809;3810;3811;4245;4353;4354;4428;4429;4430;4431;4432;5507;5508;5509;5510;5511;5512;5513;5514;5515;5516;9521;9522;9523;9882;9883;9884;9885;9886;9887;11830;11831	354;355;356;357;358;359;1927;2597;3077;3078;3079;3080;3081;5221;5222;5223;5224;5225;5226;5803;5804;5805;5941;5942;6045;6046;6047;6048;6049;6050;6051;6052;6053;6054;6055;6056;6057;6058;6059;6060;6061;6062;6063;6064;7615;7616;7617;7618;7619;7620;7621;7622;7623;7624;7625;7626;7627;7628;7629;7630;7631;7632;7633;7634;13322;13323;13324;13325;13326;13327;13809;13810;13811;13812;13813;13814;13815;13816;1…	354;1927;2597;3079;5223;5226;5804;5941;6056;6064;7624;7634;13326;13809;13815;16636	131	85
ACTB	Actin, cytoplasmic 1;Actin, cytoplasmic 1, N-terminally processed	13582000000	P60709;A5A3E0;Q562R1	P60709	21;6;5	21;6;5	1;0;0	sp|P60709|ACTB_HUMAN Actin, cytoplasmic 1 OS=Homo sapiens GN=ACTB PE=1 SV=1	3	21	21	1	69.1	69.1	4.5	41.736	375;1075;376	0	323.31	69.1	111				611	208;620;621;876;1019;1249;1254;1358;1359;1654;2922;3041;3263;3264;3529;3586;3858;4993;5912;6276;6356	True;True;True;True;True;True;True;True;True;True;True;True;True;True;True;True;True;True;True;True;True	212;628;629;886;1032;1266;1267;1272;1273;1380;1381;1680;1681;2977;3098;3099;3321;3322;3591;3649;3650;3923;5083;6010;6380;6381;6463	291;855;856;857;1312;1313;1522;1871;1872;1877;1878;1879;1880;1881;2024;2025;2026;2463;2464;2465;2466;4385;4625;4626;5159;5160;5565;5566;5567;5568;5569;5667;5668;5669;5670;6080;6081;6082;8145;8146;9727;9728;9729;10308;10309;10310;10311;10312;10313;10314;10315;10316;10317;10473;10474	385;386;1091;1092;1093;1094;1095;1750;1751;1752;2057;2058;2565;2566;2571;2572;2573;2574;2575;2576;2768;2769;2770;2771;3360;3361;3362;3363;3364;3365;3366;5991;5992;5993;5994;6367;6368;7163;7164;7165;7166;7167;7699;7700;7701;7702;7703;7704;7705;7706;7707;7708;7709;7710;7711;7712;7713;7714;7715;7860;7861;7862;7863;7864;8397;8398;8399;8400;8401;8402;8403;8404;11389;11390;11391;11392;11393;11394;13604…	385;1091;1095;1751;2057;2565;2576;2769;2771;3365;5992;6367;7166;7167;7702;7862;8398;11394;13606;14454;14730	114;115;116;117;118;119	44;47;153;190;305;325
VIM	Vimentin	12028000000	P08670;P17661;P41219;Q16352;P07196;P07197;P12036	P08670	34;5;4;1;1;1;1	34;5;4;1;1;1;1	32;3;2;1;1;1;1	sp|P08670|VIME_HUMAN Vimentin OS=Homo sapiens GN=VIM PE=1 SV=4	7	34	34	32	65.2	65.2	63.3	53.651	466;470;470;499;543;916;1026	0	323.31	65.2	95				311	1113;1271;1530;1667;1668;1745;1864;1937;1951;1964;3326;3327;3447;3672;3743;3744;3956;4020;4133;4284;4293;4294;4554;4738;4974;5181;5198;5199;5360;6190;6334;6458;6467;6471	True;True;True;True;True;True;True;True;True;True;True;True;True;True;True;True;True;True;True;True;True;True;True;True;True;True;True;True;True;True;True;True;True;True	1127;1290;1552;1694;1695;1775;1776;1897;1974;1988;2001;3384;3385;3507;3737;3808;3809;4021;4022;4089;4202;4355;4364;4365;4630;4821;5063;5272;5289;5290;5453;6292;6441;6566;6575;6579;6580	1678;1899;2279;2487;2488;2489;2600;2601;2602;2603;2604;2753;2910;2926;2927;2928;2942;5266;5267;5268;5269;5270;5271;5272;5273;5274;5275;5276;5277;5278;5444;5445;5446;5447;5448;5449;5450;5451;5789;5901;5902;5903;5904;5905;6266;6267;6268;6394;6614;6842;6853;6854;6855;6856;7355;7356;7653;8112;8433;8455;8456;8825;8826;10177;10178;10445;10611;10630;10636;10637;10638	2306;2596;3118;3390;3391;3392;3393;3543;3544;3545;3546;3547;3548;3736;3970;3971;3972;3973;3991;3992;3993;4011;7312;7313;7314;7315;7316;7317;7318;7319;7320;7321;7322;7323;7324;7325;7326;7327;7328;7329;7543;7544;7545;7546;7547;7548;7549;7550;8000;8001;8150;8151;8152;8153;8154;8155;8156;8157;8158;8159;8687;8688;8689;8893;9228;9539;9552;9553;9554;9555;9556;10291;10292;10685;10686;11334;11784;11785;11…	2306;2596;3118;3390;3392;3546;3736;3972;3991;4011;7326;7327;7546;8000;8155;8158;8687;8893;9228;9539;9552;9556;10292;10686;11334;11784;11811;11813;12381;14250;14688;14914;14945;14955	90;91;92;93	154;183;347;391
TGFBI	Transforming growth factor-beta-induced protein ig-h3	9284400000	Q15582	Q15582	32	32	32	sp|Q15582|BGH3_HUMAN Transforming growth factor-beta-induced protein ig-h3 OS=Homo sapiens GN=TGFBI PE=1 SV=1	1	32	32	32	64	64	64	74.68	683	0	323.31	64	104				792	54;99;1120;1161;1607;1675;1782;2172;2311;2333;3314;3315;3383;3766;3816;4423;4688;4768;4769;4810;4945;5018;5679;5760;5857;6152;6608;6681;6684;7125;7192;7193	True;True;True;True;True;True;True;True;True;True;True;True;True;True;True;True;True;True;True;True;True;True;True;True;True;True;True;True;True;True;True;True	54;101;1134;1175;1630;1702;1814;2215;2216;2358;2382;3372;3373;3443;3831;3881;4496;4771;4851;4852;4895;5034;5108;5774;5856;5955;6253;6718;6791;6794;7239;7306;7307	73;142;143;1688;1689;1745;1746;2383;2384;2496;2653;3283;3284;3285;3527;3558;3559;5248;5249;5250;5352;5960;6022;7064;7065;7066;7067;7068;7069;7570;7766;7767;7832;7833;7834;8056;8057;8183;8184;9359;9360;9476;9477;9618;10119;10120;10837;10838;10953;10957;10958;10959;11591;11592;11593;11594;11595;11596;11597;11598;11599;11600;11601;11602;11603;11604;11605;11606;11607;11608;11609;11786;11787;11788;117…	97;187;188;189;190;191;2317;2318;2319;2320;2392;2393;3258;3259;3260;3403;3404;3405;3613;4498;4499;4500;4501;4502;4845;4879;4880;4881;4882;7290;7291;7292;7293;7420;7421;7422;8244;8318;9839;9840;9841;9842;9843;9844;9845;10583;10868;10869;10952;10953;10954;10955;10956;10957;11252;11253;11441;11442;13114;13115;13116;13117;13118;13119;13265;13266;13267;13268;13269;13270;13453;13454;14168;14169;15237;1…	97;191;2318;2393;3259;3403;3613;4499;4845;4879;7290;7292;7421;8244;8318;9841;10583;10868;10869;10957;11253;11442;13114;13269;13453;14168;15238;15392;15397;16274;16569;16571	130	517
BGN	Biglycan	9079100000	P21810	P21810	15	15	14	sp|P21810|PGS1_HUMAN Biglycan OS=Homo sapiens GN=BGN PE=1 SV=2	1	15	15	14	46.5	46.5	44.3	41.654	368	0	323.31	46.5	65				418	1235;1236;1652;1653;1694;2637;2852;3393;3800;3986;4689;4752;6556;6742;6912	True;True;True;True;True;True;True;True;True;True;True;True;True;True;True	1251;1252;1678;1679;1721;2688;2905;3453;3865;4053;4772;4835;6666;6854;7025	1839;1840;1841;1842;1843;1844;1845;1846;2457;2458;2459;2460;2461;2462;2519;3991;3992;3993;4295;5363;5364;5365;5366;5367;5368;5369;5370;6002;6340;7571;7572;7573;7574;7575;7576;7577;7578;7579;7580;7581;7582;7583;7584;7740;10757;11037;11300;11301	2510;2511;2512;2513;2514;2515;2516;2517;2518;2519;2520;2521;2522;3351;3352;3353;3354;3355;3356;3357;3358;3359;3431;5458;5459;5460;5461;5462;5864;7434;7435;7436;7437;7438;7439;7440;7441;7442;7443;7444;8292;8810;10584;10585;10586;10587;10588;10589;10590;10591;10592;10593;10594;10595;10596;10597;10598;10832;10833;15121;15122;15499;15500;15866;15867;15868;15869;15870	2517;2522;3353;3357;3431;5461;5864;7435;8292;8810;10598;10833;15122;15499;15870
CFH	Complement factor H	7869400000	P08603;Q03591;P36980;Q02985	P08603	60;6;1;1	60;6;1;1	60;6;1;1	sp|P08603|CFAH_HUMAN Complement factor H OS=Homo sapiens GN=CFH PE=1 SV=4	4	60	60	60	65.5	65.5	65.5	139.09	1231;330;270;330	0	323.31	65.5	154				310	206;500;661;778;793;843;852;867;939;941;956;1130;1383;1499;1608;1646;1814;2158;2221;2326;2441;2572;2964;3160;3161;3175;3294;3518;3598;3622;3928;4015;4406;4641;4684;4830;4906;5334;5355;5425;5427;5588;5612;5651;5721;5742;5813;5818;5980;6051;6056;6133;6137;6272;6819;6820;7007;7014;7018;7281	True;True;True;True;True;True;True;True;True;True;True;True;True;True;True;True;True;True;True;True;True;True;True;True;True;True;True;True;True;True;True;True;True;True;True;True;True;True;True;True;True;True;True;True;True;True;True;True;True;True;True;True;True;True;True;True;True;True;True;True	210;507;670;788;803;853;862;877;950;952;968;1144;1405;1521;1631;1670;1671;1846;2200;2266;2374;2491;2622;3020;3021;3218;3219;3233;3352;3579;3580;3662;3686;3993;4084;4479;4724;4767;4917;4995;5426;5448;5518;5520;5682;5706;5745;5746;5816;5837;5910;5915;6079;6151;6156;6234;6238;6376;6931;6932;7121;7128;7132;7396	289;698;699;987;988;1176;1196;1257;1258;1259;1273;1297;1398;1399;1400;1402;1403;1424;1703;2067;2068;2231;2232;2233;2385;2386;2442;2443;2693;2694;3259;3260;3388;3549;3550;3719;3891;4454;4455;4456;4457;5012;5013;5040;5205;5553;5554;5689;5690;5725;6176;6385;6386;6387;7044;7513;7565;7859;7860;8013;8014;8780;8781;8817;8818;8917;8920;9159;9160;9187;9188;9241;9242;9417;9442;9546;9547;9552;9553;9554;9829…	383;911;912;1278;1279;1280;1281;1282;1283;1284;1559;1560;1588;1589;1671;1672;1673;1696;1730;1867;1868;1869;1870;1871;1872;1875;1876;1877;1902;2339;2832;2833;2834;2835;3062;3063;3064;3065;3066;3261;3262;3263;3327;3328;3666;3667;4467;4468;4469;4660;4869;4870;5091;5322;6094;6095;6096;6097;6980;6981;7013;7238;7683;7684;7685;7686;7887;7888;7930;7931;7932;8524;8525;8878;8879;8880;8881;8882;9817;9818;10…	383;911;1283;1560;1589;1671;1696;1730;1870;1876;1902;2339;2832;3064;3263;3328;3666;4467;4660;4869;5091;5322;6096;6980;6981;7013;7238;7685;7888;7931;8524;8878;9818;10503;10578;10990;11200;12323;12371;12494;12498;12824;12863;12935;13192;13224;13357;13367;13742;13946;13954;14129;14135;14436;15633;15635;16065;16079;16098;16780	86;87;88;89	64;162;340;1174
VCAN	Versican core protein	7861600000	P13611	P13611	28	28	28	sp|P13611|CSPG2_HUMAN Versican core protein OS=Homo sapiens GN=VCAN PE=1 SV=3	1	28	28	28	10.4	10.4	10.4	372.82	3396	0	323.31	10.4	86				361	74;468;745;838;1220;1870;1981;1982;2140;2199;2200;2835;3468;3630;3834;3965;4105;4301;4677;4981;4990;5371;5746;6313;6532;6823;7073;7249	True;True;True;True;True;True;True;True;True;True;True;True;True;True;True;True;True;True;True;True;True;True;True;True;True;True;True;True	75;475;754;848;1236;1903;2018;2019;2181;2243;2244;2888;3528;3529;3694;3899;4031;4174;4372;4373;4760;5070;5080;5464;5841;6420;6642;6935;7187;7364	110;111;642;1130;1250;1251;1823;2759;2961;2962;3233;3327;3328;3329;3330;4276;5476;5477;5734;5735;5736;6041;6042;6279;6564;6864;6865;6866;6867;6868;6869;6870;7557;7558;8120;8142;8843;9447;9448;9449;9450;9451;9452;10409;10722;10723;10724;10725;10726;11144;11145;11525;11892;11893	151;152;830;831;1497;1661;1662;1663;1664;1665;2493;3743;4033;4034;4035;4036;4432;4554;4555;4556;4557;4558;4559;4560;4561;5843;5844;7576;7577;7578;7941;7942;7943;7944;8339;8340;8341;8702;9147;9148;9149;9564;9565;9566;9567;9568;9569;9570;9571;9572;9573;10567;10568;10569;10570;11344;11386;12401;13230;13231;13232;13233;13234;13235;14626;15071;15072;15073;15074;15075;15076;15077;15078;15640;15641;1564…	151;831;1497;1662;2493;3743;4034;4036;4432;4555;4559;5844;7577;7943;8341;8702;9148;9571;10567;11344;11386;12401;13231;14626;15074;15645;16187;16720	100;101	3214;3353
COL6A3	Collagen alpha-3(VI) chain	7448500000	P12111	P12111	126	126	126	sp|P12111|CO6A3_HUMAN Collagen alpha-3(VI) chain OS=Homo sapiens GN=COL6A3 PE=1 SV=5	1	126	126	126	52.7	52.7	52.7	343.67	3177	0	323.31	52.7	219				352	41;79;150;154;201;330;350;355;363;384;504;596;1071;1160;1163;1176;1318;1340;1421;1422;1625;1714;1717;1897;1906;1924;1985;2241;2266;2298;2354;2359;2364;2469;2517;2664;2682;2701;2901;2914;3126;3127;3166;3167;3173;3226;3449;3472;3523;3723;3738;3912;3913;4168;4172;4187;4191;4220;4249;4318;4350;4457;4461;4587;4599;4613;4693;4704;4742;4760;4891;4893;4956;4996;5034;5071;5090;5094;5134;5146;5240;5277;531…	True;True;True;True;True;True;True;True;True;True;True;True;True;True;True;True;True;True;True;True;True;True;True;True;True;True;True;True;True;True;True;True;True;True;True;True;True;True;True;True;True;True;True;True;True;True;True;True;True;True;True;True;True;True;True;True;True;True;True;True;True;True;True;True;True;True;True;True;True;True;True;True;True;True;True;True;True;True;True;True…	41;80;153;157;205;335;355;360;368;389;511;603;1085;1174;1177;1190;1337;1359;1443;1444;1649;1742;1745;1934;1943;1961;2022;2286;2312;2344;2404;2408;2413;2519;2567;2715;2733;2752;2956;2969;3184;3185;3224;3225;3231;3284;3509;3533;3585;3788;3803;3977;3978;4237;4241;4256;4260;4291;4320;4390;4422;4530;4534;4668;4681;4696;4776;4787;4825;4843;4979;4981;5045;5086;5124;5161;5180;5184;5224;5236;5331;5368;541…	50;51;117;214;215;220;282;450;472;478;479;488;529;530;704;819;1619;1743;1744;1748;1761;1952;1984;2111;2112;2113;2114;2419;2549;2553;2815;2831;2832;2860;2861;2967;2968;3429;3469;3470;3509;3510;3594;3598;3603;3604;3753;3813;4048;4070;4091;4358;4375;4965;4966;5029;5030;5031;5037;5038;5110;5111;5112;5453;5454;5481;5482;5559;5866;5892;5893;6154;6155;6156;6157;6680;6681;6682;6686;6687;6710;6711;6716;67…	68;69;70;158;159;286;287;288;294;373;589;613;624;625;636;637;693;694;918;1045;2230;2389;2390;2391;2395;2410;2667;2711;2885;2886;2887;2888;2889;2890;2891;2892;3300;3475;3483;3484;3821;3843;3844;3884;3885;3886;4045;4046;4047;4048;4716;4774;4775;4826;4827;4928;4932;4937;4938;5141;5228;5540;5566;5595;5946;5969;6922;6923;7001;7002;7003;7009;7010;7011;7105;7106;7107;7108;7552;7553;7554;7582;7583;7691;8…	70;158;288;294;373;589;613;624;637;694;918;1045;2230;2389;2395;2410;2667;2711;2888;2892;3300;3475;3483;3821;3843;3885;4047;4716;4775;4827;4928;4932;4937;5141;5228;5540;5566;5595;5946;5969;6922;6923;7002;7003;7010;7106;7554;7582;7691;8103;8137;8500;8503;9315;9323;9353;9360;9417;9466;9600;9689;9917;9970;10350;10432;10450;10604;10624;10708;10851;11158;11161;11265;11401;11498;11565;11585;11596;11671;…
FBN1	Fibrillin-1	7033100000	P35555;P35556	P35555	82;3	82;3	82;3	sp|P35555|FBN1_HUMAN Fibrillin-1 OS=Homo sapiens GN=FBN1 PE=1 SV=3	2	82	82	82	41.1	41.1	41.1	312.24	2871;2912	0	323.31	41.1	168				504	68;249;694;741;752;753;755;756;764;803;805;807;810;840;865;885;886;892;894;896;917;925;959;966;1148;1169;1585;1609;1656;1709;2347;2393;2462;2463;2468;2483;2488;2506;2678;2739;2740;2815;2830;2896;2908;2909;3057;3297;3308;3453;3657;3699;3924;4189;4561;4584;4628;4634;4639;4681;4816;4840;5023;5270;5271;5335;5440;5553;5765;5975;5978;6050;6086;6105;6143;6169;6596;7057;7069;7170;7194;7212	True;True;True;True;True;True;True;True;True;True;True;True;True;True;True;True;True;True;True;True;True;True;True;True;True;True;True;True;True;True;True;True;True;True;True;True;True;True;True;True;True;True;True;True;True;True;True;True;True;True;True;True;True;True;True;True;True;True;True;True;True;True;True;True;True;True;True;True;True;True;True;True;True;True;True;True;True;True;True;True…	69;254;703;750;761;762;764;765;773;813;815;817;820;850;875;895;896;902;904;906;907;928;936;971;978;1162;1183;1608;1632;1683;1737;2397;2443;2512;2513;2518;2533;2538;2556;2729;2791;2792;2867;2883;2950;2963;2964;3115;3355;3366;3513;3722;3764;3989;4258;4637;4665;4711;4717;4722;4764;4901;4927;5113;5361;5362;5427;5533;5647;5861;6074;6077;6150;6186;6205;6244;6270;6706;7171;7183;7284;7308;7327	101;345;1029;1030;1116;1139;1140;1141;1143;1144;1145;1157;1208;1209;1211;1213;1216;1253;1254;1290;1322;1323;1324;1325;1333;1334;1336;1338;1339;1372;1380;1429;1437;1728;1754;2354;2355;2387;2388;2469;2538;2539;3585;3640;3641;3742;3743;3752;3772;3780;3799;4065;4066;4141;4142;4247;4269;4270;4351;4352;4368;4369;4370;4653;5209;5225;5226;5227;5228;5229;5230;5231;5232;5233;5234;5235;5236;5237;5238;5239;5…	141;450;1336;1337;1338;1473;1507;1508;1509;1510;1512;1513;1514;1533;1604;1605;1608;1609;1611;1614;1667;1668;1717;1718;1719;1765;1766;1767;1768;1769;1770;1771;1772;1782;1783;1784;1786;1788;1789;1835;1836;1845;1846;1908;1919;2372;2403;3214;3215;3216;3217;3264;3265;3369;3459;3460;3461;3462;4917;4982;4983;4984;5118;5119;5120;5121;5140;5178;5179;5180;5190;5191;5211;5561;5562;5667;5668;5669;5807;5808;5…	141;450;1337;1473;1507;1509;1512;1514;1533;1604;1608;1611;1614;1667;1717;1766;1771;1783;1786;1789;1836;1845;1908;1919;2372;2403;3217;3265;3369;3459;4917;4983;5119;5121;5140;5179;5190;5211;5561;5668;5669;5808;5834;5940;5957;5959;6413;7244;7266;7560;7982;8035;8519;9357;10301;10347;10481;10489;10499;10574;10965;11012;11484;11950;11953;12328;12520;12714;13276;13735;13740;13943;14017;14064;14153;14204…	109	941
POSTN	Periostin	6662800000	Q15063	Q15063	35	35	14	sp|Q15063|POSTN_HUMAN Periostin OS=Homo sapiens GN=POSTN PE=1 SV=2	1	35	35	14	51.8	51.8	22	93.313	836	0	323.31	51.8	80				776	5;1091;1185;1307;1576;1635;1705;1827;2055;2181;2312;2446;2590;2591;2666;2767;2780;2781;3265;3266;3273;3290;3457;3458;4056;4174;4176;4196;4337;4619;4674;6290;6538;6617;6685	True;True;True;True;True;True;True;True;True;True;True;True;True;True;True;True;True;True;True;True;True;True;True;True;True;True;True;True;True;True;True;True;True;True;True	5;1105;1199;1326;1599;1659;1732;1859;2094;2225;2359;2496;2641;2642;2717;2819;2832;2833;3323;3324;3331;3348;3517;3518;4125;4243;4245;4265;4409;4702;4757;6395;6396;6648;6727;6795	5;6;7;1645;1646;1772;1773;1939;1940;2343;2344;2430;2531;2709;3078;3079;3298;3299;3528;3529;3530;3724;3930;3931;3932;4050;4178;4194;4195;4196;4197;4198;5161;5162;5163;5173;5199;5464;5465;5466;6465;6689;6691;6723;6724;6725;6726;6938;7482;7483;7484;7554;10334;10335;10733;10734;10735;10851;10960	5;6;7;8;9;10;2265;2266;2267;2422;2423;2424;2425;2645;2646;2647;2648;3197;3198;3199;3314;3449;3684;4197;4198;4517;4518;4846;4847;4848;4849;4850;5097;5098;5375;5376;5377;5542;5717;5739;5740;5741;5742;5743;5744;5745;7168;7169;7170;7171;7172;7173;7191;7192;7231;7564;7565;7566;8994;9326;9328;9372;9373;9374;9375;9376;9377;9661;10462;10463;10464;10564;14477;14478;14479;15088;15089;15090;15091;15256;15399	9;2267;2423;2647;3199;3314;3449;3684;4198;4517;4847;5098;5375;5377;5542;5717;5741;5744;7168;7173;7191;7231;7564;7566;8994;9326;9328;9374;9661;10464;10564;14478;15089;15256;15399	40	84
IGFBP4	Insulin-like growth factor-binding protein 4	6521800000	P22692	P22692	11	11	11	sp|P22692|IBP4_HUMAN Insulin-like growth factor-binding protein 4 OS=Homo sapiens GN=IGFBP4 PE=1 SV=2	1	11	11	11	41.5	41.5	41.5	27.934	258	0	230.13	41.5	42				425	908;909;965;1509;1767;2398;2399;4246;4935;4959;6093	True;True;True;True;True;True;True;True;True;True;True	919;920;977;1531;1799;2448;2449;4317;5024;5048;6193	1358;1359;1360;1361;1436;2248;2249;2250;2251;2252;2253;2632;2633;3648;3649;3650;3651;3652;3653;3654;6794;8046;8072;8073;10027;10028;10029;10030	1816;1817;1818;1819;1820;1821;1918;3082;3083;3084;3085;3086;3087;3088;3089;3585;3586;3587;4994;4995;4996;4997;4998;4999;5000;5001;9461;9462;11239;11268;11269;11270;14034;14035;14036;14037;14038;14039;14040;14041;14042;14043;14044;14045	1817;1821;1918;3086;3587;4995;4998;9461;11239;11269;14041
EFEMP1	EGF-containing fibulin-like extracellular matrix protein 1	6418300000	Q12805	Q12805	19	19	19	sp|Q12805|FBLN3_HUMAN EGF-containing fibulin-like extracellular matrix protein 1 OS=Homo sapiens GN=EFEMP1 PE=1 SV=2	1	19	19	19	50.3	50.3	50.3	54.64	493	0	323.31	50.3	74				728	118;948;958;1147;1616;1716;2159;2420;2778;3398;4205;4417;4772;5120;5168;5267;5554;5888;5970	True;True;True;True;True;True;True;True;True;True;True;True;True;True;True;True;True;True;True	121;959;960;970;1161;1639;1640;1744;2201;2202;2470;2830;3458;4275;4490;4855;5210;5258;5259;5358;5648;5986;6069	166;1413;1414;1415;1426;1427;1428;1726;1727;2396;2397;2398;2399;2400;2401;2402;2403;2404;2405;2406;2407;2408;2409;2552;3261;3262;3263;3686;4192;5377;5378;5379;6739;7057;7770;7771;8342;8417;8418;8419;8552;8553;9083;9696;9697;9808	222;223;224;1889;1890;1891;1904;1905;1906;1907;2368;2369;2370;2371;3276;3277;3278;3279;3280;3281;3282;3283;3284;3285;3286;3287;3288;3289;3290;3481;3482;4470;4471;4472;4473;4474;5040;5041;5042;5736;5737;7451;7452;7453;7454;7455;7456;7457;7458;9393;9832;10872;10873;10874;10875;10876;10877;10878;11637;11761;11762;11763;11764;11765;11766;11940;11941;11942;11943;11944;11945;11946;11947;12715;13564;135…	223;1891;1904;2369;3278;3482;4474;5040;5736;7455;9393;9832;10873;11637;11765;11945;12715;13564;13712	125;126;127;128	319;385;448;467
MMP2	72 kDa type IV collagenase;PEX	6218800000	P08253;P09237	P08253	34;1	34;1	34;1	sp|P08253|MMP2_HUMAN 72 kDa type IV collagenase OS=Homo sapiens GN=MMP2 PE=1 SV=2	2	34	34	34	62.4	62.4	62.4	73.881	660;267	0	323.31	62.4	115				305	187;619;789;1103;1187;1188;1825;2018;2120;2121;2141;2394;2917;3145;3257;3272;4036;4394;4612;4917;4970;5455;5456;5986;6328;6329;6390;6957;6958;6959;6967;6970;7099;7112	True;True;True;True;True;True;True;True;True;True;True;True;True;True;True;True;True;True;True;True;True;True;True;True;True;True;True;True;True;True;True;True;True;True	191;627;799;1117;1201;1202;1203;1857;2055;2056;2161;2162;2182;2444;2972;3203;3315;3330;4105;4467;4695;5006;5059;5548;5549;6085;6435;6436;6498;7071;7072;7073;7081;7084;7213;7226	263;264;848;849;850;851;852;853;854;1190;1191;1660;1661;1662;1663;1664;1665;1777;1778;1779;2707;3019;3020;3021;3022;3206;3207;3208;3209;3234;3235;3642;4379;4380;4991;4992;5146;5147;5148;5170;5171;5172;6428;6429;7026;7473;8027;8106;8107;8108;8963;8964;8965;9836;9837;9838;10433;10434;10520;11369;11370;11371;11372;11373;11374;11388;11391;11392;11393;11559;11574	347;348;349;350;1077;1078;1079;1080;1081;1082;1083;1084;1085;1086;1087;1088;1089;1090;1578;1579;1580;1581;1582;2284;2285;2286;2287;2288;2289;2290;2291;2292;2432;2433;2434;3680;3681;3682;4113;4114;4115;4116;4390;4391;4392;4393;4394;4395;4396;4397;4433;4434;4435;4985;5976;5977;5978;5979;5980;5981;5982;5983;6954;6955;6956;7144;7145;7146;7182;7183;7184;7185;7186;7187;7188;7189;7190;8949;8950;9793;104…	347;1085;1579;2287;2433;2434;3681;4115;4394;4395;4434;4985;5977;6954;7144;7183;8949;9793;10449;11215;11329;12551;12554;13751;14669;14670;14796;15963;15966;15969;15988;15993;16227;16250	81;82	97;504
FSTL1	Follistatin-related protein 1	5660000000	Q12841	Q12841	21	21	21	sp|Q12841|FSTL1_HUMAN Follistatin-related protein 1 OS=Homo sapiens GN=FSTL1 PE=1 SV=1	1	21	21	21	63.6	63.6	63.6	34.985	308	0	323.31	63.6	76				729	698;846;847;945;1495;2299;2419;2581;3132;3285;3417;3418;3572;3727;3728;3884;4357;5892;5893;6331;7267	True;True;True;True;True;True;True;True;True;True;True;True;True;True;True;True;True;True;True;True;True	707;856;857;956;1517;2345;2346;2469;2632;3190;3343;3477;3478;3635;3792;3793;3949;4429;5990;5991;6438;7382	1034;1035;1036;1263;1264;1265;1266;1267;1410;2205;2206;2207;3511;3512;3513;3514;3683;3684;3685;3910;3911;3912;3913;3914;3915;3916;3917;3918;4974;4975;5188;5189;5403;5404;5405;5406;5407;5645;5871;5872;5873;5874;5875;6115;6116;6963;6964;6965;9701;9702;9703;9704;10441;10442;11915	1342;1343;1344;1345;1346;1347;1680;1681;1682;1683;1684;1685;1686;1687;1688;1689;1886;3006;3007;3008;3009;3010;4828;4829;4830;4831;5036;5037;5038;5039;5350;5351;5352;5353;5354;5355;5356;5357;5358;5359;5360;6932;6933;6934;7211;7212;7489;7490;7491;7492;7493;7830;7831;8110;8111;8112;8113;8114;8115;8451;8452;8453;9698;9699;9700;9701;9702;13572;13573;13574;13575;13576;13577;14682;14683;14684;14685;16748	1346;1680;1684;1886;3010;4831;5038;5355;6932;7211;7490;7493;7831;8112;8115;8452;9699;13572;13575;14682;16748	129	283
B2M	Beta-2-microglobulin;Beta-2-microglobulin form pI 5.3	4656500000	P61769	P61769	5	5	5	sp|P61769|B2MG_HUMAN Beta-2-microglobulin OS=Homo sapiens GN=B2M PE=1 SV=1	1	5	5	5	57.1	57.1	57.1	13.714	119	0	156.52	57.1	16				626	1433;3182;5704;6450;6696	True;True;True;True;True	1455;3240;5799;6558;6807	2128;5048;5049;9391;9392;9393;9394;9395;9396;9397;9398;10595;10596;10597;10598;10976	2912;7023;7024;13155;13156;13157;13158;13159;13160;13161;13162;13163;13164;14892;14893;14894;14895;14896;14897;15419	2912;7023;13160;14894;15419
IGFBP3	Insulin-like growth factor-binding protein 3	4474800000	P17936	P17936	18	18	18	sp|P17936|IBP3_HUMAN Insulin-like growth factor-binding protein 3 OS=Homo sapiens GN=IGFBP3 PE=1 SV=2	1	18	18	18	58.1	58.1	58.1	31.674	291	0	323.31	58.1	47				399	316;317;901;1744;1768;1857;2048;2096;2445;2582;2857;4916;5251;5269;5404;7114;7153;7154	True;True;True;True;True;True;True;True;True;True;True;True;True;True;True;True;True;True	321;322;912;1774;1800;1890;2087;2135;2495;2633;2911;5005;5342;5360;5497;7228;7267;7268	435;436;437;1345;1346;1347;1348;2597;2598;2599;2634;2635;2745;3064;3162;3723;3919;4301;4302;8026;8529;8530;8555;8890;8891;11577;11670;11671;11672;11673;11674	569;570;571;572;573;574;575;1797;1798;1799;1800;1801;1802;1803;1804;3538;3539;3540;3541;3542;3588;3589;3590;3591;3728;4174;4335;5095;5096;5361;5873;5874;11214;11903;11904;11949;12462;12463;16254;16397;16398;16399;16400;16401;16402;16403;16404	572;575;1801;3538;3590;3728;4174;4335;5096;5361;5874;11214;11903;11949;12463;16254;16398;16404
C3	Complement C3;Complement C3 beta chain;C3-beta-c;Complement C3 alpha chain;C3a anaphylatoxin;Acylation stimulating protein;Complement C3b alpha chain;Complement C3c alpha chain fragment 1;Complement C3dg fragment;Complement C3g fragment;Complement C3d fragment;Complement C3f fragment;Complement C3c alpha chain fragment 2	4301400000	P01024;O95568	P01024	75;1	65;1	65;1	sp|P01024|CO3_HUMAN Complement C3 OS=Homo sapiens GN=C3 PE=1 SV=2	2	75	65	65	56	51.1	51.1	187.15	1663;372	0	323.31	56	132				231	70;101;102;149;199;453;541;642;689;695;993;1048;1145;1335;1388;1435;1606;1772;1912;1942;2064;2065;2250;2257;2595;2853;2923;3046;3217;3260;3332;3446;3528;3636;3706;3742;3746;3751;3922;4201;4275;4371;4455;4482;4659;4837;5047;5100;5115;5117;5226;5300;5451;5486;5488;5550;5562;5706;5817;6009;6068;6129;6188;6305;6456;6494;6511;6578;6658;6751;6782;6803;6848;6907;7275	False;True;True;True;True;True;True;True;True;True;True;True;True;True;True;True;True;True;False;True;True;True;True;True;True;False;False;True;True;True;True;True;False;False;True;True;True;True;True;True;False;True;True;True;False;False;True;True;True;True;True;True;True;True;True;True;True;True;True;True;True;False;True;True;True;True;True;True;True;True;True;True;True;True;True	71;103;104;152;203;460;548;650;698;704;1006;1062;1159;1354;1410;1457;1629;1804;1949;1979;2103;2104;2295;2303;2646;2906;2978;3104;3275;3318;3390;3506;3590;3700;3771;3807;3811;3816;3987;4271;4346;4444;4528;4555;4742;4924;5137;5190;5205;5207;5317;5392;5544;5580;5582;5644;5656;5801;5914;6109;6168;6229;6290;6412;6564;6604;6621;6688;6768;6863;6894;6915;6960;7020;7390	103;145;146;147;213;279;280;626;751;965;1022;1023;1031;1489;1490;1579;1723;1978;2074;2130;2131;2382;2640;2641;2843;2844;2915;2916;3091;3092;3439;3453;3937;4296;4386;4638;4639;5097;5154;5155;5156;5285;5286;5443;5564;5743;5744;5831;5832;5898;5899;5900;5907;5913;5914;6167;6733;6832;6992;7111;7112;7184;7538;7870;8240;8241;8314;8315;8337;8339;8495;8496;8722;8957;8958;9004;9005;9007;9078;9092;9400;9401…	143;193;194;195;285;369;370;813;970;1250;1251;1325;1326;1327;1339;2015;2016;2154;2155;2365;2704;2842;2843;2914;2915;3255;3256;3257;3596;3597;3858;3859;3860;3861;3978;3979;3980;4214;4215;4727;4748;5382;5865;5866;5867;5995;6387;6388;7089;7154;7155;7156;7157;7158;7159;7160;7337;7338;7339;7340;7542;7697;7698;7952;7953;8047;8048;8146;8147;8148;8149;8161;8168;8169;8514;9384;9385;9524;9525;9742;9909;991…	143;193;194;285;370;813;970;1250;1327;1339;2015;2155;2365;2704;2843;2914;3256;3597;3859;3978;4214;4215;4727;4748;5382;5865;5995;6387;7089;7154;7339;7542;7698;7953;8048;8149;8161;8168;8514;9384;9525;9742;9912;10012;10545;11008;11518;11604;11632;11634;11868;12208;12544;12607;12611;12708;12728;13168;13362;13827;13982;14118;14247;14611;14907;15006;15033;15187;15356;15519;15565;15595;15743;15856;16761
COL6A1	Collagen alpha-1(VI) chain	4095300000	P12109	P12109	29	29	29	sp|P12109|CO6A1_HUMAN Collagen alpha-1(VI) chain OS=Homo sapiens GN=COL6A1 PE=1 SV=3	1	29	29	29	46.2	46.2	46.2	108.53	1028	0	323.31	46.2	71				350	217;600;792;875;978;1314;1386;1403;1404;2007;2329;2348;2379;2589;2841;2850;2915;3112;4151;4369;4747;4767;5194;5682;5934;6375;6513;6746;7172	True;True;True;True;True;True;True;True;True;True;True;True;True;True;True;True;True;True;True;True;True;True;True;True;True;True;True;True;True	221;607;802;885;991;1333;1408;1425;1426;2044;2377;2398;2429;2640;2894;2903;2970;3170;4220;4442;4830;4850;5285;5777;6032;6482;6623;6858;7286	300;301;823;1195;1311;1452;1948;2071;2072;2090;2091;2092;2993;2994;3553;3586;3625;3928;3929;4282;4293;4376;4946;6660;6661;6662;6663;6989;6990;7666;7667;7668;7669;7670;7764;7765;8447;9363;9760;9761;10499;10500;10501;10697;10698;10699;10700;11041;11693;11694;11695	396;397;1049;1587;1749;1936;2660;2661;2662;2663;2838;2839;2840;2859;2860;2861;4079;4080;4874;4918;4965;5371;5372;5373;5374;5850;5862;5970;6900;9288;9289;9290;9291;9292;9293;9738;9739;9740;10714;10715;10716;10717;10718;10719;10864;10865;10866;10867;11801;13122;13653;13654;13655;13656;14771;14772;14773;15035;15036;15037;15038;15039;15040;15041;15042;15506;15507;15508;16427;16428;16429;16430	396;1049;1587;1749;1936;2662;2839;2859;2860;4080;4874;4918;4965;5374;5850;5862;5970;6900;9289;9740;10716;10864;11801;13122;13656;14773;15039;15507;16429
SERPINE1	Plasminogen activator inhibitor 1	4055000000	P05121	P05121	17	17	17	sp|P05121|PAI1_HUMAN Plasminogen activator inhibitor 1 OS=Homo sapiens GN=SERPINE1 PE=1 SV=1	1	17	17	17	50	50	50	45.059	402	0	278.45	50	62				262	1040;1708;1904;2057;2170;2303;2660;3025;3698;4498;4558;4901;5001;5179;5458;6209;6506	True;True;True;True;True;True;True;True;True;True;True;True;True;True;True;True;True	1054;1735;1736;1941;2096;2213;2350;2711;3082;3763;4572;4573;4634;4990;5091;5270;5551;6313;6616	1570;2534;2535;2536;2537;2828;3081;3082;3083;3278;3279;3280;3281;3519;4044;4594;5819;7252;7253;7254;7255;7256;7257;7361;8003;8004;8005;8006;8156;8157;8158;8159;8160;8431;8967;10211;10212;10213;10687;10688;10689	2145;3452;3453;3454;3455;3456;3457;3458;3838;3839;4200;4201;4202;4493;4494;4495;4496;4836;5536;6304;8033;8034;10142;10143;10144;10145;10146;10147;10148;10149;10150;10151;10152;10297;10298;11186;11187;11188;11189;11190;11191;11192;11406;11407;11408;11409;11410;11411;11412;11413;11414;11415;11780;11781;11782;12556;14300;14301;14302;15023;15024;15025;15026;15027	2145;3456;3838;4200;4493;4836;5536;6304;8034;10151;10297;11191;11407;11781;12556;14300;15023	66;67;68	106;133;400
LAMC1	Laminin subunit gamma-1	3930900000	P11047;Q9Y6N6	P11047	59;1	59;1	59;1	sp|P11047|LAMC1_HUMAN Laminin subunit gamma-1 OS=Homo sapiens GN=LAMC1 PE=1 SV=3	2	59	59	59	47.1	47.1	47.1	177.6	1609;1575	0	323.31	47.1	103				342	78;172;555;616;724;765;771;824;826;830;848;899;906;946;1082;1117;1154;1280;1374;1375;1376;1398;1484;2050;2574;2768;2993;3026;3756;3850;3991;4019;4048;4073;4074;4211;4229;4347;4412;4571;4834;4929;4969;5087;5232;5235;5409;5766;5905;5930;5932;6023;6060;6077;6134;6171;6246;6790;6822	True;True;True;True;True;True;True;True;True;True;True;True;True;True;True;True;True;True;True;True;True;True;True;True;True;True;True;True;True;True;True;True;True;True;True;True;True;True;True;True;True;True;True;True;True;True;True;True;True;True;True;True;True;True;True;True;True;True;True	79;175;562;624;733;774;780;834;836;840;858;910;917;957;1096;1131;1168;1299;1396;1397;1398;1420;1506;2089;2624;2820;3050;3083;3821;3915;4059;4088;4117;4142;4143;4281;4300;4419;4485;4648;4921;5018;5058;5177;5323;5326;5502;5862;6003;6028;6030;6123;6160;6177;6235;6272;6350;6902;6934	116;244;767;768;845;1092;1093;1158;1166;1234;1236;1241;1268;1269;1343;1356;1411;1634;1685;1736;1909;2047;2048;2049;2050;2051;2052;2085;2192;2193;3066;3067;3895;3896;4179;4505;4595;5943;5944;6068;6069;6353;6392;6393;6454;6491;6492;6745;6770;6951;6952;7050;7375;7866;7867;8040;8104;8105;8298;8504;8507;8508;8897;8898;9484;9720;9755;9756;9758;9917;9918;9919;9976;10007;10008;10089;10090;10147;10268;110…	157;322;988;989;1074;1443;1444;1534;1547;1548;1643;1645;1651;1652;1690;1691;1692;1794;1814;1887;2250;2251;2314;2382;2609;2801;2802;2803;2804;2805;2806;2854;2990;2991;2992;4176;4177;4178;4179;5330;5331;5718;6158;6305;8222;8223;8382;8383;8837;8888;8889;8890;8891;8892;8983;9026;9027;9399;9432;9433;9434;9680;9681;9682;9683;9684;9824;10313;11003;11004;11005;11233;11322;11323;11324;11582;11876;11879;11…	157;322;988;1074;1444;1534;1548;1643;1645;1652;1691;1794;1814;1887;2251;2314;2382;2609;2801;2803;2805;2854;2991;4176;5331;5718;6158;6305;8222;8383;8837;8892;8983;9026;9027;9399;9433;9681;9824;10313;11003;11233;11323;11582;11876;11880;12471;13278;13596;13647;13651;13868;13962;14008;14131;14207;14390;15575;15639
LTBP2	Latent-transforming growth factor beta-binding protein 2	3908500000	Q14767	Q14767	37	37	37	sp|Q14767|LTBP2_HUMAN Latent-transforming growth factor beta-binding protein 2 OS=Homo sapiens GN=LTBP2 PE=1 SV=3	1	37	37	37	27.5	27.5	27.5	195.05	1821	0	323.31	27.5	80				768	130;289;367;493;494;762;798;884;940;949;950;1628;1786;1975;2279;2368;2525;2755;2775;3503;3535;3555;5155;5341;5365;5366;5380;5530;5536;5537;5652;5795;5804;5806;5844;6570;6858	True;True;True;True;True;True;True;True;True;True;True;True;True;True;True;True;True;True;True;True;True;True;True;True;True;True;True;True;True;True;True;True;True;True;True;True;True	133;294;372;500;501;771;808;894;951;961;962;1652;1818;2012;2325;2417;2575;2807;2827;3564;3597;3617;5245;5433;5458;5459;5473;5624;5630;5631;5747;5891;5900;5902;5942;6680;6971	181;182;401;496;497;687;688;1152;1153;1202;1321;1401;1416;1417;1418;2422;2423;2659;2955;3484;3610;3611;3612;3825;3826;3827;4163;4186;4187;5532;5575;5614;5615;8397;8398;8798;8831;8832;8833;8834;8862;9054;9061;9062;9063;9243;9524;9535;9536;9538;9602;10774;10775;10776;10777;11231	239;240;531;651;652;653;654;897;898;899;900;1525;1526;1527;1595;1596;1763;1764;1873;1874;1892;1893;1894;1895;1896;3303;3304;3305;3622;4025;4026;4027;4794;4795;4948;4949;4950;5241;5242;5243;5244;5698;5699;5729;5730;7655;7656;7657;7724;7785;7786;7787;11725;11726;11727;12347;12386;12387;12388;12389;12429;12670;12677;12678;12679;12680;12681;12682;12683;12937;12938;13328;13343;13344;13346;13347;13433;…	240;531;654;897;900;1526;1595;1763;1874;1892;1894;3305;3622;4026;4794;4949;5242;5698;5730;7656;7724;7787;11726;12347;12387;12388;12429;12670;12679;12682;12937;13328;13343;13347;13433;15145;15785
LUM	Lumican	3769700000	P51884	P51884	11	11	8	sp|P51884|LUM_HUMAN Lumican OS=Homo sapiens GN=LUM PE=1 SV=2	1	11	11	8	37.9	37.9	26.9	38.429	338	0	314.2	37.9	43				574	2108;3320;3434;3452;4077;4262;4706;4765;5258;5638;5644	True;True;True;True;True;True;True;True;True;True;True	2149;3378;3494;3512;4146;4333;4789;4848;5349;5732;5738	3193;5259;5429;5430;5457;5458;5459;6513;6514;6815;6816;7607;7608;7609;7760;7761;8541;8542;9222;9229;9230;9231;9232;9233	4373;4374;7303;7304;7520;7521;7522;7523;7524;7525;7557;7558;7559;9055;9056;9057;9058;9495;9496;10628;10629;10630;10631;10632;10859;10860;10861;11922;11923;11924;11925;11926;12911;12912;12913;12920;12921;12922;12923;12924;12925;12926;12927	4374;7304;7523;7557;9058;9495;10630;10861;11926;12913;12921
DCN	Decorin	3752100000	P07585	P07585	15	14	14	sp|P07585|PGS2_HUMAN Decorin OS=Homo sapiens GN=DCN PE=1 SV=1	1	15	14	14	52.1	49.9	49.9	39.746	359	0	285.86	52.1	60				291	554;1050;1237;1694;3473;3566;3758;4725;5410;5809;6727;6813;6910;6911;7143	True;True;True;False;True;True;True;True;True;True;True;True;True;True;True	561;1064;1253;1721;3534;3629;3823;4808;5503;5905;5906;6839;6925;7023;7024;7257	765;766;1581;1847;1848;1849;2519;5483;5484;5485;5632;5633;5634;5948;7631;7632;7633;7634;7635;7636;7637;7638;7639;8899;9541;9542;11014;11130;11297;11298;11299;11658	986;987;2157;2158;2159;2160;2523;2524;2525;2526;2527;2528;2529;2530;2531;2532;2533;2534;2535;3431;7584;7585;7586;7587;7809;7810;7811;7812;7813;7814;7815;8230;10657;10658;10659;10660;10661;10662;10663;10664;10665;10666;10667;10668;10669;10670;12473;12474;13350;13351;15465;15466;15617;15618;15619;15620;15860;15861;15862;15863;15864;15865;16378	986;2158;2525;3431;7586;7812;8230;10660;12473;13350;15466;15618;15861;15865;16378	69	199
TIMP1	Metalloproteinase inhibitor 1	3654700000	P01033	P01033	8	8	8	sp|P01033|TIMP1_HUMAN Metalloproteinase inhibitor 1 OS=Homo sapiens GN=TIMP1 PE=1 SV=1	1	8	8	8	57.5	57.5	57.5	23.171	207	0	203.1	57.5	32				232	1771;2236;2482;2994;4285;4324;5484;6336	True;True;True;True;True;True;True;True	1803;2281;2532;3051;4356;4396;5578;6443	2638;2639;3418;3419;3420;3421;3422;3423;3770;3771;4506;6843;6921;6922;9002;10447;10448;10449;10450;10451	3594;3595;4704;4705;4706;4707;4708;4709;5174;5175;5176;5177;6159;6160;9540;9541;9542;9640;9641;9642;12601;12602;12603;14690;14691;14692;14693;14694;14695;14696;14697;14698	3594;4708;5174;6160;9541;9642;12602;14691	48	89
PSAP	Prosaposin;Saposin-A;Saposin-B-Val;Saposin-B;Saposin-C;Saposin-D	3633500000	P07602	P07602	23	23	23	sp|P07602|SAP_HUMAN Prosaposin OS=Homo sapiens GN=PSAP PE=1 SV=2	1	23	23	23	52.7	52.7	52.7	58.112	524	0	323.31	52.7	54				292	822;823;1089;1090;1260;1267;1425;1657;2315;2401;2774;2933;2995;3222;3993;4235;4471;4856;4857;4904;4982;5063;5474	True;True;True;True;True;True;True;True;True;True;True;True;True;True;True;True;True;True;True;True;True;True;True	832;833;1103;1104;1279;1286;1447;1684;2362;2451;2826;2988;3052;3280;4061;4062;4306;4544;4943;4944;4993;5071;5153;5568	1232;1233;1643;1644;1887;1895;2117;2470;2471;3533;3656;4185;4399;4400;4507;5103;5104;5105;6355;6356;6777;7169;7896;7897;7898;7899;7900;7901;7902;8010;8011;8121;8272;8990;8991	1639;1640;1641;1642;2262;2263;2264;2582;2591;2896;3370;3371;4853;5003;5728;6010;6011;6012;6161;7096;7097;7098;7099;7100;8840;8841;9441;9992;9993;9994;9995;11042;11043;11044;11045;11046;11047;11048;11049;11050;11051;11052;11053;11054;11055;11197;11198;11345;11346;11553;12583;12584;12585;12586	1639;1641;2262;2264;2582;2591;2896;3370;4853;5003;5728;6010;6161;7097;8840;9441;9993;11044;11048;11197;11346;11553;12584	70	237
COL4A2	Collagen alpha-2(IV) chain;Canstatin	3596300000	P08572	P08572	35	35	35	sp|P08572|CO4A2_HUMAN Collagen alpha-2(IV) chain OS=Homo sapiens GN=COL4A2 PE=1 SV=4	1	35	35	35	36.7	36.7	36.7	167.55	1712	0	323.31	36.7	75				309	214;259;579;929;1097;1579;2183;2323;2325;2327;2331;2332;2349;2350;2351;2421;2461;2474;2477;2527;2528;2558;2584;2628;2716;2753;2878;2894;3065;3128;4526;5279;5694;5891;7231	True;True;True;True;True;True;True;True;True;True;True;True;True;True;True;True;True;True;True;True;True;True;True;True;True;True;True;True;True;True;True;True;True;True;True	218;264;586;940;1111;1602;2227;2371;2373;2375;2379;2380;2381;2399;2400;2401;2471;2511;2524;2527;2577;2578;2608;2635;2679;2768;2805;2932;2948;3123;3186;4602;5370;5371;5789;5989;7346	297;361;362;363;799;1386;1387;1653;2347;2348;3301;3302;3545;3548;3551;3555;3556;3557;3587;3588;3589;3590;3591;3687;3740;3741;3760;3761;3764;3833;3834;3874;3875;3921;3922;3978;3979;4111;4160;4161;4328;4329;4330;4349;4664;4967;7316;7317;8571;8572;9381;9700;11870;11871;11872	392;393;474;475;476;477;1023;1024;1854;1855;1856;2275;3202;3203;3204;4520;4521;4522;4523;4865;4868;4871;4872;4876;4877;4878;4919;4920;4921;4922;4923;4924;4925;5043;5116;5117;5155;5156;5157;5158;5164;5252;5253;5296;5297;5363;5364;5436;5437;5438;5623;5694;5695;5696;5907;5908;5909;5910;5936;6426;6924;10239;10240;10241;10242;11969;11970;13144;13569;13570;13571;16692;16693;16694;16695	392;476;1024;1856;2275;3202;4522;4865;4868;4871;4876;4878;4919;4921;4924;5043;5116;5158;5164;5252;5253;5296;5364;5437;5623;5695;5909;5936;6426;6924;10241;11969;13144;13569;16692	83;84;85	1419;1481;1627
LAMB1	Laminin subunit beta-1	3472900000	P07942	P07942	43	43	43	sp|P07942|LAMB1_HUMAN Laminin subunit beta-1 OS=Homo sapiens GN=LAMB1 PE=1 SV=2	1	43	43	43	36.6	36.6	36.6	198.04	1786	0	323.31	36.6	80				298	45;151;417;569;633;779;787;791;833;857;934;1416;1580;1672;1679;1822;1871;2285;2544;2622;3168;3385;3442;3739;4034;4114;4230;4629;4667;4697;5143;5421;5449;5632;5973;6034;6146;6159;6459;6468;6793;7227;7286	True;True;True;True;True;True;True;True;True;True;True;True;True;True;True;True;True;True;True;True;True;True;True;True;True;True;True;True;True;True;True;True;True;True;True;True;True;True;True;True;True;True;True	45;154;422;576;641;789;797;801;843;867;945;1438;1603;1699;1706;1854;1904;2331;2594;2673;3226;3445;3502;3804;4103;4183;4301;4712;4750;4780;5233;5514;5542;5726;6072;6134;6247;6260;6567;6576;6905;7342;7401	55;56;57;216;217;568;785;786;954;1177;1186;1193;1194;1244;1280;1281;1393;2106;2349;2493;2501;2502;2702;2703;2760;3490;3855;3856;3970;3971;5032;5354;5355;5439;5894;6422;6423;6583;6771;6772;7498;7546;7593;8384;8913;8954;8955;9215;9216;9811;9812;9942;10111;10133;10612;10631;10632;11100;11855;11942	74;75;76;289;290;736;1007;1008;1239;1561;1571;1572;1584;1585;1586;1655;1703;1704;1705;1706;1707;1862;2880;3205;3397;3398;3399;3400;3410;3411;3412;3675;3676;3744;4802;5274;5275;5276;5427;5428;5429;7004;7425;7426;7537;7538;8140;8938;8939;9184;9185;9435;9436;10482;10554;10610;10611;11709;12490;12539;12540;12541;12902;12903;12904;13716;13717;13718;13906;13907;14158;14159;14187;14916;14946;14947;14948…	76;289;736;1008;1239;1561;1571;1586;1655;1705;1862;2880;3205;3397;3410;3675;3744;4802;5276;5428;7004;7425;7537;8140;8939;9185;9436;10482;10554;10610;11709;12490;12541;12904;13718;13906;14159;14187;14916;14948;15579;16664;16791
LGALS1	Galectin-1	3340400000	P09382	P09382	9	9	9	sp|P09382|LEG1_HUMAN Galectin-1 OS=Homo sapiens GN=LGALS1 PE=1 SV=2	1	9	9	9	91.1	91.1	91.1	14.716	135	0	191.52	91.1	29				316	73;1088;1348;1491;2107;4218;4237;5527;6780	True;True;True;True;True;True;True;True;True	74;1102;1369;1513;2148;4288;4289;4308;5621;6892	107;108;109;1642;2009;2010;2201;3188;3189;3190;3191;3192;6753;6754;6755;6756;6757;6758;6780;9050;9051;11085	147;148;149;150;2260;2261;2748;2749;2750;2751;3002;4366;4367;4368;4369;4370;4371;4372;9409;9410;9411;9412;9413;9414;9415;9445;12662;12663;12664;12665;12666;15563	150;2260;2751;3002;4368;9409;9445;12664;15563	94	121
LAMA4	Laminin subunit alpha-4	3034000000	Q16363	Q16363	49	49	49	sp|Q16363|LAMA4_HUMAN Laminin subunit alpha-4 OS=Homo sapiens GN=LAMA4 PE=1 SV=4	1	49	49	49	35.3	35.3	35.3	202.52	1823	0	323.31	35.3	90				801	51;160;161;188;258;274;704;705;804;841;997;1066;1183;1184;1400;1401;1695;1737;1759;1783;2005;2297;2960;2990;3375;3532;3573;3579;3777;3815;4267;4519;4645;5217;5338;5568;5617;5618;5670;5671;6153;6261;6419;6497;6582;6771;7120;7121;7195	True;True;True;True;True;True;True;True;True;True;True;True;True;True;True;True;True;True;True;True;True;True;True;True;True;True;True;True;True;True;True;True;True;True;True;True;True;True;True;True;True;True;True;True;True;True;True;True;True	51;163;164;192;263;279;713;714;814;851;1010;1080;1197;1198;1422;1423;1722;1765;1791;1815;2042;2343;3016;3047;3435;3594;3636;3642;3842;3880;4338;4595;4728;5308;5430;5662;5711;5712;5765;5766;6254;6365;6527;6607;6692;6883;7234;7235;7309	69;70;228;229;230;265;359;360;380;381;1043;1044;1210;1255;1494;1611;1770;1771;2087;2088;2520;2578;2620;2654;2655;2990;2991;3508;4450;4501;5343;5344;5572;5646;5657;5972;6021;6821;7308;7517;8479;8480;8788;8789;8790;9099;9100;9196;9197;9198;9337;9338;9339;9340;9341;9342;10121;10122;10123;10124;10289;10554;10555;10677;10803;10804;11073;11585;11586;11791;11792;11793;11794	92;93;94;303;304;305;351;470;471;472;473;495;496;1354;1355;1606;1607;1669;2020;2214;2420;2421;2856;2857;3432;3514;3566;3614;3615;3616;3617;4074;4075;4076;4077;4825;6089;6153;7406;7407;7408;7409;7718;7719;7832;7833;7847;7848;8258;8317;9503;10231;10507;10508;11844;11845;12333;12334;12335;12336;12736;12737;12879;12880;12881;13084;13085;13086;13087;13088;13089;14170;14171;14172;14173;14174;14175;1441…	93;303;305;351;473;495;1354;1355;1607;1669;2020;2214;2420;2421;2856;2857;3432;3514;3566;3616;4077;4825;6089;6153;7409;7718;7832;7847;8258;8317;9503;10231;10508;11845;12336;12736;12879;12881;13085;13086;14171;14417;14836;15011;15199;15548;16266;16267;16576	132;133	852;1532
QSOX1	Sulfhydryl oxidase 1	2956200000	O00391	O00391	28	28	28	sp|O00391|QSOX1_HUMAN Sulfhydryl oxidase 1 OS=Homo sapiens GN=QSOX1 PE=1 SV=3	1	28	28	28	49.3	49.3	49.3	82.577	747	0	323.31	49.3	69				119	40;252;668;1008;1062;1880;1899;2133;2472;2924;3392;3543;3613;3752;3790;3889;4043;4685;4754;4918;5378;5414;5529;6552;6664;6717;6757;7092	True;True;True;True;True;True;True;True;True;True;True;True;True;True;True;True;True;True;True;True;True;True;True;True;True;True;True;True	40;257;677;1021;1076;1916;1936;2174;2522;2979;3452;3605;3677;3817;3855;3954;4112;4768;4837;5007;5471;5507;5623;6662;6774;6829;6869;7206	48;49;348;349;996;997;1507;1605;1606;1607;2793;2818;3223;3758;4387;4388;5362;5587;5588;5589;5590;5591;5592;5593;5715;5716;5915;5989;6123;6124;6445;6446;6447;6448;7566;7567;7747;7748;8028;8859;8905;9053;10753;10930;11002;11055;11552	66;67;453;454;455;456;1292;1293;1294;2036;2202;2203;2204;2205;2206;2207;2208;3797;3825;3826;4419;5151;5996;5997;5998;5999;7433;7750;7751;7752;7753;7754;7755;7756;7916;7917;7918;8170;8276;8277;8461;8462;8970;8971;8972;8973;8974;8975;8976;8977;10579;10580;10842;10843;10844;10845;11217;12426;12480;12481;12668;12669;15115;15116;15117;15364;15451;15525;15526;16219	66;456;1292;2036;2208;3797;3826;4419;5151;5997;7433;7752;7918;8170;8277;8462;8971;10579;10843;11217;12426;12480;12669;15116;15364;15451;15525;16219	47	301
C7	Complement component C7	2912900000	P10643;Q12884	P10643	32;1	32;1	30;1	sp|P10643|CO7_HUMAN Complement component C7 OS=Homo sapiens GN=C7 PE=1 SV=2	2	32	32	30	51	51	48.9	93.517	843;760	0	323.31	51	63				334	50;72;1086;1334;1683;1729;1810;2756;3098;3747;4047;4091;4135;4362;4431;4581;4597;4875;5105;5299;5316;5367;5448;5811;5864;5923;5928;6509;6646;6873;6998;7225	True;True;True;True;True;True;True;True;True;True;True;True;True;True;True;True;True;True;True;True;True;True;True;True;True;True;True;True;True;True;True;True	50;73;1100;1353;1710;1757;1842;2808;3156;3812;4116;4160;4204;4434;4504;4661;4662;4679;4962;5195;5391;5408;5460;5541;5908;5962;6021;6026;6619;6756;6986;7112;7340	68;106;1640;1977;2506;2568;2569;2687;4164;4929;4930;4931;5908;6452;6453;6549;6550;6616;6617;6973;7077;7396;7397;7398;7456;7942;8322;8721;8746;8835;8951;8952;8953;9544;9627;9743;9752;9753;10693;10911;11247;11430;11850;11851	91;146;2258;2703;3416;3501;3502;3503;3504;3657;3658;5700;5701;6880;6881;6882;6883;8162;8981;8982;9132;9133;9230;9231;9232;9233;9234;9235;9236;9713;9714;9856;9857;9858;10342;10343;10344;10430;11110;11111;11611;12207;12244;12390;12391;12535;12536;12537;12538;13354;13355;13466;13467;13630;13643;13644;15031;15339;15340;15341;15802;16053;16658;16659;16660	91;146;2258;2703;3416;3503;3657;5700;6881;8162;8981;9132;9231;9714;9856;10343;10430;11110;11611;12207;12244;12391;12538;13355;13467;13630;13644;15031;15339;15802;16053;16660	99	745
PTX3	Pentraxin-related protein PTX3	2728900000	P26022	P26022	15	15	15	sp|P26022|PTX3_HUMAN Pentraxin-related protein PTX3 OS=Homo sapiens GN=PTX3 PE=1 SV=3	1	15	15	15	47.5	47.5	47.5	41.975	381	0	323.31	47.5	38				445	110;309;2673;3789;3923;4338;4413;4414;4433;4450;4572;4591;4898;5903;6117	True;True;True;True;True;True;True;True;True;True;True;True;True;True;True	113;314;2724;3854;3988;4410;4486;4487;4506;4523;4649;4672;4987;6001;6217	156;157;427;428;4058;4059;5987;5988;6168;6169;6170;6939;7051;7052;7053;7054;7079;7080;7081;7082;7083;7084;7106;7376;7409;7998;9717;9718;10064	205;206;207;560;561;562;5551;5552;5553;8274;8275;8515;8516;8517;8518;9662;9825;9826;9827;9828;9829;9860;9861;9862;9863;9864;9865;9866;9867;9868;9901;10314;10355;11180;13593;13594;14091;14092;14093	206;562;5552;8275;8517;9662;9826;9828;9861;9901;10314;10355;11180;13593;14091	105	134
COL3A1	Collagen alpha-1(III) chain	2563600000	P02461	P02461	34	34	21	sp|P02461|CO3A1_HUMAN Collagen alpha-1(III) chain OS=Homo sapiens GN=COL3A1 PE=1 SV=4	1	34	34	21	31.6	31.6	20.7	138.56	1466	0	323.31	31.6	54				239	1110;1111;1118;1121;1128;1976;2218;2259;2261;2383;2402;2429;2516;2662;2711;2712;2717;2718;2728;2732;2771;2796;3367;3641;3642;4199;4200;4808;4912;4913;5535;5542;5883;6484	True;True;True;True;True;True;True;True;True;True;True;True;True;True;True;True;True;True;True;True;True;True;True;True;True;True;True;True;True;True;True;True;True;True	1124;1125;1132;1135;1142;2013;2263;2305;2307;2433;2452;2479;2566;2713;2762;2763;2769;2770;2780;2784;2823;2848;3426;3427;3705;3706;4268;4269;4270;4893;5001;5002;5629;5636;5981;6593	1675;1676;1686;1690;1701;2956;3380;3460;3463;3630;3657;3700;3812;4046;4105;4106;4112;4113;4127;4131;4182;4217;4218;5333;5334;5750;5751;5752;6729;6730;6731;6732;7827;8022;8023;9059;9060;9069;9688;9689;10658;10659;10660	2302;2303;2304;2315;2321;2337;4028;4639;4640;4641;4642;4643;4758;4763;4971;5004;5058;5227;5538;5617;5618;5624;5625;5647;5652;5722;5723;5769;5770;7396;7397;7960;7961;7962;9380;9381;9382;9383;10947;11210;11211;12675;12676;12695;12696;12697;13551;13552;13553;13554;14982;14983;14984;14985;14986;14987	2303;2304;2315;2321;2337;4028;4640;4758;4763;4971;5004;5058;5227;5538;5617;5618;5624;5625;5647;5652;5722;5770;7397;7961;7962;9382;9383;10947;11210;11211;12676;12697;13553;14986	17;18	1235;1393
ACTN1	Alpha-actinin-1	2435700000	P12814;P35609;Q08043	P12814	35;8;4	35;8;4	24;2;1	sp|P12814|ACTN1_HUMAN Alpha-actinin-1 OS=Homo sapiens GN=ACTN1 PE=1 SV=2	3	35	35	24	51.7	51.7	37.2	103.06	892;894;901	0	323.31	51.7	60				354	76;527;528;542;1032;1098;1232;1715;1854;1960;2898;3052;3053;3077;3135;3157;3359;3443;3557;3637;3707;3798;3822;4137;4386;4504;4589;4607;4865;5043;5244;6037;6120;6564;6624	True;True;True;True;True;True;True;True;True;True;True;True;True;True;True;True;True;True;True;True;True;True;True;True;True;True;True;True;True;True;True;True;True;True;True	77;534;535;549;1046;1112;1248;1743;1887;1997;2953;3110;3111;3135;3193;3215;3418;3503;3619;3701;3772;3863;3887;4206;4459;4579;4670;4690;4952;5133;5335;6137;6220;6674;6734	114;730;731;732;752;1559;1654;1655;1835;2550;2551;2742;2937;2938;4355;4645;4646;4647;4850;4979;4980;5009;5325;5440;5617;5745;5833;6000;6028;6619;7015;7264;7407;7467;7927;7928;8235;8519;8520;9945;10067;10765;10766;10767;10862	155;945;946;947;971;2129;2130;2276;2277;2278;2506;3476;3477;3478;3479;3480;3725;4004;4005;4006;5943;6394;6395;6396;6397;6398;6399;6400;6757;6938;6939;6940;6977;7387;7539;7789;7954;8049;8290;8324;9238;9776;10161;10162;10353;10443;11091;11092;11510;11893;11894;13911;14097;14098;14099;15132;15133;15134;15135;15136;15137;15268	155;945;947;971;2130;2277;2506;3477;3725;4004;5943;6394;6398;6757;6938;6977;7387;7539;7789;7954;8049;8290;8324;9238;9776;10162;10353;10443;11092;11510;11893;13911;14097;15133;15268
PXDN	Peroxidasin homolog	2403800000	Q92626	Q92626	48	48	48	sp|Q92626|PXDN_HUMAN Peroxidasin homolog OS=Homo sapiens GN=PXDN PE=1 SV=2	1	48	48	48	48.7	48.7	48.7	165.27	1479	0	323.31	48.7	81				877	173;204;974;1076;1114;1135;1297;1567;1791;2036;2044;2522;2580;2679;2746;2766;3016;3121;3384;3425;3441;3489;3513;3654;3865;3947;4002;4225;4402;4530;4536;4656;4675;4734;5551;5640;5740;5863;6098;6155;6216;6228;6320;6341;6744;6896;6928;7089	True;True;True;True;True;True;True;True;True;True;True;True;True;True;True;True;True;True;True;True;True;True;True;True;True;True;True;True;True;True;True;True;True;True;True;True;True;True;True;True;True;True;True;True;True;True;True;True	176;208;987;1090;1128;1149;1316;1590;1823;2075;2083;2572;2631;2730;2798;2818;3073;3179;3444;3485;3501;3550;3574;3719;3930;4012;4071;4296;4475;4606;4612;4739;4758;4817;5645;5734;5835;5961;6198;6256;6320;6332;6427;6448;6856;7009;7041;7203	245;287;1446;1624;1679;1680;1709;1710;1928;2333;2664;3051;3060;3820;3908;3909;4067;4153;4176;4177;4583;4960;5353;5416;5438;5505;5506;5546;5768;6089;6090;6197;6198;6366;6367;6766;7039;7040;7322;7323;7330;7534;7555;7648;7649;9079;9224;9437;9438;9439;9625;9626;10038;10039;10126;10127;10231;10246;10417;10418;10457;11039;11276;11326;11548;11549	323;324;325;381;1928;2236;2307;2308;2309;2346;2347;2632;3185;3627;3628;4158;4159;4169;4170;5236;5348;5349;5563;5685;5686;5715;5716;6290;6916;6917;7423;7424;7505;7506;7535;7536;7613;7614;7673;7674;7978;8411;8412;8413;8550;8551;8855;8856;9428;9811;9812;10247;10248;10249;10250;10251;10259;10541;10565;10679;10680;12711;12915;13217;13218;13219;13220;13463;13464;13465;14054;14055;14179;14180;14341;1435…	325;381;1928;2236;2307;2346;2632;3185;3628;4158;4170;5236;5349;5563;5686;5715;6290;6916;7424;7506;7536;7614;7674;7978;8413;8550;8855;9428;9812;10248;10259;10541;10565;10679;12711;12915;13217;13465;14054;14179;14341;14359;14637;14705;15503;15833;15906;16215	135	1146
NID2	Nidogen-2	2345700000	Q14112	Q14112	41	41	40	sp|Q14112|NID2_HUMAN Nidogen-2 OS=Homo sapiens GN=NID2 PE=1 SV=3	1	41	41	40	41.7	41.7	41	151.25	1375	0	323.31	41.7	76				753	221;799;900;1035;1527;1741;1754;1852;1866;2173;2210;2211;2376;2677;2762;2839;2929;2932;3034;3061;3189;3194;3195;3486;3665;3750;3809;4638;4890;5453;5493;5571;5572;5579;5922;6189;6480;6604;6645;7009;7205	True;True;True;True;True;True;True;True;True;True;True;True;True;True;True;True;True;True;True;True;True;True;True;True;True;True;True;True;True;True;True;True;True;True;True;True;True;True;True;True;True	225;809;911;1049;1549;1770;1786;1885;1899;2217;2255;2256;2426;2728;2814;2892;2984;2987;3091;3119;3247;3252;3253;3547;3730;3815;3874;4721;4978;5546;5587;5665;5666;5673;6020;6291;6589;6714;6755;7123;7319	308;309;310;1203;1344;1562;1563;2272;2586;2587;2615;2740;2755;3286;3351;3352;3353;3622;4064;4171;4280;4393;4394;4397;4398;4607;4608;4609;4659;4660;5059;5065;5066;5067;5500;5501;5782;5912;6013;6014;7508;7509;7981;8960;8961;9012;9104;9105;9106;9149;9150;9741;9742;10176;10654;10832;10910;11442;11817;11818	404;405;406;407;1597;1598;1795;1796;2133;2134;3109;3526;3527;3528;3561;3722;3723;3738;4503;4589;4590;4591;4592;4593;4961;5559;5560;5709;5848;6004;6005;6008;6009;6325;6326;6327;6420;6421;7038;7047;7048;7049;7607;7608;7992;8166;8167;8306;8307;8308;10496;10497;11156;11157;12546;12547;12548;12616;12741;12742;12743;12744;12745;12810;12811;13628;13629;14248;14976;14977;15231;15337;15338;16068;16618;166…	407;1598;1795;2134;3109;3528;3561;3722;3738;4503;4589;4591;4961;5559;5709;5848;6004;6009;6325;6421;7038;7047;7048;7607;7992;8167;8307;10496;11156;12548;12616;12741;12745;12811;13628;14248;14976;15231;15338;16068;16619
LGALS3BP	Galectin-3-binding protein	2310400000	Q08380	Q08380	19	19	19	sp|Q08380|LG3BP_HUMAN Galectin-3-binding protein OS=Homo sapiens GN=LGALS3BP PE=1 SV=1	1	19	19	19	39.7	39.7	39.7	65.33	585	0	323.31	39.7	50				716	21;383;540;614;1727;2765;3152;3545;3722;3734;3821;5296;5466;5776;5847;6172;7237;7278;7279	True;True;True;True;True;True;True;True;True;True;True;True;True;True;True;True;True;True;True	21;388;547;622;1755;2817;3210;3607;3787;3799;3886;5388;5560;5872;5945;6273;7352;7393;7394	26;528;749;750;841;2564;2565;2566;4174;4175;5004;5595;5596;5597;5598;5865;5884;5885;6027;8717;8979;8980;9499;9605;9606;10148;10149;10150;10151;10152;10153;10154;10155;10156;10157;11879;11880;11926;11927;11928;11929;11930	33;692;968;969;1067;3496;3497;3498;3499;5712;5713;5714;6971;7758;7759;7760;7761;7762;7763;8102;8124;8125;8323;12200;12569;12570;12571;13296;13436;13437;14209;14210;14211;14212;14213;14214;14215;14216;14217;14218;14219;16706;16707;16708;16768;16769;16770;16771;16772;16773;16774	33;692;968;1067;3498;5714;6971;7758;8102;8124;8323;12200;12570;13296;13436;14212;16706;16769;16772
SERPINF1	Pigment epithelium-derived factor	2284300000	P36955	P36955	15	15	11	sp|P36955|PEDF_HUMAN Pigment epithelium-derived factor OS=Homo sapiens GN=SERPINF1 PE=1 SV=4	1	15	15	11	46.2	46.2	36.8	46.312	418	0	210.81	46.2	33				511	210;414;415;1366;1648;1702;3118;3736;3771;4328;4405;5805;6260;6308;7108	True;True;True;True;True;True;True;True;True;True;True;True;True;True;True	214;419;420;1388;1674;1729;3176;3801;3836;4400;4478;5901;6364;6415;7222	293;564;565;566;2037;2451;2452;2528;4955;5888;5889;5965;6927;7043;9537;10288;10403;11570	388;729;730;731;732;733;734;2786;2787;3343;3344;3445;3446;6911;8129;8130;8131;8249;8250;8251;9648;9649;9650;9815;9816;13345;14415;14416;14615;14616;14617;16244;16245	388;729;734;2786;3344;3445;6911;8131;8250;9648;9815;13345;14416;14617;16245
IGF2	Insulin-like growth factor II;Insulin-like growth factor II;Insulin-like growth factor II Ala-25 Del;Preptin	2164300000	P01344	P01344	4	4	4	sp|P01344|IGF2_HUMAN Insulin-like growth factor II OS=Homo sapiens GN=IGF2 PE=1 SV=1	1	4	4	4	30	30	30	20.14	180	0	68.175	30	13				237	2020;2564;4930;5426	True;True;True;True	2058;2614;5019;5519	3024;3025;3883;8041;8918;8919	4119;4120;4121;4122;4123;4124;5311;5312;5313;11234;12495;12496;12497	4119;5311;11234;12496
NUCB1	Nucleobindin-1	2160400000	Q02818	Q02818	25	25	24	sp|Q02818|NUCB1_HUMAN Nucleobindin-1 OS=Homo sapiens GN=NUCB1 PE=1 SV=4	1	25	25	24	58.1	58.1	56.4	53.879	461	0	323.31	58.1	49				699	431;1196;1206;1552;1553;1678;1722;1920;1921;2002;2045;2046;4242;4276;4395;4510;4562;4995;5254;5387;6135;6716;7079;7164;7180	True;True;True;True;True;True;True;True;True;True;True;True;True;True;True;True;True;True;True;True;True;True;True;True;True	436;1211;1222;1575;1576;1705;1750;1957;1958;2039;2084;2085;4313;4347;4468;4585;4638;5085;5345;5480;6236;6828;7193;7278;7294	583;1788;1789;1804;1805;2313;2314;2500;2558;2559;2855;2856;2857;2986;3061;3062;6788;6789;6833;7027;7028;7287;7288;7289;7290;7365;8149;8150;8535;8870;10091;11001;11531;11684;11703;11704;11705;11706;11707;11708	755;2444;2445;2446;2463;2464;3158;3159;3409;3489;3490;3491;3876;3877;3878;3879;3880;4069;4171;4172;9455;9456;9526;9527;9794;9795;9796;10193;10194;10195;10196;10197;10198;10199;10200;10201;10302;11397;11398;11399;11909;11910;11911;12437;14133;15450;16195;16416;16440;16441;16442;16443;16444;16445;16446	755;2446;2463;3158;3159;3409;3491;3877;3880;4069;4171;4172;9455;9527;9794;10201;10302;11397;11910;12437;14133;15450;16195;16416;16446
NID1	Nidogen-1	2054300000	P14543	P14543	25	24	24	sp|P14543|NID1_HUMAN Nidogen-1 OS=Homo sapiens GN=NID1 PE=1 SV=3	1	25	24	24	26.6	25.8	25.8	136.38	1247	0	323.31	26.6	28				369	126;331;544;874;1520;1600;1601;1856;1939;2677;3218;3546;3558;3604;4611;4679;4748;4943;4971;5377;5460;6643;6738;6950;7041	True;True;True;True;True;True;True;True;True;False;True;True;True;True;True;True;True;True;True;True;True;True;True;True;True	129;336;551;884;1542;1623;1624;1889;1976;2728;3276;3608;3620;3668;4694;4762;4831;5032;5060;5470;5553;6753;6850;7064;7155	177;451;754;755;1309;1310;2265;2374;2375;2744;2912;4064;5098;5599;5618;5700;7472;7560;7671;8054;8109;8857;8858;8969;10908;11030;11031;11032;11360;11481	235;590;973;974;1747;1748;3102;3246;3247;3727;3975;5559;5560;7090;7764;7790;7901;10448;10572;10720;11250;11331;12424;12425;12558;15335;15490;15491;15492;15954;16126	235;590;974;1747;3102;3246;3247;3727;3975;5559;7090;7764;7790;7901;10448;10572;10720;11250;11331;12425;12558;15335;15491;15954;16126
FLNA	Filamin-A	1857700000	P21333	P21333	70	70	65	sp|P21333|FLNA_HUMAN Filamin-A OS=Homo sapiens GN=FLNA PE=1 SV=4	1	70	70	65	40.9	40.9	38.4	280.74	2647	0	323.31	40.9	98				415	125;143;177;243;265;348;425;535;561;665;703;921;983;984;995;1115;1181;1397;1469;1538;1859;2032;2112;2281;2282;2648;2749;2836;3070;3163;3506;3621;3733;4038;4145;4259;4331;4445;4506;4563;4644;4680;5222;5326;5403;5725;5761;6036;6083;6084;6092;6097;6202;6352;6360;6427;6461;6580;6754;6773;6801;6832;6872;6879;6978;7102;7105;7196;7253;7273	True;True;True;True;True;True;True;True;True;True;True;True;True;True;True;True;True;True;True;True;True;True;True;True;True;True;True;True;True;True;True;True;True;True;True;True;True;True;True;True;True;True;True;True;True;True;True;True;True;True;True;True;True;True;True;True;True;True;True;True;True;True;True;True;True;True;True;True;True;True	128;146;180;247;270;353;430;542;568;674;712;932;996;997;1008;1129;1195;1419;1491;1561;1892;2071;2153;2327;2328;2699;2801;2889;3128;3221;3567;3685;3798;4107;4214;4330;4403;4518;4581;4639;4727;4763;5313;5418;5496;5820;5857;6136;6183;6184;6192;6197;6305;6459;6467;6535;6569;6690;6866;6885;6913;6944;6985;6992;7092;7216;7219;7310;7368;7388	175;176;205;250;337;370;469;470;576;743;776;993;1041;1042;1376;1470;1471;1472;1492;1681;1682;1766;1767;2083;2084;2174;2289;2747;2748;3045;3046;3047;3197;3486;3487;4007;4156;4277;4673;5015;5016;5536;5724;5883;6433;6434;6435;6436;6647;6812;6930;6931;7100;7266;7267;7366;7516;7561;8489;8756;8757;8889;9421;9478;9479;9944;10014;10015;10026;10037;10203;10469;10478;10564;10614;10799;10800;11052;11075;111…	233;234;275;331;439;484;610;611;744;959;960;997;1289;1352;1353;1841;1985;1986;1987;2018;2310;2311;2416;2417;2852;2853;2970;3129;3730;3731;4151;4152;4153;4154;4378;4797;4798;5481;5690;5845;6440;6983;6984;7662;7929;8123;8955;8956;8957;8958;8959;9273;9491;9653;9654;9894;10164;10165;10303;10506;10573;11857;12255;12256;12460;12461;13197;13271;13272;13909;13910;14014;14015;14032;14033;14053;14291;14718…	234;275;331;439;484;611;744;959;997;1289;1353;1841;1985;1987;2018;2311;2416;2852;2970;3129;3730;4152;4378;4797;4798;5481;5690;5845;6440;6984;7662;7929;8123;8956;9273;9491;9653;9894;10164;10303;10506;10573;11857;12256;12461;13197;13271;13909;14014;14015;14032;14053;14291;14718;14739;14848;14918;15193;15522;15551;15590;15659;15801;15810;16014;16236;16241;16580;16729;16758
HAPLN1	Hyaluronan and proteoglycan link protein 1	1842000000	P10915	P10915	19	19	18	sp|P10915|HPLN1_HUMAN Hyaluronan and proteoglycan link protein 1 OS=Homo sapiens GN=HAPLN1 PE=2 SV=2	1	19	19	18	65	65	61.6	40.165	354	0	322.35	65	42				340	280;723;926;1295;1765;1888;2226;2253;2258;2511;2512;2519;4435;4447;4537;4885;5793;7066;7201	True;True;True;True;True;True;True;True;True;True;True;True;True;True;True;True;True;True;True	285;732;937;1314;1797;1925;2271;2298;2304;2561;2562;2569;4508;4520;4613;4972;5889;7180;7315	387;388;1091;1381;1924;1925;2630;2804;3407;3442;3454;3455;3456;3457;3458;3459;3804;3805;3806;3815;3816;7086;7102;7103;7331;7955;9520;11516;11517;11811;11812	502;503;504;1441;1442;1847;2628;2629;3583;3810;4693;4731;4732;4749;4750;4751;4752;4753;4754;4755;4756;4757;5216;5217;5218;5219;5230;5231;5232;9871;9872;9896;9897;9898;10260;10261;11128;11129;13321;16176;16177;16611;16612	502;1442;1847;2629;3583;3810;4693;4732;4749;5216;5217;5230;9872;9897;10261;11129;13321;16176;16611
COL4A1	Collagen alpha-1(IV) chain;Arresten	1831100000	P02462	P02462	12	12	10	sp|P02462|CO4A1_HUMAN Collagen alpha-1(IV) chain OS=Homo sapiens GN=COL4A1 PE=1 SV=3	1	12	12	10	12.8	12.8	11.3	160.61	1669	0	233.2	12.8	30				240	254;2182;2352;2410;2476;2479;2710;2814;3066;3354;3514;5415	True;True;True;True;True;True;True;True;True;True;True;True	259;2226;2402;2460;2526;2529;2761;2866;3124;3412;3575;5508	351;352;3300;3592;3668;3669;3763;3766;4104;4246;4665;4666;5311;5312;5313;5314;5315;5316;5547;5548;8906;8907	458;459;460;4519;4926;5018;5019;5163;5168;5615;5616;5806;6427;6428;6429;6430;7370;7371;7372;7373;7374;7375;7376;7675;7676;7677;7678;12482;12483;12484	460;4519;4926;5019;5163;5168;5616;5806;6427;7372;7676;12482
LDHA	L-lactate dehydrogenase A chain	1798300000	P00338	P00338	16	16	15	sp|P00338|LDHA_HUMAN L-lactate dehydrogenase A chain OS=Homo sapiens GN=LDHA PE=1 SV=2	1	16	16	15	56.3	56.3	52.7	36.688	332	0	227.08	56.3	28				217	1193;1311;1312;2058;3713;4009;4084;4149;4474;5208;5376;5395;6157;6576;6594;6855	True;True;True;True;True;True;True;True;True;True;True;True;True;True;True;True	1208;1330;1331;2097;3778;4078;4153;4218;4547;5299;5469;5488;6258;6686;6704;6968	1784;1785;1944;1945;1946;3084;5856;6374;6375;6525;6651;6652;7174;7175;8468;8469;8856;8879;10129;10130;10131;10794;10818;11227	2440;2441;2656;2657;2658;4203;4204;8091;8864;8865;9069;9277;9278;10001;10002;11833;11834;12423;12448;14182;14183;14184;14185;15183;15214;15215;15216;15217;15780	2440;2656;2658;4203;8091;8865;9069;9278;10002;11833;12423;12448;14182;15183;15214;15780
ENO1	Alpha-enolase	1715200000	P06733;P13929;P09104	P06733	20;2;2	20;2;2	20;2;2	sp|P06733|ENOA_HUMAN Alpha-enolase OS=Homo sapiens GN=ENO1 PE=1 SV=2	3	20	20	20	59	59	59	47.168	434;434;434	0	323.31	59	40				277	59;1000;1001;1447;1587;2191;2680;2981;3223;3677;3807;4231;4232;5518;5540;6103;6705;6897;7058;7146	True;True;True;True;True;True;True;True;True;True;True;True;True;True;True;True;True;True;True;True	59;1013;1014;1469;1610;2235;2731;3038;3281;3742;3872;4302;4303;5612;5634;6203;6817;7010;7172;7260	80;81;82;83;1497;1498;1499;2144;2145;2357;3314;3315;3316;3317;4068;4482;4483;4484;4485;5106;5107;5794;6011;6773;6774;9040;9066;10044;10986;11277;11278;11507;11661	104;105;106;107;108;109;110;111;2023;2024;2025;2026;2027;2934;2935;3219;3220;4538;4539;4540;4541;4542;5564;6131;6132;6133;6134;6135;7101;7102;8007;8304;9437;9438;12651;12686;14061;15431;15835;15836;16166;16381;16382	106;2025;2027;2935;3220;4539;5564;6132;7102;8007;8304;9437;9438;12651;12686;14061;15431;15836;16166;16381
PKM	Pyruvate kinase PKM	1632900000	P14618;P30613	P14618	26;1	26;1	26;1	sp|P14618|KPYM_HUMAN Pyruvate kinase PKM OS=Homo sapiens GN=PKM PE=1 SV=4	2	26	26	26	61.4	61.4	61.4	57.936	531;574	0	323.31	61.4	37				371	142;220;444;726;1296;1456;1457;2040;2265;2345;2372;2546;2547;2784;2863;3547;3632;3633;3813;3870;4213;4832;5624;5952;5953;6693	True;True;True;True;True;True;True;True;True;True;True;True;True;True;True;True;True;True;True;True;True;True;True;True;True;True	145;224;449;735;1315;1478;1479;2079;2311;2395;2421;2596;2597;2836;2917;3609;3696;3697;3878;3935;4283;4919;5718;6051;6052;6804	204;306;307;601;1095;1926;1927;2157;2158;2159;2160;3055;3468;3583;3616;3858;3859;4203;4308;5600;5738;5739;6018;6019;6095;6747;6748;7864;9206;9787;9788;10973	274;402;403;775;1446;2630;2631;2950;2951;2952;2953;2954;4164;4773;4914;4915;4954;5278;5279;5752;5880;7765;7946;7947;8312;8313;8314;8427;8428;9402;9403;11001;12889;13687;13688;13689;15416	274;402;775;1446;2631;2950;2952;4164;4773;4915;4954;5278;5279;5752;5880;7765;7946;7947;8314;8428;9402;11001;12889;13687;13689;15416
CTSD	Cathepsin D;Cathepsin D light chain;Cathepsin D heavy chain	1501600000	P07339	P07339	17	17	17	sp|P07339|CATD_HUMAN Cathepsin D OS=Homo sapiens GN=CTSD PE=1 SV=1	1	17	17	17	49.8	49.8	49.8	44.552	412	0	180.23	49.8	32				287	278;687;1284;1571;1987;3461;3571;4116;4387;4458;5113;5186;6527;6818;7235;7283;7284	True;True;True;True;True;True;True;True;True;True;True;True;True;True;True;True;True	283;696;1303;1594;2024;3521;3634;4185;4460;4531;5203;5277;6637;6930;7350;7398;7399	385;1019;1913;2338;2971;5469;5644;6585;6586;7016;7115;7116;7117;8335;8439;10715;11136;11137;11876;11877;11935;11936;11937	500;1319;2616;3191;4051;4052;7569;7829;9188;9189;9190;9191;9777;9778;9919;9920;9921;9922;9923;9924;11630;11792;15060;15626;15627;15628;16702;16703;16704;16783;16784;16785;16786	500;1319;2616;3191;4052;7569;7829;9191;9778;9920;11630;11792;15060;15628;16704;16783;16786
COL5A1	Collagen alpha-1(V) chain	1491900000	P20908;P13942;P12107;P25940	P20908	23;2;2;1	23;2;2;1	23;2;2;1	sp|P20908|CO5A1_HUMAN Collagen alpha-1(V) chain OS=Homo sapiens GN=COL5A1 PE=1 SV=3	4	23	23	23	16.4	16.4	16.4	183.56	1838;1736;1806;1745	0	293.4	16.4	33				412	998;1106;1241;1756;1757;2033;2555;2713;2799;2870;3110;3302;3628;4011;5101;5280;5345;5459;5752;6070;6275;6302;6627	True;True;True;True;True;True;True;True;True;True;True;True;True;True;True;True;True;True;True;True;True;True;True	1011;1120;1258;1788;1789;2072;2605;2764;2851;2924;3168;3360;3692;4080;5191;5372;5438;5552;5848;6170;6379;6408;6737	1495;1668;1862;2617;2618;3048;3870;4107;4222;4316;4317;4944;5217;5218;5731;5732;6377;8316;8317;8573;8806;8968;9464;9465;9466;9995;10307;10362;10871	2021;2295;2555;3563;3564;4155;5291;5619;5775;5893;5894;6898;7253;7254;7938;7939;8867;11605;11606;11971;12357;12557;13250;13251;13252;13253;13987;13988;14439;14519;14520;15282;15283;15284	2021;2295;2555;3563;3564;4155;5291;5619;5775;5894;6898;7253;7938;8867;11606;11971;12357;12557;13250;13987;14439;14520;15283	103	538
PLEC	Plectin	1373600000	Q15149;Q9UPN3	Q15149	95;1	95;1	90;1	sp|Q15149|PLEC_HUMAN Plectin OS=Homo sapiens GN=PLEC PE=1 SV=3	2	95	95	90	26.5	26.5	24.7	531.78	4684;7388	0	323.31	26.5	92				781	29;145;165;242;246;306;389;460;462;503;508;587;594;733;818;907;955;1027;1092;1371;1390;1473;1482;1591;1787;1798;1823;2063;2084;2098;2449;2450;2497;2503;2550;2568;3276;3585;3602;3704;3772;3773;3787;3819;3843;3900;3973;4111;4112;4122;4128;4129;4252;4290;4307;4308;4316;4358;4403;4404;4442;4454;4947;5054;5055;5075;5081;5089;5122;5124;5165;5200;5229;5239;5307;5323;5358;5620;5642;5664;5678;5823;5906;59…	True;True;True;True;True;True;True;True;True;True;True;True;True;True;True;True;True;True;True;True;True;True;True;True;True;True;True;True;True;True;True;True;True;True;True;True;True;True;True;True;True;True;True;True;True;True;True;True;True;True;True;True;True;True;True;True;True;True;True;True;True;True;True;True;True;True;True;True;True;True;True;True;True;True;True;True;True;True;True;True…	29;148;168;246;251;311;394;467;469;510;515;594;601;742;828;918;967;1041;1106;1393;1412;1495;1504;1614;1819;1830;1855;2102;2123;2137;2499;2500;2547;2553;2600;2618;3334;3648;3666;3769;3837;3838;3852;3884;3908;3965;4039;4180;4181;4191;4197;4198;4323;4361;4379;4380;4388;4430;4476;4477;4515;4527;5036;5144;5145;5165;5171;5179;5212;5214;5255;5291;5320;5330;5399;5415;5451;5714;5736;5759;5773;5920;6004;60…	34;208;234;336;342;424;536;633;635;703;708;809;817;1102;1227;1357;1423;1534;1647;2042;2043;2076;2178;2189;2362;2660;2673;2704;3090;3143;3164;3727;3728;3790;3796;3862;3887;5176;5666;5697;5828;5966;5967;5985;6025;6057;6140;6323;6580;6581;6600;6608;6609;6610;6800;6849;6877;6878;6890;6891;6966;7041;7042;7093;7110;8059;8263;8264;8286;8292;8300;8344;8347;8412;8457;8501;8513;8731;8753;8822;9200;9201;922…	41;279;309;438;447;557;700;820;822;917;922;1034;1043;1453;1634;1815;1901;2076;2268;2794;2795;2845;2975;2987;3226;3623;3641;3677;4213;4309;4337;5101;5102;5202;5208;5282;5317;7195;7859;7897;8043;8252;8253;8272;8321;8367;8486;8790;8791;9181;9182;9210;9221;9222;9223;9224;9470;9548;9581;9582;9597;9598;9703;9813;9814;9880;9907;9908;11255;11544;11545;11569;11575;11584;11639;11646;11755;11815;11873;11887…	41;279;309;438;447;557;700;820;822;917;922;1034;1043;1453;1634;1815;1901;2076;2268;2794;2845;2975;2987;3226;3623;3641;3677;4213;4309;4337;5101;5102;5202;5208;5282;5317;7195;7859;7897;8043;8252;8253;8272;8321;8367;8486;8790;9181;9182;9210;9221;9224;9470;9548;9581;9582;9597;9703;9813;9814;9880;9907;11255;11544;11545;11569;11575;11584;11639;11646;11755;11815;11873;11887;12219;12251;12376;12883;12918…
PCOLCE	Procollagen C-endopeptidase enhancer 1	1368100000	Q15113	Q15113	16	16	16	sp|Q15113|PCOC1_HUMAN Procollagen C-endopeptidase enhancer 1 OS=Homo sapiens GN=PCOLCE PE=1 SV=2	1	16	16	16	56.6	56.6	56.6	47.972	449	0	244.22	56.6	34				779	584;1504;1971;1973;1988;2431;2467;2733;4894;5779;6061;6080;6489;7052;7062;7063	True;True;True;True;True;True;True;True;True;True;True;True;True;True;True;True	591;1526;2008;2010;2025;2481;2517;2785;4982;5875;6161;6180;6599;7166;7176;7177	804;805;2240;2950;2951;2953;2972;3702;3703;3751;4132;4133;7986;7987;9502;9503;9977;10011;10669;11500;11501;11512;11513	1029;1030;3073;4020;4021;4023;4053;4054;5060;5061;5062;5138;5139;5653;5654;5655;5656;5657;11162;11163;13299;13300;13963;13964;14011;14998;14999;15000;15001;16157;16158;16159;16160;16171;16172	1030;3073;4020;4023;4054;5061;5139;5653;11162;13300;13963;14011;15000;16160;16171;16172
CCDC80	Coiled-coil domain-containing protein 80	1314100000	Q76M96	Q76M96	28	28	28	sp|Q76M96|CCD80_HUMAN Coiled-coil domain-containing protein 80 OS=Homo sapiens GN=CCDC80 PE=1 SV=1	1	28	28	28	34	34	34	108.17	950	0	323.31	34	50				833	538;1038;1044;1529;1615;2131;2975;2987;3345;3488;3725;3753;3754;3896;3897;4154;4190;5148;5219;5304;5461;5462;5839;5862;5872;6174;6884;6929	True;True;True;True;True;True;True;True;True;True;True;True;True;True;True;True;True;True;True;True;True;True;True;True;True;True;True;True	545;1052;1058;1551;1638;2172;3032;3044;3403;3549;3790;3818;3819;3961;3962;4223;4259;5238;5310;5396;5554;5555;5937;5960;5970;6275;6997;7042	747;1568;1574;2278;2395;3221;4472;4493;4494;5301;5302;5503;5504;5868;5916;5917;5918;6135;6136;6137;6666;6715;8390;8484;8727;8728;8970;8971;8972;9596;9597;9624;9636;9637;10159;11261;11327	965;966;2141;2149;3117;3275;4414;4415;4416;4417;6116;6145;6146;7358;7359;7610;7611;7612;8105;8106;8171;8172;8173;8480;8481;8482;9297;9298;9359;11718;11851;12214;12215;12216;12559;12560;12561;13426;13427;13428;13461;13462;13479;13480;13481;13482;13483;13484;13485;14221;15816;15907	965;2141;2149;3117;3275;4416;6116;6146;7359;7612;8106;8171;8173;8481;8482;9298;9359;11718;11851;12216;12560;12561;13426;13461;13480;14221;15816;15907
ANXA2;ANXA2P2	Annexin A2;Putative annexin A2-like protein	1259200000	P07355;A6NMY6	P07355;A6NMY6	18;13	18;13	18;13	sp|P07355|ANXA2_HUMAN Annexin A2 OS=Homo sapiens GN=ANXA2 PE=1 SV=2;sp|A6NMY6|AXA2L_HUMAN Putative annexin A2-like protein OS=Homo sapiens GN=ANXA2P2 PE=5 SV=2	2	18	18	18	58.7	58.7	58.7	38.604	339;339	0	323.31	58.7	33				288	128;683;684;989;1255;2344;2600;2847;4377;5221;5413;5856;5887;5924;5987;5988;6194;6199	True;True;True;True;True;True;True;True;True;True;True;True;True;True;True;True;True;True	131;692;693;1002;1274;2394;2651;2900;4450;5312;5506;5954;5985;6022;6086;6087;6296;6302	179;1015;1016;1483;1882;3582;3942;3943;4289;4290;7001;8486;8487;8488;8902;8903;8904;9617;9695;9744;9745;9839;9840;9841;9842;10182;10200	237;1315;1316;2009;2577;4913;5389;5390;5391;5392;5857;5858;5859;9762;11853;11854;11855;11856;12477;12478;12479;13452;13563;13631;13632;13754;13755;13756;13757;14256;14257;14287;14288	237;1315;1316;2009;2577;4913;5391;5858;9762;11855;12478;13452;13563;13631;13755;13756;14257;14287
CPA4	Carboxypeptidase A4	1209900000	Q9UI42	Q9UI42	19	19	19	sp|Q9UI42|CBPA4_HUMAN Carboxypeptidase A4 OS=Homo sapiens GN=CPA4 PE=1 SV=2	1	19	19	19	69.4	69.4	69.4	47.351	421	0	234.74	69.4	33				985	319;1282;1370;1928;1953;2017;2300;2460;3516;3560;4396;4567;4784;5330;5749;5790;5819;5897;6119	True;True;True;True;True;True;True;True;True;True;True;True;True;True;True;True;True;True;True	324;1301;1392;1965;1990;2054;2347;2510;3577;3622;4469;4643;4867;5422;5844;5886;5916;5995;6219	439;1911;2041;2865;2866;2930;3018;3515;3516;3739;5551;5622;7029;7370;7785;8762;9455;9456;9457;9516;9555;9710;9711;10066	577;2611;2612;2613;2793;3891;3892;3893;3894;3995;3996;4111;4112;4832;4833;5115;7681;7794;9797;10307;10308;10896;12262;13238;13239;13240;13241;13317;13370;13585;13586;13587;14096	577;2612;2793;3892;3995;4112;4833;5115;7681;7794;9797;10307;10896;12262;13238;13317;13370;13585;14096	141	215
PLOD1	Procollagen-lysine,2-oxoglutarate 5-dioxygenase 1	1149100000	Q02809	Q02809	24	24	24	sp|Q02809|PLOD1_HUMAN Procollagen-lysine,2-oxoglutarate 5-dioxygenase 1 OS=Homo sapiens GN=PLOD1 PE=1 SV=2	1	24	24	24	43.1	43.1	43.1	83.549	727	0	323.31	43.1	39				698	472;501;2239;2400;2926;3213;3394;3405;3879;3944;4314;4416;4452;4469;4527;4751;5375;5418;5483;5784;6279;6280;6555;6562	True;True;True;True;True;True;True;True;True;True;True;True;True;True;True;True;True;True;True;True;True;True;True;True	479;508;2284;2450;2981;3271;3454;3465;3944;4009;4386;4489;4525;4542;4603;4834;5468;5511;5577;5880;6384;6385;6665;6672	646;700;701;3426;3427;3655;4390;5091;5092;5093;5371;5387;6108;6193;6886;6887;7056;7108;7166;7318;7319;7739;8855;8910;9001;9509;10320;10321;10322;10323;10756;10763	835;836;913;914;915;4712;4713;5002;6001;7079;7080;7081;7082;7445;7467;8443;8545;9591;9592;9593;9831;9904;9905;9987;10243;10244;10831;12422;12487;12599;12600;13306;13307;14462;14463;14464;14465;15120;15130	835;915;4712;5002;6001;7079;7445;7467;8443;8545;9592;9831;9904;9987;10244;10831;12422;12487;12599;13307;14462;14463;15120;15130
TIMP2	Metalloproteinase inhibitor 2	1148200000	P16035	P16035	15	15	15	sp|P16035|TIMP2_HUMAN Metalloproteinase inhibitor 2 OS=Homo sapiens GN=TIMP2 PE=1 SV=2	1	15	15	15	49.1	49.1	49.1	24.399	220	0	235.62	49.1	29				383	647;648;1155;1156;1886;1887;2262;2696;2697;3609;4580;4980;5364;5457;7219	True;True;True;True;True;True;True;True;True;True;True;True;True;True;True	655;656;1169;1170;1923;1924;2308;2747;2748;3673;4659;4660;5069;5457;5550;7334	970;971;972;1737;1738;1739;2800;2801;2802;2803;3464;4086;4087;5707;7392;7393;7394;7395;8119;8830;8966;11843	1256;1257;1258;1259;1260;2383;2384;2385;3805;3806;3807;3808;3809;4764;4765;4766;5589;5590;5591;7908;10337;10338;10339;10340;10341;11342;11343;12385;12555;16650	1256;1259;2383;2385;3805;3808;4765;5589;5591;7908;10341;11342;12385;12555;16650	102	122
AGRN	Agrin;Agrin N-terminal 110 kDa subunit;Agrin C-terminal 110 kDa subunit;Agrin C-terminal 90 kDa fragment;Agrin C-terminal 22 kDa fragment	1137800000	O00468	O00468	43	43	43	sp|O00468|AGRIN_HUMAN Agrin OS=Homo sapiens GN=AGRN PE=1 SV=5	1	43	43	43	29.4	29.4	29.4	217.23	2067	0	323.31	29.4	59				122	10;298;338;393;671;767;1452;1602;1776;1842;1996;2022;2042;2109;2291;2336;2569;2605;2785;3028;3205;3610;3720;3915;4126;5083;5182;5347;5392;5401;5519;5534;5589;5717;5718;5786;5998;6041;6383;6647;6667;6834;6899	True;True;True;True;True;True;True;True;True;True;True;True;True;True;True;True;True;True;True;True;True;True;True;True;True;True;True;True;True;True;True;True;True;True;True;True;True;True;True;True;True;True;True	10;303;343;398;680;776;1474;1625;1808;1875;2033;2060;2081;2150;2337;2385;2619;2656;2837;3085;3263;3674;3785;3980;4195;5173;5273;5440;5485;5494;5613;5628;5683;5812;5813;5882;6097;6141;6491;6757;6777;6946;7012	14;414;415;458;541;1000;1162;2153;2376;2646;2728;2980;3027;3057;3194;3496;3562;3888;3950;4204;4599;4600;5077;5708;5709;5863;6159;6604;8294;8434;8435;8808;8876;8887;9041;9042;9058;9161;9162;9413;9414;9511;9512;9856;9949;10512;10912;10933;11158;11282	20;21;547;548;598;705;1297;1542;2946;3248;3602;3706;4062;4126;4166;4375;4808;4885;5318;5319;5401;5753;5754;6316;6317;7061;7062;7063;7909;7910;8099;8505;9215;11577;11786;11787;12359;12443;12444;12458;12652;12653;12654;12674;12826;12827;12828;13187;13188;13311;13312;13313;13771;13916;13917;14785;15342;15367;15663;15841	20;547;598;705;1297;1542;2946;3248;3602;3706;4062;4126;4166;4375;4808;4885;5318;5401;5753;6317;7063;7909;8099;8505;9215;11577;11787;12359;12443;12458;12653;12674;12827;13187;13188;13311;13771;13917;14785;15342;15367;15663;15841
TPP1	Tripeptidyl-peptidase 1	1105900000	O14773	O14773	13	13	13	sp|O14773|TPP1_HUMAN Tripeptidyl-peptidase 1 OS=Homo sapiens GN=TPP1 PE=1 SV=2	1	13	13	13	40.3	40.3	40.3	61.247	563	0	224.45	40.3	26				132	680;801;3342;3942;4355;4547;4942;5140;5734;6170;6732;7186;7187	True;True;True;True;True;True;True;True;True;True;True;True;True	689;811;3400;4007;4427;4623;5031;5230;5829;6271;6844;7300;7301	1010;1011;1206;5296;5297;6190;6191;6961;7346;7347;8053;8380;8381;9430;9431;10146;11023;11714;11715	1309;1310;1311;1601;1602;7351;7352;7353;7354;8542;8543;9695;9696;10282;10283;11248;11249;11704;11705;13207;13208;13209;14206;15480;16453;16454;16455	1310;1602;7353;8543;9696;10283;11249;11705;13208;14206;15480;16453;16454
HSP90AB1	Heat shock protein HSP 90-beta	1097800000	P08238;Q58FF7	P08238	26;8	26;8	11;3	sp|P08238|HS90B_HUMAN Heat shock protein HSP 90-beta OS=Homo sapiens GN=HSP90AB1 PE=1 SV=4	2	26	26	11	37.6	37.6	15.7	83.263	724;597	0	299.5	37.6	43				304	111;371;1253;1524;1588;1697;1698;1811;2244;2886;2958;3000;3022;3150;3170;3171;3639;3980;3981;4775;5224;5616;5691;7080;7081;7131	True;True;True;True;True;True;True;True;True;True;True;True;True;True;True;True;True;True;True;True;True;True;True;True;True;True	114;376;1271;1546;1611;1724;1725;1843;2289;2940;3014;3057;3079;3208;3228;3229;3703;4046;4047;4858;5315;5710;5786;7194;7195;7245	158;501;1876;2269;2358;2522;2523;2524;2688;2689;3432;4338;4339;4447;4448;4516;4591;5002;5034;5035;5747;5748;6331;6332;6333;7775;8491;8492;9195;9377;9378;11532;11533;11534;11627	208;658;659;2570;3106;3221;3434;3435;3436;3437;3438;3659;3660;4720;5920;5921;6085;6086;6087;6170;6298;6299;6300;6301;6968;6969;7006;7007;7956;7957;8800;8801;8802;10883;11859;11860;12878;13140;13141;16196;16197;16198;16199;16323	208;659;2570;3106;3221;3435;3436;3659;4720;5921;6086;6170;6299;6969;7006;7007;7956;8801;8802;10883;11859;12878;13141;16196;16198;16323
CALU	Calumenin	1074600000	O43852	O43852	13	13	13	sp|O43852|CALU_HUMAN Calumenin OS=Homo sapiens GN=CALU PE=1 SV=2	1	13	13	13	41.3	41.3	41.3	37.106	315	0	244.7	41.3	32				161	1087;1431;1541;1790;2531;3019;3148;3149;4420;5385;6026;6568;6986	True;True;True;True;True;True;True;True;True;True;True;True;True	1101;1453;1564;1822;2581;3076;3206;3207;4493;5478;6126;6678;7100	1641;2126;2292;2293;2294;2663;3837;4587;4588;4995;4996;4997;4998;4999;5000;5001;7060;7061;8868;9924;9925;10771;10772;11414	2259;2908;2909;2910;3132;3133;3134;3626;5256;6294;6295;6959;6960;6961;6962;6963;6964;6965;6966;6967;9835;9836;12435;13874;13875;13876;13877;13878;15141;15142;16029;16030;16031	2259;2909;3134;3626;5256;6295;6959;6963;9835;12435;13877;15142;16030
GSN	Gelsolin	1064200000	P06396	P06396	22	22	11	sp|P06396|GELS_HUMAN Gelsolin OS=Homo sapiens GN=GSN PE=1 SV=1	1	22	22	11	39.9	39.9	26.6	85.696	782	0	323.31	39.9	34				273	196;218;495;564;1285;1351;1763;1989;3087;3178;4880;4892;5167;5478;5479;5948;6049;6218;6585;6586;7134;7135	True;True;True;True;True;True;True;True;True;True;True;True;True;True;True;True;True;True;True;True;True;True	200;222;502;571;1304;1372;1795;2026;3145;3236;4967;4980;5257;5572;5573;6047;6149;6322;6695;6696;7248;7249	276;302;303;689;690;779;1914;2013;2014;2628;2973;4870;4871;5044;7948;7949;7984;8415;8416;8996;8997;9783;9961;10233;10234;10807;10808;11630;11631	365;366;398;399;901;902;903;1000;2617;2755;2756;3581;4055;6788;6789;7018;7019;11118;11119;11120;11160;11758;11759;11760;12593;12594;12595;13683;13941;14344;14345;15202;15203;16326;16327	366;398;903;1000;2617;2755;3581;4055;6788;7019;11120;11160;11759;12593;12595;13683;13941;14344;15202;15203;16326;16327
ALDOA	Fructose-bisphosphate aldolase A	1059200000	P04075	P04075	20	20	18	sp|P04075|ALDOA_HUMAN Fructose-bisphosphate aldolase A OS=Homo sapiens GN=ALDOA PE=1 SV=2	1	20	20	18	65.7	65.7	58	39.42	364	0	323.31	65.7	33				250	43;88;313;391;881;1726;2165;2552;2892;3230;4325;4326;4937;5076;5077;5321;6701;7047;7048;7252	True;True;True;True;True;True;True;True;True;True;True;True;True;True;True;True;True;True;True;True	43;89;318;396;891;1754;2208;2602;2946;3288;4397;4398;5026;5166;5167;5413;6812;7161;7162;7367	53;127;128;432;538;539;1318;2563;3271;3865;4347;5116;6923;6924;6925;8048;8287;8288;8751;10981;11488;11489;11490;11896;11897	72;169;170;171;566;702;703;1759;1760;3495;4485;5285;5286;5934;7113;9643;9644;9645;9646;11243;11570;11571;12249;15424;15425;15426;16137;16138;16139;16140;16141;16726;16727	72;171;566;703;1759;3495;4485;5285;5934;7113;9643;9645;11243;11570;11571;12249;15425;16138;16141;16727
FBLN5	Fibulin-5	1028100000	Q9UBX5	Q9UBX5	15	15	15	sp|Q9UBX5|FBLN5_HUMAN Fibulin-5 OS=Homo sapiens GN=FBLN5 PE=1 SV=1	1	15	15	15	35	35	35	50.18	448	0	183.02	35	31				979	761;808;858;1257;1319;2735;2736;3548;5145;5158;5159;5442;5885;6121;7206	True;True;True;True;True;True;True;True;True;True;True;True;True;True;True	770;818;868;1276;1338;2787;2788;3610;5235;5248;5249;5535;5983;6221;7320	1151;1214;1282;1884;1953;4135;4136;4137;4138;5601;5602;8387;8405;8406;8942;9691;9692;10068;11819;11820	1522;1523;1524;1612;1708;2579;2668;2669;2670;5660;5661;5662;5663;5664;7766;7767;7768;11713;11714;11747;11748;12523;13556;13557;13558;13559;13560;14100;16621;16622;16623	1523;1612;1708;2579;2668;5660;5664;7767;11714;11747;11748;12523;13557;14100;16622
EMILIN1	EMILIN-1	1017700000	Q9Y6C2	Q9Y6C2	24	24	24	sp|Q9Y6C2|EMIL1_HUMAN EMILIN-1 OS=Homo sapiens GN=EMILIN1 PE=1 SV=2	1	24	24	24	37	37	37	106.67	1016	0	323.31	37	42				1019	435;1250;2490;2586;2820;2860;2996;3080;3908;4004;4106;4319;4470;4951;5131;5284;5312;6393;6438;6634;6661;6767;6817;7174	True;True;True;True;True;True;True;True;True;True;True;True;True;True;True;True;True;True;True;True;True;True;True;True	440;1268;2540;2637;2873;2914;3053;3138;3973;4073;4175;4391;4543;5040;5221;5376;5404;6501;6546;6744;6771;6879;6929;7288	588;589;1873;3783;3924;3925;4259;4305;4508;4862;6150;6369;6565;6895;6896;7167;7168;8064;8357;8358;8359;8360;8580;8581;8738;10523;10578;10898;10926;10927;11069;11134;11135;11697	761;762;2567;5194;5366;5367;5820;5877;6162;6779;8496;8858;8859;9150;9151;9602;9603;9988;9989;9990;9991;11260;11663;11664;11665;11666;11978;11979;11980;12227;14799;14800;14801;14872;15325;15359;15360;15544;15624;15625;16433;16434	761;2567;5194;5366;5820;5877;6162;6779;8496;8858;9151;9602;9990;11260;11666;11979;12227;14800;14872;15325;15360;15544;15625;16434
PFN1	Profilin-1	1015800000	P07737;CON__P02584	P07737	10;4	10;4	10;4	sp|P07737|PROF1_HUMAN Profilin-1 OS=Homo sapiens GN=PFN1 PE=1 SV=2	2	10	10	10	79.3	79.3	79.3	15.054	140;140	0	151.74	79.3	24				295	248;969;1345;1350;1604;1605;5834;6042;6043;6183	True;True;True;True;True;True;True;True;True;True	253;981;982;1364;1365;1371;1627;1628;5931;6142;6143;6284	344;1440;1441;1991;1992;2012;2379;2380;2381;9585;9950;9951;9952;9953;10169	449;1922;1923;2718;2719;2720;2721;2753;2754;3252;3253;3254;13408;13409;13918;13919;13920;13921;13922;13923;13924;13925;14235;14236;14237	449;1923;2720;2754;3252;3254;13408;13923;13925;14235	71;72	86;131
YWHAZ	14-3-3 protein zeta/delta	986040000	P63104	P63104	14	14	11	sp|P63104|1433Z_HUMAN 14-3-3 protein zeta/delta OS=Homo sapiens GN=YWHAZ PE=1 SV=1	1	14	14	11	53.9	53.9	46.9	27.745	245	0	242.62	53.9	23				659	1146;1355;1746;2089;2562;2563;3624;4568;4733;5895;5939;5940;6916;7158	True;True;True;True;True;True;True;True;True;True;True;True;True;True	1160;1376;1377;1777;1778;2128;2612;2613;3688;4644;4816;5993;6037;6038;7029;7272	1724;1725;2019;2020;2605;2606;3154;3880;3881;3882;5727;7371;7647;9707;9708;9767;9768;9769;11305;11678	2366;2367;2761;2762;2763;3549;3550;4324;4325;5306;5307;5308;5309;5310;7934;10309;10678;13582;13583;13663;13664;13665;15874;16409	2366;2763;3550;4324;5307;5310;7934;10309;10678;13583;13664;13665;15874;16409	107;108	160;218
GAPDH	Glyceraldehyde-3-phosphate dehydrogenase	984910000	P04406	P04406	10	10	10	sp|P04406|G3P_HUMAN Glyceraldehyde-3-phosphate dehydrogenase OS=Homo sapiens GN=GAPDH PE=1 SV=3	1	10	10	10	50.4	50.4	50.4	36.053	335	0	244.12	50.4	22				256	2286;2554;3286;4065;4477;4478;6557;6595;6748;6977	True;True;True;True;True;True;True;True;True;True	2332;2604;3344;4134;4550;4551;6667;6705;6860;7091	3491;3867;3868;3869;5190;5191;6480;6481;6482;7178;7179;7180;10758;10819;10820;10821;10822;11044;11045;11404	4803;5288;5289;5290;7213;7214;9011;9012;9013;9014;9015;10005;10006;10007;10008;15123;15218;15219;15220;15221;15511;15512;15513;15514;16013	4803;5288;7213;9011;10005;10008;15123;15219;15512;16013
HTRA1	Serine protease HTRA1	960570000	Q92743	Q92743	16	16	16	sp|Q92743|HTRA1_HUMAN Serine protease HTRA1 OS=Homo sapiens GN=HTRA1 PE=1 SV=1	1	16	16	16	58.1	58.1	58.1	51.286	480	0	238.77	58.1	32				880	464;889;972;1905;2263;3050;3114;3615;4032;4270;5252;5276;5416;5802;6830;7197	True;True;True;True;True;True;True;True;True;True;True;True;True;True;True;True	471;899;985;1942;2309;3108;3172;3679;4101;4341;5343;5367;5509;5898;6942;7311	637;1329;1330;1444;2829;2830;3465;4643;4948;4949;4950;5718;6419;6420;6827;8531;8532;8566;8908;9532;9533;11153;11797;11798	824;1777;1778;1779;1926;3840;3841;3842;4767;6392;6902;6903;6904;6905;6906;7921;8934;8935;8936;9515;9516;9517;9518;11905;11906;11962;12485;13339;13340;13341;15657;16581;16582	824;1778;1926;3840;4767;6392;6903;7921;8935;9516;11906;11962;12485;13340;15657;16581
HSPA8	Heat shock cognate 71 kDa protein	944130000	P11142;P54652	P11142	22;7	22;7	18;3	sp|P11142|HSP7C_HUMAN Heat shock cognate 71 kDa protein OS=Homo sapiens GN=HSPA8 PE=1 SV=1	2	22	22	18	42	42	37.5	70.897	646;639	0	323.31	42	36				343	510;862;863;986;1626;2689;2823;3278;3279;3477;4173;4376;4799;4801;5166;5253;5598;5774;5827;6284;6311;6385	True;True;True;True;True;True;True;True;True;True;True;True;True;True;True;True;True;True;True;True;True;True	517;872;873;999;1650;2740;2876;3336;3337;3538;4242;4449;4882;4884;5256;5344;5692;5870;5924;6389;6418;6493	710;711;1287;1288;1474;2420;4078;4262;5178;5179;5180;5489;6688;7000;7803;7805;8413;8414;8533;8534;9172;9173;9496;9497;9565;9566;10327;10406;10407;10514	924;925;1714;1715;1989;1990;3301;5579;5823;7197;7198;7199;7595;9324;9325;9761;10917;10919;11756;11757;11907;11908;12839;12840;12841;13292;13293;13294;13383;13384;13385;14470;14620;14621;14622;14787	924;1714;1715;1989;3301;5579;5823;7198;7199;7595;9325;9761;10917;10919;11757;11908;12840;13293;13385;14470;14620;14787
CFL1	Cofilin-1	920770000	P23528	P23528	10	10	6	sp|P23528|COF1_HUMAN Cofilin-1 OS=Homo sapiens GN=CFL1 PE=1 SV=3	1	10	10	6	70.5	70.5	47.6	18.502	166	0	163.38	70.5	24				432	537;637;1645;1838;2947;3594;3976;4585;4700;7043	True;True;True;True;True;True;True;True;True;True	544;645;1669;1870;3002;3658;4042;4666;4783;7157	745;746;958;2440;2441;2720;4420;4421;5682;5683;5684;6326;7402;7597;7598;7599;7600;11483	962;963;964;1243;3325;3326;3697;6036;6037;6038;7878;7879;7880;7881;8795;10348;10615;10616;10617;10618;10619;10620;16128;16129	964;1243;3326;3697;6037;7880;8795;10348;10617;16129	104	115
ECM1	Extracellular matrix protein 1	918600000	Q16610	Q16610	22	22	22	sp|Q16610|ECM1_HUMAN Extracellular matrix protein 1 OS=Homo sapiens GN=ECM1 PE=1 SV=2	1	22	22	22	60	60	60	60.673	540	0	277.93	60	39				806	82;663;711;1283;1701;1718;1893;1970;2156;3031;3866;4164;4409;4735;4844;5009;5021;5091;5227;5228;6249;6861	True;True;True;True;True;True;True;True;True;True;True;True;True;True;True;True;True;True;True;True;True;True	83;672;720;1302;1728;1746;1930;2007;2198;3088;3931;4233;4482;4818;4931;5099;5111;5181;5318;5319;6353;6974	121;990;991;1063;1064;1912;2527;2554;2810;2949;3256;4603;6091;6676;7047;7650;7879;8169;8170;8209;8303;8304;8497;8498;8499;8500;10272;11235	163;1286;1287;1394;1395;2614;2615;3443;3444;3485;3816;4019;4462;6320;8414;8415;8416;8417;8418;8419;8420;9308;9821;10681;10682;11019;11425;11426;11481;11482;11587;11588;11589;11590;11869;11870;11871;11872;14395;15789	163;1287;1394;2615;3443;3485;3816;4019;4462;6320;8417;9308;9821;10681;11019;11425;11482;11589;11869;11871;14395;15789
MYH9	Myosin-9	908450000	P35579;P35580;P35749	P35579	37;6;5	37;6;5	34;5;2	sp|P35579|MYH9_HUMAN Myosin-9 OS=Homo sapiens GN=MYH9 PE=1 SV=4	3	37	37	34	24.6	24.6	22.8	226.53	1960;1976;1972	0	323.31	24.6	44				505	93;244;333;426;1685;1793;1794;3100;3101;3116;3117;3270;3426;3595;3612;3667;3685;3705;3880;4320;4598;4666;4736;4828;5061;5079;5163;5183;5266;5305;5699;5989;6032;6236;6441;6606;6802	True;True;True;True;True;True;True;True;True;True;True;True;True;True;True;True;True;True;True;True;True;True;True;True;True;True;True;True;True;True;True;True;True;True;True;True;True	94;248;338;431;1712;1825;1826;3158;3159;3174;3175;3328;3486;3659;3676;3732;3750;3770;3945;4392;4680;4749;4819;4915;5151;5169;5253;5274;5357;5397;5794;6088;6132;6340;6549;6716;6914	133;134;338;453;577;2508;2509;2510;2666;2667;4933;4934;4953;4954;5168;5417;5418;5685;5686;5714;5784;5804;5829;5830;6109;6110;6897;6898;7457;7545;7651;7857;8270;8290;8410;8436;8551;8729;9386;9843;9939;10256;10582;10834;11110;11111	177;178;440;592;745;3418;3419;3420;3630;3631;6885;6886;6909;6910;7180;7507;7508;7882;7883;7884;7915;7994;7995;8018;8044;8045;8046;8444;8445;8446;9604;9605;10431;10553;10683;10986;11551;11573;11752;11753;11788;11939;12217;13149;13758;13902;14371;14876;15233;15591;15592	178;440;592;745;3419;3630;3631;6885;6886;6909;6910;7180;7507;7884;7915;7995;8018;8045;8445;9604;10431;10553;10683;10986;11551;11573;11753;11788;11939;12217;13149;13758;13902;14371;14876;15233;15591
RARRES2	Retinoic acid receptor responder protein 2	895370000	Q99969	Q99969	6	6	6	sp|Q99969|RARR2_HUMAN Retinoic acid receptor responder protein 2 OS=Homo sapiens GN=RARRES2 PE=1 SV=1	1	6	6	6	39.3	39.3	39.3	18.617	163	0	132.96	39.3	12				920	1458;2638;2639;3032;4472;5275	True;True;True;True;True;True	1480;2689;2690;3089;4545;5366	2161;2162;3994;3995;4604;4605;7170;7171;7172;8565	2955;2956;5463;5464;5465;6321;6322;9996;9997;9998;9999;11961	2956;5464;5465;6321;9997;11961
DKK3	Dickkopf-related protein 3	889520000	Q9UBP4	Q9UBP4	10	10	10	sp|Q9UBP4|DKK3_HUMAN Dickkopf-related protein 3 OS=Homo sapiens GN=DKK3 PE=1 SV=2	1	10	10	10	40.3	40.3	40.3	38.39	350	0	123.03	40.3	15				975	872;1016;1303;1336;1891;2612;4119;4933;4984;5419	True;True;True;True;True;True;True;True;True;True	882;1029;1322;1355;1928;2663;4188;5022;5073;5512	1307;1517;1935;1979;2808;3958;6591;8044;8123;8911	1744;1745;2047;2048;2640;2641;2705;2706;3814;5413;5414;5415;9197;11237;11348;12488	1744;2048;2641;2706;3814;5413;9197;11237;11348;12488
EEF2	Elongation factor 2	882630000	P13639;Q15029	P13639	26;1	26;1	26;1	sp|P13639|EF2_HUMAN Elongation factor 2 OS=Homo sapiens GN=EEF2 PE=1 SV=4	2	26	26	26	42.8	42.8	42.8	95.337	858;972	0	323.31	42.8	36				362	368;512;678;856;1073;1204;1522;1584;1872;2188;2392;2508;2876;2877;3526;3655;5470;5708;5828;5841;6025;6079;6487;6510;7086;7263	True;True;True;True;True;True;True;True;True;True;True;True;True;True;True;True;True;True;True;True;True;True;True;True;True;True	373;519;687;866;1087;1220;1544;1607;1905;2232;2442;2558;2930;2931;3588;3720;5564;5803;5925;5939;6125;6179;6597;6620;7200;7378	498;713;714;1007;1008;1279;1621;1802;2267;2353;2761;3310;3639;3801;4326;4327;5562;5769;8986;9404;9567;9568;9599;9921;9922;9923;10010;10666;10694;11545;11911	655;927;928;929;1306;1307;1702;2233;2461;3104;3213;3745;3746;3747;4533;4981;5213;5905;5906;7695;7979;12578;13174;13175;13176;13386;13387;13430;13870;13871;13872;13873;14010;14995;15032;16211;16744	655;929;1307;1702;2233;2461;3104;3213;3745;4533;4981;5213;5905;5906;7695;7979;12578;13175;13386;13430;13872;14010;14995;15032;16211;16744
LAMA2	Laminin subunit alpha-2	866290000	P24043	P24043	56	56	56	sp|P24043|LAMA2_HUMAN Laminin subunit alpha-2 OS=Homo sapiens GN=LAMA2 PE=1 SV=4	1	56	56	56	24.9	24.9	24.9	343.9	3122	0	323.31	24.9	61				434	89;129;157;237;682;699;707;725;849;861;903;1061;1409;1511;1517;1545;1547;1592;1627;1696;2194;2306;2633;2840;2879;2899;3249;3262;3402;3508;3536;3950;4059;4463;4652;4713;4719;4720;4721;4805;4842;5273;5543;5628;5648;5650;5957;6058;6076;6223;6289;6358;6477;6714;6829;7040	True;True;True;True;True;True;True;True;True;True;True;True;True;True;True;True;True;True;True;True;True;True;True;True;True;True;True;True;True;True;True;True;True;True;True;True;True;True;True;True;True;True;True;True;True;True;True;True;True;True;True;True;True;True;True;True	90;132;160;241;691;708;716;734;859;871;914;1075;1431;1533;1539;1568;1570;1615;1651;1723;2238;2353;2684;2893;2933;2954;3307;3320;3462;3569;3598;4015;4128;4536;4735;4796;4802;4803;4804;4888;4929;5364;5637;5722;5742;5744;6056;6158;6176;6327;6394;6465;6586;6826;6941;7154	129;180;225;329;1014;1037;1047;1094;1270;1286;1350;1604;2098;2255;2262;2298;2304;2305;2363;2421;2521;3321;3522;3987;4281;4331;4356;5138;5158;5384;5539;5576;6260;6469;7156;7528;7617;7624;7625;7626;7811;7877;8563;9070;9210;9238;9240;9793;9974;10006;10239;10240;10333;10476;10646;10647;10999;11152;11480	172;238;300;427;1314;1348;1358;1445;1693;1712;1713;1806;2201;2868;3091;3098;3138;3148;3149;3227;3302;3433;4547;4840;5453;5849;5911;5944;7136;7162;7463;7666;7725;8678;8999;9974;10535;10640;10648;10649;10650;10926;11017;11959;12698;12893;12932;12934;13694;13695;13960;14006;14351;14352;14476;14736;14737;14967;14968;15448;15656;16125	172;238;300;427;1314;1348;1358;1445;1693;1712;1806;2201;2868;3091;3098;3138;3148;3227;3302;3433;4547;4840;5453;5849;5911;5944;7136;7162;7463;7666;7725;8678;8999;9974;10535;10640;10648;10649;10650;10926;11017;11959;12698;12893;12932;12934;13694;13960;14006;14351;14476;14737;14967;15448;15656;16125
COL6A2	Collagen alpha-2(VI) chain	824190000	P12110	P12110	21	21	21	sp|P12110|CO6A2_HUMAN Collagen alpha-2(VI) chain OS=Homo sapiens GN=COL6A2 PE=1 SV=4	1	21	21	21	25.3	25.3	25.3	108.58	1019	0	323.31	25.3	30				351	58;1020;1143;1419;1437;2719;2939;2941;2949;3930;3966;4647;4672;4722;4739;5238;5264;6483;6561;6788;7103	True;True;True;True;True;True;True;True;True;True;True;True;True;True;True;True;True;True;True;True;True	58;1033;1157;1441;1459;2771;2994;2996;3004;3995;4032;4730;4755;4805;4822;5329;5355;6592;6671;6900;7217	79;1523;1721;2109;2133;4114;4408;4411;4424;4425;6178;6280;7519;7520;7552;7627;7628;7654;8512;8549;10657;10762;11095;11564	103;2059;2363;2883;2918;2919;5626;6020;6023;6041;6042;8528;8529;8703;10510;10511;10560;10561;10562;10651;10652;10653;10654;10687;11886;11937;14981;15129;15573;16237;16238	103;2059;2363;2883;2919;5626;6020;6023;6041;8528;8703;10510;10561;10651;10687;11886;11937;14981;15129;15573;16238
THBS2	Thrombospondin-2	809430000	P35442	P35442	30	26	26	sp|P35442|TSP2_HUMAN Thrombospondin-2 OS=Homo sapiens GN=THBS2 PE=1 SV=2	1	30	26	26	34.7	31	31	129.99	1172	0	323.31	34.7	39				501	83;672;960;1021;1263;1999;2255;2340;2619;2681;2693;2834;3088;3618;3994;4465;4620;4940;5044;5175;5176;5193;5205;5382;5429;5430;6184;6386;6812;7221	True;True;True;False;True;True;False;True;True;True;True;True;True;True;True;True;False;True;True;True;True;True;True;True;True;True;False;True;True;True	84;681;972;1034;1282;2036;2300;2301;2390;2670;2732;2744;2887;3146;3682;4063;4538;4703;5029;5134;5266;5267;5284;5296;5475;5522;5523;6285;6494;6924;7336	122;1001;1430;1524;1525;1890;2983;3444;3445;3446;3447;3448;3449;3450;3451;3576;3577;3966;4069;4082;4275;4872;4873;5721;6357;6358;7160;7485;7486;7487;7488;8051;8236;8426;8427;8428;8446;8465;8864;8865;8922;8923;8924;10170;10515;11129;11845	164;1298;1909;1910;2060;2061;2062;2063;2064;2065;2585;2586;4065;4735;4736;4737;4738;4739;4740;4741;4742;4743;4744;4907;4908;5423;5565;5583;5841;5842;6790;6791;6792;7924;7925;7926;8842;8843;8844;8845;9979;9980;10465;10466;10467;10468;10469;10470;10471;11246;11511;11775;11776;11777;11800;11829;12431;12432;12500;12501;12502;14238;14788;15616;16652	164;1298;1909;2061;2585;4065;4743;4907;5423;5565;5583;5841;6792;7926;8843;9980;10469;11246;11511;11775;11777;11800;11829;12432;12500;12502;14238;14788;15616;16652	34	1041
TUBA1B;TUBA4A	Tubulin alpha-1B chain;Tubulin alpha-4A chain	809210000	P68363;P68366;Q9H853	P68363;P68366	14;10;1	14;10;1	1;1;0	sp|P68363|TBA1B_HUMAN Tubulin alpha-1B chain OS=Homo sapiens GN=TUBA1B PE=1 SV=1;sp|P68366|TBA4A_HUMAN Tubulin alpha-4A chain OS=Homo sapiens GN=TUBA4A PE=1 SV=1	3	14	14	1	47	47	2.9	50.151	451;448;241	0	265.17	47	40				671	608;622;673;1411;1634;1986;3258;4062;4715;5065;5066;5604;6109;6534	True;True;True;True;True;True;True;True;True;True;True;True;True;True	615;630;682;1433;1658;2023;3316;4131;4798;5155;5156;5698;6209;6644	832;833;858;859;1002;2101;2429;2969;2970;5149;5150;5151;5152;6472;6473;6474;6475;6476;6477;7619;7620;8274;8275;9179;10051;10052;10728;10729	1058;1059;1096;1097;1098;1299;2875;3311;3312;3313;4049;4050;7147;7148;7149;7150;7151;7152;9002;9003;9004;9005;9006;9007;9008;10643;10644;11555;11556;12849;12850;14072;14073;14074;14075;15080;15081;15082;15083;15084	1058;1098;1299;2875;3312;4050;7148;9002;10644;11555;11556;12849;14074;15082
STC2	Stanniocalcin-2	806060000	O76061	O76061	6	6	6	sp|O76061|STC2_HUMAN Stanniocalcin-2 OS=Homo sapiens GN=STC2 PE=1 SV=1	1	6	6	6	42.1	42.1	42.1	33.248	302	0	162.47	42.1	15				199	256;1233;2604;2938;4381;6531	True;True;True;True;True;True	261;1249;2655;2993;4454;6641	354;355;356;1836;1837;3948;3949;4406;4407;7006;7007;7008;7009;7010;10721	463;464;465;466;2507;2508;5399;5400;6018;6019;9767;9768;9769;9770;9771;15070	466;2508;5400;6018;9770;15070
CTGF	Connective tissue growth factor	802470000	P29279	P29279	12	12	12	sp|P29279|CTGF_HUMAN Connective tissue growth factor OS=Homo sapiens GN=CTGF PE=1 SV=2	1	12	12	12	46.1	46.1	46.1	38.091	349	0	202.11	46.1	21				464	421;714;715;871;1974;3846;3903;4263;5068;5069;5960;7213	True;True;True;True;True;True;True;True;True;True;True;True	426;723;724;881;2011;3911;3968;4334;5158;5159;6059;7328	572;1070;1071;1305;1306;2954;6061;6143;6817;8277;8278;8279;8280;9796;11834	740;1404;1405;1739;1740;1741;1742;1743;4024;8372;8489;9497;9498;9499;11558;11559;11560;11561;11562;13698;16641	740;1404;1405;1741;4024;8372;8489;9498;11558;11562;13698;16641
EEF1A1P5;EEF1A1;EEF1A2	Putative elongation factor 1-alpha-like 3;Elongation factor 1-alpha 1;Elongation factor 1-alpha 2	801470000	Q5VTE0;P68104;Q05639	Q5VTE0;P68104;Q05639	8;8;5	8;8;5	8;8;5	sp|Q5VTE0|EF1A3_HUMAN Putative elongation factor 1-alpha-like 3 OS=Homo sapiens GN=EEF1A1P5 PE=5 SV=1;sp|P68104|EF1A1_HUMAN Elongation factor 1-alpha 1 OS=Homo sapiens GN=EEF1A1 PE=1 SV=1;sp|Q05639|EF1A2_HUMAN Elongation factor 1-alpha 2 OS=Homo sapiens GN	3	8	8	8	26	26	26	50.184	462;462;463	0	131.05	26	15				670	1107;1610;3235;5074;5852;6096;6469;7285	True;True;True;True;True;True;True;True	1121;1633;3293;5164;5950;6196;6577;7400	1669;1670;1671;2389;5123;8285;9613;10034;10035;10036;10633;10634;11938;11939;11940;11941	2296;2297;2298;3266;7121;11568;13448;14050;14051;14052;14950;14951;16787;16788;16789;16790	2298;3266;7121;11568;13448;14050;14951;16787
COL5A2	Collagen alpha-2(V) chain	787520000	P05997	P05997	27	27	27	sp|P05997|CO5A2_HUMAN Collagen alpha-2(V) chain OS=Homo sapiens GN=COL5A2 PE=1 SV=3	1	27	27	27	29.4	29.4	29.4	144.91	1499	0	323.31	29.4	35				271	1080;1179;2288;2295;2353;2408;2409;2492;2630;2643;2654;2688;2695;2721;2800;2801;3997;4000;4822;5144;5552;5686;5720;6520;6546;6547;6933	True;True;True;True;True;True;True;True;True;True;True;True;True;True;True;True;True;True;True;True;True;True;True;True;True;True;True	1094;1193;2334;2341;2403;2458;2459;2542;2681;2694;2705;2739;2746;2773;2852;2853;4066;4069;4909;5234;5646;5781;5815;6630;6656;6657;7046	1632;1764;3493;3504;3593;3666;3667;3785;3981;4000;4013;4077;4084;4085;4118;4223;4224;6361;6364;7850;8385;8386;9080;9081;9371;9416;10708;10745;10746;10747;11336;11337	2246;2414;4805;4820;4927;5016;5017;5196;5440;5471;5490;5577;5578;5587;5588;5633;5634;5776;5777;8848;8849;8853;10978;11710;11711;11712;12712;12713;13134;13191;15052;15105;15106;15107;15922;15923	2246;2414;4805;4820;4927;5016;5017;5196;5440;5471;5490;5578;5588;5634;5776;5777;8848;8853;10978;11712;12712;13134;13191;15052;15105;15107;15923
TPM4	Tropomyosin alpha-4 chain	778380000	P67936	P67936	17	17	10	sp|P67936|TPM4_HUMAN Tropomyosin alpha-4 chain OS=Homo sapiens GN=TPM4 PE=1 SV=3	1	17	17	10	49.2	49.2	37.5	28.521	248	0	323.31	49.2	30				667	136;223;224;1544;1659;3395;3408;3409;3652;3683;3904;4475;4476;5301;5302;6106;7229	True;True;True;True;True;True;True;True;True;True;True;True;True;True;True;True;True	139;227;228;1567;1686;3455;3468;3469;3717;3748;3969;4548;4549;5393;5394;6206;7344	195;313;314;2297;2474;5372;5373;5374;5391;5392;5393;5765;5766;5801;5802;6144;6145;7176;7177;8723;8724;8725;10047;10048;11857;11858	265;410;411;3137;3374;7446;7447;7448;7471;7472;7473;7474;7475;7975;7976;8014;8015;8016;8490;8491;10003;10004;12209;12210;12211;12212;14067;14068;14069;16667;16668	265;410;411;3137;3374;7446;7472;7473;7976;8014;8491;10003;10004;12210;12212;14069;16668
SERPINE2	Glia-derived nexin	723320000	P07093	P07093	15	15	15	sp|P07093|GDN_HUMAN Glia-derived nexin OS=Homo sapiens GN=SERPINE2 PE=1 SV=1	1	15	15	15	39.9	39.9	39.9	44.002	398	0	168.59	39.9	22				282	304;515;1178;1258;2192;2193;3024;3198;4484;4712;5381;5791;6040;6649;6772	True;True;True;True;True;True;True;True;True;True;True;True;True;True;True	309;522;1192;1277;2236;2237;3081;3256;4557;4795;5474;5887;6140;6759;6884	421;422;717;718;1763;1885;3318;3319;3320;4593;5070;7186;7616;8863;9517;9518;9948;10914;11074	554;555;932;933;2412;2413;2580;4543;4544;4545;4546;6303;7054;10014;10015;10639;12430;13318;13319;13915;15344;15549	555;932;2413;2580;4543;4546;6303;7054;10014;10639;12430;13319;13915;15344;15549
TPI1	Triosephosphate isomerase	717890000	P60174	P60174	14	14	14	sp|P60174|TPIS_HUMAN Triosephosphate isomerase OS=Homo sapiens GN=TPI1 PE=1 SV=3	1	14	14	14	66.8	66.8	66.8	30.791	286	0	247.28	66.8	23				609	1011;1676;2021;3124;3710;5150;5295;5710;5956;6346;6720;6860;6890;6901	True;True;True;True;True;True;True;True;True;True;True;True;True;True	1024;1703;2059;3182;3775;5240;5387;5805;6055;6453;6832;6973;7003;7014	1510;1511;2497;2498;3026;4963;5838;5839;8392;8716;9406;9791;9792;10462;11005;11006;11234;11268;11284;11285;11286	2039;2040;3406;3407;4125;6920;8054;8055;11720;12199;13178;13692;13693;14710;15454;15455;15788;15824;15843;15844;15845;15846;15847	2040;3406;4125;6920;8055;11720;12199;13178;13693;14710;15454;15788;15824;15843
EDIL3	EGF-like repeat and discoidin I-like domain-containing protein 3	684280000	O43854	O43854	16	16	16	sp|O43854|EDIL3_HUMAN EGF-like repeat and discoidin I-like domain-containing protein 3 OS=Homo sapiens GN=EDIL3 PE=1 SV=1	1	16	16	16	39.2	39.2	39.2	53.764	480	0	194.57	39.2	23				162	345;922;1052;2367;2608;2671;3250;3338;4544;4853;5547;6503;6504;6692;6842;7028	True;True;True;True;True;True;True;True;True;True;True;True;True;True;True;True	350;933;1066;2416;2659;2722;3308;3396;4620;4940;5641;6613;6614;6803;6954;7142	466;1377;1583;1584;3609;3953;4055;4056;5139;5292;7342;7892;9075;10683;10684;10971;10972;11198;11466	607;1842;2162;2163;2164;4947;5404;5547;5548;5549;7137;7347;10276;11038;12704;12705;15019;15020;15413;15414;15415;15732;15733;16109	607;1842;2162;4947;5404;5548;7137;7347;10276;11038;12705;15019;15020;15415;15732;16109
LAMA5	Laminin subunit alpha-5	681210000	O15230;Q16787	O15230	46;1	46;1	46;1	sp|O15230|LAMA5_HUMAN Laminin subunit alpha-5 OS=Homo sapiens GN=LAMA5 PE=1 SV=8	2	46	46	46	19.8	19.8	19.8	399.73	3695;3333	0	323.31	19.8	55				144	87;195;260;272;597;730;738;775;850;1018;1033;1081;1141;1194;1299;1373;1381;1494;1813;1963;2028;2038;2125;2284;2361;2451;2617;2742;2798;2824;2950;3085;3340;3436;4022;4281;4879;5741;5833;5871;5909;6158;6760;7038;7042;7078	True;True;True;True;True;True;True;True;True;True;True;True;True;True;True;True;True;True;True;True;True;True;True;True;True;True;True;True;True;True;True;True;True;True;True;True;True;True;True;True;True;True;True;True;True;True	88;199;265;277;604;739;747;784;860;1031;1047;1095;1155;1209;1318;1395;1403;1516;1845;2000;2067;2077;2166;2330;2410;2501;2668;2794;2850;2877;3005;3143;3398;3496;4091;4352;4966;5836;5930;5969;6007;6259;6872;7152;7156;7192	126;274;275;364;365;378;820;1099;1112;1170;1271;1521;1560;1633;1719;1786;1930;2046;2065;2204;2692;2941;3041;3053;3215;3489;3600;3729;3964;4145;4221;4263;4426;4868;5294;5432;6396;6839;7947;9440;9441;9584;9635;9724;10132;11058;11477;11478;11482;11530	168;363;364;478;479;493;1046;1450;1468;1469;1552;1694;2056;2131;2247;2248;2249;2360;2361;2442;2634;2800;2827;3005;3665;4009;4010;4147;4161;4406;4800;4801;4934;5103;5421;5674;5774;5824;6043;6785;6786;7349;7527;8896;9535;11117;13221;13222;13407;13478;13601;14186;15530;15531;16122;16123;16127;16194	168;363;478;493;1046;1450;1468;1552;1694;2056;2131;2249;2360;2442;2634;2800;2827;3005;3665;4009;4147;4161;4406;4800;4934;5103;5421;5674;5774;5824;6043;6785;7349;7527;8896;9535;11117;13222;13407;13478;13601;14186;15531;16122;16127;16194
MFAP4	Microfibril-associated glycoprotein 4	676740000	P55083	P55083	4	4	4	sp|P55083|MFAP4_HUMAN Microfibril-associated glycoprotein 4 OS=Homo sapiens GN=MFAP4 PE=1 SV=2	1	4	4	4	20	20	20	28.648	255	0	167.28	20	8				594	97;1304;2180;2496	True;True;True;True	98;99;1323;2224;2546	138;139;140;1936;3296;3297;3789	182;183;184;185;2642;4515;4516;5201	185;2642;4515;5201	113	117
GSTP1	Glutathione S-transferase P	668830000	P09211	P09211	6	6	6	sp|P09211|GSTP1_HUMAN Glutathione S-transferase P OS=Homo sapiens GN=GSTP1 PE=1 SV=2	1	6	6	6	51.9	51.9	51.9	23.356	210	0	124.23	51.9	9				314	387;521;1320;2135;4590;7144	True;True;True;True;True;True	392;528;1339;2176;4671;7258	534;724;1954;1955;3225;3226;7408;11659	698;939;2671;2672;4421;4422;4423;10354;16379	698;939;2672;4422;10354;16379
FBLN1	Fibulin-1	664940000	P23142	P23142	18	8	8	sp|P23142|FBLN1_HUMAN Fibulin-1 OS=Homo sapiens GN=FBLN1 PE=1 SV=4	1	18	8	8	40.4	24.9	24.9	77.213	703	0	238.2	40.4	13				426	295;716;832;952;1338;1339;1368;1564;2905;2921;3917;4605;5201;5287;5444;5769;5770;6088	True;False;False;True;False;False;True;False;False;False;False;True;False;False;True;True;True;True	300;725;842;964;1357;1358;1390;1587;2960;2976;3982;4687;5292;5379;5537;5865;5866;6188	411;1072;1073;1243;1420;1981;1982;1983;2039;2327;2328;2329;4362;4363;4384;6161;7464;8458;8585;8586;8945;8946;9488;9489;9490;10020	543;1406;1407;1654;1898;2708;2709;2710;2789;3179;3180;3181;5950;5951;5989;5990;8507;8508;10439;10440;11816;11817;11818;11819;11984;11985;11986;12526;12527;12528;12529;13283;13284;13285;14021;14022	543;1406;1654;1898;2709;2710;2789;3180;5951;5990;8508;10440;11818;11986;12526;13283;13284;14022
PAPPA	Pappalysin-1	663560000	Q13219	Q13219	25	25	25	sp|Q13219|PAPP1_HUMAN Pappalysin-1 OS=Homo sapiens GN=PAPPA PE=1 SV=3	1	25	25	25	22.8	22.8	22.8	180.97	1627	0	323.31	22.8	34				736	109;169;676;831;981;1170;1290;1321;1642;1689;1812;2906;3692;4762;4989;4992;5173;5206;5512;5715;6087;6798;6906;6914;7026	True;True;True;True;True;True;True;True;True;True;True;True;True;True;True;True;True;True;True;True;True;True;True;True;True	112;172;685;841;994;1184;1309;1340;1666;1716;1844;2961;3757;4845;5079;5082;5264;5297;5606;5810;6187;6910;7019;7027;7140	155;240;1005;1242;1468;1755;1919;1956;1957;2437;2514;2690;2691;4364;5813;7756;7757;8141;8144;8424;8466;9034;9411;10019;11105;11106;11292;11303;11464	204;317;1303;1653;1983;2404;2623;2673;2674;3322;3424;3425;3661;3662;3663;3664;5952;8027;10854;10855;10856;11385;11388;11772;11773;11830;12645;13183;13184;14020;15586;15587;15855;15872;16107	204;317;1303;1653;1983;2404;2623;2674;3322;3424;3664;5952;8027;10855;11385;11388;11773;11830;12645;13184;14020;15586;15855;15872;16107
PRDX1	Peroxiredoxin-1	658990000	Q06830	Q06830	11	11	8	sp|Q06830|PRDX1_HUMAN Peroxiredoxin-1 OS=Homo sapiens GN=PRDX1 PE=1 SV=1	1	11	11	8	60.8	60.8	47.7	22.11	199	0	110.16	60.8	18				710	92;559;2596;2963;3236;3676;4206;4496;5038;5866;6104	True;True;True;True;True;True;True;True;True;True;True	93;566;2647;3019;3294;3741;4276;4570;5128;5964;6204	132;774;3938;4453;5124;5793;6740;7250;8228;9629;10045	175;176;995;5383;5384;5385;6092;6093;7122;8005;8006;9394;10139;10140;11502;11503;13470;14062;14063	175;995;5384;6093;7122;8006;9394;10140;11503;13470;14063
LTBP1	Latent-transforming growth factor beta-binding protein 1	650040000	Q14766	Q14766	26	26	25	sp|Q14766|LTBP1_HUMAN Latent-transforming growth factor beta-binding protein 1 OS=Homo sapiens GN=LTBP1 PE=1 SV=4	1	26	26	25	22	22	21.4	186.79	1721	0	323.31	22	35				767	534;773;782;836;837;883;935;951;992;1149;1483;2495;3030;3231;3232;3853;4601;4977;5014;5057;6132;6240;6267;6616;6891;7243	True;True;True;True;True;True;True;True;True;True;True;True;True;True;True;True;True;True;True;True;True;True;True;True;True;True	541;782;792;846;847;893;946;963;1005;1163;1505;2545;3087;3289;3290;3918;4683;5066;5104;5147;6233;6344;6371;6726;7004;7358	741;742;1168;1181;1248;1249;1320;1394;1419;1487;1488;1729;2190;2191;3788;4602;5117;5118;5119;6073;7460;8116;8178;8266;10084;10261;10262;10298;10849;10850;11269;11886	956;957;958;1550;1565;1566;1659;1660;1762;1863;1897;2013;2014;2373;2988;2989;5199;5200;6319;7114;7115;7116;8388;10435;11338;11339;11436;11547;14125;14380;14381;14430;15254;15255;15825;16714	956;1550;1565;1659;1660;1762;1863;1897;2014;2373;2989;5199;6319;7114;7116;8388;10435;11338;11436;11547;14125;14380;14430;15254;15825;16714
TMSB4X	Thymosin beta-4;Hematopoietic system regulatory peptide	646010000	P62328	P62328	7	7	7	sp|P62328|TYB4_HUMAN Thymosin beta-4 OS=Homo sapiens GN=TMSB4X PE=1 SV=2	1	7	7	7	88.6	88.6	88.6	5.0526	44	0	117.18	88.6	18				644	1861;3731;4785;5464;5465;6015;6016	True;True;True;True;True;True;True	1894;3796;4868;5557;5558;5559;6115;6116	2750;5879;5880;5881;7786;7787;8974;8975;8976;8977;8978;9905;9906;9907;9908	3733;8119;8120;8121;10897;10898;12563;12564;12565;12566;12567;12568;13846;13847;13848;13849;13850;13851	3733;8120;10898;12563;12566;13846;13851	121	7
GDI2	Rab GDP dissociation inhibitor beta	643170000	P50395	P50395	14	14	8	sp|P50395|GDIB_HUMAN Rab GDP dissociation inhibitor beta OS=Homo sapiens GN=GDI2 PE=1 SV=2	1	14	14	8	42.9	42.9	25.6	50.663	445	0	277.55	42.9	17				561	1432;1766;2233;2769;3611;4548;4790;4839;5072;5758;6322;6588;6745;6837	True;True;True;True;True;True;True;True;True;True;True;True;True;True	1454;1798;2278;2821;3675;4624;4873;4926;5162;5854;6429;6698;6857;6949	2127;2631;3414;4180;5710;5711;5712;5713;7348;7794;7872;7873;8283;9473;9474;10420;10810;11040;11191	2911;3584;4700;5719;7911;7912;7913;7914;10284;10907;11010;11011;11566;13262;13263;14641;15205;15505;15724	2911;3584;4700;5719;7911;10284;10907;11010;11566;13262;14641;15205;15505;15724
CLSTN1	Calsyntenin-1;Soluble Alc-alpha;CTF1-alpha	629560000	O94985	O94985	17	17	17	sp|O94985|CSTN1_HUMAN Calsyntenin-1 OS=Homo sapiens GN=CLSTN1 PE=1 SV=1	1	17	17	17	27	27	27	109.79	981	0	240	27	22				202	48;419;1574;2674;2873;2992;3200;3371;3448;3861;4042;4446;5000;6437;6591;7145;7223	True;True;True;True;True;True;True;True;True;True;True;True;True;True;True;True;True	48;424;1597;2725;2927;3049;3258;3431;3508;3926;4111;4519;5090;6545;6701;7259;7338	65;66;570;2341;4060;4322;4323;4504;5072;5338;5452;6085;6444;7101;8155;10576;10577;10813;11660;11848	87;88;89;738;3194;5554;5901;5902;6157;7056;7401;7551;8407;8969;9895;11405;14869;14870;14871;15208;16380;16656	87;738;3194;5554;5902;6157;7056;7401;7551;8407;8969;9895;11405;14870;15208;16380;16656
TUBB;TUBB2B;TUBB2A	Tubulin beta chain;Tubulin beta-2B chain;Tubulin beta-2A chain	626610000	P07437;Q9BVA1;Q13885	P07437;Q9BVA1;Q13885	14;9;9	14;9;9	3;0;0	sp|P07437|TBB5_HUMAN Tubulin beta chain OS=Homo sapiens GN=TUBB PE=1 SV=2;sp|Q9BVA1|TBB2B_HUMAN Tubulin beta-2B chain OS=Homo sapiens GN=TUBB2B PE=1 SV=1;sp|Q13885|TBB2A_HUMAN Tubulin beta-2A chain OS=Homo sapiens GN=TUBB2A PE=1 SV=1	3	14	14	3	46.6	46.6	12.2	49.67	444;445;445	0	230.27	46.6	19				290	282;405;2123;2237;2541;2542;3357;3464;4021;4438;4818;5556;5958;7189	True;True;True;True;True;True;True;True;True;True;True;True;True;True	287;410;2164;2282;2591;2592;3416;3524;4090;4511;4903;5650;6057;7303	390;553;3213;3424;3851;3852;3853;5323;5472;6395;7089;7842;9085;9794;11718	506;717;718;4404;4710;5270;5271;5272;7385;7572;8894;8895;9875;9876;10968;12719;12720;13696;16458;16459	506;717;4404;4710;5271;5272;7385;7572;8895;9875;10968;12720;13696;16459
S100A6	Protein S100-A6	624590000	P06703	P06703	5	5	5	sp|P06703|S10A6_HUMAN Protein S100-A6 OS=Homo sapiens GN=S100A6 PE=1 SV=1	1	5	5	5	66.7	66.7	66.7	10.18	90	0	71.532	66.7	7				276	81;4197;4198;4282;4710	True;True;True;True;True	82;4266;4267;4353;4793	119;120;6727;6728;6840;7613	161;162;9378;9379;9536;9537;10636	162;9378;9379;9536;10636
PLTP	Phospholipid transfer protein	611560000	P55058	P55058	8	8	8	sp|P55058|PLTP_HUMAN Phospholipid transfer protein OS=Homo sapiens GN=PLTP PE=1 SV=1	1	8	8	8	28.8	28.8	28.8	54.739	493	0	103.64	28.8	12				592	197;595;618;2085;2091;2274;2872;6067	True;True;True;True;True;True;True;True	201;602;626;2124;2130;2320;2926;6167	277;818;847;3144;3145;3146;3157;3479;4321;9992	367;1044;1076;4310;4311;4312;4313;4329;4787;4788;5900;13981	367;1044;1076;4313;4329;4788;5900;13981
MSN	Moesin	601520000	P26038	P26038	21	21	15	sp|P26038|MOES_HUMAN Moesin OS=Homo sapiens GN=MSN PE=1 SV=3	1	21	21	15	27.2	27.2	19.8	67.819	577	0	213.65	27.2	28				446	303;334;402;438;491;497;498;1510;1662;1830;2252;2661;3233;3422;3455;3561;3563;3564;3937;5064;6227	True;True;True;True;True;True;True;True;True;True;True;True;True;True;True;True;True;True;True;True;True	308;339;407;443;498;504;505;1532;1689;1862;2297;2712;3291;3482;3515;3623;3626;3627;4002;5154;6331	420;454;550;592;593;685;693;694;695;2254;2481;2712;3441;4045;5120;5121;5412;5462;5623;5628;5629;5630;6185;8273;10245	553;593;714;765;766;767;895;906;907;908;3090;3383;3687;4730;5537;7117;7118;7119;7501;7562;7795;7796;7805;7806;7807;8537;11554;14358	553;593;714;766;895;906;908;3090;3383;3687;4730;5537;7118;7501;7562;7796;7806;7807;8537;11554;14358	106	348
CST3	Cystatin-C	595200000	P01034	P01034	7	7	7	sp|P01034|CYTC_HUMAN Cystatin-C OS=Homo sapiens GN=CST3 PE=1 SV=1	1	7	7	7	56.8	56.8	56.8	15.799	146	0	110.52	56.8	16				233	170;323;3708;4467;5223;6237;6238	True;True;True;True;True;True;True	173;328;3773;4540;5314;6341;6342	241;443;5834;5835;7163;7164;8490;10257;10258;10259	318;319;582;8050;8051;9983;9984;9985;11858;14372;14373;14374;14375;14376;14377;14378	319;582;8051;9984;11858;14376;14378
WDR1	WD repeat-containing protein 1	595040000	O75083	O75083	17	17	17	sp|O75083|WDR1_HUMAN WD repeat-containing protein 1 OS=Homo sapiens GN=WDR1 PE=1 SV=4	1	17	17	17	47.9	47.9	47.9	66.193	606	0	222.89	47.9	26				174	251;784;2023;2734;3129;3745;3829;4024;4550;4692;4763;5919;6481;6921;7044;7087;7254	True;True;True;True;True;True;True;True;True;True;True;True;True;True;True;True;True	256;794;2061;2786;3187;3810;3894;4093;4626;4775;4846;6017;6590;7034;7158;7201;7369	347;1183;3028;4134;4968;5906;6035;6036;6400;7351;7587;7588;7758;9737;9738;10655;11318;11319;11484;11546;11900	452;1568;4127;5658;5659;6925;8160;8331;8332;8333;8334;8903;10287;10601;10602;10603;10857;13622;13623;13624;14978;15893;15894;16130;16131;16212;16731	452;1568;4127;5658;6925;8160;8333;8903;10287;10601;10857;13623;14978;15894;16130;16212;16731
PGK1	Phosphoglycerate kinase 1	594710000	P00558;P07205	P00558	13;5	13;5	13;5	sp|P00558|PGK1_HUMAN Phosphoglycerate kinase 1 OS=Homo sapiens GN=PGK1 PE=1 SV=3	2	13	13	13	41.5	41.5	41.5	44.614	417;417	0	234.08	41.5	21				225	65;341;2051;2052;2310;3480;3959;5040;6399;6663;6805;7000;7233	True;True;True;True;True;True;True;True;True;True;True;True;True	66;346;2090;2091;2357;3541;4025;5130;6507;6773;6917;7114;7348	97;98;461;462;3068;3069;3070;3526;5492;5493;6271;8230;8231;10530;10929;11117;11432;11874	135;136;137;601;602;603;4180;4181;4182;4844;7598;7599;7600;8692;11505;11506;14808;15362;15363;15599;16055;16700	137;602;4180;4182;4844;7599;8692;11505;14808;15362;15599;16055;16700
PLS3	Plastin-3	567950000	P13797;P13796;Q14651	P13797	24;4;3	24;4;3	24;4;3	sp|P13797|PLST_HUMAN Plastin-3 OS=Homo sapiens GN=PLS3 PE=1 SV=4	3	24	24	24	52.5	52.5	52.5	70.81	630;627;629	0	302.69	52.5	26				365	219;422;623;670;1582;1583;3151;3240;3365;3435;4216;4388;4566;4582;4649;5004;5845;6124;6413;6931;6954;7039;7203;7250	True;True;True;True;True;True;True;True;True;True;True;True;True;True;True;True;True;True;True;True;True;True;True;True	223;427;631;679;1605;1606;3209;3298;3424;3495;4286;4461;4642;4663;4732;5094;5943;6224;6521;7044;7068;7153;7317;7365	304;305;573;860;999;2351;2352;5003;5128;5331;5431;6751;7017;7369;7399;7522;8163;9603;10071;10548;11329;11364;11479;11814;11894	400;401;741;1099;1296;3211;3212;6970;7126;7394;7526;9406;9407;9779;10306;10345;10513;11418;11419;13434;14105;14828;15910;15958;16124;16614;16724	401;741;1099;1296;3211;3212;6970;7126;7394;7526;9406;9779;10306;10345;10513;11418;13434;14105;14828;15910;15958;16124;16614;16724
FLNC	Filamin-C	567930000	Q14315	Q14315	42	37	35	sp|Q14315|FLNC_HUMAN Filamin-C OS=Homo sapiens GN=FLNC PE=1 SV=3	1	42	37	35	23.4	21.1	19.8	291.02	2725	0	323.31	23.4	40				760	175;176;347;447;452;571;666;920;1116;1266;1470;2031;2110;2278;2283;2513;2749;3163;3918;3919;4038;4145;4644;5687;5724;5726;5728;5995;6085;6368;6380;6433;6558;6602;6707;6715;6739;6740;6755;6775;6944;7037	True;True;True;True;True;True;True;True;True;True;True;True;True;True;True;True;False;False;True;True;False;False;False;True;True;True;True;True;True;True;True;True;True;True;True;True;True;True;True;True;True;True	178;179;352;453;459;578;675;931;1130;1285;1492;2070;2151;2324;2329;2563;2801;3221;3983;3984;4107;4214;4727;5782;5819;5821;5823;6094;6185;6475;6487;6541;6668;6712;6819;6827;6851;6852;6867;6887;7057;7151	248;249;468;611;612;625;790;994;1375;1683;1684;1894;2175;3044;3195;3483;3488;3807;4156;5015;5016;6162;6163;6433;6434;6435;6436;6647;7516;9372;9420;9422;9424;9853;10016;10491;10506;10572;10759;10829;10988;11000;11033;11034;11053;11077;11351;11476	328;329;330;609;795;796;812;1012;1290;1840;2312;2313;2590;2971;4150;4376;4793;4799;5220;5690;6983;6984;8509;8510;8955;8956;8957;8958;8959;9273;10506;13135;13195;13196;13198;13200;13768;14016;14762;14778;14865;15124;15228;15433;15449;15493;15494;15523;15553;15944;16121	328;330;609;795;812;1012;1290;1840;2313;2590;2971;4150;4376;4793;4799;5220;5690;6984;8509;8510;8956;9273;10506;13135;13196;13198;13200;13768;14016;14762;14778;14865;15124;15228;15433;15449;15493;15494;15523;15553;15944;16121
PPIA	Peptidyl-prolyl cis-trans isomerase A;Peptidyl-prolyl cis-trans isomerase A, N-terminally processed	523130000	P62937;P0DN26;A0A0B4J2A2;A0A075B759;Q9Y536;F5H284;P0DN37	P62937	11;2;2;2;2;2;1	11;2;2;2;2;2;1	11;2;2;2;2;2;1	sp|P62937|PPIA_HUMAN Peptidyl-prolyl cis-trans isomerase A OS=Homo sapiens GN=PPIA PE=1 SV=2	7	11	11	11	70.9	70.9	70.9	18.012	165;164;164;164;164;164;164	0	166.63	70.9	19				655	2001;3074;3283;3476;3653;5615;6022;6615;6704;6795;6796	True;True;True;True;True;True;True;True;True;True;True	2038;3132;3341;3537;3718;5709;6122;6725;6815;6816;6907;6908	2985;4826;5185;5488;5767;9193;9194;9916;10848;10984;10985;11102;11103	4067;4068;6729;7205;7206;7207;7594;7977;12875;12876;12877;13864;13865;15253;15429;15430;15582;15583;15584	4067;6729;7207;7594;7977;12877;13865;15253;15430;15583;15584
ACTN4	Alpha-actinin-4	521920000	O43707;Q9H254	O43707	33;1	22;1	22;1	sp|O43707|ACTN4_HUMAN Alpha-actinin-4 OS=Homo sapiens GN=ACTN4 PE=1 SV=2	2	33	22	22	44.6	30.4	30.4	104.85	911;2564	0	316.01	44.6	27				158	77;240;542;1034;1096;1232;1439;1715;1868;1960;2898;3051;3054;3077;3134;3556;3577;3637;3822;4365;4385;4503;4866;4994;5059;5840;6037;6120;6122;6464;6564;6623;6768	True;True;False;True;True;False;True;False;True;False;False;True;True;False;True;True;True;False;False;True;True;True;True;True;True;True;False;False;True;True;False;True;True	78;244;549;1048;1110;1248;1461;1743;1901;1997;2953;3109;3112;3135;3192;3618;3640;3701;3887;4437;4458;4578;4953;5084;5149;5938;6137;6220;6222;6572;6674;6733;6880	115;334;752;1561;1651;1652;1835;2135;2550;2551;2757;2937;2938;4355;4644;4648;4850;4977;4978;5616;5652;5745;6028;6977;7014;7263;7929;7930;8147;8148;8268;9598;9945;10067;10069;10617;10618;10765;10766;10767;10861;11070	156;436;971;2132;2272;2273;2274;2506;2921;3476;3477;3478;3479;3480;3741;4004;4005;4006;5943;6393;6401;6757;6936;6937;7788;7840;7954;8324;9718;9775;10160;11093;11094;11095;11395;11396;11549;13429;13911;14097;14098;14099;14101;14921;14922;15132;15133;15134;15135;15136;15137;15267;15545	156;436;971;2132;2274;2506;2921;3477;3741;4004;5943;6393;6401;6757;6936;7788;7840;7954;8324;9718;9775;10160;11095;11396;11549;13429;13911;14097;14101;14921;15133;15267;15545
TAGLN	Transgelin	500700000	Q01995	Q01995	9	9	9	sp|Q01995|TAGL_HUMAN Transgelin OS=Homo sapiens GN=TAGLN PE=1 SV=4	1	9	9	9	52.2	52.2	52.2	22.611	201	0	105.06	52.2	15				697	17;1563;3763;3974;4464;4488;5990;6164;6724	True;True;True;True;True;True;True;True;True	17;1586;3828;4040;4537;4562;6089;6265;6836	21;2326;5956;5957;6324;7157;7158;7159;7241;9844;10139;11011	28;3178;8240;8241;8792;8793;9975;9976;9977;9978;10128;13759;14193;14194;15462	28;3178;8241;8793;9976;10128;13759;14194;15462
CLEC11A	C-type lectin domain family 11 member A	496920000	Q9Y240	Q9Y240	13	13	13	sp|Q9Y240|CLC11_HUMAN C-type lectin domain family 11 member A OS=Homo sapiens GN=CLEC11A PE=1 SV=1	1	13	13	13	46.4	46.4	46.4	35.694	323	0	111.18	46.4	18				1001	31;139;1004;1049;1925;2334;2520;3009;3792;4017;5327;6797;6887	True;True;True;True;True;True;True;True;True;True;True;True;True	31;142;1017;1063;1962;2383;2570;3066;3857;4086;5419;6909;7000	36;37;201;1502;1580;2862;3560;3817;4530;5991;5992;5993;6389;8758;11104;11264	43;44;271;2030;2031;2156;3887;4883;5233;6197;8279;8280;8281;8282;8885;12257;15585;15819;15820	44;271;2030;2156;3887;4883;5233;6197;8280;8885;12257;15585;15820
APP	Amyloid beta A4 protein;N-APP;Soluble APP-alpha;Soluble APP-beta;C99;Beta-amyloid protein 42;Beta-amyloid protein 40;C83;P3(42);P3(40);C80;Gamma-secretase C-terminal fragment 59;Gamma-secretase C-terminal fragment 57;Gamma-secretase C-terminal fragment 50;C31	487340000	P05067	P05067	14	14	13	sp|P05067|A4_HUMAN Amyloid beta A4 protein OS=Homo sapiens GN=APP PE=1 SV=3	1	14	14	13	23.1	23.1	22.1	86.942	770	0	161.43	23.1	20				261	632;701;855;1800;1883;3465;3802;4570;5308;5843;6099;6435;7023;7165	True;True;True;True;True;True;True;True;True;True;True;True;True;True	640;710;865;1832;1920;3525;3867;4647;5400;5941;6199;6543;7137;7279	953;1039;1277;1278;2675;2797;5473;6004;6005;6006;7374;8732;8733;9601;10040;10574;11461;11685;11686	1238;1350;1700;1701;3643;3802;7573;8294;8295;8296;8297;8298;8299;10312;12220;12221;13432;14056;14057;14867;16103;16104;16417;16418	1238;1350;1700;3643;3802;7573;8298;10312;12221;13432;14057;14867;16103;16418
TAGLN2	Transgelin-2	475600000	P37802	P37802	10	10	10	sp|P37802|TAGL2_HUMAN Transgelin-2 OS=Homo sapiens GN=TAGLN2 PE=1 SV=3	1	10	10	10	60.8	60.8	60.8	22.391	199	0	230.2	60.8	12				512	1026;1123;1124;1749;2690;3397;4670;5215;6165;7106	True;True;True;True;True;True;True;True;True;True	1040;1137;1138;1781;2741;3457;4753;5306;6266;7220	1533;1692;1693;2609;4079;5376;7549;8476;8477;10140;11568	2075;2323;2324;3554;3555;5580;7450;10557;11841;11842;14195;16242	2075;2323;2324;3554;5580;7450;10557;11842;14195;16242
LDHB	L-lactate dehydrogenase B chain	467910000	P07195;Q6ZMR3;P07864	P07195	12;1;1	11;0;0	11;0;0	sp|P07195|LDHB_HUMAN L-lactate dehydrogenase B chain OS=Homo sapiens GN=LDHB PE=1 SV=2	3	12	11	11	37.7	34.1	34.1	36.638	334;332;332	0	102.96	37.7	15				284	2059;2647;3259;3495;3524;4040;4069;4070;4609;5394;5625;6594	True;True;True;True;True;True;True;True;True;True;True;False	2098;2698;3317;3556;3586;4109;4138;4139;4692;5487;5719;6704	3085;4006;5153;5524;5560;6439;6486;6487;7470;8878;9207;10818	4205;4206;4207;5480;7153;7647;7692;7693;8962;8963;9019;9020;10446;12446;12447;12890;15214;15215;15216;15217	4206;5480;7153;7647;7692;8962;9019;9020;10446;12447;12890;15214
CTSB	Cathepsin B;Cathepsin B light chain;Cathepsin B heavy chain	466470000	P07858	P07858	13	13	13	sp|P07858|CATB_HUMAN Cathepsin B OS=Homo sapiens GN=CTSB PE=1 SV=3	1	13	13	13	43.7	43.7	43.7	37.821	339	0	152.97	43.7	21				296	1308;1815;2741;3093;3136;3844;4682;4931;5309;5792;5992;5993;6690	True;True;True;True;True;True;True;True;True;True;True;True;True	1327;1847;2793;3151;3194;3909;4765;5020;5401;5888;6091;6092;6800	1941;2695;4143;4144;4914;4981;6058;6059;7563;8042;8734;9519;9847;9848;10965	2649;2650;3668;5670;5671;5672;5673;6852;6941;6942;8368;8369;8370;10575;11235;12222;13320;13762;13763;15405;15406	2649;3668;5672;6852;6941;8369;10575;11235;12222;13320;13762;13763;15405
TGFB2	Transforming growth factor beta-2;Latency-associated peptide	449480000	P61812	P61812	11	11	11	sp|P61812|TGFB2_HUMAN Transforming growth factor beta-2 OS=Homo sapiens GN=TGFB2 PE=1 SV=1	1	11	11	11	31.2	31.2	31.2	47.747	414	0	92.988	31.2	16				627	137;138;1821;1954;1998;2913;3183;3188;4869;6212;6245	True;True;True;True;True;True;True;True;True;True;True	140;141;1853;1991;2035;2968;3241;3246;4956;6316;6349	196;197;198;199;200;2701;2931;2982;4374;5050;5058;7933;10216;10267	266;267;268;269;270;3674;3997;4064;5967;5968;7025;7037;11098;14307;14308;14388	268;270;3674;3997;4064;5967;7025;7037;11098;14307;14388
SFRP1	Secreted frizzled-related protein 1	448810000	Q8N474	Q8N474	9	9	9	sp|Q8N474|SFRP1_HUMAN Secreted frizzled-related protein 1 OS=Homo sapiens GN=SFRP1 PE=1 SV=1	1	9	9	9	37.9	37.9	37.9	35.385	314	0	109.13	37.9	16				854	2254;3684;3845;4604;4631;5119;5477;5785;6993	True;True;True;True;True;True;True;True;True	2299;3749;3910;4686;4714;5209;5571;5881;7107	3443;5803;6060;7463;7500;8341;8995;9510;11421	4733;4734;8017;8371;10438;10484;10485;10486;11636;12591;12592;13308;13309;13310;16039;16040	4734;8017;8371;10438;10485;11636;12591;13310;16039
DAG1	Dystroglycan;Alpha-dystroglycan;Beta-dystroglycan	446970000	Q14118	Q14118	6	6	6	sp|Q14118|DAG1_HUMAN Dystroglycan OS=Homo sapiens GN=DAG1 PE=1 SV=2	1	6	6	6	7.9	7.9	7.9	97.44	895	0	73.281	7.9	7				755	1477;1478;2858;4494;5525;6851	True;True;True;True;True;True	1499;1500;2912;4568;5619;6964	2182;2183;2184;2185;4303;7248;9048;11222;11223	2979;2980;2981;2982;5875;10137;12660;15775;15776	2979;2982;5875;10137;12660;15775
PRSS23	Serine protease 23	425270000	O95084	O95084	10	10	10	sp|O95084|PRS23_HUMAN Serine protease 23 OS=Homo sapiens GN=PRSS23 PE=1 SV=1	1	10	10	10	37.6	37.6	37.6	43.001	383	0	145.75	37.6	15				203	1058;1969;2829;3083;3926;4272;4273;4400;6017;7046	True;True;True;True;True;True;True;True;True;True	1072;2006;2882;3141;3991;4343;4344;4473;6117;7160	1601;2947;2948;4268;4866;6173;6174;6829;6830;7036;9909;11487	2197;2198;4016;4017;4018;5831;6783;8521;8522;9520;9521;9522;9808;13852;16136	2197;4017;5831;6783;8522;9520;9522;9808;13852;16136
VASN	Vasorin	423830000	Q6EMK4	Q6EMK4	8	8	8	sp|Q6EMK4|VASN_HUMAN Vasorin OS=Homo sapiens GN=VASN PE=1 SV=1	1	8	8	8	15.5	15.5	15.5	71.712	673	0	173.8	15.5	12				820	1837;2986;3793;4287;4726;4782;5689;7182	True;True;True;True;True;True;True;True	1869;3043;3858;4358;4809;4865;5784;7296	2719;4491;4492;5994;6845;7640;7782;7783;9374;9375;11710	3696;6143;6144;8283;8284;9544;10671;10893;10894;13137;13138;16448;16449	3696;6143;8284;9544;10671;10893;13137;16448
GRN	Granulins;Acrogranin;Paragranulin;Granulin-1;Granulin-2;Granulin-3;Granulin-4;Granulin-5;Granulin-6;Granulin-7	410370000	P28799	P28799	12	12	12	sp|P28799|GRN_HUMAN Granulins OS=Homo sapiens GN=GRN PE=1 SV=2	1	12	12	12	19.9	19.9	19.9	63.544	593	0	111.07	19.9	17				461	432;433;819;873;1919;2931;4915;5017;5433;6567;6963;7004	True;True;True;True;True;True;True;True;True;True;True;True	437;438;829;883;1956;2986;5004;5107;5526;6677;7077;7118	584;585;586;1228;1229;1308;2854;4396;8025;8182;8929;10770;11383;11437	756;757;758;759;1635;1636;1746;3874;3875;6007;11213;11440;12508;15140;15982;16060;16061	756;758;1636;1746;3874;6007;11213;11440;12508;15140;15982;16061
CALR	Calreticulin	409660000	P27797	P27797	10	10	10	sp|P27797|CALR_HUMAN Calreticulin OS=Homo sapiens GN=CALR PE=1 SV=1	1	10	10	10	41.2	41.2	41.2	48.141	417	0	128.74	41.2	14				455	825;1788;2243;2247;2248;2948;3146;3296;3695;5565	True;True;True;True;True;True;True;True;True;True	835;1820;2288;2292;2293;3003;3204;3354;3760;5659	1235;2661;3431;3435;3436;3437;4422;4423;4993;5207;5208;5816;9096	1644;3624;4718;4719;4723;4724;4725;6039;6040;6957;7240;7241;8030;12733	1644;3624;4719;4724;4725;6039;6957;7241;8030;12733
HSPA5	78 kDa glucose-regulated protein	407480000	P11021	P11021	17	16	16	sp|P11021|GRP78_HUMAN 78 kDa glucose-regulated protein OS=Homo sapiens GN=HSPA5 PE=1 SV=2	1	17	16	16	35.3	35.3	35.3	72.332	654	0	213.21	35.3	22				341	302;1268;1682;3181;3199;3278;3280;3478;3483;3716;4535;4657;4798;6024;6316;6845;6937	True;True;True;True;True;False;True;True;True;True;True;True;True;True;True;True;True	307;1287;1709;3239;3257;3336;3338;3539;3544;3781;4611;4740;4881;6124;6423;6957;7050	419;1896;2505;5047;5071;5178;5179;5181;5490;5496;5497;5859;7329;7535;7536;7802;9920;10412;11201;11344	552;2592;2593;3415;7022;7055;7197;7198;7200;7201;7596;7603;7604;8094;10257;10258;10542;10543;10916;13869;14630;14631;15736;15937	552;2593;3415;7022;7055;7198;7201;7596;7603;8094;10257;10543;10916;13869;14631;15736;15937
CLU	Clusterin;Clusterin beta chain;Clusterin alpha chain	406670000	P10909	P10909	7	7	7	sp|P10909|CLUS_HUMAN Clusterin OS=Homo sapiens GN=CLU PE=1 SV=1	1	7	7	7	21.2	21.2	21.2	52.494	449	0	143.9	21.2	9				339	548;1644;1778;3934;6162;6163;6869	True;True;True;True;True;True;True	555;1668;1810;3999;6263;6264;6982	759;2439;2648;6182;10137;10138;11243	978;979;3324;3604;8533;8534;14191;14192;15798	978;3324;3604;8534;14191;14192;15798
ITGBL1	Integrin beta-like protein 1	400100000	O95965	O95965	11	11	11	sp|O95965|ITGBL_HUMAN Integrin beta-like protein 1 OS=Homo sapiens GN=ITGBL1 PE=2 SV=1	1	11	11	11	32.4	32.4	32.4	53.921	494	0	187.86	32.4	17				215	247;442;734;739;757;905;3574;4714;4817;5904;7226	True;True;True;True;True;True;True;True;True;True;True	252;447;743;748;766;916;3637;4797;4902;6002;7341	343;598;599;1103;1113;1114;1146;1354;1355;5647;5648;7618;7841;9719;11852;11853;11854	448;772;773;1454;1470;1471;1515;1812;1813;7834;7835;10641;10642;10967;13595;16661;16662;16663	448;773;1454;1470;1515;1812;7834;10641;10967;13595;16663
FBLN2	Fibulin-2	396130000	P98095	P98095	20	20	20	sp|P98095|FBLN2_HUMAN Fibulin-2 OS=Homo sapiens GN=FBLN2 PE=1 SV=2	1	20	20	20	24.4	24.4	24.4	126.57	1184	0	241.73	24.4	25				684	400;758;913;914;954;1575;2000;2309;2669;2772;3244;3475;4955;5015;5318;5348;5490;5972;6270;6721	True;True;True;True;True;True;True;True;True;True;True;True;True;True;True;True;True;True;True;True	405;767;924;925;966;1598;2037;2356;2720;2824;3302;3536;5044;5105;5410;5441;5584;6071;6374;6833	548;1147;1368;1369;1422;2342;2984;3525;4053;4183;5132;5133;5487;8068;8179;8180;8748;8809;9009;9810;10301;11007	712;1516;1831;1832;1900;3195;3196;4066;4843;5545;5724;5725;7130;7131;7593;11264;11437;11438;12246;12360;12613;13714;13715;14433;15456;15457	712;1516;1831;1832;1900;3196;4066;4843;5545;5725;7131;7593;11264;11437;12246;12360;12613;13714;14433;15457
VCP	Transitional endoplasmic reticulum ATPase	395990000	P55072	P55072	13	13	13	sp|P55072|TERA_HUMAN Transitional endoplasmic reticulum ATPase OS=Homo sapiens GN=VCP PE=1 SV=4	1	13	13	13	26.6	26.6	26.6	89.321	806	0	156.92	26.6	16				593	532;1721;1873;1885;3517;3619;3783;3791;3882;3958;4068;4847;6953	True;True;True;True;True;True;True;True;True;True;True;True;True	539;1749;1906;1922;3578;3683;3848;3856;3947;4024;4137;4934;7067	739;2557;2762;2799;5552;5722;5979;5980;5981;5990;6113;6270;6485;7883;11363	954;3488;3748;3804;7682;7927;8265;8266;8267;8268;8278;8449;8691;9018;11025;15957	954;3488;3748;3804;7682;7927;8266;8278;8449;8691;9018;11025;15957
SERPINH1	Serpin H1	383930000	P50454	P50454	9	9	9	sp|P50454|SERPH_HUMAN Serpin H1 OS=Homo sapiens GN=SERPINH1 PE=1 SV=2	1	9	9	9	33	33	33	46.44	418	0	171.83	33	12				563	641;1300;2887;2997;3691;3954;4533;5411;5412	True;True;True;True;True;True;True;True;True	649;1319;2941;3054;3756;4019;4609;5504;5505	963;964;1931;4340;4341;4509;5811;5812;6264;7327;8900;8901	1248;1249;2635;5922;5923;6163;8025;8026;8682;8683;10255;12475;12476	1249;2635;5923;6163;8025;8683;10255;12475;12476
GANAB	Neutral alpha-glucosidase AB	374600000	Q14697	Q14697	15	15	15	sp|Q14697|GANAB_HUMAN Neutral alpha-glucosidase AB OS=Homo sapiens GN=GANAB PE=1 SV=3	1	15	15	15	24.6	24.6	24.6	106.87	944	0	159.66	24.6	18				765	366;1784;2024;2162;2611;2976;3679;3696;4780;5214;5250;5608;6815;7224;7234	True;True;True;True;True;True;True;True;True;True;True;True;True;True;True	371;1816;2062;2205;2662;3033;3744;3761;4863;5305;5341;5702;6927;7339;7349	494;495;2656;3029;3267;3957;4473;4474;5796;5817;7780;8475;8527;8528;9183;11132;11849;11875	649;650;3618;4128;4478;5412;6117;6118;6119;8009;8031;10891;11840;11901;11902;12854;15622;16657;16701	650;3618;4128;4478;5412;6117;8009;8031;10891;11840;11901;12854;15622;16657;16701
CALM1	Calmodulin	364360000	P62158;P27482;P02585	P62158	5;1;1	5;1;1	5;1;1	sp|P62158|CALM_HUMAN Calmodulin OS=Homo sapiens GN=CALM1 PE=1 SV=2	3	5	5	5	34.2	34.2	34.2	16.837	149;149;160	0	70.152	34.2	8				636	117;1365;1691;4586;6488	True;True;True;True;True	120;1387;1718;4667;6598	165;2035;2036;2516;7403;10667;10668	220;221;2783;2784;2785;3427;10349;14996;14997	220;2785;3427;10349;14996
HSP90AA1	Heat shock protein HSP 90-alpha	360500000	P07900;Q14568;Q58FG0;Q58FF6;Q58FG1	P07900	22;6;3;2;1	12;2;2;0;0	12;2;2;0;0	sp|P07900|HS90A_HUMAN Heat shock protein HSP 90-alpha OS=Homo sapiens GN=HSP90AA1 PE=1 SV=5	5	22	12	12	33.6	17.6	17.6	84.659	732;343;334;505;418	0	146.48	33.6	26				297	111;373;1524;1588;1692;1693;1699;2886;2958;2991;3001;3022;3063;3978;3979;4515;4774;5225;5691;7080;7081;7131	False;True;False;False;True;True;True;False;False;True;True;False;True;True;True;True;True;True;False;False;False;False	114;378;1546;1611;1719;1720;1726;2940;3014;3048;3058;3079;3121;4044;4045;4590;4857;5316;5786;7194;7195;7245	158;503;2269;2358;2517;2518;2525;4338;4339;4447;4448;4502;4503;4517;4518;4591;4662;6328;6329;6330;7295;7774;8493;8494;9377;9378;11532;11533;11534;11627	208;661;662;3106;3221;3428;3429;3430;3439;3440;5920;5921;6085;6086;6087;6154;6155;6156;6171;6172;6173;6298;6299;6300;6301;6423;6424;8797;8798;8799;10207;10881;10882;11861;11862;11863;11864;11865;13140;13141;16196;16197;16198;16199;16323	208;662;3106;3221;3428;3430;3440;5921;6086;6155;6171;6299;6424;8798;8799;10207;10882;11864;13141;16196;16198;16323
PRDX6	Peroxiredoxin-6	358740000	P30041	P30041	12	12	12	sp|P30041|PRDX6_HUMAN Peroxiredoxin-6 OS=Homo sapiens GN=PRDX6 PE=1 SV=3	1	12	12	12	63.4	63.4	63.4	25.035	224	0	114.54	63.4	14				470	1068;1167;1168;2043;4039;4244;4370;4661;4907;6364;6365;6892	True;True;True;True;True;True;True;True;True;True;True;True	1082;1181;1182;2082;4108;4315;4443;4744;4996;6471;6472;7005	1613;1752;1753;3058;3059;6437;6438;6791;6792;6991;7540;8015;10482;10483;11270	2217;2218;2401;2402;4167;4168;8960;8961;9458;9459;9741;10547;11202;14743;14744;15826	2218;2401;2402;4167;8961;9459;9741;10547;11202;14743;14744;15826
CTSZ	Cathepsin Z	355530000	Q9UBR2	Q9UBR2	11	11	11	sp|Q9UBR2|CATZ_HUMAN Cathepsin Z OS=Homo sapiens GN=CTSZ PE=1 SV=1	1	11	11	11	42.2	42.2	42.2	33.868	303	0	109.78	42.2	14				977	1305;1306;2338;2758;3520;4797;4825;5282;5860;6524;7200	True;True;True;True;True;True;True;True;True;True;True	1324;1325;2388;2810;3582;4880;4912;5374;5958;6634;7314	1937;1938;3574;4166;5556;7801;7853;8575;9621;9622;10712;11810	2643;2644;4904;4905;5704;7688;10915;10981;10982;11973;13457;13458;15057;16609;16610	2643;2644;4905;5704;7688;10915;10982;11973;13457;15057;16610
EFEMP2	EGF-containing fibulin-like extracellular matrix protein 2	353320000	O95967	O95967	12	12	12	sp|O95967|FBLN4_HUMAN EGF-containing fibulin-like extracellular matrix protein 2 OS=Homo sapiens GN=EFEMP2 PE=1 SV=3	1	12	12	12	41.5	41.5	41.5	49.405	443	0	230.33	41.5	19				216	227;800;816;839;957;1085;1802;2157;3245;3851;5447;5886	True;True;True;True;True;True;True;True;True;True;True;True	231;810;826;849;969;1099;1834;2199;3303;3916;5540;5984	317;1204;1205;1225;1252;1425;1639;2677;3257;3258;5134;6070;8949;8950;9693;9694	414;1599;1600;1632;1666;1903;2257;3647;4463;4464;4465;4466;7132;8384;12532;12533;12534;13561;13562	414;1599;1632;1666;1903;2257;3647;4466;7132;8384;12532;13562
NPC2	Epididymal secretory protein E1	353280000	P61916	P61916	6	6	6	sp|P61916|NPC2_HUMAN Epididymal secretory protein E1 OS=Homo sapiens GN=NPC2 PE=1 SV=1	1	6	6	6	44.4	44.4	44.4	16.57	151	0	77.059	44.4	12				628	658;1012;1189;1901;5549;6335	True;True;True;True;True;True	666;667;1025;1204;1938;5643;6442	983;984;1512;1780;2822;2823;9077;10446	1272;1273;1274;1275;2041;2435;3830;3831;3832;3833;12707;14689	1275;2041;2435;3831;12707;14689	120	79
ITLN1	Intelectin-1	349910000	Q8WWA0	Q8WWA0	7	7	5	sp|Q8WWA0|ITLN1_HUMAN Intelectin-1 OS=Homo sapiens GN=ITLN1 PE=1 SV=1	1	7	7	5	31.9	31.9	24.9	34.961	313	0	80.357	31.9	13				872	967;1216;1562;1637;1655;1930;5994	True;True;True;True;True;True;True	979;1232;1585;1661;1682;1967;6093	1438;1819;2325;2432;2467;2468;2868;9849;9850;9851;9852	1920;2488;2489;3177;3316;3317;3367;3368;3897;13764;13765;13766;13767	1920;2488;3177;3316;3367;3897;13764
SDF4	45 kDa calcium-binding protein	347400000	Q9BRK5	Q9BRK5	9	9	9	sp|Q9BRK5|CAB45_HUMAN 45 kDa calcium-binding protein OS=Homo sapiens GN=SDF4 PE=1 SV=1	1	9	9	9	36.2	36.2	36.2	41.806	362	0	224.94	36.2	12				929	611;1214;1215;2458;4210;5102;5933;7029;7228	True;True;True;True;True;True;True;True;True	618;1230;1231;2508;4280;5192;6031;7143;7343	836;1816;1817;1818;3736;3737;6744;8318;9759;11467;11856	1062;2485;2486;2487;5111;5112;5113;9398;11607;13652;16110;16666	1062;2485;2487;5113;9398;11607;13652;16110;16666
PDIA3	Protein disulfide-isomerase A3	344360000	P30101	P30101	15	15	15	sp|P30101|PDIA3_HUMAN Protein disulfide-isomerase A3 OS=Homo sapiens GN=PDIA3 PE=1 SV=4	1	15	15	15	41.8	41.8	41.8	56.782	505	0	164.3	41.8	18				477	1231;1488;1725;1958;2062;2230;2481;3732;3810;4212;4375;4946;5502;6035;7117	True;True;True;True;True;True;True;True;True;True;True;True;True;True;True	1247;1510;1753;1995;2101;2275;2531;3797;3875;4282;4448;5035;5596;6135;7231	1834;2198;2562;2935;3088;3089;3411;3769;5882;6015;6746;6999;8058;9023;9943;11580	2504;2505;2999;3494;4001;4210;4211;4212;4697;5173;8122;8309;9400;9401;9760;11254;12633;13908;16257	2504;2999;3494;4001;4211;4697;5173;8122;8309;9400;9760;11254;12633;13908;16257
SPOCK1	Testican-1	340090000	Q08629;Q9BQ16	Q08629	14;1	14;1	14;1	sp|Q08629|TICN1_HUMAN Testican-1 OS=Homo sapiens GN=SPOCK1 PE=1 SV=1	2	14	14	14	43.5	43.5	43.5	49.124	439;436	0	156.6	43.5	21				719	581;828;829;1344;1429;1997;2149;3092;4072;4384;4878;5627;5667;6389	True;True;True;True;True;True;True;True;True;True;True;True;True;True	588;838;839;1363;1451;2034;2191;3150;4141;4457;4965;5721;5762;6497	801;1239;1240;1990;2124;2981;3245;3246;4913;6489;6490;7013;7945;7946;9209;9334;10519	1026;1649;1650;2717;2906;4063;4449;4450;6851;9022;9023;9024;9025;9774;11115;11116;12892;13078;13079;13080;13081;14793;14794	1026;1649;1650;2717;2906;4063;4449;6851;9024;9774;11115;12892;13079;14793
C1R	Complement C1r subcomponent;Complement C1r subcomponent heavy chain;Complement C1r subcomponent light chain	327190000	P00736	P00736	18	18	17	sp|P00736|C1R_HUMAN Complement C1r subcomponent OS=Homo sapiens GN=C1R PE=1 SV=2	1	18	18	17	38.3	38.3	37	80.118	705	0	314.9	38.3	19				226	851;1831;1972;2464;2505;3940;4269;4466;4579;4696;4737;4934;4963;5016;5141;6145;6665;7255	True;True;True;True;True;True;True;True;True;True;True;True;True;True;True;True;True;True	861;1863;2009;2514;2555;4005;4340;4539;4658;4779;4820;5023;5052;5106;5231;6246;6775;7370	1272;2713;2952;3744;3798;6188;6826;7161;7162;7391;7592;7652;8045;8079;8181;8382;10109;10110;10931;11901	1695;3688;4022;5122;5210;8540;9514;9981;9982;10336;10609;10684;11238;11278;11439;11706;11707;14155;14156;14157;15365;16732	1695;3688;4022;5122;5210;8540;9514;9982;10336;10609;10684;11238;11278;11439;11707;14155;15365;16732
AHNAK	Neuroblast differentiation-associated protein AHNAK	319090000	Q09666	Q09666	26	26	26	sp|Q09666|AHNK_HUMAN Neuroblast differentiation-associated protein AHNAK OS=Homo sapiens GN=AHNAK PE=1 SV=2	1	26	26	26	13	13	13	629.09	5890	0	190.14	13	28				721	107;140;141;193;2370;2389;2390;2529;3444;3445;3451;4083;4265;6405;6406;6407;6408;6409;6410;6424;6425;6426;6429;6447;6448;6713	True;True;True;True;True;True;True;True;True;True;True;True;True;True;True;True;True;True;True;True;True;True;True;True;True;True	110;143;144;197;2419;2439;2440;2579;3504;3505;3511;4152;4336;6513;6514;6515;6516;6517;6518;6532;6533;6534;6537;6555;6556;6825	153;202;203;272;3614;3636;3637;3835;5441;5442;5456;6524;6819;10540;10541;10542;10543;10544;10545;10561;10562;10563;10568;10591;10592;10593;10998	202;272;273;361;4952;4978;4979;5254;7540;7541;7556;9068;9501;14820;14821;14822;14823;14824;14825;14843;14844;14845;14846;14847;14861;14888;14889;14890;15447	202;272;273;361;4952;4978;4979;5254;7540;7541;7556;9068;9501;14820;14821;14822;14823;14824;14825;14843;14844;14846;14861;14888;14889;15447
HEXA	Beta-hexosaminidase subunit alpha	317800000	P06865	P06865	10	10	10	sp|P06865|HEXA_HUMAN Beta-hexosaminidase subunit alpha OS=Homo sapiens GN=HEXA PE=1 SV=2	1	10	10	10	20.4	20.4	20.4	60.702	529	0	106.12	20.4	14				281	379;1226;1227;1895;2593;2616;2925;3412;4434;5286	True;True;True;True;True;True;True;True;True;True	384;1242;1243;1932;2644;2667;2980;3472;4507;5378	522;1829;1830;2812;3935;3962;3963;4389;5396;7085;8583;8584	686;2499;2500;3818;5380;5419;5420;6000;7479;7480;9869;9870;11982;11983	686;2499;2500;3818;5380;5420;6000;7479;9869;11982
COL12A1	Collagen alpha-1(XII) chain	315320000	Q99715	Q99715	28	28	28	sp|Q99715|COCA1_HUMAN Collagen alpha-1(XII) chain OS=Homo sapiens GN=COL12A1 PE=1 SV=2	1	28	28	28	14.3	14.3	14.3	333.14	3063	0	323.31	14.3	31				917	181;312;1174;1211;1244;1443;2438;2838;3494;3500;3964;4071;4089;4660;4849;4872;5216;5669;5695;6177;6333;6440;6762;6827;6925;6935;6966;7083	True;True;True;True;True;True;True;True;True;True;True;True;True;True;True;True;True;True;True;True;True;True;True;True;True;True;True;True	184;317;1188;1227;1261;1465;2488;2891;3555;3561;4030;4140;4158;4743;4936;4959;5307;5764;5790;6278;6440;6548;6874;6939;7038;7048;7080;7197	255;431;1759;1810;1866;2139;3714;4279;5522;5523;5529;6278;6488;6547;7539;7885;7938;8478;9336;9382;10162;10444;10580;10581;11060;11150;11323;11339;11387;11537	337;565;2408;2477;2560;2928;5079;5847;7644;7645;7646;7652;8701;9021;9130;10546;11027;11105;11106;11843;13083;13145;14226;14687;14874;14875;15533;15654;15903;15925;15987;16202	337;565;2408;2477;2560;2928;5079;5847;7644;7652;8701;9021;9130;10546;11027;11105;11843;13083;13145;14226;14687;14875;15533;15654;15903;15925;15987;16202
HEXB	Beta-hexosaminidase subunit beta;Beta-hexosaminidase subunit beta chain B;Beta-hexosaminidase subunit beta chain A	314980000	P07686	P07686	14	14	14	sp|P07686|HEXB_HUMAN Beta-hexosaminidase subunit beta OS=Homo sapiens GN=HEXB PE=1 SV=3	1	14	14	14	32	32	32	63.111	556	0	115.68	32	14				293	1650;2114;2788;2789;2812;3668;3811;3812;4909;6462;6628;6666;6982;7124	True;True;True;True;True;True;True;True;True;True;True;True;True;True	1676;2155;2840;2841;2864;3733;3876;3877;4998;6570;6738;6776;7096;7238	2454;3200;4208;4209;4244;5785;6016;6017;8017;10615;10872;10932;11410;11590	3348;4382;5760;5761;5802;7996;8310;8311;11204;14919;15285;15366;16024;16272	3348;4382;5760;5761;5802;7996;8310;8311;11204;14919;15285;15366;16024;16272
P4HB	Protein disulfide-isomerase	314310000	P07237	P07237	14	14	14	sp|P07237|PDIA1_HUMAN Protein disulfide-isomerase OS=Homo sapiens GN=P4HB PE=1 SV=3	1	14	14	14	28.5	28.5	28.5	57.116	508	0	151.77	28.5	18				286	1455;3307;3471;3969;4662;4663;4756;5056;5703;6095;6300;6395;7152;7216	True;True;True;True;True;True;True;True;True;True;True;True;True;True	1477;3365;3532;4035;4745;4746;4839;5146;5798;6195;6406;6503;7266;7331	2156;5224;5480;6283;6284;7541;7542;7750;8265;9390;10032;10033;10360;10525;11669;11839	2949;7260;7581;8706;8707;8708;10548;10549;10847;11546;13154;14047;14048;14049;14516;14517;14803;16395;16396;16646	2949;7260;7581;8706;10548;10549;10847;11546;13154;14047;14516;14803;16396;16646
SPTAN1	Spectrin alpha chain, non-erythrocytic 1	313390000	Q13813	Q13813	37	37	37	sp|Q13813|SPTN1_HUMAN Spectrin alpha chain, non-erythrocytic 1 OS=Homo sapiens GN=SPTAN1 PE=1 SV=3	1	37	37	37	19.8	19.8	19.8	284.54	2472	0	323.31	19.8	36				749	33;238;484;975;1192;1198;1218;1247;1395;1417;1480;1663;1719;2570;3096;3661;3741;3774;3818;3939;3967;4060;4130;4305;4323;4791;4979;5002;5010;5138;5231;5249;5391;5681;5816;5951;6711	True;True;True;True;True;True;True;True;True;True;True;True;True;True;True;True;True;True;True;True;True;True;True;True;True;True;True;True;True;True;True;True;True;True;True;True;True	33;242;491;988;1207;1213;1234;1264;1417;1439;1502;1690;1747;2620;3154;3726;3806;3839;3883;4004;4033;4129;4199;4377;4395;4874;5068;5092;5100;5228;5322;5340;5484;5776;5913;6050;6823	39;330;677;1447;1783;1791;1821;1869;2081;2107;2187;2482;2483;2555;3889;4927;5776;5897;5968;6024;6187;6281;6470;6611;6875;6920;7795;8118;8161;8171;8378;8503;8526;8875;9362;9550;9786;10996	46;428;885;1929;2439;2448;2491;2563;2850;2881;2984;3384;3385;3486;5320;6878;7986;8145;8254;8320;8539;8704;9000;9225;9579;9639;10908;11341;11416;11427;11702;11875;11900;12442;13121;13361;13686;15445	46;428;885;1929;2439;2448;2491;2563;2850;2881;2984;3384;3486;5320;6878;7986;8145;8254;8320;8539;8704;9000;9225;9579;9639;10908;11341;11416;11427;11702;11875;11900;12442;13121;13361;13686;15445
ADAM10	Disintegrin and metalloproteinase domain-containing protein 10	313170000	O14672	O14672	8	8	8	sp|O14672|ADA10_HUMAN Disintegrin and metalloproteinase domain-containing protein 10 OS=Homo sapiens GN=ADAM10 PE=1 SV=1	1	8	8	8	15.6	15.6	15.6	84.141	748	0	131.03	15.6	14				131	271;1384;1385;2130;6126;6168;6637;7113	True;True;True;True;True;True;True;True	276;1406;1407;2171;6226;6269;6747;7227	376;377;2069;2070;3220;10073;10143;10144;10901;10902;11575;11576	491;492;2836;2837;4413;14108;14201;14202;14203;15328;15329;16251;16252;16253	491;2836;2837;4413;14108;14202;15328;16251
NME2	Nucleoside diphosphate kinase B	295920000	P22392;O60361	P22392	8;3	8;3	4;2	sp|P22392|NDKB_HUMAN Nucleoside diphosphate kinase B OS=Homo sapiens GN=NME2 PE=1 SV=1	2	8	8	4	45.4	45.4	25.7	17.298	152;137	0	53.43	45.4	12				423	1330;1651;2335;2649;2650;4699;5398;6033	True;True;True;True;True;True;True;True	1349;1677;2384;2700;2701;4782;5491;6133	1970;2455;2456;3561;4008;4009;7596;8883;8884;9940;9941	2694;2695;3349;3350;4884;5482;5483;10614;12453;12454;13903;13904;13905	2695;3350;4884;5482;5483;10614;12454;13903
CD14	Monocyte differentiation antigen CD14;Monocyte differentiation antigen CD14, urinary form;Monocyte differentiation antigen CD14, membrane-bound form	295180000	P08571	P08571	7	7	7	sp|P08571|CD14_HUMAN Monocyte differentiation antigen CD14 OS=Homo sapiens GN=CD14 PE=1 SV=2	1	7	7	7	22.7	22.7	22.7	40.076	375	0	116.21	22.7	12				308	185;592;2116;4081;4443;5325;6675	True;True;True;True;True;True;True	189;599;2157;4150;4516;5417;6785	260;261;815;3202;6518;6519;7094;7095;8755;10944	344;345;1041;4384;4385;9062;9063;9881;9882;9883;12253;12254;15381	344;1041;4385;9062;9883;12254;15381
UCHL1	Ubiquitin carboxyl-terminal hydrolase isozyme L1	278630000	P09936	P09936	9	9	9	sp|P09936|UCHL1_HUMAN Ubiquitin carboxyl-terminal hydrolase isozyme L1 OS=Homo sapiens GN=UCHL1 PE=1 SV=2	1	9	9	9	55.2	55.2	55.2	24.824	223	0	115.26	55.2	9				324	2155;2222;3972;4008;4648;4999;5024;5161;5162	True;True;True;True;True;True;True;True;True	2197;2267;4038;4077;4731;5089;5114;5251;5252	3255;3389;6322;6373;7521;8154;8212;8408;8409	4461;4661;8789;8863;10512;11404;11485;11750;11751	4461;4661;8789;8863;10512;11404;11485;11750;11751
B4GALT1	Beta-1,4-galactosyltransferase 1;Lactose synthase A protein;N-acetyllactosamine synthase;Beta-N-acetylglucosaminylglycopeptide beta-1,4-galactosyltransferase;Beta-N-acetylglucosaminyl-glycolipid beta-1,4-galactosyltransferase;Processed beta-1,4-galactosyltransferase 1	270500000	P15291	P15291	4	4	4	sp|P15291|B4GT1_HUMAN Beta-1,4-galactosyltransferase 1 OS=Homo sapiens GN=B4GALT1 PE=1 SV=5	1	4	4	4	20.1	20.1	20.1	43.92	398	0	151.21	20.1	10				378	2030;4260;5127;7272	True;True;True;True	2069;4331;5217;7387	3043;6813;8350;8351;11920	4149;9492;11649;11650;11651;16753;16754;16755;16756;16757	4149;9492;11651;16754
MFAP5	Microfibrillar-associated protein 5	270120000	Q13361	Q13361	4	4	4	sp|Q13361|MFAP5_HUMAN Microfibrillar-associated protein 5 OS=Homo sapiens GN=MFAP5 PE=1 SV=1	1	4	4	4	27.2	27.2	27.2	19.611	173	0	51.055	27.2	11				740	1612;4254;4551;4960	True;True;True;True	1635;4325;4627;5049	2391;6802;6803;7352;8074;8075;8076	3268;9472;9473;9474;9475;10288;11271;11272;11273;11274;11275	3268;9473;10288;11273
LOX	Protein-lysine 6-oxidase	262580000	P28300	P28300	9	9	9	sp|P28300|LYOX_HUMAN Protein-lysine 6-oxidase OS=Homo sapiens GN=LOX PE=1 SV=2	1	9	9	9	37.4	37.4	37.4	46.944	417	0	193.86	37.4	16				460	525;690;1777;1947;3090;5125;5944;6214;6821	True;True;True;True;True;True;True;True;True	532;699;1809;1984;3148;5215;6042;6318;6933	728;1024;2647;2922;4910;4911;8348;9773;9774;10218;10219;10220;11141;11142	943;1328;3603;3987;6848;6849;11647;13670;13671;14310;14311;14312;14313;14314;15636;15637	943;1328;3603;3987;6849;11647;13671;14310;15637
PRDX2	Peroxiredoxin-2	260960000	P32119	P32119	7	6	6	sp|P32119|PRDX2_HUMAN Peroxiredoxin-2 OS=Homo sapiens GN=PRDX2 PE=1 SV=5	1	7	6	6	32.8	27.3	27.3	21.892	198	0	63.267	32.8	8				491	560;2597;3600;4354;5038;5322;5984	True;True;True;True;False;True;True	567;2648;3664;4426;5128;5414;6083	775;3939;5692;5693;5694;6960;8228;8752;9834	996;5386;7891;7892;7893;9694;11502;11503;12250;13748	996;5386;7892;9694;11503;12250;13748
MFAP2	Microfibrillar-associated protein 2	252380000	P55001	P55001	4	4	4	sp|P55001|MFAP2_HUMAN Microfibrillar-associated protein 2 OS=Homo sapiens GN=MFAP2 PE=2 SV=1	1	4	4	4	27.3	27.3	27.3	20.825	183	0	37.579	27.3	11				591	795;4549;4961;6293	True;True;True;True	805;4625;5050;6399	1198;1199;7349;7350;8077;10338;10339	1591;1592;10285;10286;11276;14483;14484;14485;14486;14487;14488	1591;10286;11276;14488
TXN	Thioredoxin	249690000	P10599	P10599	6	6	6	sp|P10599|THIO_HUMAN Thioredoxin OS=Homo sapiens GN=TXN PE=1 SV=3	1	6	6	6	45.7	45.7	45.7	11.737	105	0	57.425	45.7	10				332	860;1664;3898;4518;5942;5943	True;True;True;True;True;True	870;1691;3963;4594;6040;6041	1285;2484;6138;7306;7307;9771;9772	1711;3386;3387;8483;8484;10229;10230;13667;13668;13669	1711;3386;8484;10230;13667;13669
CDH2	Cadherin-2	248480000	P19022	P19022	14	14	14	sp|P19022|CADH2_HUMAN Cadherin-2 OS=Homo sapiens GN=CDH2 PE=1 SV=4	1	14	14	14	24.5	24.5	24.5	99.808	906	0	145.08	24.5	17				407	1407;1434;1961;2081;2090;2699;3156;4352;4379;5523;6059;6388;7238;7239	True;True;True;True;True;True;True;True;True;True;True;True;True;True	1429;1456;1998;2120;2129;2750;3214;4424;4452;5617;6159;6496;7353;7354	2095;2096;2129;2939;3140;3155;3156;4089;5008;6958;7003;7004;9046;9975;10518;11881;11882	2864;2865;2866;2913;4007;4305;4326;4327;4328;5593;6976;9692;9764;9765;12658;13961;14792;16709;16710	2864;2913;4007;4305;4328;5593;6976;9692;9765;12658;13961;14792;16709;16710
CLTC	Clathrin heavy chain 1	246940000	Q00610;P53675	Q00610	22;5	22;5	22;5	sp|Q00610|CLH1_HUMAN Clathrin heavy chain 1 OS=Homo sapiens GN=CLTC PE=1 SV=5	2	22	22	22	18.4	18.4	18.4	191.61	1675;1640	0	235.31	18.4	24				688	482;1617;1758;2738;2747;3067;3438;3540;3616;3748;3788;3825;4025;4158;4271;4407;4740;4766;5085;5882;6995;7133	True;True;True;True;True;True;True;True;True;True;True;True;True;True;True;True;True;True;True;True;True;True	489;1641;1790;2790;2799;3125;3498;3602;3680;3813;3853;3890;4094;4227;4342;4480;4823;4849;5175;5980;7109;7247	675;2410;2619;4140;4154;4667;5434;5581;5719;5909;5986;6031;6401;6670;6828;7045;7655;7762;7763;8296;9687;11423;11629	882;3291;3565;5666;5687;6431;7529;7530;7731;7732;7922;8163;8273;8327;8904;9302;9519;9819;10688;10862;10863;11579;13550;16042;16325	882;3291;3565;5666;5687;6431;7530;7732;7922;8163;8273;8327;8904;9302;9519;9819;10688;10863;11579;13550;16042;16325
MIF	Macrophage migration inhibitory factor	242510000	P14174	P14174	2	2	2	sp|P14174|MIF_HUMAN Macrophage migration inhibitory factor OS=Homo sapiens GN=MIF PE=1 SV=4	1	2	2	2	17.4	17.4	17.4	12.476	115	0	17.345	17.4	5				367	4109;4919	True;True	4178;5008	6568;6569;8029	9154;9155;9156;9157;11218	9154;11218
TKT	Transketolase	241840000	P29401	P29401	12	12	12	sp|P29401|TKT_HUMAN Transketolase OS=Homo sapiens GN=TKT PE=1 SV=3	1	12	12	12	33.2	33.2	33.2	67.877	623	0	116.58	33.2	17				466	617;3300;3877;4750;4819;4944;5234;5619;5889;6262;6306;6631	True;True;True;True;True;True;True;True;True;True;True;True	625;3358;3942;4833;4904;5033;5325;5713;5987;6366;6413;6741	846;5213;5214;6104;6105;7738;7843;8055;8506;9199;9698;10290;10401;10875	1075;7248;7249;7250;8438;8439;10830;10969;11251;11878;12882;13566;13567;14418;14419;14612;15288;15289	1075;7250;8438;10830;10969;11251;11878;12882;13567;14418;14612;15288
TLN1	Talin-1	238590000	Q9Y490;Q9Y4G6	Q9Y490	20;1	20;1	20;1	sp|Q9Y490|TLN1_HUMAN Talin-1 OS=Homo sapiens GN=TLN1 PE=1 SV=3	2	20	20	20	12.8	12.8	12.8	269.76	2541;2542	0	251.75	12.8	20				1011	69;213;324;397;518;599;1201;1820;2577;2854;3238;3817;4096;4209;4724;4978;5709;6139;6517;6881	True;True;True;True;True;True;True;True;True;True;True;True;True;True;True;True;True;True;True;True	70;217;329;402;525;606;1217;1852;2628;2907;3296;3882;4165;4279;4807;5067;5804;6240;6627;6994	102;296;444;545;721;822;1799;2700;3905;4297;5126;6023;6555;6743;7630;8117;9405;10103;10704;10705;11257;11258	142;391;583;709;936;1048;2458;3673;5345;5868;7124;8319;9138;9397;10656;11340;13177;14148;15046;15047;15812;15813	142;391;583;709;936;1048;2458;3673;5345;5868;7124;8319;9138;9397;10656;11340;13177;14148;15047;15813
ARHGDIA	Rho GDP-dissociation inhibitor 1	237400000	P52565	P52565	5	5	5	sp|P52565|GDIR1_HUMAN Rho GDP-dissociation inhibitor 1 OS=Homo sapiens GN=ARHGDIA PE=1 SV=3	1	5	5	5	41.2	41.2	41.2	23.207	204	0	74.703	41.2	11				576	132;156;3153;5603;7142	True;True;True;True;True	135;159;3211;5697;7256	185;222;223;224;5005;9178;11657	243;296;297;298;299;6972;6973;12846;12847;12848;16377	243;296;6972;12846;16377
VCL	Vinculin	234970000	P18206	P18206	17	17	17	sp|P18206|VINC_HUMAN Vinculin OS=Homo sapiens GN=VCL PE=1 SV=4	1	17	17	17	20.7	20.7	20.7	123.8	1134	0	181.73	20.7	19				404	318;601;740;1291;1445;1467;1735;2856;3386;3644;4107;5174;5520;5855;5979;6107;6984	True;True;True;True;True;True;True;True;True;True;True;True;True;True;True;True;True	323;608;749;1310;1467;1489;1763;2910;3446;3708;4176;5265;5614;5953;6078;6207;7098	438;824;1115;1920;2142;2171;2172;2576;4300;5356;5754;6566;8425;9043;9616;9828;10049;11412	576;1050;1472;2624;2932;2966;2967;2968;3512;5872;7427;7964;9152;11774;12655;13451;13741;14070;16026	576;1050;1472;2624;2932;2967;3512;5872;7427;7964;9152;11774;12655;13451;13741;14070;16026
OLFML3	Olfactomedin-like protein 3	231320000	Q9NRN5	Q9NRN5	10	10	10	sp|Q9NRN5|OLFL3_HUMAN Olfactomedin-like protein 3 OS=Homo sapiens GN=OLFML3 PE=2 SV=1	1	10	10	10	32	32	32	46.01	406	0	126.55	32	14				959	1889;2034;3399;3775;3881;4334;4592;5099;7060;7096	True;True;True;True;True;True;True;True;True;True	1926;2073;3459;3840;3946;4406;4673;5189;7174;7210	2805;2806;3049;5380;5969;6111;6112;6935;7410;8313;11509;11510;11556	3811;3812;4156;7459;8255;8447;8448;9658;10356;11601;11602;16168;16169;16224	3812;4156;7459;8255;8448;9658;10356;11602;16168;16224
SVEP1	Sushi, von Willebrand factor type A, EGF and pentraxin domain-containing protein 1	228680000	Q4LDE5	Q4LDE5	22	22	22	sp|Q4LDE5|SVEP1_HUMAN Sushi, von Willebrand factor type A, EGF and pentraxin domain-containing protein 1 OS=Homo sapiens GN=SVEP1 PE=1 SV=3	1	22	22	22	9.4	9.4	9.4	390.17	3571	0	243.26	9.4	22				813	168;770;877;1539;1578;2161;2276;2686;2893;3204;3251;3482;3674;5441;5874;6271;6277;6349;6432;6565;6590;7247	True;True;True;True;True;True;True;True;True;True;True;True;True;True;True;True;True;True;True;True;True;True	171;779;887;1562;1601;2204;2322;2737;2947;3262;3309;3543;3739;5534;5972;6375;6382;6456;6540;6675;6700;7362	238;239;1165;1314;2290;2346;3266;3481;4075;4348;5076;5140;5495;5791;8941;9639;10302;10318;10466;10571;10768;10812;11890	315;316;1546;1753;3130;3201;4477;4791;5573;5935;7060;7138;7602;8003;12522;13487;14434;14460;14715;14864;15138;15207;16718	315;1546;1753;3130;3201;4477;4791;5573;5935;7060;7138;7602;8003;12522;13487;14434;14460;14715;14864;15138;15207;16718
RPS27A;UBA52;UBB;UBC	Ubiquitin-40S ribosomal protein S27a;Ubiquitin;40S ribosomal protein S27a;Ubiquitin-60S ribosomal protein L40;Ubiquitin;60S ribosomal protein L40;Polyubiquitin-B;Ubiquitin;Polyubiquitin-C;Ubiquitin	223760000	P62979;P62987;P0CG47;P0CG48	P62979;P62987;P0CG47;P0CG48	5;4;4;4	5;4;4;4	5;4;4;4	sp|P62979|RS27A_HUMAN Ubiquitin-40S ribosomal protein S27a OS=Homo sapiens GN=RPS27A PE=1 SV=2;sp|P62987|RL40_HUMAN Ubiquitin-60S ribosomal protein L40 OS=Homo sapiens GN=UBA52 PE=1 SV=2;sp|P0CG47|UBB_HUMAN Polyubiquitin-B OS=Homo sapiens GN=UBB PE=1 SV=1;	4	5	5	5	38.5	38.5	38.5	17.965	156;128;229;685	0	51.378	38.5	9				657	717;1849;3401;6125;6176	True;True;True;True;True	726;1882;3461;6225;6277	1074;2736;5382;5383;10072;10161	1408;3716;7461;7462;14106;14107;14223;14224;14225	1408;3716;7462;14107;14224
HIST1H2AJ;HIST1H2AH;H2AFJ;HIST2H2AC;HIST1H2AC;HIST3H2A;HIST2H2AA3;HIST1H2AD;HIST1H2AG;HIST1H2AB;H2AFV;H2AFZ;HIST1H2AA;H2AFX	Histone H2A type 1-J;Histone H2A type 1-H;Histone H2A.J;Histone H2A type 2-C;Histone H2A type 1-C;Histone H2A type 3;Histone H2A type 2-A;Histone H2A type 1-D;Histone H2A type 1;Histone H2A type 1-B/E;Histone H2A.V;Histone H2A.Z;Histone H2A type 1-A;Histone H2AX	222880000	Q99878;Q96KK5;Q9BTM1;Q16777;Q93077;Q7L7L0;Q6FI13;P20671;P0C0S8;P04908;Q71UI9;P0C0S5;Q96QV6;P16104;Q8IUE6	Q99878;Q96KK5;Q9BTM1;Q16777;Q93077;Q7L7L0;Q6FI13;P20671;P0C0S8;P04908;Q71UI9;P0C0S5;Q96QV6;P16104	3;3;3;3;3;3;3;3;3;3;2;2;2;2;1	3;3;3;3;3;3;3;3;3;3;2;2;2;2;1	3;3;3;3;3;3;3;3;3;3;2;2;2;2;1	sp|Q99878|H2A1J_HUMAN Histone H2A type 1-J OS=Homo sapiens GN=HIST1H2AJ PE=1 SV=3;sp|Q96KK5|H2A1H_HUMAN Histone H2A type 1-H OS=Homo sapiens GN=HIST1H2AH PE=1 SV=3;sp|Q9BTM1|H2AJ_HUMAN Histone H2A.J OS=Homo sapiens GN=H2AFJ PE=1 SV=1;sp|Q16777|H2A2C_HUMAN	15	3	3	3	27.3	27.3	27.3	13.936	128;128;129;129;130;130;130;130;130;130;128;128;131;143;130	0	21.285	27.3	6				259	225;3010;6846	True;True;True	229;3067;6958	315;4531;11202;11203	412;6198;15737;15738;15739;15740	412;6198;15738
MDH2	Malate dehydrogenase, mitochondrial	222480000	P40926	P40926	7	7	7	sp|P40926|MDHM_HUMAN Malate dehydrogenase, mitochondrial OS=Homo sapiens GN=MDH2 PE=1 SV=3	1	7	7	7	31.1	31.1	31.1	35.503	338	0	65.029	31.1	8				523	430;2307;3208;4427;5768;6370;6400	True;True;True;True;True;True;True	435;2354;3266;4500;5864;6477;6508	582;3523;5080;5081;7073;9487;10493;10531	754;4841;7066;7067;9849;13282;14765;14809	754;4841;7067;9849;13282;14765;14809
C4A;C4B	Complement C4-A;Complement C4 beta chain;Complement C4-A alpha chain;C4a anaphylatoxin;C4b-A;C4d-A;Complement C4 gamma chain;Complement C4-B;Complement C4 beta chain;Complement C4-B alpha chain;C4a anaphylatoxin;C4b-B;C4d-B;Complement C4 gamma chain	222270000	P0C0L4;P0C0L5	P0C0L4;P0C0L5	26;25	20;19	20;19	sp|P0C0L4|CO4A_HUMAN Complement C4-A OS=Homo sapiens GN=C4A PE=1 SV=2;sp|P0C0L5|CO4B_HUMAN Complement C4-B OS=Homo sapiens GN=C4B PE=1 SV=2	2	26	20	20	19.4	16.7	16.7	192.78	1744;1744	0	174.22	19.4	19				327	133;517;628;1045;1134;1543;1569;1949;2635;3017;3487;3769;3916;4027;4299;4436;4439;5516;5575;6283;6479;6522;6676;7148;7265;7268	True;True;True;True;True;True;True;True;True;True;False;False;True;True;True;False;True;True;True;True;False;True;True;False;False;True	136;524;636;1059;1148;1566;1592;1986;2686;3074;3548;3834;3981;4096;4370;4509;4512;5610;5669;6388;6588;6632;6786;7262;7380;7383	186;720;865;1575;1708;2296;2336;2924;3989;4584;4585;5502;5963;6160;6413;6862;7087;7090;9038;9109;10326;10653;10710;10945;11663;11913;11916	244;935;1104;2150;2345;3136;3189;3989;5456;6291;6292;7609;8247;8506;8926;9562;9873;9877;12649;12748;14469;14975;15054;15382;16385;16746;16749	244;935;1104;2150;2345;3136;3189;3989;5456;6292;7609;8247;8506;8926;9562;9873;9877;12649;12748;14469;14975;15054;15382;16385;16746;16749
LOXL2	Lysyl oxidase homolog 2	221200000	Q9Y4K0	Q9Y4K0	11	11	11	sp|Q9Y4K0|LOXL2_HUMAN Lysyl oxidase homolog 2 OS=Homo sapiens GN=LOXL2 PE=1 SV=1	1	11	11	11	24.8	24.8	24.8	86.724	774	0	143.73	24.8	10				1012	524;675;1990;2106;2391;2930;4003;4676;5070;6472;6883	True;True;True;True;True;True;True;True;True;True;True	531;684;2027;2147;2441;2985;4072;4759;5160;6581;6996	727;1004;2974;3187;3638;4395;6368;7556;8281;10639;11260	942;1302;4056;4365;4980;6006;8857;10566;11563;14958;15815	942;1302;4056;4365;4980;6006;8857;10566;11563;14958;15815
SOD1	Superoxide dismutase [Cu-Zn]	218220000	P00441	P00441	3	3	3	sp|P00441|SODC_HUMAN Superoxide dismutase [Cu-Zn] OS=Homo sapiens GN=SOD1 PE=1 SV=2	1	3	3	3	53.9	53.9	53.9	15.936	154	0	103.04	53.9	6				222	2339;2642;3081	True;True;True	2389;2693;3139	3575;3998;3999;4863;4864	4906;5468;5469;5470;6780;6781	4906;5469;6781
HSP90B1	Endoplasmin	213230000	P14625;Q58FF3	P14625	14;1	12;1	12;1	sp|P14625|ENPL_HUMAN Endoplasmin OS=Homo sapiens GN=HSP90B1 PE=1 SV=1	2	14	12	12	22.8	21	21	92.468	803;399	0	140.22	22.8	13				372	1173;1462;1490;1531;1697;1698;2146;2885;3593;3635;3768;4010;5566;5981	True;True;True;True;False;False;True;True;True;True;True;True;True;True	1187;1484;1512;1553;1724;1725;2188;2939;3657;3699;3833;4079;5660;6080	1758;2166;2200;2280;2522;2523;2524;3241;3242;4337;5681;5742;5962;6376;9097;9831	2407;2961;3001;3119;3434;3435;3436;3437;3438;4444;4445;4446;5919;7877;7951;8246;8866;12734;13745	2407;2961;3001;3119;3435;3436;4445;5919;7877;7951;8246;8866;12734;13745
GALNT2	Polypeptide N-acetylgalactosaminyltransferase 2;Polypeptide N-acetylgalactosaminyltransferase 2 soluble form	210900000	Q10471	Q10471	11	11	10	sp|Q10471|GALT2_HUMAN Polypeptide N-acetylgalactosaminyltransferase 2 OS=Homo sapiens GN=GALNT2 PE=1 SV=1	1	11	11	10	24.3	24.3	23.1	64.732	571	0	90.668	24.3	13				723	1636;2205;2246;2504;3082;4868;5744;6414;6682;7002;7025	True;True;True;True;True;True;True;True;True;True;True	1660;2249;2291;2554;3140;4955;5839;6522;6792;7116;7139	2431;3339;3434;3797;4865;7932;9444;10549;10954;10955;11434;11435;11463	3315;4573;4722;5209;6782;11097;13227;14829;14830;15393;15394;16057;16058;16106	3315;4573;4722;5209;6782;11097;13227;14829;15393;16057;16106
CXCL12	Stromal cell-derived factor 1;SDF-1-beta(3-72);SDF-1-alpha(3-67)	209930000	P48061	P48061	4	4	4	sp|P48061|SDF1_HUMAN Stromal cell-derived factor 1 OS=Homo sapiens GN=CXCL12 PE=1 SV=1	1	4	4	4	39.8	39.8	39.8	10.666	93	0	41.521	39.8	6				545	2013;3337;5177;6985	True;True;True;True	2050;3395;5268;7099	3011;5291;8429;11413	4103;7345;7346;11778;16027;16028	4103;7345;11778;16027
LGMN	Legumain	209360000	Q99538	Q99538	10	10	10	sp|Q99538|LGMN_HUMAN Legumain OS=Homo sapiens GN=LGMN PE=1 SV=1	1	10	10	10	30.9	30.9	30.9	49.411	433	0	105.73	30.9	14				913	550;1449;1846;1847;3565;3675;4382;5093;5559;6091	True;True;True;True;True;True;True;True;True;True	557;1471;1879;1880;3628;3740;4455;5183;5653;6191	761;2148;2149;2733;2734;5631;5792;7011;8306;9088;10024;10025	981;2938;2939;2940;3713;3714;7808;8004;9772;11594;12723;14029;14030;14031	981;2939;3713;3714;7808;8004;9772;11594;12723;14031
YWHAE	14-3-3 protein epsilon	208190000	P62258	P62258	10	8	8	sp|P62258|1433E_HUMAN 14-3-3 protein epsilon OS=Homo sapiens GN=YWHAE PE=1 SV=1	1	10	8	8	44.3	37.3	37.3	29.174	255	0	116.32	44.3	13				640	20;1355;1454;3005;3287;4041;4564;4733;7156;7157	True;False;True;True;True;True;True;False;True;True	20;1376;1377;1476;3062;3345;4110;4640;4816;7270;7271	24;25;2019;2020;2155;4524;5192;6440;6441;6442;6443;7367;7647;11676;11677	31;32;2761;2762;2763;2948;6183;7215;8964;8965;8966;8967;8968;10304;10678;16406;16407;16408	31;2763;2948;6183;7215;8965;10304;10678;16406;16408	107	221
CTSA	Lysosomal protective protein;Lysosomal protective protein 32 kDa chain;Lysosomal protective protein 20 kDa chain	207050000	P10619	P10619	7	7	7	sp|P10619|PPGB_HUMAN Lysosomal protective protein OS=Homo sapiens GN=CTSA PE=1 SV=2	1	7	7	7	15.6	15.6	15.6	54.465	480	0	150.84	15.6	8				333	864;1202;1387;1561;4529;7074;7097	True;True;True;True;True;True;True	874;1218;1409;1584;4605;7188;7211	1289;1800;2073;2323;2324;7321;11526;11557	1716;2459;2841;3173;3174;3175;3176;10246;16189;16225	1716;2459;2841;3176;10246;16189;16225
YWHAG	14-3-3 protein gamma;14-3-3 protein gamma, N-terminally processed	206700000	P61981	P61981	9	7	7	sp|P61981|1433G_HUMAN 14-3-3 protein gamma OS=Homo sapiens GN=YWHAG PE=1 SV=2	1	9	7	7	50.6	43.3	43.3	28.302	247	0	88.351	50.6	9				632	681;1355;1681;3984;4733;4874;5935;6420;7160	True;False;True;True;False;True;True;True;True	690;1376;1377;1708;4050;4816;4961;6033;6528;7274	1012;1013;2019;2020;2504;6336;7647;7941;9762;10556;11680	1312;1313;2761;2762;2763;3414;8805;10678;11109;13657;13658;14838;16411	1312;2763;3414;8805;10678;11109;13658;14838;16411	107	223
FSCN1	Fascin	203720000	Q16658	Q16658	9	9	9	sp|Q16658|FSCN1_HUMAN Fascin OS=Homo sapiens GN=FSCN1 PE=1 SV=3	1	9	9	9	24.1	24.1	24.1	54.529	493	0	141.28	24.1	11				807	4057;4349;4453;4623;6536;6844;7155;7161;7185	True;True;True;True;True;True;True;True;True	4126;4421;4526;4706;6646;6956;7269;7275;7299	6466;6467;6954;7109;7492;10731;11200;11675;11681;11713	8995;8996;8997;9687;9906;10476;15086;15735;16405;16412;16452	8995;9687;9906;10476;15086;15735;16405;16412;16452
SRGN	Serglycin	200240000	P10124	P10124	3	3	3	sp|P10124|SRGN_HUMAN Serglycin OS=Homo sapiens GN=SRGN PE=1 SV=3	1	3	3	3	22.2	22.2	22.2	17.652	158	0	49.228	22.2	6				329	868;2704;4346	True;True;True	878;2755;4418	1298;1299;1300;1301;4094;6950	1731;1732;1733;1734;5598;9679	1732;5598;9679	98	56
PLOD2	Procollagen-lysine,2-oxoglutarate 5-dioxygenase 2	199650000	O00469	O00469	13	13	13	sp|O00469|PLOD2_HUMAN Procollagen-lysine,2-oxoglutarate 5-dioxygenase 2 OS=Homo sapiens GN=PLOD2 PE=1 SV=2	1	13	13	13	24	24	24	84.685	737	0	114.03	24	13				123	66;1556;2443;3216;3325;3439;3505;3515;4528;5180;5482;6650;6889	True;True;True;True;True;True;True;True;True;True;True;True;True	67;1579;2493;3274;3383;3499;3566;3576;4604;5271;5576;6760;7002	99;2318;3721;5096;5265;5435;5535;5549;5550;7320;8432;9000;10915;11267	138;3163;5093;7088;7311;7531;7661;7679;7680;10245;11783;12598;15345;15823	138;3163;5093;7088;7311;7531;7661;7679;10245;11783;12598;15345;15823
CTSC	Dipeptidyl peptidase 1;Dipeptidyl peptidase 1 exclusion domain chain;Dipeptidyl peptidase 1 heavy chain;Dipeptidyl peptidase 1 light chain	198600000	P53634	P53634	8	8	8	sp|P53634|CATC_HUMAN Dipeptidyl peptidase 1 OS=Homo sapiens GN=CTSC PE=1 SV=2	1	8	8	8	21.6	21.6	21.6	51.853	463	0	85.366	21.6	14				583	285;2816;3323;4826;4852;6924;7045;7056	True;True;True;True;True;True;True;True	290;2868;3381;4913;4939;7037;7159;7170	393;4248;4249;5262;5263;7854;7890;7891;11322;11485;11486;11505	511;5809;5810;7307;7308;7309;10983;11035;11036;11037;15902;16132;16133;16134;16135;16164	511;5810;7308;10983;11035;15902;16135;16164
PGAM1	Phosphoglycerate mutase 1	198500000	P18669;P15259;Q8N0Y7	P18669	7;3;1	7;3;1	7;3;1	sp|P18669|PGAM1_HUMAN Phosphoglycerate mutase 1 OS=Homo sapiens GN=PGAM1 PE=1 SV=2	3	7	7	7	33.9	33.9	33.9	28.804	254;253;254	0	69.656	33.9	8				405	386;418;2164;2962;5386;6651;7036	True;True;True;True;True;True;True	391;423;2207;3018;5479;6761;7150	532;533;569;3270;4452;8869;10916;11475	696;697;737;4484;6091;12436;15346;15347;16120	696;737;4484;6091;12436;15347;16120
PARK7	Protein deglycase DJ-1	195470000	Q99497	Q99497	7	7	7	sp|Q99497|PARK7_HUMAN Protein deglycase DJ-1 OS=Homo sapiens GN=PARK7 PE=1 SV=2	1	7	7	7	51.9	51.9	51.9	19.891	189	0	61.221	51.9	7				910	1100;1423;1598;1640;2607;3625;6870	True;True;True;True;True;True;True	1114;1445;1621;1664;2658;3689;6983	1657;2115;2372;2435;3952;5728;11244	2280;2893;2894;3242;3320;5403;7935;15799	2280;2893;3242;3320;5403;7935;15799
YWHAQ	14-3-3 protein theta	191170000	P27348	P27348	11	8	8	sp|P27348|1433T_HUMAN 14-3-3 protein theta OS=Homo sapiens GN=YWHAQ PE=1 SV=1	1	11	8	8	49.8	38.8	38.8	27.764	245	0	105.26	49.8	9				453	651;1355;1670;1746;3712;4733;5160;5587;5936;7159;7169	True;False;True;False;True;False;True;True;True;True;True	659;1376;1377;1697;1777;1778;3777;4816;5250;5681;6034;7273;7283	975;2019;2020;2491;2605;2606;5855;7647;8407;9158;9763;9764;11679;11690	1263;2761;2762;2763;3395;3549;3550;8090;10678;11749;12819;12820;13659;13660;16410;16422	1263;2763;3395;3550;8090;10678;11749;12819;13659;16410;16422	107;108	160;218
MYL6	Myosin light polypeptide 6	190090000	P60660;P14649	P60660	6;1	6;1	6;1	sp|P60660|MYL6_HUMAN Myosin light polypeptide 6 OS=Homo sapiens GN=MYL6 PE=1 SV=2	2	6	6	6	37.7	37.7	37.7	16.93	151;208	0	71.652	37.7	7				610	354;728;1309;1466;3084;4711	True;True;True;True;True;True	359;737;1328;1488;3142;4794	477;1097;1942;2170;4867;7614;7615	623;1448;2651;2965;6784;10637;10638	623;1448;2651;2965;6784;10638
COL8A1	Collagen alpha-1(VIII) chain;Vastatin	189550000	P27658	P27658	8	8	8	sp|P27658|CO8A1_HUMAN Collagen alpha-1(VIII) chain OS=Homo sapiens GN=COL8A1 PE=1 SV=2	1	8	8	8	25	25	25	73.363	744	0	79.426	25	14				454	1649;2397;2406;2422;2465;2715;2866;5107	True;True;True;True;True;True;True;True	1675;2447;2456;2472;2515;2767;2920;5197	2453;3647;3663;3664;3688;3745;4110;4311;4312;8324	3345;3346;3347;4993;5011;5012;5044;5123;5622;5884;5885;5886;11613;11614	3346;4993;5011;5044;5123;5622;5884;11613
HIST1H4A	Histone H4	189260000	P62805	P62805	4	4	4	sp|P62805|H4_HUMAN Histone H4 OS=Homo sapiens GN=HIST1H4A PE=1 SV=2	1	4	4	4	38.8	38.8	38.8	11.367	103	0	34.972	38.8	7				648	1006;1269;3440;6495	True;True;True;True	1019;1288;3500;6605	1504;1505;1897;5436;5437;10675	2033;2034;2594;7532;7533;7534;15007;15008	2033;2594;7532;15008
AEBP1	Adipocyte enhancer-binding protein 1	186600000	Q8IUX7	Q8IUX7	13	13	13	sp|Q8IUX7|AEBP1_HUMAN Adipocyte enhancer-binding protein 1 OS=Homo sapiens GN=AEBP1 PE=1 SV=1	1	13	13	13	13.8	13.8	13.8	130.93	1158	0	138.42	13.8	13				846	434;1476;2382;3336;3620;5693;5949;5965;6220;6244;6736;6831;7183	True;True;True;True;True;True;True;True;True;True;True;True;True	439;1498;2432;3394;3684;5788;6048;6064;6324;6348;6848;6943;7297	587;2181;3629;5290;5723;9380;9784;9801;9802;10236;10266;11028;11154;11711	760;2978;4970;7344;7928;13143;13684;13704;13705;14348;14386;14387;15488;15658;16450	760;2978;4970;7344;7928;13143;13684;13704;14348;14387;15488;15658;16450
PEBP1	Phosphatidylethanolamine-binding protein 1;Hippocampal cholinergic neurostimulating peptide	185400000	P30086	P30086	6	6	6	sp|P30086|PEBP1_HUMAN Phosphatidylethanolamine-binding protein 1 OS=Homo sapiens GN=PEBP1 PE=1 SV=3	1	6	6	6	54	54	54	21.057	187	0	63.208	54	7				476	455;727;4552;4803;7012;7270	True;True;True;True;True;True	462;736;4628;4886;7126;7385	628;1096;7353;7808;11447;11918	815;1447;10289;10923;16076;16077;16751	815;1447;10289;10923;16076;16751
ATP6AP2	Renin receptor	184780000	O75787	O75787	8	8	8	sp|O75787|RENR_HUMAN Renin receptor OS=Homo sapiens GN=ATP6AP2 PE=1 SV=2	1	8	8	8	31.7	31.7	31.7	39.008	350	0	149.17	31.7	10				191	1140;1521;3351;3945;4755;5513;5733;7098	True;True;True;True;True;True;True;True	1154;1543;3409;4010;4838;5607;5828;7212	1717;1718;2266;5308;6194;6195;7749;9035;9429;11558	2358;2359;3103;7365;7366;8546;8547;10846;12646;13206;16226	2358;3103;7365;8547;10846;12646;13206;16226
NUCB2	Nucleobindin-2;Nesfatin-1	183560000	P80303	P80303	8	7	7	sp|P80303|NUCB2_HUMAN Nucleobindin-2 OS=Homo sapiens GN=NUCB2 PE=1 SV=2	1	8	7	7	24	22.1	22.1	50.195	420	0	102.77	24	9				679	305;1313;4018;4511;5187;5188;6135;6764	True;True;True;True;True;True;False;True	310;1332;4087;4586;5278;5279;6236;6876	423;1947;6390;6391;7291;8440;8441;10091;11063;11064	556;2659;8886;8887;10202;10203;11793;11794;14133;15536;15537	556;2659;8887;10203;11793;11794;14133;15537
TXNDC5	Thioredoxin domain-containing protein 5	183270000	Q8NBS9	Q8NBS9	9	9	9	sp|Q8NBS9|TXND5_HUMAN Thioredoxin domain-containing protein 5 OS=Homo sapiens GN=TXNDC5 PE=1 SV=2	1	9	9	9	25.5	25.5	25.5	47.628	432	0	122.86	25.5	11				857	315;1940;2229;2918;2919;3104;6141;6396;6397	True;True;True;True;True;True;True;True;True	320;1977;2274;2973;2974;3162;6242;6504;6505	434;2913;3410;4381;4382;4937;10105;10526;10527;10528	568;3976;4696;5984;5985;5986;6889;14150;14804;14805;14806	568;3976;4696;5985;5986;6889;14150;14805;14806
HMCN1	Hemicentin-1	182730000	Q96RW7	Q96RW7	24	24	24	sp|Q96RW7|HMCN1_HUMAN Hemicentin-1 OS=Homo sapiens GN=HMCN1 PE=1 SV=2	1	24	24	24	6.1	6.1	6.1	613.38	5635	0	220.32	6.1	24				906	24;505;1095;1391;2314;2346;2828;2848;3207;3299;3341;3346;3580;3680;4095;4505;4637;5677;5858;6573;6654;7244;7245;7261	True;True;True;True;True;True;True;True;True;True;True;True;True;True;True;True;True;True;True;True;True;True;True;True	24;512;1109;1413;2361;2396;2881;2901;3265;3357;3399;3404;3643;3745;4164;4580;4720;5772;5956;6683;6764;7359;7360;7376	29;705;1650;2077;3532;3584;4267;4291;5079;5212;5295;5303;5658;5797;6554;7265;7507;9357;9619;10790;10919;11887;11888;11909	36;919;2271;2846;4852;4916;5830;5860;7065;7247;7350;7360;7849;8010;9137;10163;10495;13112;13455;15177;15350;16715;16716;16742	36;919;2271;2846;4852;4916;5830;5860;7065;7247;7350;7360;7849;8010;9137;10163;10495;13112;13455;15177;15350;16715;16716;16742
IQGAP1	Ras GTPase-activating-like protein IQGAP1	181630000	P46940	P46940	16	16	16	sp|P46940|IQGA1_HUMAN Ras GTPase-activating-like protein IQGAP1 OS=Homo sapiens GN=IQGAP1 PE=1 SV=1	1	16	16	16	15.3	15.3	15.3	189.25	1657	0	149.84	15.3	16				542	340;465;568;1540;1665;1799;1817;2144;3220;3271;3298;3481;3779;3909;4274;5306	True;True;True;True;True;True;True;True;True;True;True;True;True;True;True;True	345;472;575;1563;1692;1831;1849;2186;3278;3329;3356;3542;3844;3974;4345;5398	460;638;784;2291;2485;2674;2697;3239;5101;5169;5210;5211;5494;5975;6151;6831;8730	600;825;1006;3131;3388;3642;3670;4442;7094;7181;7245;7246;7601;8261;8497;9523;12218	600;825;1006;3131;3388;3642;3670;4442;7094;7181;7245;7601;8261;8497;9523;12218
LOXL1	Lysyl oxidase homolog 1	177730000	Q08397	Q08397	11	11	11	sp|Q08397|LOXL1_HUMAN Lysyl oxidase homolog 1 OS=Homo sapiens GN=LOXL1 PE=1 SV=2	1	11	11	11	31.2	31.2	31.2	63.109	574	0	199.08	31.2	17				717	337;522;523;2625;2965;4013;4796;5073;5132;6656;7147	True;True;True;True;True;True;True;True;True;True;True	342;529;530;2676;3022;4082;4879;5163;5222;6766;7261	457;725;726;3974;3975;4458;6381;6382;7800;8284;8361;8362;10921;11662	596;597;940;941;5432;5433;6098;8874;8875;10913;10914;11567;11667;11668;15353;16383;16384	597;940;941;5433;6098;8875;10914;11567;11667;15353;16383
SPTBN1	Spectrin beta chain, non-erythrocytic 1	173370000	Q01082	Q01082	19	19	19	sp|Q01082|SPTB2_HUMAN Spectrin beta chain, non-erythrocytic 1 OS=Homo sapiens GN=SPTBN1 PE=1 SV=2	1	19	19	19	11.1	11.1	11.1	274.61	2364	0	214.12	11.1	18				690	406;1200;1317;1399;1460;1631;1884;3042;3638;4177;4279;4501;4507;5098;5592;5946;6372;6423;6629	True;True;True;True;True;True;True;True;True;True;True;True;True;True;True;True;True;True;True	411;1216;1336;1421;1482;1655;1921;3100;3702;4246;4350;4576;4582;5188;5686;6045;6479;6531;6739	554;1798;1951;2086;2164;2426;2798;4627;5746;6692;6837;7260;7268;7269;8312;9166;9781;10496;10559;10560;10873	719;2457;2666;2855;2958;3308;3803;6369;7955;9329;9532;10155;10166;10167;11600;12833;13681;14768;14841;14842;15286	719;2457;2666;2855;2958;3308;3803;6369;7955;9329;9532;10155;10167;11600;12833;13681;14768;14842;15286
FST	Follistatin	171100000	P19883	P19883	10	10	10	sp|P19883|FST_HUMAN Follistatin OS=Homo sapiens GN=FST PE=1 SV=2	1	10	10	10	41	41	41	38.007	344	0	136.21	41	17				409	562;827;923;1402;1453;1801;1855;3141;4401;6010	True;True;True;True;True;True;True;True;True;True	569;837;934;1424;1475;1833;1888;3199;4474;6110	777;1237;1238;1378;2089;2154;2676;2743;4986;7037;7038;9894;9895	998;1646;1647;1648;1843;2858;2947;3644;3645;3646;3726;6947;6948;9809;9810;13829;13830	998;1646;1843;2858;2947;3646;3726;6947;9809;13829
PTGDS	Prostaglandin-H2 D-isomerase	170520000	P41222	P41222	3	3	3	sp|P41222|PTGDS_HUMAN Prostaglandin-H2 D-isomerase OS=Homo sapiens GN=PTGDS PE=1 SV=1	1	3	3	3	32.6	32.6	32.6	21.029	190	0	87.663	32.6	8				525	476;5735;6186	True;True;True	483;5830;6287;6288	668;9432;10172;10173	873;874;13210;13211;13212;14240;14241;14242	874;13211;14240	110	94
FLNB	Filamin-B	170460000	O75369	O75369	23	19	19	sp|O75369|FLNB_HUMAN Filamin-B OS=Homo sapiens GN=FLNB PE=1 SV=2	1	23	19	19	14.2	12.1	12.1	278.16	2602	0	214.64	14.2	20				182	349;454;667;1270;1470;1489;2283;2606;2750;3201;4038;4145;5727;6492;6581;6642;6669;6706;6756;6828;6882;7035;7104	True;True;True;True;False;True;False;True;True;True;False;False;True;True;True;True;True;True;True;True;True;True;True	354;461;676;1289;1492;1511;2329;2657;2802;3259;4107;4214;5822;6602;6691;6752;6779;6818;6868;6940;6995;7149;7218	471;627;995;1898;2175;2199;3488;3951;4157;5073;6433;6434;6435;6436;6647;9423;10672;10801;10802;10907;10935;10987;11054;11151;11259;11474;11565	612;814;1291;2595;2971;3000;4799;5402;5691;7057;8955;8956;8957;8958;8959;9273;13199;15004;15194;15195;15334;15369;15432;15524;15655;15814;16118;16119;16239	612;814;1291;2595;2971;3000;4799;5402;5691;7057;8956;9273;13199;15004;15194;15334;15369;15432;15524;15655;15814;16118;16239
ACTR3	Actin-related protein 3	166990000	P61158;Q9C0K3;Q9P1U1	P61158	10;1;1	10;1;1	10;1;1	sp|P61158|ARP3_HUMAN Actin-related protein 3 OS=Homo sapiens GN=ACTR3 PE=1 SV=3	3	10	10	10	39.7	39.7	39.7	47.371	418;210;418	0	128.73	39.7	14				620	153;1175;1325;1438;1559;2845;4014;4234;6182;7240	True;True;True;True;True;True;True;True;True;True	156;1189;1344;1460;1582;2898;4083;4305;6283;7355	219;1760;1964;2134;2321;4286;6383;6384;6776;10168;11883	292;293;2409;2686;2920;3171;5854;8876;8877;9440;14232;14233;14234;16711	292;2409;2686;2920;3171;5854;8876;9440;14233;16711
CLIC1	Chloride intracellular channel protein 1	166260000	O00299	O00299	8	8	8	sp|O00299|CLIC1_HUMAN Chloride intracellular channel protein 1 OS=Homo sapiens GN=CLIC1 PE=1 SV=4	1	8	8	8	52.7	52.7	52.7	26.922	241	0	92.026	52.7	11				118	1535;2493;2881;3243;3614;3776;4815;6630	True;True;True;True;True;True;True;True	1558;2543;2935;3301;3678;3841;4900;6740	2285;2286;3786;4333;5131;5717;5970;5971;7839;10874	3125;3126;5197;5915;7129;7919;7920;8256;8257;10964;15287	3125;5197;5915;7129;7920;8257;10964;15287
FKBP1A	Peptidyl-prolyl cis-trans isomerase FKBP1A	165300000	P62942	P62942	6	6	6	sp|P62942|FKB1A_HUMAN Peptidyl-prolyl cis-trans isomerase FKBP1A OS=Homo sapiens GN=FKBP1A PE=1 SV=2	1	6	6	6	73.1	73.1	73.1	11.951	108	0	76.347	73.1	7				656	2757;2875;2895;4418;4419;5281	True;True;True;True;True;True	2809;2929;2949;4491;4492;5373	4165;4325;4350;7058;7059;8574	5702;5703;5904;5937;9833;9834;11972	5702;5904;5937;9833;9834;11972
EEF1G	Elongation factor 1-gamma	163490000	P26641	P26641	7	7	7	sp|P26641|EF1G_HUMAN Elongation factor 1-gamma OS=Homo sapiens GN=EEF1G PE=1 SV=3	1	7	7	7	19.7	19.7	19.7	50.118	437	0	71.285	19.7	11				451	300;359;1935;3318;3662;5832;6674	True;True;True;True;True;True;True	305;364;1972;3376;3727;5929;6784	417;483;2899;5256;5257;5777;5778;9582;9583;10943	550;631;3950;7300;7301;7987;7988;13405;13406;15379;15380	550;631;3950;7300;7988;13406;15379
MYL12A;MYL12B	Myosin regulatory light chain 12A;Myosin regulatory light chain 12B	162870000	P19105;O14950	P19105;O14950	7;7	7;7	3;3	sp|P19105|ML12A_HUMAN Myosin regulatory light chain 12A OS=Homo sapiens GN=MYL12A PE=1 SV=2;sp|O14950|ML12B_HUMAN Myosin regulatory light chain 12B OS=Homo sapiens GN=MYL12B PE=1 SV=2	2	7	7	3	50.9	50.9	17.5	19.794	171;172	0	79.715	50.9	9				136	585;1083;1465;1706;2196;2670;4214	True;True;True;True;True;True;True	592;1097;1487;1733;2240;2721;4284	806;807;1635;1636;2169;2532;3324;4054;6749	1031;1032;2252;2253;2964;3450;4551;5546;9404	1032;2253;2964;3450;4551;5546;9404
KCTD12	BTB/POZ domain-containing protein KCTD12	160800000	Q96CX2;Q68DU8	Q96CX2	11;1	11;1	11;1	sp|Q96CX2|KCD12_HUMAN BTB/POZ domain-containing protein KCTD12 OS=Homo sapiens GN=KCTD12 PE=1 SV=1	2	11	11	11	40	40	40	35.7	325;428	0	126.99	40	13				893	310;1242;1463;1892;3955;4576;5237;5315;5573;5748;7138	True;True;True;True;True;True;True;True;True;True;True	315;1259;1485;1929;4020;4655;5328;5407;5667;5843;7252	429;1863;1864;2167;2809;6265;7387;8511;8745;9107;9454;11636	563;2556;2557;2962;3815;8684;8685;8686;10332;11885;12243;12746;13237;16334	563;2556;2962;3815;8685;10332;11885;12243;12746;13237;16334
AKR1B1	Aldose reductase	160550000	P15121;C9JRZ8	P15121	8;1	8;1	8;1	sp|P15121|ALDR_HUMAN Aldose reductase OS=Homo sapiens GN=AKR1B1 PE=1 SV=3	2	8	8	8	43.4	43.4	43.4	35.853	316;316	0	59.119	43.4	9				374	2566;2982;4523;6175;6269;6347;6378;7151	True;True;True;True;True;True;True;True	2616;3039;4599;6276;6373;6454;6485;7265	3885;4486;7313;10160;10300;10463;10504;11668	5315;6136;10236;14222;14432;14711;14776;16393;16394	5315;6136;10236;14222;14432;14711;14776;16394
CFB	Complement factor B;Complement factor B Ba fragment;Complement factor B Bb fragment	157770000	P00751	P00751	15	15	15	sp|P00751|CFAB_HUMAN Complement factor B OS=Homo sapiens GN=CFB PE=1 SV=2	1	15	15	15	26.6	26.6	26.6	85.532	764	0	130.65	26.6	14				228	346;999;1053;2080;2363;3901;4175;4257;4923;5084;5836;6363;6612;6791;7115	True;True;True;True;True;True;True;True;True;True;True;True;True;True;True	351;1012;1067;2119;2412;3966;4244;4328;5012;5174;5934;6470;6722;6903;7229	467;1496;1585;3139;3602;6141;6690;6810;8033;8295;9593;10481;10844;11098;11578	608;2022;2165;4304;4936;8487;9327;9489;11224;11578;13421;13422;14742;15249;15576;16255	608;2022;2165;4304;4936;8487;9327;9489;11224;11578;13422;14742;15249;15576;16255
RNH1	Ribonuclease inhibitor	157120000	P13489	P13489	11	11	11	sp|P13489|RINI_HUMAN Ribonuclease inhibitor OS=Homo sapiens GN=RNH1 PE=1 SV=2	1	11	11	11	35.4	35.4	35.4	49.973	461	0	138.66	35.4	13				359	1349;1677;1730;1736;3862;3921;4108;4312;4380;6700;6951	True;True;True;True;True;True;True;True;True;True;True	1370;1704;1758;1764;3927;3986;4177;4384;4453;6811;7065	2011;2499;2570;2577;6086;6166;6567;6882;6883;7005;10980;11361	2752;3408;3505;3513;8408;8513;9153;9586;9587;9588;9766;15423;15955	2752;3408;3505;3513;8408;8513;9153;9588;9766;15423;15955
GPI	Glucose-6-phosphate isomerase	154620000	P06744;CON__Q3ZBD7	P06744	10;3	10;3	10;3	sp|P06744|G6PI_HUMAN Glucose-6-phosphate isomerase OS=Homo sapiens GN=GPI PE=1 SV=4	2	10	10	10	21.3	21.3	21.3	63.146	558;557	0	87.349	21.3	13				278	1926;2959;3328;3370;4583;6038;6039;6142;6490;6930	True;True;True;True;True;True;True;True;True;True	1963;3015;3386;3430;4664;6138;6139;6243;6600;7043	2863;4449;5279;5337;7400;9946;9947;10106;10670;11328	3888;6088;7330;7400;10346;13912;13913;13914;14151;14152;15002;15908;15909	3888;6088;7330;7400;10346;13913;13914;14152;15002;15908
GAS6	Growth arrest-specific protein 6	153660000	Q14393	Q14393	10	10	10	sp|Q14393|GAS6_HUMAN Growth arrest-specific protein 6 OS=Homo sapiens GN=GAS6 PE=1 SV=2	1	10	10	10	20.8	20.8	20.8	79.676	721	0	177.85	20.8	11				761	643;1252;1393;3058;3125;4451;5754;5969;6381;6867	True;True;True;True;True;True;True;True;True;True	651;1270;1415;3116;3183;4524;5850;6068;6488;6980	966;1875;2079;4654;4964;7107;9469;9807;10507;11241	1252;2569;2848;6414;6921;9902;9903;13258;13711;14779;15796	1252;2569;2848;6414;6921;9902;13258;13711;14779;15796
SERPINA5	Plasma serine protease inhibitor	151670000	P05154	P05154	8	8	8	sp|P05154|IPSP_HUMAN Plasma serine protease inhibitor OS=Homo sapiens GN=SERPINA5 PE=1 SV=3	1	8	8	8	23.2	23.2	23.2	45.674	406	0	100.68	23.2	12				263	2;656;1067;1525;2167;2485;2831;6185	True;True;True;True;True;True;True;True	2;664;1081;1547;2210;2535;2884;6286	2;981;1612;2270;3273;3774;3775;4271;4272;10171	2;1270;2215;2216;3107;4487;5182;5183;5184;5835;5836;14239	2;1270;2215;3107;4487;5183;5835;14239
MFGE8	Lactadherin;Lactadherin short form;Medin	150450000	Q08431	Q08431	6	6	6	sp|Q08431|MFGM_HUMAN Lactadherin OS=Homo sapiens GN=MFGE8 PE=1 SV=2	1	6	6	6	22.2	22.2	22.2	43.122	387	0	79.301	22.2	7				718	1910;4625;4723;4771;6314;6841	True;True;True;True;True;True	1947;4708;4806;4854;6421;6953	2839;7494;7629;7769;10410;11196;11197	3853;10478;10655;10871;14627;15730;15731	3853;10478;10655;10871;14627;15731
ADAM9	Disintegrin and metalloproteinase domain-containing protein 9	149040000	Q13443	Q13443	4	4	4	sp|Q13443|ADAM9_HUMAN Disintegrin and metalloproteinase domain-containing protein 9 OS=Homo sapiens GN=ADAM9 PE=1 SV=1	1	4	4	4	6.7	6.7	6.7	90.555	819	0	39.199	6.7	7				742	1603;4565;4709;5202	True;True;True;True	1626;4641;4792;5293	2377;2378;7368;7612;8459	3249;3250;3251;10305;10635;11820;11821	3250;10305;10635;11821
MRC2	C-type mannose receptor 2	148210000	Q9UBG0	Q9UBG0	12	12	12	sp|Q9UBG0|MRC2_HUMAN C-type mannose receptor 2 OS=Homo sapiens GN=MRC2 PE=1 SV=2	1	12	12	12	13.8	13.8	13.8	166.67	1479	0	129.82	13.8	15				973	471;783;1343;2817;3143;3206;3466;5310;5445;6154;7010;7176	True;True;True;True;True;True;True;True;True;True;True;True	478;793;1362;2869;3201;3264;3526;5402;5538;6255;7124;7290	645;1182;1989;4250;4251;4989;5078;5474;8735;8736;8947;10125;11443;11699	834;1567;2716;5811;5812;6952;7064;7574;12223;12224;12530;14176;14177;14178;16069;16436	834;1567;2716;5812;6952;7064;7574;12224;12530;14176;16069;16436
TPM1	Tropomyosin alpha-1 chain	143790000	P09493	P09493	11	6	3	sp|P09493|TPM1_HUMAN Tropomyosin alpha-1 chain OS=Homo sapiens GN=TPM1 PE=1 SV=2	1	11	6	3	25.7	15.8	7.7	32.708	284	0	102.79	25.7	7				318	563;3408;3409;3567;3682;3872;3904;4473;5060;5301;5302	True;False;False;True;True;True;False;True;True;False;False	570;3468;3469;3630;3747;3937;3969;4546;5150;5393;5394	778;5391;5392;5393;5635;5636;5800;6097;6144;6145;7173;8269;8723;8724;8725	999;7471;7472;7473;7474;7475;7816;7817;8013;8430;8490;8491;10000;11550;12209;12210;12211;12212	999;7472;7473;7816;8013;8430;8491;10000;11550;12210;12212
UBA1	Ubiquitin-like modifier-activating enzyme 1	141640000	P22314	P22314	13	13	13	sp|P22314|UBA1_HUMAN Ubiquitin-like modifier-activating enzyme 1 OS=Homo sapiens GN=UBA1 PE=1 SV=3	1	13	13	13	17.5	17.5	17.5	117.85	1058	0	140.66	17.5	14				422	385;575;655;1274;3795;4653;4669;4701;4997;5108;5601;5692;7091	True;True;True;True;True;True;True;True;True;True;True;True;True	390;582;663;1293;3860;4736;4752;4784;5087;5198;5695;5787;7205	531;794;980;1902;5996;5997;7529;7530;7548;7601;8152;8325;9176;9379;11551	695;1017;1269;2599;8286;8287;10536;10537;10556;10621;11402;11615;12844;13142;16218	695;1017;1269;2599;8287;10536;10556;10621;11402;11615;12844;13142;16218
LRP1	Prolow-density lipoprotein receptor-related protein 1;Low-density lipoprotein receptor-related protein 1 85 kDa subunit;Low-density lipoprotein receptor-related protein 1 515 kDa subunit;Low-density lipoprotein receptor-related protein 1 intracellular domain	137420000	Q07954	Q07954	13	13	13	sp|Q07954|LRP1_HUMAN Prolow-density lipoprotein receptor-related protein 1 OS=Homo sapiens GN=LRP1 PE=1 SV=2	1	13	13	13	4.1	4.1	4.1	504.6	4544	0	105.19	4.1	13				714	64;649;882;3502;3867;4626;5506;5561;5636;6197;6303;6934;7269	True;True;True;True;True;True;True;True;True;True;True;True;True	65;657;892;3563;3932;4709;5600;5655;5730;6300;6409;7047;7384	96;973;1319;5531;6092;7495;9027;9091;9220;10198;10363;10364;11338;11917	134;1261;1761;7654;8421;10479;12638;12727;12909;14284;14521;14522;15924;16750	134;1261;1761;7654;8421;10479;12638;12727;12909;14284;14521;15924;16750
PPIB	Peptidyl-prolyl cis-trans isomerase B	137310000	P23284	P23284	6	6	6	sp|P23284|PPIB_HUMAN Peptidyl-prolyl cis-trans isomerase B OS=Homo sapiens GN=PPIB PE=1 SV=2	1	6	6	6	25.9	25.9	25.9	23.742	216	0	44.562	25.9	10				427	1060;1380;2119;3196;3197;6294	True;True;True;True;True;True	1074;1402;2160;3254;3255;6400	1603;2064;3205;5068;5069;10340;10341	2200;2826;4389;7050;7051;7052;7053;14489;14490;14491	2200;2826;4389;7051;7052;14490
LTBP3	Latent-transforming growth factor beta-binding protein 3	135650000	Q9NS15	Q9NS15	15	14	14	sp|Q9NS15|LTBP3_HUMAN Latent-transforming growth factor beta-binding protein 3 OS=Homo sapiens GN=LTBP3 PE=1 SV=4	1	15	14	14	18.4	17.7	17.7	139.36	1303	0	164.17	18.4	14				961	546;693;802;891;933;962;1015;1979;4227;4976;5057;6048;6224;6569;7051	True;True;True;True;True;True;True;True;True;True;False;True;True;True;True	553;702;812;901;944;974;1028;2016;4298;5065;5147;6148;6328;6679;7165	757;1028;1207;1332;1392;1432;1516;2959;6768;8115;8266;9960;10241;10242;10773;11499	976;1335;1603;1781;1861;1912;2046;4031;9430;11337;11547;13940;14353;14354;15143;16156	976;1335;1603;1781;1861;1912;2046;4031;9430;11337;11547;13940;14353;15143;16156
BMP1	Bone morphogenetic protein 1	135620000	P13497;Q9Y6L7	P13497	11;3	11;3	11;3	sp|P13497|BMP1_HUMAN Bone morphogenetic protein 1 OS=Homo sapiens GN=BMP1 PE=1 SV=2	2	11	11	11	14.1	14.1	14.1	111.25	986;1015	0	101.26	14.1	10				360	3;186;209;915;2231;2448;2545;2940;3462;4633;5983	True;True;True;True;True;True;True;True;True;True;True	3;190;213;926;2276;2498;2595;2995;3522;4716;6082	3;262;292;1370;3412;3726;3857;4409;4410;5470;7502;9833	3;346;387;1833;4698;5100;5277;6021;6022;7570;10488;13747	3;346;387;1833;4698;5100;5277;6022;7570;10488;13747
RAN	GTP-binding nuclear protein Ran	135440000	P62826	P62826	6	6	6	sp|P62826|RAN_HUMAN GTP-binding nuclear protein Ran OS=Homo sapiens GN=RAN PE=1 SV=3	1	6	6	6	32.9	32.9	32.9	24.423	216	0	44.926	32.9	7				649	44;2115;4743;4867;5712;7260	True;True;True;True;True;True	44;2156;4826;4954;5807;7375	54;3201;7661;7931;9408;11907;11908	73;4383;10709;11096;13180;16740;16741	73;4383;10709;11096;13180;16740
IGFBP6	Insulin-like growth factor-binding protein 6	134040000	P24592	P24592	3	3	3	sp|P24592|IBP6_HUMAN Insulin-like growth factor-binding protein 6 OS=Homo sapiens GN=IGFBP6 PE=1 SV=1	1	3	3	3	22.5	22.5	22.5	25.322	240	0	80.537	22.5	9				435	436;1599;2999	True;True;True	441;1622;3056	590;2373;4511;4512;4513;4514;4515	763;3243;3244;3245;6165;6166;6167;6168;6169	763;3245;6169
CD248	Endosialin	133670000	Q9HCU0	Q9HCU0	7	7	7	sp|Q9HCU0|CD248_HUMAN Endosialin OS=Homo sapiens GN=CD248 PE=1 SV=1	1	7	7	7	15.1	15.1	15.1	80.858	757	0	86.854	15.1	7				952	11;229;943;1688;2494;4195;5111	True;True;True;True;True;True;True	11;233;954;1715;2544;4264;5201	15;319;1406;2513;3787;6722;8331	22;416;1882;3423;5198;9371;11624	22;416;1882;3423;5198;9371;11624
PROS1	Vitamin K-dependent protein S	132800000	P07225	P07225	9	9	8	sp|P07225|PROS_HUMAN Vitamin K-dependent protein S OS=Homo sapiens GN=PROS1 PE=1 SV=1	1	9	9	8	14.6	14.6	13.5	75.122	676	0	71.992	14.6	7				285	262;531;2152;3396;4758;4759;5156;5524;6938	True;True;True;True;True;True;True;True;True	267;538;2194;3456;4841;4842;5246;5618;7051	367;738;3252;5375;7752;7753;8399;9047;11345	481;953;4458;7449;10849;10850;11728;12659;15938	481;953;4458;7449;10849;10850;11728;12659;15938
CD59	CD59 glycoprotein	132500000	P13987	P13987	3	3	3	sp|P13987|CD59_HUMAN CD59 glycoprotein OS=Homo sapiens GN=CD59 PE=1 SV=1	1	3	3	3	18.8	18.8	18.8	14.177	128	0	27.052	18.8	7				366	1747;2004;4339	True;True;True	1779;2041;4411	2607;2988;2989;6940;6941	3551;4071;4072;4073;9663;9664;9665	3551;4073;9664
SMPD1	Sphingomyelin phosphodiesterase	131770000	P17405	P17405	8	8	8	sp|P17405|ASM_HUMAN Sphingomyelin phosphodiesterase OS=Homo sapiens GN=SMPD1 PE=1 SV=4	1	8	8	8	18.8	18.8	18.8	69.751	629	0	68.162	18.8	8				393	403;664;1878;2539;2599;3234;3312;3830	True;True;True;True;True;True;True;True	408;673;1914;2589;2650;3292;3370;3895	551;992;2791;3848;3941;5122;5246;6037	715;1288;3795;5267;5388;7120;7288;8335	715;1288;3795;5267;5388;7120;7288;8335
ANPEP	Aminopeptidase N	131540000	P15144	P15144	11	11	11	sp|P15144|AMPN_HUMAN Aminopeptidase N OS=Homo sapiens GN=ANPEP PE=1 SV=4	1	11	11	11	12.1	12.1	12.1	109.54	967	0	98.264	12.1	7				375	339;480;1137;1248;1740;1916;5133;5203;5606;6854;7184	True;True;True;True;True;True;True;True;True;True;True	344;487;1151;1265;1769;1953;5223;5294;5700;6967;7298	459;673;1712;1870;2585;2851;8363;8460;9181;11226;11712	599;880;2349;2564;3525;3871;11669;11822;12852;15779;16451	599;880;2349;2564;3525;3871;11669;11822;12852;15779;16451
CSTB	Cystatin-B	131470000	P04080	P04080	3	3	3	sp|P04080|CYTB_HUMAN Cystatin-B OS=Homo sapiens GN=CSTB PE=1 SV=2	1	3	3	3	45.9	45.9	45.9	11.139	98	0	32.795	45.9	4				251	5783;6507;6584	True;True;True	5879;6617;6694	9508;10690;10691;10806	13305;15028;15029;15201	13305;15029;15201
TGM2	Protein-glutamine gamma-glutamyltransferase 2	130850000	P21980;O43548	P21980	7;1	7;1	7;1	sp|P21980|TGM2_HUMAN Protein-glutamine gamma-glutamyltransferase 2 OS=Homo sapiens GN=TGM2 PE=1 SV=2	2	7	7	7	13.1	13.1	13.1	77.328	687;720	0	97.542	13.1	10				420	131;381;842;4655;5495;6296;6919	True;True;True;True;True;True;True	134;386;852;4738;5589;6402;7032	183;184;524;525;1256;7533;9015;10344;11309	241;242;688;689;1670;10540;12622;12623;14499;15879	241;689;1670;10540;12622;14499;15879
FAM3C	Protein FAM3C	130490000	Q92520	Q92520	4	4	4	sp|Q92520|FAM3C_HUMAN Protein FAM3C OS=Homo sapiens GN=FAM3C PE=1 SV=1	1	4	4	4	20.3	20.3	20.3	24.68	227	0	56.453	20.3	7				876	2556;4037;4559;5723	True;True;True;True	2606;4106;4635;5818	3871;6430;6431;6432;7362;9419	5292;8951;8952;8953;8954;10299;13194	5292;8951;10299;13194
CLEC3B	Tetranectin	129950000	P05452	P05452	6	6	2	sp|P05452|TETN_HUMAN Tetranectin OS=Homo sapiens GN=CLEC3B PE=1 SV=3	1	6	6	2	35.6	35.6	6.9	22.537	202	0	86.773	35.6	8				269	1803;2523;3885;4876;5788;6030	True;True;True;True;True;True	1835;2573;3950;4963;5884;6130	2678;3821;3822;6117;7943;9514;9937	3648;5237;5238;8454;11112;13315;13899;13900	3648;5238;8454;11112;13315;13899
SRPX	Sushi repeat-containing protein SRPX	129170000	P78539	P78539	8	8	8	sp|P78539|SRPX_HUMAN Sushi repeat-containing protein SRPX OS=Homo sapiens GN=SRPX PE=1 SV=1	1	8	8	8	22	22	22	51.571	464	0	81.378	22	11				677	774;1360;2634;2900;3358;3424;4313;5931	True;True;True;True;True;True;True;True	783;1382;2685;2955;3417;3484;4385;6029	1169;2027;2028;3988;4357;5324;5415;6884;6885;9757	1551;2772;2773;2774;5454;5455;5945;7386;7504;9589;9590;13650	1551;2773;5455;5945;7386;7504;9590;13650
PTGFRN	Prostaglandin F2 receptor negative regulator	129170000	Q9P2B2	Q9P2B2	14	14	14	sp|Q9P2B2|FPRP_HUMAN Prostaglandin F2 receptor negative regulator OS=Homo sapiens GN=PTGFRN PE=1 SV=2	1	14	14	14	19.9	19.9	19.9	98.555	879	0	131.99	19.9	13				970	90;456;820;2047;2215;3883;3887;4871;5880;6622;6726;6749;6759;7137	True;True;True;True;True;True;True;True;True;True;True;True;True;True	91;463;830;2086;2260;3948;3952;4958;5978;6732;6838;6861;6871;7251	130;629;1230;3063;3368;6114;6119;7936;7937;9646;10860;11013;11046;11057;11635	173;816;1637;4173;4615;4616;8450;8456;11103;11104;13494;15266;15464;15515;15529;16333	173;816;1637;4173;4615;8450;8456;11103;13494;15266;15464;15515;15529;16333
RBP4	Retinol-binding protein 4;Plasma retinol-binding protein(1-182);Plasma retinol-binding protein(1-181);Plasma retinol-binding protein(1-179);Plasma retinol-binding protein(1-176)	127660000	P02753	P02753	2	2	2	sp|P02753|RET4_HUMAN Retinol-binding protein 4 OS=Homo sapiens GN=RBP4 PE=1 SV=3	1	2	2	2	10	10	10	23.01	201	0	20.809	10	2				245	5142;7271	True;True	5232;7386	8383;11919	11708;16752	11708;16752
LMNA	Prelamin-A/C;Lamin-A/C	127460000	P02545	P02545	10	10	10	sp|P02545|LMNA_HUMAN Prelamin-A/C OS=Homo sapiens GN=LMNA PE=1 SV=1	1	10	10	10	13.7	13.7	13.7	74.139	664	0	87.616	13.7	8				241	1203;1572;3158;3781;4297;4310;4335;4391;5643;6148	True;True;True;True;True;True;True;True;True;True	1219;1595;3216;3846;4368;4382;4407;4464;5737;6249	1801;2339;5010;5977;6859;6880;6936;7022;9228;10113	2460;3192;6978;8263;9559;9584;9659;9789;12919;14161	2460;3192;6978;8263;9559;9584;9659;9789;12919;14161
CYR61	Protein CYR61	126670000	O00622	O00622	5	5	5	sp|O00622|CYR61_HUMAN Protein CYR61 OS=Homo sapiens GN=CYR61 PE=1 SV=1	1	5	5	5	24.9	24.9	24.9	42.026	381	0	45.841	24.9	6				126	499;702;1687;3039;6843	True;True;True;True;True	506;711;1714;3096;6955	696;697;1040;2512;4622;11199	909;910;1351;3422;6361;15734	910;1351;3422;6361;15734
MDH1	Malate dehydrogenase, cytoplasmic	126310000	P40925	P40925	5	5	5	sp|P40925|MDHC_HUMAN Malate dehydrogenase, cytoplasmic OS=Homo sapiens GN=MDH1 PE=1 SV=4	1	5	5	5	21.9	21.9	21.9	36.426	334	0	51.285	21.9	5				522	1734;1894;2223;2386;4854	True;True;True;True;True	1762;1931;2268;2436;4941	2575;2811;3390;3633;7893	3511;3817;4662;4974;11039	3511;3817;4662;4974;11039
CSRP1	Cysteine and glycine-rich protein 1	125880000	P21291	P21291	7	7	7	sp|P21291|CSRP1_HUMAN Cysteine and glycine-rich protein 1 OS=Homo sapiens GN=CSRP1 PE=1 SV=3	1	7	7	7	59.6	59.6	59.6	20.567	193	0	71.493	59.6	11				414	927;2452;2592;2903;2943;4717;6312	True;True;True;True;True;True;True	938;2502;2643;2958;2998;4800;6419	1382;3730;3933;3934;4360;4413;7622;10408	1848;5104;5105;5378;5379;5948;6025;10646;14623;14624;14625	1848;5104;5378;5948;6025;10646;14625
RPLP2	60S acidic ribosomal protein P2	124120000	P05387	P05387	5	5	5	sp|P05387|RLA2_HUMAN 60S acidic ribosomal protein P2 OS=Homo sapiens GN=RPLP2 PE=1 SV=1	1	5	5	5	80	80	80	11.665	115	0	66.494	80	7				267	3304;3828;4694;6605;7259	True;True;True;True;True	3362;3893;4777;6715;7374	5220;5221;6034;7590;10833;11905;11906	7256;7257;8330;10606;10607;15232;16738;16739	7257;8330;10606;15232;16739
HSPA13	Heat shock 70 kDa protein 13	121770000	P48723	P48723	5	5	5	sp|P48723|HSP13_HUMAN Heat shock 70 kDa protein 13 OS=Homo sapiens GN=HSPA13 PE=1 SV=1	1	5	5	5	13.2	13.2	13.2	51.927	471	0	58.819	13.2	5				550	3215;3352;5041;5189;5539	True;True;True;True;True	3273;3410;5131;5280;5633	5095;5309;8232;8442;9065	7087;7367;11507;11795;12685	7087;7367;11507;11795;12685
CAP1	Adenylyl cyclase-associated protein 1	118810000	Q01518;P40123	Q01518	9;1	9;1	9;1	sp|Q01518|CAP1_HUMAN Adenylyl cyclase-associated protein 1 OS=Homo sapiens GN=CAP1 PE=1 SV=5	2	9	9	9	25.3	25.3	25.3	51.901	475;477	0	127.81	25.3	10				694	192;382;961;1555;3605;4351;4811;6460;6750	True;True;True;True;True;True;True;True;True	196;387;973;1578;3669;4423;4896;6568;6862	271;526;527;1431;2317;5701;6957;7835;10613;11047	360;690;691;1911;3162;7902;9691;10958;10959;14917;15516	360;690;1911;3162;7902;9691;10959;14917;15516
S100A11	Protein S100-A11;Protein S100-A11, N-terminally processed	118760000	P31949	P31949	5	5	5	sp|P31949|S10AB_HUMAN Protein S100-A11 OS=Homo sapiens GN=S100A11 PE=1 SV=2	1	5	5	5	64.8	64.8	64.8	11.74	105	0	47.869	64.8	5				490	811;1132;1288;3456;3663	True;True;True;True;True	821;1146;1307;3516;3728	1217;1705;1917;5463;5779	1615;2341;2620;7563;7989	1615;2341;2620;7563;7989
KPNB1	Importin subunit beta-1	117640000	Q14974	Q14974	7	7	7	sp|Q14974|IMB1_HUMAN Importin subunit beta-1 OS=Homo sapiens GN=KPNB1 PE=1 SV=2	1	7	7	7	9.8	9.8	9.8	97.169	876	0	54.63	9.8	6				771	56;1294;1824;2287;3778;4573;6991	True;True;True;True;True;True;True	56;1313;1856;2333;3843;4650;7105	76;77;1923;2705;2706;3492;5973;5974;7377;11419	100;101;2627;3678;3679;4804;8259;8260;10315;16037	100;2627;3678;4804;8260;10315;16037
RPSA	40S ribosomal protein SA	116860000	P08865	P08865	7	7	7	sp|P08865|RSSA_HUMAN 40S ribosomal protein SA OS=Homo sapiens GN=RPSA PE=1 SV=4	1	7	7	7	40.7	40.7	40.7	32.854	295	0	111.34	40.7	7				313	100;297;1621;1945;2209;3715;4192	True;True;True;True;True;True;True	102;302;1645;1982;2254;3780;4261	144;413;2415;2920;3350;5858;6717	192;546;3296;3985;4588;8093;9361	192;546;3296;3985;4588;8093;9361
PAM	Peptidyl-glycine alpha-amidating monooxygenase;Peptidylglycine alpha-hydroxylating monooxygenase;Peptidyl-alpha-hydroxyglycine alpha-amidating lyase	116750000	P19021	P19021	6	6	6	sp|P19021|AMD_HUMAN Peptidyl-glycine alpha-amidating monooxygenase OS=Homo sapiens GN=PAM PE=1 SV=2	1	6	6	6	11.4	11.4	11.4	108.33	973	0	90.42	11.4	6				406	1869;2782;3387;5151;5248;5739	True;True;True;True;True;True	1902;2834;3447;5241;5339;5834	2758;4199;5357;8393;8525;9436	3742;5746;7428;11721;11899;13216	3742;5746;7428;11721;11899;13216
ANXA6	Annexin A6	115940000	P08133	P08133	9	9	9	sp|P08133|ANXA6_HUMAN Annexin A6 OS=Homo sapiens GN=ANXA6 PE=1 SV=3	1	9	9	9	15	15	15	75.872	673	0	67.431	15	8				301	360;982;1474;2457;2601;5497;5498;5657;6980	True;True;True;True;True;True;True;True;True	365;995;1496;2507;2652;5591;5592;5752;7094	484;1469;2179;3735;3944;9017;9018;9248;11407	632;1984;2976;5110;5393;12625;12626;12943;16016	632;1984;2976;5110;5393;12625;12626;12943;16016
YWHAB	14-3-3 protein beta/alpha;14-3-3 protein beta/alpha, N-terminally processed	114000000	P31946	P31946	7	4	4	sp|P31946|1433B_HUMAN 14-3-3 protein beta/alpha OS=Homo sapiens GN=YWHAB PE=1 SV=3	1	7	4	4	32.1	25.2	25.2	28.082	246	0	148.5	32.1	5				487	652;1355;1746;4733;5169;5937;5938	True;False;False;False;True;True;True	660;1376;1377;1777;1778;4816;5260;6035;6036	976;977;2019;2020;2605;2606;7647;8420;9765;9766	1264;1265;2761;2762;2763;3549;3550;10678;11767;13661;13662	1265;2763;3550;10678;11767;13661;13662	107;108	162;220
LGALS3	Galectin-3	113790000	P17931	P17931	3	3	3	sp|P17931|LEG3_HUMAN Galectin-3 OS=Homo sapiens GN=LGALS3 PE=1 SV=5	1	3	3	3	14.4	14.4	14.4	26.152	250	0	30.292	14.4	5				398	2668;3419;6371	True;True;True	2719;3479;6478	4052;5408;10494;10495	5544;7494;7495;14766;14767	5544;7495;14767
C1S	Complement C1s subcomponent;Complement C1s subcomponent heavy chain;Complement C1s subcomponent light chain	113040000	P09871	P09871	9	9	9	sp|P09871|C1S_HUMAN Complement C1s subcomponent OS=Homo sapiens GN=C1S PE=1 SV=1	1	9	9	9	23.3	23.3	23.3	76.684	688	0	118.3	23.3	8				323	902;1424;1526;2242;4138;5245;5700;5820;6191	True;True;True;True;True;True;True;True;True	913;1446;1548;2287;4207;5336;5795;5917;6293	1349;2116;2271;3430;6620;8521;9387;9556;10179	1805;2895;3108;4717;9239;11895;13150;13371;14253	1805;2895;3108;4717;9239;11895;13150;13371;14253
EIF5A;EIF5AL1	Eukaryotic translation initiation factor 5A-1;Eukaryotic translation initiation factor 5A-1-like	112770000	P63241;Q6IS14;Q9GZV4	P63241;Q6IS14	5;3;2	5;3;2	5;3;2	sp|P63241|IF5A1_HUMAN Eukaryotic translation initiation factor 5A-1 OS=Homo sapiens GN=EIF5A PE=1 SV=2;sp|Q6IS14|IF5AL_HUMAN Eukaryotic translation initiation factor 5A-1-like OS=Homo sapiens GN=EIF5AL1 PE=2 SV=2	3	5	5	5	30.5	30.5	30.5	16.832	154;154;153	0	44.74	30.5	8				662	1518;1519;3764;4240;6574	True;True;True;True;True	1540;1541;3829;4311;6684	2263;2264;5958;6784;10791;10792	3099;3100;3101;8242;9450;15178;15179;15180	3100;3101;8242;9450;15178
CD81	CD81 antigen	111990000	P60033	P60033	3	3	3	sp|P60033|CD81_HUMAN CD81 antigen OS=Homo sapiens GN=CD81 PE=1 SV=1	1	3	3	3	25	25	25	25.809	236	0	93.346	25	4				608	4757;5005;6031	True;True;True	4840;5095;6131	7751;8164;8165;9938	10848;11420;11421;13901	10848;11421;13901
ISLR	Immunoglobulin superfamily containing leucine-rich repeat protein	111160000	O14498	O14498	3	3	3	sp|O14498|ISLR_HUMAN Immunoglobulin superfamily containing leucine-rich repeat protein OS=Homo sapiens GN=ISLR PE=2 SV=1	1	3	3	3	10	10	10	45.997	428	0	29.171	10	4				129	388;1903;6291	True;True;True	393;1940;6397	535;2826;2827;10336	699;3836;3837;14480;14481	699;3837;14480
ITM2B	Integral membrane protein 2B;BRI2, membrane form;BRI2 intracellular domain;BRI2C, soluble form;Bri23 peptide	110930000	Q9Y287	Q9Y287	5	5	5	sp|Q9Y287|ITM2B_HUMAN Integral membrane protein 2B OS=Homo sapiens GN=ITM2B PE=1 SV=1	1	5	5	5	31.6	31.6	31.6	30.338	266	0	66.816	31.6	8				1005	241;1966;3185;3203;4731	True;True;True;True;True	245;2003;3243;3261;4814	335;2944;5052;5053;5075;7645	437;4013;7027;7028;7029;7030;7059;10676	437;4013;7027;7059;10676
GSTO1	Glutathione S-transferase omega-1	109290000	P78417	P78417	5	5	5	sp|P78417|GSTO1_HUMAN Glutathione S-transferase omega-1 OS=Homo sapiens GN=GSTO1 PE=1 SV=2	1	5	5	5	20.7	20.7	20.7	27.566	241	0	45.784	20.7	6				675	1978;2951;4165;5777;6743	True;True;True;True;True	2015;3006;4234;5873;6855	2958;4427;6677;9500;11038	4030;6044;9309;13297;15501;15502	4030;6044;9309;13297;15501
TXNRD1	Thioredoxin reductase 1, cytoplasmic	106690000	Q16881	Q16881	7	7	7	sp|Q16881|TRXR1_HUMAN Thioredoxin reductase 1, cytoplasmic OS=Homo sapiens GN=TXNRD1 PE=1 SV=3	1	7	7	7	20.3	20.3	20.3	70.905	649	0	55.179	20.3	7				809	746;2025;2088;3239;3759;6893;7167	True;True;True;True;True;True;True	755;2063;2127;3297;3824;7006;7281	1131;3030;3153;5127;5949;11271;11688	1498;4129;4323;7125;8231;15827;16420	1498;4129;4323;7125;8231;15827;16420
LTBP4	Latent-transforming growth factor beta-binding protein 4	103190000	Q8N2S1	Q8N2S1	14	14	14	sp|Q8N2S1|LTBP4_HUMAN Latent-transforming growth factor beta-binding protein 4 OS=Homo sapiens GN=LTBP4 PE=1 SV=2	1	14	14	14	13.4	13.4	13.4	173.43	1624	0	140.82	13.4	15				852	15;123;228;809;947;1507;1515;2280;2313;2501;3414;5787;6250;6800	True;True;True;True;True;True;True;True;True;True;True;True;True;True	15;126;232;819;958;1529;1537;2326;2360;2551;3474;5883;6354;6912	19;172;318;1215;1412;2243;2260;3485;3531;3794;5400;9513;10273;10274;11108	26;230;415;1613;1888;3076;3096;4796;4851;5206;7486;13314;14396;14397;15589	26;230;415;1613;1888;3076;3096;4796;4851;5206;7486;13314;14396;15589
RPLP1	60S acidic ribosomal protein P1	101720000	P05386	P05386	3	3	3	sp|P05386|RLA1_HUMAN 60S acidic ribosomal protein P1 OS=Homo sapiens GN=RPLP1 PE=1 SV=1	1	3	3	3	79.8	79.8	79.8	11.514	114	0	44.583	79.8	3				266	25;314;552	True;True;True	25;319;559	30;433;763	37;567;984	37;567;984
UBE2L3	Ubiquitin-conjugating enzyme E2 L3	101560000	P68036	P68036	4	4	4	sp|P68036|UB2L3_HUMAN Ubiquitin-conjugating enzyme E2 L3 OS=Homo sapiens GN=UBE2L3 PE=1 SV=1	1	4	4	4	37.7	37.7	37.7	17.861	154	0	41.778	37.7	5				669	106;2761;3539;5991	True;True;True;True	109;2813;3601;6090	152;4170;5580;9845;9846	201;5708;7730;13760;13761	201;5708;7730;13760
B4GAT1	Beta-1,4-glucuronyltransferase 1	100500000	O43505	O43505	4	4	4	sp|O43505|B4GA1_HUMAN Beta-1,4-glucuronyltransferase 1 OS=Homo sapiens GN=B4GAT1 PE=1 SV=1	1	4	4	4	17.6	17.6	17.6	47.119	415	0	39.86	17.6	4				155	1770;3454;6282;7021	True;True;True;True	1802;3514;6387;7135	2637;5461;10325;11459	3593;7561;14468;16101	3593;7561;14468;16101
EZR	Ezrin	99614000	P15311	P15311	14	9	9	sp|P15311|EZRI_HUMAN Ezrin OS=Homo sapiens GN=EZR PE=1 SV=4	1	14	9	9	22.5	16.6	16.6	69.412	586	0	72.717	22.5	11				379	301;438;469;1728;1923;3233;3421;3561;3937;5064;5082;5139;5574;5767	True;False;True;True;True;False;True;False;False;False;True;True;True;True	306;443;476;1756;1960;3291;3481;3623;4002;5154;5172;5229;5668;5863	418;592;593;643;2567;2859;5120;5121;5411;5623;6185;8273;8293;8379;9108;9485;9486	551;765;766;767;832;3500;3882;3883;7117;7118;7119;7500;7795;7796;8537;11554;11576;11703;12747;13280;13281	551;766;832;3500;3882;7118;7500;7796;8537;11554;11576;11703;12747;13280
EIF4A1;EIF4A2	Eukaryotic initiation factor 4A-I;Eukaryotic initiation factor 4A-II;Eukaryotic initiation factor 4A-II, N-terminally processed	96068000	P60842;Q14240;P38919	P60842;Q14240	5;3;1	5;3;1	5;3;1	sp|P60842|IF4A1_HUMAN Eukaryotic initiation factor 4A-I OS=Homo sapiens GN=EIF4A1 PE=1 SV=1;sp|Q14240|IF4A2_HUMAN Eukaryotic initiation factor 4A-II OS=Homo sapiens GN=EIF4A2 PE=1 SV=2	3	5	5	5	14.5	14.5	14.5	46.153	406;407;411	0	32.993	14.5	5				612	580;2567;3597;5006;6655	True;True;True;True;True	587;2617;3661;5096;6765	800;3886;5688;8166;10920	1025;5316;7886;11422;15351;15352	1025;5316;7886;11422;15351
PLBD2	Putative phospholipase B-like 2;Putative phospholipase B-like 2 32 kDa form;Putative phospholipase B-like 2 45 kDa form	95244000	Q8NHP8	Q8NHP8	5	5	5	sp|Q8NHP8|PLBL2_HUMAN Putative phospholipase B-like 2 OS=Homo sapiens GN=PLBD2 PE=1 SV=2	1	5	5	5	9.7	9.7	9.7	65.471	589	0	38.011	9.7	5				866	80;178;1597;2585;4424	True;True;True;True;True	81;181;1620;2636;4497	118;251;2371;3923;7070	160;332;3241;5365;9846	160;332;3241;5365;9846
PDIA6	Protein disulfide-isomerase A6	94216000	Q15084	Q15084	6	6	6	sp|Q15084|PDIA6_HUMAN Protein disulfide-isomerase A6 OS=Homo sapiens GN=PDIA6 PE=1 SV=1	1	6	6	6	20.2	20.2	20.2	48.121	440	0	81.293	20.2	7				777	2779;2803;2804;3780;5962;6053	True;True;True;True;True;True	2831;2855;2856;3845;6061;6153	4193;4226;4227;5976;9798;9966;9967	5738;5779;5780;8262;13700;13949;13950	5738;5779;5780;8262;13700;13949
GDF15	Growth/differentiation factor 15	94180000	Q99988	Q99988	5	5	5	sp|Q99988|GDF15_HUMAN Growth/differentiation factor 15 OS=Homo sapiens GN=GDF15 PE=2 SV=3	1	5	5	5	24.4	24.4	24.4	34.14	308	0	45.949	24.4	5				922	35;529;3349;4390;5902	True;True;True;True;True	35;536;3407;4463;6000	41;733;5306;7021;9716	48;948;7363;9787;9788;13592	48;948;7363;9788;13592
CDH11	Cadherin-11	93861000	P55287;Q9ULB5;P55289;P55286	P55287	5;1;1;1	5;1;1;1	5;1;1;1	sp|P55287|CAD11_HUMAN Cadherin-11 OS=Homo sapiens GN=CDH11 PE=2 SV=2	4	5	5	5	11.7	11.7	11.7	87.964	796;785;794;799	0	50.74	11.7	6				599	1946;4033;5947;6636;6758	True;True;True;True;True	1983;4102;6046;6746;6870	2921;6421;9782;10900;11056	3986;8937;13682;15327;15527;15528	3986;8937;13682;15327;15527
ATP6AP1	V-type proton ATPase subunit S1	92071000	Q15904	Q15904	3	3	3	sp|Q15904|VAS1_HUMAN V-type proton ATPase subunit S1 OS=Homo sapiens GN=ATP6AP1 PE=1 SV=2	1	3	3	3	9.1	9.1	9.1	52.025	470	0	30.553	9.1	6				796	1900;4368;4860	True;True;True	1937;4441;4947	2819;2820;2821;6988;7905	3827;3828;3829;9737;11058;11059	3828;9737;11058
CTHRC1	Collagen triple helix repeat-containing protein 1	91894000	Q96CG8	Q96CG8	5	5	5	sp|Q96CG8|CTHR1_HUMAN Collagen triple helix repeat-containing protein 1 OS=Homo sapiens GN=CTHRC1 PE=1 SV=1	1	5	5	5	21	21	21	26.224	243	0	42.967	21	5				892	1832;3099;3274;4962;6644	True;True;True;True;True	1864;3157;3332;5051;6754	2714;4932;5174;8078;10909	3689;6884;7193;11277;15336	3689;6884;7193;11277;15336
NEO1	Neogenin	89289000	Q92859	Q92859	9	9	9	sp|Q92859|NEO1_HUMAN Neogenin OS=Homo sapiens GN=NEO1 PE=1 SV=2	1	9	9	9	8.9	8.9	8.9	160.01	1461	0	106.31	8.9	8				884	1420;1620;2969;3717;5078;5114;5563;6470;7282	True;True;True;True;True;True;True;True;True	1442;1644;3026;3782;5168;5204;5657;6578;7397	2110;2414;4466;5860;8289;8336;9093;10635;11934	2884;3295;6110;8095;11572;11631;12729;14952;16782	2884;3295;6110;8095;11572;11631;12729;14952;16782
GNPTG	N-acetylglucosamine-1-phosphotransferase subunit gamma	87068000	Q9UJJ9	Q9UJJ9	7	7	7	sp|Q9UJJ9|GNPTG_HUMAN N-acetylglucosamine-1-phosphotransferase subunit gamma OS=Homo sapiens GN=GNPTG PE=1 SV=1	1	7	7	7	33.1	33.1	33.1	33.973	305	0	70.4	33.1	6				986	785;1292;5211;5243;6151;6204;6886	True;True;True;True;True;True;True	795;1311;5302;5334;6252;6307;6999	1184;1921;8472;8517;8518;10118;10205;11263	1569;2625;11837;11891;11892;14167;14293;15818	1569;2625;11837;11892;14167;14293;15818
ADAMTS1	A disintegrin and metalloproteinase with thrombospondin motifs 1	86850000	Q9UHI8	Q9UHI8	3	3	3	sp|Q9UHI8|ATS1_HUMAN A disintegrin and metalloproteinase with thrombospondin motifs 1 OS=Homo sapiens GN=ADAMTS1 PE=1 SV=4	1	3	3	3	9.3	9.3	9.3	105.36	967	0	114.14	9.3	5				982	2277;3719;4016	True;True;True	2323;3784;4085	3482;5862;6388	4792;8097;8098;8883;8884	4792;8098;8884
CD44	CD44 antigen	85254000	P16070	P16070	3	3	3	sp|P16070|CD44_HUMAN CD44 antigen OS=Homo sapiens GN=CD44 PE=1 SV=3	1	3	3	3	4.2	4.2	4.2	81.537	742	0	22.72	4.2	2				384	394;1956;7100	True;True;True	399;1993;7214	542;2933;11560	706;3999;16229	706;3999;16229
CORO1C	Coronin-1C	84575000	Q9ULV4	Q9ULV4	7	7	7	sp|Q9ULV4|COR1C_HUMAN Coronin-1C OS=Homo sapiens GN=CORO1C PE=1 SV=1	1	7	7	7	18.6	18.6	18.6	53.248	474	0	88.614	18.6	7				993	275;2973;4646;5593;6535;6876;7088	True;True;True;True;True;True;True	280;3030;4729;5687;6645;6989;7202	382;4470;7518;9167;10730;11252;11547	497;6114;10509;12834;15085;15807;16213	497;6114;10509;12834;15085;15807;16213
FSTL3	Follistatin-related protein 3	83819000	O95633	O95633	5	5	5	sp|O95633|FSTL3_HUMAN Follistatin-related protein 3 OS=Homo sapiens GN=FSTL3 PE=1 SV=1	1	5	5	5	22.1	22.1	22.1	27.663	263	0	87.078	22.1	6				211	751;4329;4330;4924;5431	True;True;True;True;True	760;4401;4402;5013;5524	1138;6928;6929;8034;8925;8926	1506;9651;9652;11225;12503;12504	1506;9651;9652;11225;12504
ANXA5	Annexin A5	83806000	P08758	P08758	7	7	7	sp|P08758|ANXA5_HUMAN Annexin A5 OS=Homo sapiens GN=ANXA5 PE=1 SV=2	1	7	7	7	22.2	22.2	22.2	35.936	320	0	58.543	22.2	7				312	1223;1224;2070;4531;4983;5209;5496	True;True;True;True;True;True;True	1239;1240;2109;4607;5072;5300;5590	1826;1827;3097;7324;8122;8470;9016	2496;2497;4221;4222;10252;11347;11835;12624	2496;2497;4222;10252;11347;11835;12624
DNASE2	Deoxyribonuclease-2-alpha	83397000	O00115	O00115	4	4	4	sp|O00115|DNS2A_HUMAN Deoxyribonuclease-2-alpha OS=Homo sapiens GN=DNASE2 PE=1 SV=2	1	4	4	4	11.9	11.9	11.9	39.58	360	0	33.398	11.9	4				113	364;2509;5680;7162	True;True;True;True	369;2559;5775;7276	489;3802;9361;11682	638;5214;13120;16413	638;5214;13120;16413
NEU1	Sialidase-1	82923000	Q99519	Q99519	7	7	7	sp|Q99519|NEUR1_HUMAN Sialidase-1 OS=Homo sapiens GN=NEU1 PE=1 SV=1	1	7	7	7	18.6	18.6	18.6	45.467	415	0	47.972	18.6	7				911	1125;2825;3378;4067;4691;5026;5908	True;True;True;True;True;True;True	1139;2878;3438;4136;4774;5116;6006	1694;4264;5347;6484;7586;8214;9723	2325;5825;7415;9017;10600;11487;13600	2325;5825;7415;9017;10600;11487;13600
RCN1	Reticulocalbin-1	82474000	Q15293	Q15293	6	6	6	sp|Q15293|RCN1_HUMAN Reticulocalbin-1 OS=Homo sapiens GN=RCN1 PE=1 SV=1	1	6	6	6	28.7	28.7	28.7	38.89	331	0	55.848	28.7	6				785	1537;1789;3018;3091;3498;4953	True;True;True;True;True;True	1560;1821;3075;3149;3559;5042	2288;2662;4586;4912;5527;8066	3128;3625;6293;6850;7650;11262	3128;3625;6293;6850;7650;11262
RNASE4	Ribonuclease 4	81732000	P34096	P34096	4	4	4	sp|P34096|RNAS4_HUMAN Ribonuclease 4 OS=Homo sapiens GN=RNASE4 PE=1 SV=3	1	4	4	4	29.3	29.3	29.3	16.84	147	0	32.087	29.3	6				494	2113;5259;5383;5586	True;True;True;True	2154;5350;5476;5680	3198;3199;8543;8866;9157	4379;4380;4381;11927;12433;12818	4380;11927;12433;12818
MARCKS	Myristoylated alanine-rich C-kinase substrate	81682000	P29966	P29966	6	6	6	sp|P29966|MARCS_HUMAN Myristoylated alanine-rich C-kinase substrate OS=Homo sapiens GN=MARCKS PE=1 SV=4	1	6	6	6	32.5	32.5	32.5	31.554	332	0	90.956	32.5	8				468	127;1471;1481;2374;2404;4361	True;True;True;True;True;True	130;1493;1503;2423;2454;4433	178;2176;2188;3618;3619;3660;6972	236;2972;2985;2986;4956;4957;5008;9712	236;2972;2986;4957;5008;9712
CAPZA1	F-actin-capping protein subunit alpha-1	79471000	P52907	P52907	6	6	5	sp|P52907|CAZA1_HUMAN F-actin-capping protein subunit alpha-1 OS=Homo sapiens GN=CAPZA1 PE=1 SV=3	1	6	6	5	32.9	32.9	29.4	32.922	286	0	48.415	32.9	5				579	1414;1485;2069;2203;3179;4155	True;True;True;True;True;True	1436;1507;2108;2247;3237;4224	2104;2194;3096;3337;5045;6667	2878;2993;4220;4571;7020;9299	2878;2993;4220;4571;7020;9299
COL18A1	Collagen alpha-1(XVIII) chain;Endostatin	79399000	P39060	P39060	8	8	8	sp|P39060|COIA1_HUMAN Collagen alpha-1(XVIII) chain OS=Homo sapiens GN=COL18A1 PE=1 SV=5	1	8	8	8	7.4	7.4	7.4	178.19	1754	0	88.463	7.4	9				518	627;1064;1065;2588;4366;5324;5898;7123	True;True;True;True;True;True;True;True	635;1078;1079;2639;4438;5416;5996;7237	864;1609;1610;3927;6978;8754;9712;11588;11589	1103;2212;2213;5370;9719;12252;13588;16269;16270;16271	1103;2212;2213;5370;9719;12252;13588;16269
ALCAM	CD166 antigen	78826000	Q13740	Q13740	5	5	5	sp|Q13740|CD166_HUMAN CD166 antigen OS=Homo sapiens GN=ALCAM PE=1 SV=2	1	5	5	5	13.9	13.9	13.9	65.102	583	0	42.398	13.9	5				748	104;5025;5821;6990;7075	True;True;True;True;True	106;5115;5918;7104;7189	149;8213;9557;11418;11527	197;11486;13372;16036;16190	197;11486;13372;16036;16190
G6PD	Glucose-6-phosphate 1-dehydrogenase	78138000	P11413	P11413	7	7	7	sp|P11413|G6PD_HUMAN Glucose-6-phosphate 1-dehydrogenase OS=Homo sapiens GN=G6PD PE=1 SV=4	1	7	7	7	13.6	13.6	13.6	59.256	515	0	43.763	13.6	6				346	1104;2912;3544;4086;4383;4440;6965	True;True;True;True;True;True;True	1118;2967;3606;4155;4456;4513;7079	1666;4373;5594;6527;7012;7091;11386	2293;5966;7757;9072;9773;9878;15986	2293;5966;7757;9072;9773;9878;15986
ARPC4	Actin-related protein 2/3 complex subunit 4	78062000	P59998	P59998	3	3	3	sp|P59998|ARPC4_HUMAN Actin-related protein 2/3 complex subunit 4 OS=Homo sapiens GN=ARPC4 PE=1 SV=3	1	3	3	3	16.7	16.7	16.7	19.667	168	0	19.699	16.7	3				607	152;3496;5955	True;True;True	155;3557;6054	218;5525;9790	291;7648;13691	291;7648;13691
CAND1	Cullin-associated NEDD8-dissociated protein 1	77636000	Q86VP6	Q86VP6	9	9	9	sp|Q86VP6|CAND1_HUMAN Cullin-associated NEDD8-dissociated protein 1 OS=Homo sapiens GN=CAND1 PE=1 SV=2	1	9	9	9	9.8	9.8	9.8	136.37	1230	0	65.859	9.8	7				844	121;520;1225;1594;2202;3155;4006;4422;6309	True;True;True;True;True;True;True;True;True	124;527;1241;1617;2246;3213;4075;4495;6416	170;723;1828;2365;3336;5007;6371;7063;10404	228;938;2498;3229;4570;6975;8861;9838;14618	228;938;2498;3229;4570;6975;8861;9838;14618
NEDD8	NEDD8	76584000	Q15843	Q15843	2	2	2	sp|Q15843|NEDD8_HUMAN NEDD8 OS=Homo sapiens GN=NEDD8 PE=1 SV=1	1	2	2	2	34.6	34.6	34.6	9.0714	81	0	23.445	34.6	5				795	1629;3317	True;True	1653;3375	2424;5252;5253;5254;5255	3306;7296;7297;7298;7299	3306;7297
BASP1	Brain acid soluble protein 1	75420000	P80723	P80723	4	4	4	sp|P80723|BASP1_HUMAN Brain acid soluble protein 1 OS=Homo sapiens GN=BASP1 PE=1 SV=2	1	4	4	4	38.3	38.3	38.3	22.693	227	0	38.192	38.3	4				680	14;155;1865;5454	True;True;True;True	14;158;1898;5547	18;221;2754;8962	25;295;3737;12549	25;295;3737;12549
FKBP10	Peptidyl-prolyl cis-trans isomerase FKBP10	74746000	Q96AY3	Q96AY3	8	8	8	sp|Q96AY3|FKB10_HUMAN Peptidyl-prolyl cis-trans isomerase FKBP10 OS=Homo sapiens GN=FKBP10 PE=1 SV=1	1	8	8	8	20.1	20.1	20.1	64.244	582	0	92.796	20.1	8				889	545;1005;1512;2869;2902;3275;3646;6592	True;True;True;True;True;True;True;True	552;1018;1534;2923;2957;3333;3710;6702	756;1503;2256;4315;4359;5175;5756;10814	975;2032;3092;5892;5947;7194;7966;15209	975;2032;3092;5892;5947;7194;7966;15209
PNP	Purine nucleoside phosphorylase	74388000	P00491	P00491	5	5	5	sp|P00491|PNPH_HUMAN Purine nucleoside phosphorylase OS=Homo sapiens GN=PNP PE=1 SV=2	1	5	5	5	25.6	25.6	25.6	32.118	289	0	56.056	25.6	5				223	1136;2009;4432;6491;6493	True;True;True;True;True	1150;2046;4505;6601;6603	1711;2996;7078;10671;10673	2348;4082;9859;15003;15005	2348;4082;9859;15003;15005
GNB2L1	Guanine nucleotide-binding protein subunit beta-2-like 1;Guanine nucleotide-binding protein subunit beta-2-like 1, N-terminally processed	74269000	P63244	P63244	6	6	6	sp|P63244|RACK1_HUMAN Receptor of activated protein C kinase 1 OS=Homo sapiens GN=RACK1 PE=1 SV=3	1	6	6	6	30.6	30.6	30.6	35.076	317	0	94.161	30.6	6				663	1042;2176;3020;3293;3527;6193	True;True;True;True;True;True	1056;2220;3077;3351;3589;6295	1572;3289;4589;5204;5563;10181	2147;4506;6296;7237;7696;14255	2147;4506;6296;7237;7696;14255
CTSL	Cathepsin L1;Cathepsin L1 heavy chain;Cathepsin L1 light chain	73515000	P07711	P07711	3	3	3	sp|P07711|CATL1_HUMAN Cathepsin L1 OS=Homo sapiens GN=CTSL PE=1 SV=2	1	3	3	3	14.7	14.7	14.7	37.564	333	0	39.89	14.7	4				294	604;4686;6502	True;True;True	611;4769;6612	827;7568;10682	1053;10581;15017;15018	1053;10581;15017
NME1	Nucleoside diphosphate kinase A	70908000	P15531	P15531	7	3	3	sp|P15531|NDKA_HUMAN Nucleoside diphosphate kinase A OS=Homo sapiens GN=NME1 PE=1 SV=1	1	7	3	3	46.7	27	27	17.149	152	0	31.404	46.7	8				380	1329;2104;2335;2649;2650;4698;6033	True;True;False;False;False;True;False	1348;2144;2384;2700;2701;4781;6133	1968;1969;3182;3183;3561;4008;4009;7594;7595;9940;9941	2690;2691;2692;2693;4360;4361;4884;5482;5483;10612;10613;13903;13904;13905	2692;4360;4884;5482;5483;10612;13903
ATRN	Attractin	70426000	O75882	O75882	9	9	9	sp|O75882|ATRN_HUMAN Attractin OS=Homo sapiens GN=ATRN PE=1 SV=2	1	9	9	9	8.2	8.2	8.2	158.54	1429	0	92.577	8.2	8				194	2328;3782;4415;4426;4690;4792;5422;5475;5884	True;True;True;True;True;True;True;True;True	2376;3847;4488;4499;4773;4875;5515;5569;5982	3552;5978;7055;7072;7585;7796;8914;8992;9690	4873;8264;9830;9848;10599;10909;12491;12587;13555	4873;8264;9830;9848;10599;10909;12491;12587;13555
GPC1	Glypican-1;Secreted glypican-1	69188000	P35052	P35052	5	5	5	sp|P35052|GPC1_HUMAN Glypican-1 OS=Homo sapiens GN=GPC1 PE=1 SV=2	1	5	5	5	11.1	11.1	11.1	61.68	558	0	47.373	11.1	5				496	1256;2290;4941;5528;6361	True;True;True;True;True	1275;2336;5030;5622;6468	1883;3495;8052;9052;10479	2578;4807;11247;12667;14740	2578;4807;11247;12667;14740
CST1;CST4	Cystatin-SN;Cystatin-S	69111000	P01037;P01036;P09228	P01037;P01036	3;2;1	3;2;1	3;2;1	sp|P01037|CYTN_HUMAN Cystatin-SN OS=Homo sapiens GN=CST1 PE=1 SV=3;sp|P01036|CYTS_HUMAN Cystatin-S OS=Homo sapiens GN=CST4 PE=1 SV=3	3	3	3	3	33.3	33.3	33.3	16.387	141;141;141	0	30.236	33.3	6				234	357;3284;5778	True;True;True	362;3342;5874	481;5186;5187;9501	627;628;629;7208;7209;7210;13298	628;7209;13298
LMAN2	Vesicular integral-membrane protein VIP36	68720000	Q12907	Q12907	5	5	5	sp|Q12907|LMAN2_HUMAN Vesicular integral-membrane protein VIP36 OS=Homo sapiens GN=LMAN2 PE=1 SV=1	1	5	5	5	19.7	19.7	19.7	40.228	356	0	38.606	19.7	5				732	4266;4490;4632;4727;7019	True;True;True;True;True	4337;4564;4715;4810;7133	6820;7243;7501;7641;11457	9502;10130;10487;10672;16099	9502;10130;10487;10672;16099
TWF2	Twinfilin-2	67912000	Q6IBS0	Q6IBS0	4	4	4	sp|Q6IBS0|TWF2_HUMAN Twinfilin-2 OS=Homo sapiens GN=TWF2 PE=1 SV=2	1	4	4	4	21.2	21.2	21.2	39.548	349	0	59.862	21.2	4				821	261;1860;3645;4125	True;True;True;True	266;1893;3709;4194	366;2749;5755;6603	480;3732;7965;9214	480;3732;7965;9214
PPT1	Palmitoyl-protein thioesterase 1	66265000	P50897	P50897	5	5	5	sp|P50897|PPT1_HUMAN Palmitoyl-protein thioesterase 1 OS=Homo sapiens GN=PPT1 PE=1 SV=1	1	5	5	5	27.1	27.1	27.1	34.193	306	0	53.479	27.1	5				566	879;890;1862;3649;4495	True;True;True;True;True	889;900;1895;3714;4569	1316;1331;2751;5762;7249	1756;1780;3734;7972;10138	1756;1780;3734;7972;10138
HSPE1	10 kDa heat shock protein, mitochondrial	66166000	P61604	P61604	4	4	4	sp|P61604|CH10_HUMAN 10 kDa heat shock protein, mitochondrial OS=Homo sapiens GN=HSPE1 PE=1 SV=2	1	4	4	4	42.2	42.2	42.2	10.932	102	0	35.686	42.2	4				625	2097;2502;6668;6902	True;True;True;True	2136;2552;6778;7015	3163;3795;10934;11287	4336;5207;15368;15848	4336;5207;15368;15848
EEF1D	Elongation factor 1-delta	66075000	P29692	P29692	3	3	3	sp|P29692|EF1D_HUMAN Elongation factor 1-delta OS=Homo sapiens GN=EEF1D PE=1 SV=5	1	3	3	3	16.4	16.4	16.4	31.121	281	0	46.113	16.4	4				467	578;5605;5626	True;True;True	585;5699;5720	798;9180;9208	1021;1022;12851;12891	1022;12851;12891
DPYSL2	Dihydropyrimidinase-related protein 2	65783000	Q16555	Q16555	7	7	7	sp|Q16555|DPYL2_HUMAN Dihydropyrimidinase-related protein 2 OS=Homo sapiens GN=DPYSL2 PE=1 SV=1	1	7	7	7	18.9	18.9	18.9	62.293	572	0	59.764	18.9	6				805	292;1157;2659;3509;4603;4728;6498	True;True;True;True;True;True;True	297;1171;2710;3570;4685;4811;6608	407;1740;4043;5540;7462;7642;10678	538;2386;5535;7667;10437;10673;15013	538;2386;5535;7667;10437;10673;15013
RPL12	60S ribosomal protein L12	65748000	P30050	P30050	5	5	5	sp|P30050|RL12_HUMAN 60S ribosomal protein L12 OS=Homo sapiens GN=RPL12 PE=1 SV=1	1	5	5	5	43	43	43	17.818	165	0	72.966	43	7				475	938;1639;3060;3248;4949	True;True;True;True;True	949;1663;3118;3306;5038	1397;2434;4657;4658;5137;8061	1866;3319;6417;6418;6419;7135;11257	1866;3319;6417;7135;11257
IPO5	Importin-5	63675000	O00410	O00410	6	6	6	sp|O00410|IPO5_HUMAN Importin-5 OS=Homo sapiens GN=IPO5 PE=1 SV=4	1	6	6	6	9.8	9.8	9.8	123.63	1097	0	41.98	9.8	6				120	279;4184;4481;5212;5668;6789	True;True;True;True;True;True	284;4253;4554;5303;5763;6901	386;6707;7183;8473;9335;11096	501;9345;10011;11838;13082;15574	501;9345;10011;11838;13082;15574
GM2A	Ganglioside GM2 activator;Ganglioside GM2 activator isoform short	63119000	P17900	P17900	3	3	3	sp|P17900|SAP3_HUMAN Ganglioside GM2 activator OS=Homo sapiens GN=GM2A PE=1 SV=4	1	3	3	3	19.7	19.7	19.7	20.838	193	0	55.29	19.7	3				397	5491;6326;6415	True;True;True	5585;6433;6523	9010;10427;10550	12614;14657;14831	12614;14657;14831
TBCA	Tubulin-specific chaperone A	62945000	O75347	O75347	2	2	2	sp|O75347|TBCA_HUMAN Tubulin-specific chaperone A OS=Homo sapiens GN=TBCA PE=1 SV=3	1	2	2	2	26.9	26.9	26.9	12.855	108	0	34.523	26.9	3				180	3309;5313	True;True	3367;5405	5241;5242;8739	7280;7281;12228	7281;12228
CAPN2	Calpain-2 catalytic subunit	62672000	P17655	P17655	6	6	6	sp|P17655|CAN2_HUMAN Calpain-2 catalytic subunit OS=Homo sapiens GN=CAPN2 PE=1 SV=6	1	6	6	6	13.1	13.1	13.1	79.994	700	0	64.078	13.1	5				394	1950;2074;3911;4664;5353;5472	True;True;True;True;True;True	1987;2113;3976;4747;5446;5566	2925;3119;6153;7543;8815;8988	3990;4266;8499;10550;12369;12580	3990;4266;8499;10550;12369;12580
CD109	CD109 antigen	62368000	Q6YHK3	Q6YHK3	6	6	6	sp|Q6YHK3|CD109_HUMAN CD109 antigen OS=Homo sapiens GN=CD109 PE=1 SV=2	1	6	6	6	6.1	6.1	6.1	161.69	1445	0	45.705	6.1	4				830	3390;3463;3519;5755;6551;7220	True;True;True;True;True;True	3450;3523;3581;5851;6661;7335	5360;5471;5555;9470;10752;11844	7431;7571;7687;13259;15114;16651	7431;7571;7687;13259;15114;16651
TWSG1	Twisted gastrulation protein homolog 1	61819000	Q9GZX9	Q9GZX9	2	2	2	sp|Q9GZX9|TWSG1_HUMAN Twisted gastrulation protein homolog 1 OS=Homo sapiens GN=TWSG1 PE=1 SV=1	1	2	2	2	15.7	15.7	15.7	25.017	223	0	20.147	15.7	2				941	5854;6974	True;True	5952;7088	9615;11397	13450;15998	13450;15998
ARPC2	Actin-related protein 2/3 complex subunit 2	61371000	O15144	O15144	5	5	5	sp|O15144|ARPC2_HUMAN Actin-related protein 2/3 complex subunit 2 OS=Homo sapiens GN=ARPC2 PE=1 SV=1	1	5	5	5	18.3	18.3	18.3	34.333	300	0	32.22	18.3	5				142	1278;1720;3267;4630;7093	True;True;True;True;True	1297;1748;3325;4713;7207	1907;2556;5164;7499;11553	2607;3487;7174;10483;16220	2607;3487;7174;10483;16220
MAN2B1	Lysosomal alpha-mannosidase;Lysosomal alpha-mannosidase A peptide;Lysosomal alpha-mannosidase B peptide;Lysosomal alpha-mannosidase C peptide;Lysosomal alpha-mannosidase D peptide;Lysosomal alpha-mannosidase E peptide	61210000	O00754	O00754	8	8	8	sp|O00754|MA2B1_HUMAN Lysosomal alpha-mannosidase OS=Homo sapiens GN=MAN2B1 PE=1 SV=3	1	8	8	8	11.9	11.9	11.9	113.74	1011	0	76.045	11.9	6				127	1212;1738;2083;2148;2937;3015;5052;5907	True;True;True;True;True;True;True;True	1228;1766;2122;2190;2992;3072;5142;6005	1811;2579;3142;3244;4405;4582;8254;9722	2478;3515;4308;4448;6017;6289;11533;13599	2478;3515;4308;4448;6017;6289;11533;13599
ANXA1	Annexin A1	61165000	P04083	P04083	7	7	7	sp|P04083|ANXA1_HUMAN Annexin A1 OS=Homo sapiens GN=ANXA1 PE=1 SV=2	1	7	7	7	27.5	27.5	27.5	38.714	346	0	80.532	27.5	7				252	420;2360;2518;2602;2846;3629;5480	True;True;True;True;True;True;True	425;2409;2568;2653;2899;3693;5574	571;3599;3814;3945;4287;4288;5733;8998	739;4933;5229;5394;5855;5856;7940;12596	739;4933;5229;5394;5855;7940;12596
HSPD1	60 kDa heat shock protein, mitochondrial	60448000	P10809	P10809	5	5	5	sp|P10809|CH60_HUMAN 60 kDa heat shock protein, mitochondrial OS=Homo sapiens GN=HSPD1 PE=1 SV=2	1	5	5	5	12.2	12.2	12.2	61.054	573	0	57.808	12.2	6				338	55;3237;4497;6301;6540	True;True;True;True;True	55;3295;4571;6407;6650	74;75;5125;7251;10361;10738	98;99;7123;10141;14518;15098	98;7123;10141;14518;15098
PODN	Podocan	59958000	Q7Z5L7	Q7Z5L7	6	6	6	sp|Q7Z5L7|PODN_HUMAN Podocan OS=Homo sapiens GN=PODN PE=1 SV=2	1	6	6	6	12.2	12.2	12.2	68.975	613	0	68.622	12.2	4				840	1661;1742;3432;3835;3925;5645	True;True;True;True;True;True	1688;1771;3492;3900;3990;5739	2480;2588;5425;6043;6172;9234	3382;3529;7515;8342;8520;12928	3382;3529;7515;8342;8520;12928
CBR1	Carbonyl reductase [NADPH] 1	59399000	P16152;O75828	P16152	5;1	5;1	5;1	sp|P16152|CBR1_HUMAN Carbonyl reductase [NADPH] 1 OS=Homo sapiens GN=CBR1 PE=1 SV=3	2	5	5	5	29.2	29.2	29.2	30.375	277;277	0	77.089	29.2	5				385	1392;2548;2737;3330;5722	True;True;True;True;True	1414;2598;2789;3388;5817	2078;3860;4139;5281;9418	2847;5280;5665;7332;13193	2847;5280;5665;7332;13193
PROCR	Endothelial protein C receptor	58998000	Q9UNN8	Q9UNN8	3	3	3	sp|Q9UNN8|EPCR_HUMAN Endothelial protein C receptor OS=Homo sapiens GN=PROCR PE=1 SV=1	1	3	3	3	15.1	15.1	15.1	26.671	238	0	26.83	15.1	3				997	4030;6140;6239	True;True;True	4099;6241;6343	6417;10104;10260	8932;14149;14379	8932;14149;14379
RPL10A	60S ribosomal protein L10a	57898000	P62906	P62906	4	4	4	sp|P62906|RL10A_HUMAN 60S ribosomal protein L10a OS=Homo sapiens GN=RPL10A PE=1 SV=2	1	4	4	4	23	23	23	24.831	217	0	22.529	23	3				653	609;2185;3319;3762	True;True;True;True	616;2229;3377;3827	834;3305;5258;5955	1060;4526;7302;8239	1060;4526;7302;8239
GALNT5	Polypeptide N-acetylgalactosaminyltransferase 5	57680000	Q7Z7M9	Q7Z7M9	7	6	6	sp|Q7Z7M9|GALT5_HUMAN Polypeptide N-acetylgalactosaminyltransferase 5 OS=Homo sapiens GN=GALNT5 PE=1 SV=1	1	7	6	6	8.4	7.7	7.7	106.26	940	0	59.967	8.4	7				842	376;786;1593;1641;5744;5877;7024	True;True;True;True;False;True;True	381;796;1616;1665;5839;5975;7138	519;1185;2364;2436;9444;9643;11462	682;683;1570;3228;3321;13227;13491;16105	683;1570;3228;3321;13227;13491;16105
APLP2	Amyloid-like protein 2	56689000	Q06481	Q06481	5	4	4	sp|Q06481|APLP2_HUMAN Amyloid-like protein 2 OS=Homo sapiens GN=APLP2 PE=1 SV=2	1	5	4	4	6.7	5.6	5.6	86.955	763	0	21.326	6.7	3				708	3094;5129;5164;6435;6972	True;True;True;False;True	3152;5219;5254;6543;7086	4915;8354;8411;10574;11395	6853;11655;11754;14867;15996	6853;11655;11754;14867;15996
ATP5B	ATP synthase subunit beta, mitochondrial	56402000	P06576	P06576	8	8	8	sp|P06576|ATPB_HUMAN ATP synthase subunit beta, mitochondrial OS=Homo sapiens GN=ATP5B PE=1 SV=3	1	8	8	8	25.7	25.7	25.7	56.559	529	0	86.672	25.7	5				275	253;268;2099;2212;3241;3627;6351;6885	True;True;True;True;True;True;True;True	258;273;2138;2257;3299;3691;6458;6998	350;373;3165;3354;5129;5730;10468;11262	457;487;4338;4594;7127;7937;14717;15817	457;487;4338;4594;7127;7937;14717;15817
GLB1	Beta-galactosidase	55918000	P16278	P16278	5	5	5	sp|P16278|BGAL_HUMAN Beta-galactosidase OS=Homo sapiens GN=GLB1 PE=1 SV=2	1	5	5	5	10.3	10.3	10.3	76.074	677	0	43.196	10.3	5				386	685;2702;5022;5696;6718	True;True;True;True;True	694;2753;5112;5791;6830	1017;4092;8210;9383;11003	1317;5596;11483;13146;15452	1317;5596;11483;13146;15452
VWA1	von Willebrand factor A domain-containing protein 1	55826000	Q6PCB0	Q6PCB0	4	4	4	sp|Q6PCB0|VWA1_HUMAN von Willebrand factor A domain-containing protein 1 OS=Homo sapiens GN=VWA1 PE=1 SV=1	1	4	4	4	15.5	15.5	15.5	46.804	445	0	60.409	15.5	6				824	86;1565;3004;6826	True;True;True;True	87;1588;3061;6938	125;2330;2331;4523;11149	167;3182;3183;6182;15652;15653	167;3182;6182;15653
PGD	6-phosphogluconate dehydrogenase, decarboxylating	55371000	P52209	P52209	6	6	6	sp|P52209|6PGD_HUMAN 6-phosphogluconate dehydrogenase, decarboxylating OS=Homo sapiens GN=PGD PE=1 SV=3	1	6	6	6	18.4	18.4	18.4	53.139	483	0	52.573	18.4	7				575	230;1441;2553;3295;4492;5521	True;True;True;True;True;True	234;1463;2603;3353;4566;5615	320;2137;3866;5206;7245;7246;9044	417;2926;5287;7239;10132;10133;12656	417;2926;5287;7239;10133;12656
HSPB1	Heat shock protein beta-1	54226000	P04792	P04792	3	3	3	sp|P04792|HSPB1_HUMAN Heat shock protein beta-1 OS=Homo sapiens GN=HSPB1 PE=1 SV=2	1	3	3	3	22.4	22.4	22.4	22.782	205	0	29.021	22.4	4				258	2945;3833;6811	True;True;True	3000;3898;6923	4418;6040;11127;11128	6034;8338;15613;15614;15615	6034;8338;15615
OTUB1	Ubiquitin thioesterase OTUB1	53717000	Q96FW1	Q96FW1	3	3	3	sp|Q96FW1|OTUB1_HUMAN Ubiquitin thioesterase OTUB1 OS=Homo sapiens GN=OTUB1 PE=1 SV=2	1	3	3	3	19.2	19.2	19.2	31.284	271	0	32.742	19.2	4				897	174;2388;6942	True;True;True	177;2438;7055	246;247;3635;11349	326;327;4976;4977;15942	327;4976;15942
CLN5	Ceroid-lipofuscinosis neuronal protein 5	53661000	O75503	O75503	4	4	4	sp|O75503|CLN5_HUMAN Ceroid-lipofuscinosis neuronal protein 5 OS=Homo sapiens GN=CLN5 PE=1 SV=2	1	4	4	4	15.6	15.6	15.6	41.496	358	0	33.187	15.6	6				185	2271;3492;4280;7246	True;True;True;True	2317;3553;4351;7361	3475;5517;6838;11889	4781;4782;7635;9533;9534;16717	4782;7635;9534;16717
CAPZB	F-actin-capping protein subunit beta	52363000	P47756	P47756	6	6	6	sp|P47756|CAPZB_HUMAN F-actin-capping protein subunit beta OS=Homo sapiens GN=CAPZB PE=1 SV=4	1	6	6	6	30.3	30.3	30.3	31.35	277	0	58.86	30.3	5				544	1446;2317;3669;4744;5320;5471	True;True;True;True;True;True	1468;2364;3734;4827;5412;5565	2143;3535;5786;7662;8750;8987	2933;4855;7997;10710;12248;12579	2933;4855;7997;10710;12248;12579
RCN3	Reticulocalbin-3	51570000	Q96D15	Q96D15	7	7	7	sp|Q96D15|RCN3_HUMAN Reticulocalbin-3 OS=Homo sapiens GN=RCN3 PE=1 SV=1	1	7	7	7	30.2	30.2	30.2	37.493	328	0	69.282	30.2	6				894	1177;1356;1542;1550;1879;6563;6577	True;True;True;True;True;True;True	1191;1378;1565;1573;1915;6673;6687	1762;2021;2295;2311;2792;10764;10795	2411;2764;3135;3156;3796;15131;15184	2411;2764;3135;3156;3796;15131;15184
GOLM1	Golgi membrane protein 1	51208000	Q8NBJ4	Q8NBJ4	5	5	5	sp|Q8NBJ4|GOLM1_HUMAN Golgi membrane protein 1 OS=Homo sapiens GN=GOLM1 PE=1 SV=1	1	5	5	5	20.4	20.4	20.4	45.333	401	0	61.292	20.4	6				855	1316;3416;3688;4258;5184	True;True;True;True;True	1335;3476;3753;4329;5275	1950;5402;5808;6811;8437	2665;7488;8022;9490;11789;11790	2665;7488;8022;9490;11789
CLIC4	Chloride intracellular channel protein 4	50138000	Q9Y696	Q9Y696	3	3	3	sp|Q9Y696|CLIC4_HUMAN Chloride intracellular channel protein 4 OS=Homo sapiens GN=CLIC4 PE=1 SV=4	1	3	3	3	14.2	14.2	14.2	28.772	253	0	50.306	14.2	3				1018	234;2888;7188	True;True;True	238;2942;7302	325;4342;11716;11717	423;5924;16456;16457	423;5924;16457
RPS13	40S ribosomal protein S13	49171000	P62277	P62277	3	3	3	sp|P62277|RS13_HUMAN 40S ribosomal protein S13 OS=Homo sapiens GN=RPS13 PE=1 SV=2	1	3	3	3	23.2	23.2	23.2	17.222	151	0	21.396	23.2	3				643	2578;3626;4054	True;True;True	2629;3690;4123	3906;5729;6462	5346;7936;8991	5346;7936;8991
TFPI	Tissue factor pathway inhibitor	48784000	P10646	P10646	3	3	3	sp|P10646|TFPI1_HUMAN Tissue factor pathway inhibitor OS=Homo sapiens GN=TFPI PE=1 SV=1	1	3	3	3	14.8	14.8	14.8	35.015	304	0	59.928	14.8	4				336	2016;4958;6281	True;True;True	2053;5047;6386	3017;8071;10324	4110;11267;14466;14467	4110;11267;14466
LEPRE1	Prolyl 3-hydroxylase 1	48631000	Q32P28	Q32P28	5	5	5	sp|Q32P28|P3H1_HUMAN Prolyl 3-hydroxylase 1 OS=Homo sapiens GN=P3H1 PE=1 SV=2	1	5	5	5	8.3	8.3	8.3	83.393	736	0	41.675	8.3	5				811	624;1243;1630;3886;6310	True;True;True;True;True	632;1260;1654;3951;6417	861;1865;2425;6118;10405	1100;2558;2559;3307;8455;14619	1100;2558;3307;8455;14619
CALD1	Caldesmon	48487000	Q05682;REV__Q13136;REV__O75334	Q05682	9;1;1	9;1;1	9;1;1	sp|Q05682|CALD1_HUMAN Caldesmon OS=Homo sapiens GN=CALD1 PE=1 SV=3	3	9	9	9	10.5	10.5	10.5	93.23	793;1202;1257	0	93.214	10.5	10				704	1459;2432;3362;4078;4291;5268;6288;6638;7071	True;True;True;True;True;True;True;True;True	1481;2482;3421;4147;4362;5359;6393;6748;7185	2163;3704;5328;6515;6850;8554;10331;10332;10903;11522	2957;5063;7391;9059;9549;11948;14474;14475;15330;16183	2957;5063;7391;9059;9549;11948;14475;15330;16183
CTTN	Src substrate cortactin	48284000	Q14247	Q14247	2	2	2	sp|Q14247|SRC8_HUMAN Src substrate cortactin OS=Homo sapiens GN=CTTN PE=1 SV=2	1	2	2	2	4.7	4.7	4.7	61.585	550	0	20.479	4.7	2				759	4264;7109	True;True	4335;7223	6818;11571	9500;16246	9500;16246
MINPP1	Multiple inositol polyphosphate phosphatase 1	47830000	Q9UNW1	Q9UNW1	3	3	3	sp|Q9UNW1|MINP1_HUMAN Multiple inositol polyphosphate phosphatase 1 OS=Homo sapiens GN=MINPP1 PE=1 SV=1	1	3	3	3	8	8	8	55.051	487	0	25.25	8	3				998	3823;5757;5799	True;True;True	3888;5853;5895	6029;9472;9528	8325;13261;13334	8325;13261;13334
EXT1	Exostosin-1	47376000	Q16394	Q16394	5	5	5	sp|Q16394|EXT1_HUMAN Exostosin-1 OS=Homo sapiens GN=EXT1 PE=1 SV=2	1	5	5	5	11.9	11.9	11.9	86.254	746	0	52.848	11.9	4				802	543;2117;3103;4159;7001	True;True;True;True;True	550;2158;3161;4228;7115	753;3203;4936;6671;11433	972;4386;6888;9303;16056	972;4386;6888;9303;16056
HSPA1B;HSPA1A	Heat shock 70 kDa protein 1B;Heat shock 70 kDa protein 1A	47014000	P0DMV9;P0DMV8	P0DMV9;P0DMV8	8;8	6;6	2;2	sp|P0DMV9|HS71B_HUMAN Heat shock 70 kDa protein 1B OS=Homo sapiens GN=HSPA1B PE=1 SV=1;sp|P0DMV8|HS71A_HUMAN Heat shock 70 kDa protein 1A OS=Homo sapiens GN=HSPA1A PE=1 SV=1	2	8	6	2	18.6	15.4	7.2	70.051	641;641	0	50.342	18.6	6				328	509;557;1684;3281;3477;4800;6284;7149	True;True;True;True;False;True;False;True	516;564;1711;3339;3538;4883;6389;7263	709;770;2507;5182;5183;5489;7804;10327;11664	923;991;3417;7202;7203;7595;10918;14470;16386	923;991;3417;7203;7595;10918;14470;16386
INHBA	Inhibin beta A chain	46774000	P08476	P08476	4	4	4	sp|P08476|INHBA_HUMAN Inhibin beta A chain OS=Homo sapiens GN=INHBA PE=1 SV=2	1	4	4	4	12.9	12.9	12.9	47.442	426	0	60.505	12.9	5				306	34;3033;3097;5501	True;True;True;True	34;3090;3155;5595	40;4606;4928;9022	47;6323;6324;6879;12632	47;6324;6879;12632
PEA15	Astrocytic phosphoprotein PEA-15	46629000	Q15121	Q15121	3	3	3	sp|Q15121|PEA15_HUMAN Astrocytic phosphoprotein PEA-15 OS=Homo sapiens GN=PEA15 PE=1 SV=2	1	3	3	3	36.2	36.2	36.2	15.04	130	0	24.766	36.2	4				780	3871;5390;5485	True;True;True	3936;5483;5579	6096;8873;8874;9003	8429;12440;12441;12604	8429;12441;12604
NRP1	Neuropilin-1	46134000	O14786	O14786	5	5	5	sp|O14786|NRP1_HUMAN Neuropilin-1 OS=Homo sapiens GN=NRP1 PE=1 SV=3	1	5	5	5	6.6	6.6	6.6	103.13	923	0	33.243	6.6	7				133	1927;2232;3115;3914;7061	True;True;True;True;True	1964;2277;3173;3979;7175	2864;3413;4951;4952;6158;11511	3889;3890;4699;6907;6908;8504;16170	3890;4699;6908;8504;16170
CCT8	T-complex protein 1 subunit theta	44476000	P50990	P50990	5	5	5	sp|P50990|TCPQ_HUMAN T-complex protein 1 subunit theta OS=Homo sapiens GN=CCT8 PE=1 SV=4	1	5	5	5	10.4	10.4	10.4	59.62	548	0	38.84	10.4	4				568	267;1952;3831;3953;6298	True;True;True;True;True	272;1989;3896;4018;6404	372;2929;6038;6263;10346	486;3994;8336;8681;14501	486;3994;8336;8681;14501
GGH	Gamma-glutamyl hydrolase	44459000	Q92820	Q92820	3	3	3	sp|Q92820|GGH_HUMAN Gamma-glutamyl hydrolase OS=Homo sapiens GN=GGH PE=1 SV=2	1	3	3	3	11.6	11.6	11.6	35.964	318	0	23.507	11.6	4				882	3875;5597;7277	True;True;True	3940;5691;7392	6101;6102;9171;11925	8435;8436;12838;16767	8435;12838;16767
CSF1	Macrophage colony-stimulating factor 1;Processed macrophage colony-stimulating factor 1	43215000	P09603	P09603	4	4	4	sp|P09603|CSF1_HUMAN Macrophage colony-stimulating factor 1 OS=Homo sapiens GN=CSF1 PE=1 SV=2	1	4	4	4	7.9	7.9	7.9	60.179	554	0	40.56	7.9	4				319	1279;2150;4730;6044	True;True;True;True	1298;2192;4813;6144	1908;3247;7644;9954	2608;4451;10675;13926	2608;4451;10675;13926
ITGB1	Integrin beta-1	42879000	P05556	P05556	3	3	3	sp|P05556|ITB1_HUMAN Integrin beta-1 OS=Homo sapiens GN=ITGB1 PE=1 SV=2	1	3	3	3	4.4	4.4	4.4	88.414	798	0	17.781	4.4	2				270	4090;4861;5420	True;True;True	4159;4948;5513	6548;7906;8912	9131;11060;12489	9131;11060;12489
APOE	Apolipoprotein E	42650000	P02649	P02649	6	4	4	sp|P02649|APOE_HUMAN Apolipoprotein E OS=Homo sapiens GN=APOE PE=1 SV=1	1	6	4	4	18	12.6	12.6	36.154	317	0	25.159	18	3				242	1327;3998;4277;5135;5210;6971	True;True;False;True;False;True	1346;4067;4348;5225;5301;7085	1966;6362;6834;8366;8471;11394	2688;8850;9528;11672;11836;15995	2688;8850;9528;11672;11836;15995
PYGB	Glycogen phosphorylase, brain form	42431000	P11216	P11216	4	4	4	sp|P11216|PYGB_HUMAN Glycogen phosphorylase, brain form OS=Homo sapiens GN=PYGB PE=1 SV=5	1	4	4	4	6	6	6	96.695	843	0	29.385	6	3				344	2153;3229;4167;4514	True;True;True;True	2195;3287;4236;4589	3253;5115;6679;7294	4459;7112;9311;10206	4459;7112;9311;10206
NPEPPS	Puromycin-sensitive aminopeptidase	42259000	P55786;A6NEC2	P55786	6;1	6;1	6;1	sp|P55786|PSA_HUMAN Puromycin-sensitive aminopeptidase OS=Homo sapiens GN=NPEPPS PE=1 SV=2	2	6	6	6	7.1	7.1	7.1	103.28	919;478	0	44.957	7.1	6				600	1406;3987;4219;5031;6648;7034	True;True;True;True;True;True	1428;4054;4290;5121;6758;7148	2094;6341;6759;8220;10913;11473	2863;8811;9416;11493;15343;16117	2863;8811;9416;11493;15343;16117
GALNT10	Polypeptide N-acetylgalactosaminyltransferase 10	41980000	Q86SR1	Q86SR1	5	5	5	sp|Q86SR1|GLT10_HUMAN Polypeptide N-acetylgalactosaminyltransferase 10 OS=Homo sapiens GN=GALNT10 PE=1 SV=2	1	5	5	5	10.6	10.6	10.6	68.991	603	0	32.622	10.6	5				843	1516;2961;3130;3697;5743	True;True;True;True;True	1538;3017;3188;3762;5838	2261;4451;4969;5818;9443	3097;6090;6926;8032;13226	3097;6090;6926;8032;13226
SIL1	Nucleotide exchange factor SIL1	41314000	Q9H173	Q9H173	5	5	5	sp|Q9H173|SIL1_HUMAN Nucleotide exchange factor SIL1 OS=Homo sapiens GN=SIL1 PE=1 SV=1	1	5	5	5	10.8	10.8	10.8	52.084	461	0	31.326	10.8	5				942	2956;3975;6641;6670;6918	True;True;True;True;True	3011;4041;6751;6780;7031	4440;6325;10906;10936;11308	6075;8794;15333;15370;15878	6075;8794;15333;15370;15878
TALDO1	Transaldolase	41064000	P37837	P37837	4	4	4	sp|P37837|TALDO_HUMAN Transaldolase OS=Homo sapiens GN=TALDO1 PE=1 SV=2	1	4	4	4	13.9	13.9	13.9	37.54	337	0	24.414	13.9	3				513	311;3305;3952;4141	True;True;True;True	316;3363;4017;4210	430;5222;6262;6624	564;7258;8680;9248	564;7258;8680;9248
SLC3A2	4F2 cell-surface antigen heavy chain	40643000	P08195	P08195	4	4	4	sp|P08195|4F2_HUMAN 4F2 cell-surface antigen heavy chain OS=Homo sapiens GN=SLC3A2 PE=1 SV=3	1	4	4	4	6.2	6.2	6.2	67.993	630	0	25.521	6.2	5				303	3892;4188;6597;7022	True;True;True;True	3957;4257;6707;7136	6127;6712;10824;11460	8465;9355;9356;15223;16102	8465;9356;15223;16102
HNRNPA2B1	Heterogeneous nuclear ribonucleoproteins A2/B1	40483000	P22626	P22626	5	5	5	sp|P22626|ROA2_HUMAN Heterogeneous nuclear ribonucleoproteins A2/B1 OS=Homo sapiens GN=HNRNPA2B1 PE=1 SV=2	1	5	5	5	19	19	19	37.429	353	0	34.709	19	4				424	2454;2455;2507;3943;3951	True;True;True;True;True	2504;2505;2557;4008;4016	3732;3733;3800;6192;6261	5107;5108;5212;8544;8679	5107;5108;5212;8544;8679
PDGFC	Platelet-derived growth factor C;Platelet-derived growth factor C, latent form;Platelet-derived growth factor C, receptor-binding form	40102000	Q9NRA1	Q9NRA1	4	4	4	sp|Q9NRA1|PDGFC_HUMAN Platelet-derived growth factor C OS=Homo sapiens GN=PDGFC PE=1 SV=2	1	4	4	4	18.6	18.6	18.6	39.029	345	0	53.205	18.6	3				958	2037;4841;5688;6956	True;True;True;True	2076;4928;5783;7070	3052;7876;9373;11368	4160;11016;13136;15962	4160;11016;13136;15962
NCL	Nucleolin	40063000	P19338	P19338	6	6	6	sp|P19338|NUCL_HUMAN Nucleolin OS=Homo sapiens GN=NCL PE=1 SV=3	1	6	6	6	9.4	9.4	9.4	76.613	710	0	38.09	9.4	6				408	336;2041;4642;5611;6064;6863	True;True;True;True;True;True	341;2080;4725;5705;6164;6976	456;3056;7514;9186;9982;11237	595;4165;10504;12857;13971;15791	595;4165;10504;12857;13971;15791
PRCP	Lysosomal Pro-X carboxypeptidase	39535000	P42785	P42785	4	4	4	sp|P42785|PCP_HUMAN Lysosomal Pro-X carboxypeptidase OS=Homo sapiens GN=PRCP PE=1 SV=1	1	4	4	4	9.5	9.5	9.5	55.799	496	0	40.412	9.5	5				531	1724;3521;5558;7274	True;True;True;True	1752;3583;5652;7389	2561;5557;9087;11922	3493;7689;12722;16759;16760	3493;7689;12722;16759
NBL1	Neuroblastoma suppressor of tumorigenicity 1	39466000	P41271	P41271	2	2	2	sp|P41271|NBL1_HUMAN Neuroblastoma suppressor of tumorigenicity 1 OS=Homo sapiens GN=NBL1 PE=1 SV=2	1	2	2	2	9.9	9.9	9.9	19.408	181	0	12.298	9.9	2				527	3321;3803	True;True	3379;3868	5260;6007	7305;8300	7305;8300
ARCN1	Coatomer subunit delta	38998000	P48444	P48444	6	6	6	sp|P48444|COPD_HUMAN Coatomer subunit delta OS=Homo sapiens GN=ARCN1 PE=1 SV=1	1	6	6	6	11.7	11.7	11.7	57.21	511	0	43.49	11.7	7				547	2874;3948;4836;5019;5329;6864	True;True;True;True;True;True	2928;4013;4923;5109;5421;6977	4324;6199;7869;8185;8761;11238	5903;8552;11007;11443;12261;15792;15793	5903;8552;11007;11443;12261;15792
COTL1	Coactosin-like protein	38828000	Q14019	Q14019	3	3	3	sp|Q14019|COTL1_HUMAN Coactosin-like protein OS=Homo sapiens GN=COTL1 PE=1 SV=3	1	3	3	3	29.6	29.6	29.6	15.945	142	0	41.784	29.6	3				751	1566;1918;7055	True;True;True	1589;1955;7169	2332;2853;11504	3184;3873;16163	3184;3873;16163
HHIP	Hedgehog-interacting protein	38177000	Q96QV1	Q96QV1	5	5	5	sp|Q96QV1|HHIP_HUMAN Hedgehog-interacting protein OS=Homo sapiens GN=HHIP PE=1 SV=3	1	5	5	5	8.4	8.4	8.4	78.851	700	0	33.734	8.4	5				905	1251;1551;2534;3581;4553	True;True;True;True;True	1269;1574;2584;3644;4629	1874;2312;3841;5659;7354	2568;3157;5260;7850;10290	2568;3157;5260;7850;10290
LIPA	Lysosomal acid lipase/cholesteryl ester hydrolase	37996000	P38571	P38571	3	3	3	sp|P38571|LICH_HUMAN Lysosomal acid lipase/cholesteryl ester hydrolase OS=Homo sapiens GN=LIPA PE=1 SV=2	1	3	3	3	13	13	13	45.418	399	0	18.007	13	2				514	1209;2134;6430	True;True;True	1225;2175;6538	1808;3224;10569	2468;4420;14862	2468;4420;14862
SERBP1	Plasminogen activator inhibitor 1 RNA-binding protein	37751000	Q8NC51	Q8NC51	4	4	4	sp|Q8NC51|PAIRB_HUMAN Plasminogen activator inhibitor 1 RNA-binding protein OS=Homo sapiens GN=SERBP1 PE=1 SV=2	1	4	4	4	12.5	12.5	12.5	44.965	408	0	28.643	12.5	4				858	1992;4908;5255;5336	True;True;True;True	2029;4997;5346;5428	2976;8016;8536;8785	4058;11203;11912;12329	4058;11203;11912;12329
RPLP0;RPLP0P6	60S acidic ribosomal protein P0;60S acidic ribosomal protein P0-like	37367000	P05388;Q8NHW5	P05388;Q8NHW5	5;3	5;3	5;3	sp|P05388|RLA0_HUMAN 60S acidic ribosomal protein P0 OS=Homo sapiens GN=RPLP0 PE=1 SV=1;sp|Q8NHW5|RLA0L_HUMAN 60S acidic ribosomal protein P0-like OS=Homo sapiens GN=RPLP0P6 PE=5 SV=1	2	5	5	5	25.9	25.9	25.9	34.273	317;317	0	41.52	25.9	4				268	179;780;2535;2685;6257	True;True;True;True;True	182;790;2585;2736;6361	252;1178;3842;4074;10285	333;1562;5261;5572;14412	333;1562;5261;5572;14412
DSTN	Destrin	37069000	P60981	P60981	4	3	3	sp|P60981|DEST_HUMAN Destrin OS=Homo sapiens GN=DSTN PE=1 SV=3	1	4	3	3	26.1	21.8	21.8	18.506	165	0	36.792	26.1	3				616	539;630;2942;4585	True;True;True;False	546;638;2997;4666	748;867;4412;7402	967;1106;6024;10348	967;1106;6024;10348	104	115
SH3BGRL3	SH3 domain-binding glutamic acid-rich-like protein 3	36513000	Q9H299	Q9H299	3	3	3	sp|Q9H299|SH3L3_HUMAN SH3 domain-binding glutamic acid-rich-like protein 3 OS=Homo sapiens GN=SH3BGRL3 PE=1 SV=1	1	3	3	3	28	28	28	10.438	93	0	42.804	28	4				943	3423;5303;6947	True;True;True	3483;5395;7061	5413;5414;8726;11355	7502;7503;12213;15948	7502;12213;15948
SDCBP	Syntenin-1	35980000	O00560	O00560	3	3	3	sp|O00560|SDCB1_HUMAN Syntenin-1 OS=Homo sapiens GN=SDCBP PE=1 SV=1	1	3	3	3	18.5	18.5	18.5	32.444	298	0	36.237	18.5	4				124	1354;5697;6603	True;True;True	1375;5792;6713	2018;9384;10830;10831	2760;13147;15229;15230	2760;13147;15230
PLXDC2	Plexin domain-containing protein 2	35632000	Q6UX71	Q6UX71	4	4	4	sp|Q6UX71|PXDC2_HUMAN Plexin domain-containing protein 2 OS=Homo sapiens GN=PLXDC2 PE=1 SV=1	1	4	4	4	9.8	9.8	9.8	59.582	529	0	25.135	9.8	4				827	3056;3415;6541;6699	True;True;True;True	3114;3475;6651;6810	4652;5401;10739;10979	6412;7487;15099;15422	6412;7487;15099;15422
HSPA4	Heat shock 70 kDa protein 4	35591000	P34932	P34932	6	6	6	sp|P34932|HSP74_HUMAN Heat shock 70 kDa protein 4 OS=Homo sapiens GN=HSPA4 PE=1 SV=4	1	6	6	6	10.2	10.2	10.2	94.33	840	0	45.363	10.2	5				495	216;3702;3902;3935;4972;5705	True;True;True;True;True;True	220;3767;3967;4000;5061;5800	299;5826;6142;6183;8110;9399	395;8041;8488;8535;11332;13165	395;8041;8488;8535;11332;13165
TUBB4B;TUBB4A	Tubulin beta-4B chain;Tubulin beta-4A chain	35099000	P68371;P04350;A6NNZ2;CON__ENSEMBL:ENSBTAP00000025008;Q9H4B7	P68371;P04350	13;10;3;1;1	3;2;0;0;0	2;1;0;0;0	sp|P68371|TBB4B_HUMAN Tubulin beta-4B chain OS=Homo sapiens GN=TUBB4B PE=1 SV=1;sp|P04350|TBB4A_HUMAN Tubulin beta-4A chain OS=Homo sapiens GN=TUBB4A PE=1 SV=2	5	13	3	2	40.9	9.9	6.5	49.83	445;444;444;536;451	0	27.407	40.9	3				672	404;1658;2123;2541;2542;3357;3369;4021;4438;4818;5556;5958;7189	True;True;False;False;False;False;True;False;False;False;False;False;False	409;1685;2164;2591;2592;3416;3429;4090;4511;4903;5650;6057;7303	552;2472;2473;3213;3851;3852;3853;5323;5336;6395;7089;7842;9085;9794;11718	716;3372;3373;4404;5270;5271;5272;7385;7399;8894;8895;9875;9876;10968;12719;12720;13696;16458;16459	716;3373;4404;5271;5272;7385;7399;8895;9875;10968;12720;13696;16459
CFL2	Cofilin-2	35028000	Q9Y281	Q9Y281	8	4	4	sp|Q9Y281|COF2_HUMAN Cofilin-2 OS=Homo sapiens GN=CFL2 PE=1 SV=1	1	8	4	4	51.2	28.3	28.3	18.736	166	0	31.842	51.2	4				1004	636;1838;3594;4166;4585;5029;5032;7043	True;False;False;True;False;True;True;False	644;1870;3658;4235;4666;5119;5122;7157	957;2720;5682;5683;5684;6678;7402;8217;8221;8222;11483	1242;3697;7878;7879;7880;7881;9310;10348;11490;11494;11495;16128;16129	1242;3697;7880;9310;10348;11490;11494;16129	104	115
PRDX4	Peroxiredoxin-4	34953000	Q13162	Q13162	6	4	4	sp|Q13162|PRDX4_HUMAN Peroxiredoxin-4 OS=Homo sapiens GN=PRDX4 PE=1 SV=1	1	6	4	4	28.8	23.2	23.2	30.54	271	0	56.394	28.8	3				733	1442;2596;3379;5037;5599;5866	True;False;True;True;True;False	1464;2647;3439;5127;5693;5964	2138;3938;5348;8227;9174;9629	2927;5383;5384;5385;7416;11501;12842;13470	2927;5384;7416;11501;12842;13470
UBE2N	Ubiquitin-conjugating enzyme E2 N	34731000	P61088	P61088	3	3	2	sp|P61088|UBE2N_HUMAN Ubiquitin-conjugating enzyme E2 N OS=Homo sapiens GN=UBE2N PE=1 SV=1	1	3	3	2	24.3	24.3	17.8	17.138	152	0	26.625	24.3	3				619	3138;4102;7090	True;True;True	3196;4171;7204	4983;6561;11550	6944;9144;16217	6944;9144;16217
SERPINB6	Serpin B6	34719000	P35237	P35237	5	5	4	sp|P35237|SPB6_HUMAN Serpin B6 OS=Homo sapiens GN=SERPINB6 PE=1 SV=3	1	5	5	4	17.8	17.8	15.7	42.621	376	0	34.618	17.8	5				499	1967;3102;5424;5545;6081	True;True;True;True;True	2004;3160;5517;5639;6181	2945;4935;8916;9072;10012	4014;6887;12493;12700;14012	4014;6887;12493;12700;14012
EHD1	EH domain-containing protein 1	34683000	Q9H4M9	Q9H4M9	2	2	2	sp|Q9H4M9|EHD1_HUMAN EH domain-containing protein 1 OS=Homo sapiens GN=EHD1 PE=1 SV=2	1	2	2	2	6.7	6.7	6.7	60.626	534	0	11.498	6.7	1				945	1622;3785	True;True	1646;3850	2416;5983	3297;8270	3297;8270
AXL	Tyrosine-protein kinase receptor UFO	34561000	P30530	P30530	3	3	3	sp|P30530|UFO_HUMAN Tyrosine-protein kinase receptor UFO OS=Homo sapiens GN=AXL PE=1 SV=3	1	3	3	3	3.9	3.9	3.9	98.335	894	0	33.628	3.9	3				482	446;5954;6263	True;True;True	452;6053;6367	610;9789;10291	794;13690;14420	794;13690;14420
IFI30	Gamma-interferon-inducible lysosomal thiol reductase	34326000	P13284	P13284	2	2	2	sp|P13284|GILT_HUMAN Gamma-interferon-inducible lysosomal thiol reductase OS=Homo sapiens GN=IFI30 PE=1 SV=3	1	2	2	2	8	8	8	27.963	250	0	14.133	8	4				357	3694;6069	True;True	3759;6169	5815;9994	8029;13984;13985;13986	8029;13984
PLIN3	Perilipin-3	34303000	O60664	O60664	4	4	4	sp|O60664|PLIN3_HUMAN Perilipin-3 OS=Homo sapiens GN=PLIN3 PE=1 SV=3	1	4	4	4	15.9	15.9	15.9	47.074	434	0	71.077	15.9	4				169	3123;4988;5361;6181	True;True;True;True	3181;5078;5454;6282	4962;8140;8827;10167	6919;11384;12382;14231	6919;11384;12382;14231
ABRACL	Costars family protein ABRACL	33789000	Q9P1F3	Q9P1F3	2	2	2	sp|Q9P1F3|ABRAL_HUMAN Costars family protein ABRACL OS=Homo sapiens GN=ABRACL PE=1 SV=1	1	2	2	2	35.8	35.8	35.8	9.0564	81	0	27.058	35.8	2				969	700;4594	True;True	709;4675	1038;7413	1349;10359	1349;10359
MAP4	Microtubule-associated protein 4	33682000	P27816	P27816	4	4	4	sp|P27816|MAP4_HUMAN Microtubule-associated protein 4 OS=Homo sapiens GN=MAP4 PE=1 SV=3	1	4	4	4	5.6	5.6	5.6	121	1152	0	38.742	5.6	5				456	115;1408;1418;6287	True;True;True;True	118;1430;1440;6392	163;2097;2108;10330	217;218;2867;2882;14473	218;2867;2882;14473
PDIA4	Protein disulfide-isomerase A4	33452000	P13667	P13667	5	5	5	sp|P13667|PDIA4_HUMAN Protein disulfide-isomerase A4 OS=Homo sapiens GN=PDIA4 PE=1 SV=2	1	5	5	5	10.4	10.4	10.4	72.932	645	0	31.907	10.4	5				363	53;1217;1909;6225;6394	True;True;True;True;True	53;1233;1946;6329;6502	72;1820;2838;10243;10524	96;2490;3852;14355;14802	96;2490;3852;14355;14802
MAP1B	Microtubule-associated protein 1B;MAP1B heavy chain;MAP1 light chain LC1	33385000	P46821;P78559	P46821	4;1	4;1	4;1	sp|P46821|MAP1B_HUMAN Microtubule-associated protein 1B OS=Homo sapiens GN=MAP1B PE=1 SV=2	2	4	4	4	2.6	2.6	2.6	270.63	2468;2803	0	33.65	2.6	4				541	635;2270;5812;5901	True;True;True;True	643;2316;5909;5999	956;3474;9545;9715	1241;4780;13356;13591	1241;4780;13356;13591
TXNDC17	Thioredoxin domain-containing protein 17	32767000	Q9BRA2	Q9BRA2	2	2	2	sp|Q9BRA2|TXD17_HUMAN Thioredoxin domain-containing protein 17 OS=Homo sapiens GN=TXNDC17 PE=1 SV=1	1	2	2	2	19.5	19.5	19.5	13.941	123	0	22.867	19.5	1				926	5899;6108	True;True	5997;6208	9713;10050	13589;14071	13589;14071
NUTF2	Nuclear transport factor 2	32660000	P61970	P61970	3	3	3	sp|P61970|NTF2_HUMAN Nuclear transport factor 2 OS=Homo sapiens GN=NUTF2 PE=1 SV=1	1	3	3	3	38.6	38.6	38.6	14.478	127	0	61.03	38.6	3				630	91;2342;4398	True;True;True	92;2392;4471	131;3580;7031	174;4911;9799	174;4911;9799
AP2B1	AP-2 complex subunit beta	32530000	P63010	P63010	3	3	2	sp|P63010|AP2B1_HUMAN AP-2 complex subunit beta OS=Homo sapiens GN=AP2B1 PE=1 SV=1	1	3	3	2	3.6	3.6	2	104.55	937	0	21.786	3.6	4				658	659;2587;3824	True;True;True	668;2638;3889	985;3926;6030	1276;5368;5369;8326	1276;5368;8326
MGAT1	Alpha-1,3-mannosyl-glycoprotein 2-beta-N-acetylglucosaminyltransferase	32463000	P26572	P26572	4	4	4	sp|P26572|MGAT1_HUMAN Alpha-1,3-mannosyl-glycoprotein 2-beta-N-acetylglucosaminyltransferase OS=Homo sapiens GN=MGAT1 PE=1 SV=2	1	4	4	4	11.2	11.2	11.2	50.878	445	0	33.148	11.2	5				448	1493;2565;2620;4228	True;True;True;True	1515;2615;2671;4299	2203;3884;3967;3968;6769	3004;5314;5424;5425;9431	3004;5314;5425;9431
CRIP2	Cysteine-rich protein 2	32443000	P52943	P52943	4	4	4	sp|P52943|CRIP2_HUMAN Cysteine-rich protein 2 OS=Homo sapiens GN=CRIP2 PE=1 SV=1	1	4	4	4	36.1	36.1	36.1	22.492	208	0	52.648	36.1	6				581	551;1430;2862;2865	True;True;True;True	558;1452;2916;2919	762;2125;4307;4310	982;983;2907;5879;5882;5883	982;2907;5879;5882
BTD	Biotinidase	32094000	P43251	P43251	2	2	2	sp|P43251|BTD_HUMAN Biotinidase OS=Homo sapiens GN=BTD PE=1 SV=2	1	2	2	2	4.8	4.8	4.8	61.132	543	0	13.738	4.8	2				533	4397;6411	True;True	4470;6519	7030;10546	9798;14826	9798;14826
AHSA1	Activator of 90 kDa heat shock protein ATPase homolog 1	31844000	O95433	O95433	2	2	2	sp|O95433|AHSA1_HUMAN Activator of 90 kDa heat shock protein ATPase homolog 1 OS=Homo sapiens GN=AHSA1 PE=1 SV=1	1	2	2	2	10.1	10.1	10.1	38.274	338	0	15.375	10.1	2				207	1858;6514	True;True	1891;6624	2746;10701	3729;15043	3729;15043
NEGR1	Neuronal growth regulator 1	31622000	Q7Z3B1	Q7Z3B1	3	3	3	sp|Q7Z3B1|NEGR1_HUMAN Neuronal growth regulator 1 OS=Homo sapiens GN=NEGR1 PE=1 SV=3	1	3	3	3	16.1	16.1	16.1	38.719	354	0	68.947	16.1	3				838	970;1298;1448	True;True;True	983;1317;1470	1442;1929;2146;2147	1924;2633;2936;2937	1924;2633;2936
CAPNS1	Calpain small subunit 1	31491000	P04632;Q96L46	P04632	3;1	3;1	3;1	sp|P04632|CPNS1_HUMAN Calpain small subunit 1 OS=Homo sapiens GN=CAPNS1 PE=1 SV=1	2	3	3	3	11.9	11.9	11.9	28.315	268;248	0	31.398	11.9	2				257	5985;6101;7190	True;True;True	6084;6201;7304	9835;10042;11719	13749;14059;16460	13749;14059;16460
PDLIM1	PDZ and LIM domain protein 1	31154000	O00151	O00151	6	6	6	sp|O00151|PDLI1_HUMAN PDZ and LIM domain protein 1 OS=Homo sapiens GN=PDLIM1 PE=1 SV=4	1	6	6	6	28.9	28.9	28.9	36.071	329	0	51.901	28.9	5				116	30;1051;2532;6286;6339;6862	True;True;True;True;True;True	30;1065;2582;6391;6446;6975	35;1582;3838;10329;10455;11236	42;2161;5257;14472;14703;15790	42;2161;5257;14472;14703;15790
CNDP2	Cytosolic non-specific dipeptidase	30853000	Q96KP4	Q96KP4	3	3	3	sp|Q96KP4|CNDP2_HUMAN Cytosolic non-specific dipeptidase OS=Homo sapiens GN=CNDP2 PE=1 SV=2	1	3	3	3	9.9	9.9	9.9	52.878	475	0	23.12	9.9	2				902	38;2672;5045	True;True;True	38;2723;5135	44;4057;8237	54;5550;11512	54;5550;11512
ARSA	Arylsulfatase A;Arylsulfatase A component B;Arylsulfatase A component C	30846000	P15289	P15289	4	4	4	sp|P15289|ARSA_HUMAN Arylsulfatase A OS=Homo sapiens GN=ARSA PE=1 SV=3	1	4	4	4	13.2	13.2	13.2	53.588	507	0	44.372	13.2	3				377	485;2385;5149;6983	True;True;True;True	492;2435;5239;7097	678;3632;8391;11411	886;4973;11719;16025	886;4973;11719;16025
PSMA6	Proteasome subunit alpha type-6	30342000	P60900	P60900	2	2	2	sp|P60900|PSA6_HUMAN Proteasome subunit alpha type-6 OS=Homo sapiens GN=PSMA6 PE=1 SV=1	1	2	2	2	8.9	8.9	8.9	27.399	246	0	11.343	8.9	1				614	2989;4124	True;True	3046;4193	4500;6602	6152;9213	6152;9213
RPS2	40S ribosomal protein S2	30263000	P15880	P15880	3	3	3	sp|P15880|RS2_HUMAN 40S ribosomal protein S2 OS=Homo sapiens GN=RPS2 PE=1 SV=2	1	3	3	3	10.2	10.2	10.2	31.324	293	0	17.646	10.2	3				382	2821;4374;5759	True;True;True	2874;4447;5855	4260;6998;9475	5821;9759;13264	5821;9759;13264
TPD52L2	Tumor protein D54	30071000	O43399	O43399	2	2	2	sp|O43399|TPD54_HUMAN Tumor protein D54 OS=Homo sapiens GN=TPD52L2 PE=1 SV=2	1	2	2	2	15	15	15	22.237	206	0	13.903	15	2				153	3988;6200	True;True	4055;6303	6342;10201	8812;14289	8812;14289
DPP3	Dipeptidyl peptidase 3	29950000	Q9NY33	Q9NY33	4	4	4	sp|Q9NY33|DPP3_HUMAN Dipeptidyl peptidase 3 OS=Homo sapiens GN=DPP3 PE=1 SV=2	1	4	4	4	10.2	10.2	10.2	82.588	737	0	48.188	10.2	5				964	3827;4873;6599;6660	True;True;True;True	3892;4960;6709;6770	6033;7939;7940;10826;10925	8329;11107;11108;15225;15358	8329;11107;15225;15358
RPS10	40S ribosomal protein S10	29770000	P46783	P46783	2	2	2	sp|P46783|RS10_HUMAN 40S ribosomal protein S10 OS=Homo sapiens GN=RPS10 PE=1 SV=1	1	2	2	2	14.5	14.5	14.5	18.898	165	0	15.203	14.5	4				540	1444;3108	True;True	1466;3166	2140;2141;4942	2929;2930;2931;6895	2929;6895
PRDX3	Thioredoxin-dependent peroxide reductase, mitochondrial	29746000	P30048	P30048	4	4	4	sp|P30048|PRDX3_HUMAN Thioredoxin-dependent peroxide reductase, mitochondrial OS=Homo sapiens GN=PRDX3 PE=1 SV=3	1	4	4	4	14.8	14.8	14.8	27.692	256	0	25.762	14.8	4				473	1245;2598;3011;5870	True;True;True;True	1262;2649;3068;5968	1867;3940;4532;9634	2561;5387;6199;13477	2561;5387;6199;13477
TCP1	T-complex protein 1 subunit alpha	29704000	P17987	P17987	5	5	5	sp|P17987|TCPA_HUMAN T-complex protein 1 subunit alpha OS=Homo sapiens GN=TCP1 PE=1 SV=1	1	5	5	5	8.6	8.6	8.6	60.343	556	0	33.969	8.6	4				400	1792;3133;5656;5815;6251	True;True;True;True;True	1824;3191;5751;5912;6355	2665;4976;9247;9549;10275	3629;6935;12942;13360;14398	3629;6935;12942;13360;14398
RPS4X;RPS4Y1	40S ribosomal protein S4, X isoform;40S ribosomal protein S4, Y isoform 1	29641000	P62701;P22090;Q8TD47	P62701;P22090	4;2;1	4;2;1	4;2;1	sp|P62701|RS4X_HUMAN 40S ribosomal protein S4, X isoform OS=Homo sapiens GN=RPS4X PE=1 SV=2;sp|P22090|RS4Y1_HUMAN 40S ribosomal protein S4, Y isoform 1 OS=Homo sapiens GN=RPS4Y1 PE=1 SV=2	3	4	4	4	16.3	16.3	16.3	29.597	263;263;263	0	24.569	16.3	4				647	1818;2560;3253;4336	True;True;True;True	1850;2610;3311;4408	2698;3878;5142;6937	3671;5304;7140;9660	3671;5304;7140;9660
ABI3BP	Target of Nesh-SH3	29600000	Q7Z7G0	Q7Z7G0	4	4	4	sp|Q7Z7G0|TARSH_HUMAN Target of Nesh-SH3 OS=Homo sapiens GN=ABI3BP PE=1 SV=1	1	4	4	4	4.9	4.9	4.9	118.64	1075	0	26.522	4.9	5				841	2197;2533;4926;7171	True;True;True;True	2241;2583;5015;7285	3325;3839;3840;8036;11692	4552;5258;5259;11227;16426	4552;5259;11227;16426
PTK7	Inactive tyrosine-protein kinase 7	29119000	Q13308	Q13308	5	5	5	sp|Q13308|PTK7_HUMAN Inactive tyrosine-protein kinase 7 OS=Homo sapiens GN=PTK7 PE=1 SV=2	1	5	5	5	5.3	5.3	5.3	118.39	1070	0	29.834	5.3	4				739	2626;5116;5294;6900;7242	True;True;True;True;True	2677;5206;5386;7013;7357	3976;8338;8715;11283;11885	5434;11633;12198;15842;16713	5434;11633;12198;15842;16713
HSPA9	Stress-70 protein, mitochondrial	29022000	P38646	P38646	6	6	6	sp|P38646|GRP75_HUMAN Stress-70 protein, mitochondrial OS=Homo sapiens GN=HSPA9 PE=1 SV=2	1	6	6	6	11.8	11.8	11.8	73.68	679	0	74.444	11.8	6				516	473;985;4939;5842;6601;6639	True;True;True;True;True;True	480;998;5028;5940;6711;6749	647;1473;8050;9600;10828;10904	837;1988;11245;13431;15227;15331	837;1988;11245;13431;15227;15331
CCT3	T-complex protein 1 subunit gamma	28773000	P49368	P49368	4	4	4	sp|P49368|TCPG_HUMAN T-complex protein 1 subunit gamma OS=Homo sapiens GN=CCT3 PE=1 SV=4	1	4	4	4	6.8	6.8	6.8	60.533	545	0	29.863	6.8	4				554	424;603;1643;5959	True;True;True;True	429;610;1667;6058	575;826;2438;9795	743;1052;3323;13697	743;1052;3323;13697
CCT2	T-complex protein 1 subunit beta	28727000	P78371	P78371	3	3	3	sp|P78371|TCPB_HUMAN T-complex protein 1 subunit beta OS=Homo sapiens GN=CCT2 PE=1 SV=4	1	3	3	3	8.4	8.4	8.4	57.488	535	0	26.624	8.4	3				674	2302;3977;5655	True;True;True	2349;4043;5750	3518;6327;9246	4835;8796;12941	4835;8796;12941
MYDGF	Myeloid-derived growth factor	28598000	Q969H8	Q969H8	2	2	2	sp|Q969H8|MYDGF_HUMAN Myeloid-derived growth factor OS=Homo sapiens GN=MYDGF PE=1 SV=1	1	2	2	2	13.9	13.9	13.9	18.795	173	0	13.215	13.9	2				887	1829;5921	True;True	1861;6019	2711;9740	3686;13627	3686;13627
YWHAH	14-3-3 protein eta	28290000	Q04917	Q04917	7	5	4	sp|Q04917|1433F_HUMAN 14-3-3 protein eta OS=Homo sapiens GN=YWHAH PE=1 SV=4	1	7	5	4	28.5	21.1	17.5	28.218	246	0	49.07	24.8	4				703	650;1355;1464;2357;4635;4733;4824	True;False;True;True;True;False;True	658;1376;1377;1486;4718;4816;4911	974;2019;2020;2168;7504;7647;7852	1262;2761;2762;2763;2963;10491;10678;10980	1262;2763;2963;10491;10678;10980	107	223
SERPINA3	Alpha-1-antichymotrypsin;Alpha-1-antichymotrypsin His-Pro-less	27976000	P01011	P01011	2	2	2	sp|P01011|AACT_HUMAN Alpha-1-antichymotrypsin OS=Homo sapiens GN=SERPINA3 PE=1 SV=2	1	2	2	2	5	5	5	47.65	423	0	16.534	5	1				230	112;3479	True;True	115;3540	159;5491	209;7597	209;7597
AKR1C3;AKR1C1;AKR1C2	Aldo-keto reductase family 1 member C3;Aldo-keto reductase family 1 member C1;Aldo-keto reductase family 1 member C2	27815000	P42330;Q04828;P52895;P17516	P42330;Q04828;P52895	4;2;2;1	4;2;2;1	4;2;2;1	sp|P42330|AK1C3_HUMAN Aldo-keto reductase family 1 member C3 OS=Homo sapiens GN=AKR1C3 PE=1 SV=4;sp|Q04828|AK1C1_HUMAN Aldo-keto reductase family 1 member C1 OS=Homo sapiens GN=AKR1C1 PE=1 SV=1;sp|P52895|AK1C2_HUMAN Aldo-keto reductase family 1 member C2 O	4	4	4	4	14.2	14.2	14.2	36.853	323;323;323;323	0	25.625	14.2	5				529	270;4729;5246;6198	True;True;True;True	275;4812;5337;6301	375;7643;8522;10199	490;10674;11896;14285;14286	490;10674;11896;14285
LOXL3	Lysyl oxidase homolog 3	27631000	P58215	P58215	4	4	4	sp|P58215|LOXL3_HUMAN Lysyl oxidase homolog 3 OS=Homo sapiens GN=LOXL3 PE=2 SV=1	1	4	4	4	9.2	9.2	9.2	83.166	753	0	45.015	9.2	4				604	207;4245;5346;6473	True;True;True;True	211;4316;5439;6582	290;6793;8807;10640	384;9460;12358;14959	384;9460;12358;14959
GAA	Lysosomal alpha-glucosidase;76 kDa lysosomal alpha-glucosidase;70 kDa lysosomal alpha-glucosidase	27629000	P10253	P10253	2	2	2	sp|P10253|LYAG_HUMAN Lysosomal alpha-glucosidase OS=Homo sapiens GN=GAA PE=1 SV=4	1	2	2	2	3.9	3.9	3.9	105.32	952	0	15.971	3.9	2				330	1764;6866	True;True	1796;6979	2629;11240	3582;15795	3582;15795
ACOT7	Cytosolic acyl coenzyme A thioester hydrolase	27594000	O00154	O00154	3	3	3	sp|O00154|BACH_HUMAN Cytosolic acyl coenzyme A thioester hydrolase OS=Homo sapiens GN=ACOT7 PE=1 SV=3	1	3	3	3	10	10	10	41.796	380	0	21.303	10	3				117	47;577;6640	True;True;True	47;584;6750	64;797;10905	86;1020;15332	86;1020;15332
COLGALT1	Procollagen galactosyltransferase 1	27381000	Q8NBJ5	Q8NBJ5	2	2	2	sp|Q8NBJ5|GT251_HUMAN Procollagen galactosyltransferase 1 OS=Homo sapiens GN=COLGALT1 PE=1 SV=1	1	2	2	2	2.9	2.9	2.9	71.635	622	0	14.751	2.9	1				856	390;6652	True;True	395;6762	537;10917	701;15348	701;15348
EXTL2	Exostosin-like 2;Processed exostosin-like 2	27123000	Q9UBQ6	Q9UBQ6	2	2	2	sp|Q9UBQ6|EXTL2_HUMAN Exostosin-like 2 OS=Homo sapiens GN=EXTL2 PE=1 SV=1	1	2	2	2	9.1	9.1	9.1	37.465	330	0	13.054	9.1	2				976	437;6609	True;True	442;6719	591;10839	764;15239	764;15239
GNS	N-acetylglucosamine-6-sulfatase	26679000	P15586	P15586	3	3	3	sp|P15586|GNS_HUMAN N-acetylglucosamine-6-sulfatase OS=Homo sapiens GN=GNS PE=1 SV=3	1	3	3	3	9.1	9.1	9.1	62.081	552	0	24.277	9.1	2				381	4668;7008;7175	True;True;True	4751;7122;7289	7547;11441;11698	10555;16067;16435	10555;16067;16435
CPQ	Carboxypeptidase Q	26559000	Q9Y646	Q9Y646	3	3	3	sp|Q9Y646|CBPQ_HUMAN Carboxypeptidase Q OS=Homo sapiens GN=CPQ PE=1 SV=1	1	3	3	3	8.1	8.1	8.1	51.887	472	0	20.503	8.1	3				1016	3806;6332;6518	True;True;True	3871;6439;6628	6010;10443;10706	8303;14686;15048	8303;14686;15048
RPS26;RPS26P11	40S ribosomal protein S26;Putative 40S ribosomal protein S26-like 1	26315000	P62854;Q5JNZ5	P62854;Q5JNZ5	2;1	2;1	2;1	sp|P62854|RS26_HUMAN 40S ribosomal protein S26 OS=Homo sapiens GN=RPS26 PE=1 SV=3;sp|Q5JNZ5|RS26L_HUMAN Putative 40S ribosomal protein S26-like 1 OS=Homo sapiens GN=RPS26P11 PE=5 SV=1	2	2	2	2	20.9	20.9	20.9	13.015	115;115	0	11.642	20.9	1				651	1172;4708	True;True	1186;4791	1757;7611	2406;10634	2406;10634
PSMA2	Proteasome subunit alpha type-2	26287000	P25787	P25787	4	4	4	sp|P25787|PSA2_HUMAN Proteasome subunit alpha type-2 OS=Homo sapiens GN=PSMA2 PE=1 SV=2	1	4	4	4	21.4	21.4	21.4	25.898	234	0	24.965	21.4	4				442	3658;3820;4499;5596	True;True;True;True	3723;3885;4574;5690	5773;6026;7258;9170	7983;8322;10153;12837	7983;8322;10153;12837
RPS3	40S ribosomal protein S3	26191000	P23396	P23396	3	3	3	sp|P23396|RS3_HUMAN 40S ribosomal protein S3 OS=Homo sapiens GN=RPS3 PE=1 SV=2	1	3	3	3	14.8	14.8	14.8	26.688	243	0	22.717	14.8	3				429	147;1671;2029	True;True;True	150;1698;2068	211;2492;3042	283;3396;4148	283;3396;4148
EIF6	Eukaryotic translation initiation factor 6	26111000	P56537	P56537	3	3	3	sp|P56537|IF6_HUMAN Eukaryotic translation initiation factor 6 OS=Homo sapiens GN=EIF6 PE=1 SV=1	1	3	3	3	17.1	17.1	17.1	26.599	245	0	45.247	17.1	3				603	526;2967;4812	True;True;True	533;3024;4897	729;4460;7836	944;6100;10960	944;6100;10960
GALNT1;GALNT13	Polypeptide N-acetylgalactosaminyltransferase 1;Polypeptide N-acetylgalactosaminyltransferase 1 soluble form;Polypeptide N-acetylgalactosaminyltransferase 13	25978000	Q10472;Q8IUC8	Q10472;Q8IUC8	2;1	2;1	2;1	sp|Q10472|GALT1_HUMAN Polypeptide N-acetylgalactosaminyltransferase 1 OS=Homo sapiens GN=GALNT1 PE=1 SV=1;sp|Q8IUC8|GLT13_HUMAN Polypeptide N-acetylgalactosaminyltransferase 13 OS=Homo sapiens GN=GALNT13 PE=2 SV=2	2	2	2	2	3.8	3.8	3.8	64.218	559;556	0	11.108	3.8	2				724	4425;7027	True;True	4498;7141	7071;11465	9847;16108	9847;16108
EIF2S3;EIF2S3L	Eukaryotic translation initiation factor 2 subunit 3;Putative eukaryotic translation initiation factor 2 subunit 3-like protein	25946000	P41091;Q2VIR3	P41091;Q2VIR3	3;2	3;2	3;2	sp|P41091|IF2G_HUMAN Eukaryotic translation initiation factor 2 subunit 3 OS=Homo sapiens GN=EIF2S3 PE=1 SV=3;sp|Q2VIR3|IF2GL_HUMAN Putative eukaryotic translation initiation factor 2 subunit 3-like protein OS=Homo sapiens GN=EIF2S3L PE=5 SV=2	2	3	3	3	10.6	10.6	10.6	51.109	472;472	0	20.153	10.6	3				524	4430;5514;6549	True;True;True	4503;5608;6659	7076;9036;10750	9855;12647;15111	9855;12647;15111
PCDH10	Protocadherin-10	25884000	Q9P2E7	Q9P2E7	5	5	5	sp|Q9P2E7|PCD10_HUMAN Protocadherin-10 OS=Homo sapiens GN=PCDH10 PE=2 SV=2	1	5	5	5	6.7	6.7	6.7	112.93	1040	0	61.431	6.7	5				971	1686;2128;5607;6340;6626	True;True;True;True;True	1713;2169;5701;6447;6736	2511;3218;9182;10456;10870	3421;4409;12853;14704;15281	3421;4409;12853;14704;15281
CDC37	Hsp90 co-chaperone Cdc37;Hsp90 co-chaperone Cdc37, N-terminally processed	25741000	Q16543	Q16543	2	2	2	sp|Q16543|CDC37_HUMAN Hsp90 co-chaperone Cdc37 OS=Homo sapiens GN=CDC37 PE=1 SV=1	1	2	2	2	10.1	10.1	10.1	44.468	378	0	15.721	10.1	3				804	1573;3992	True;True	1596;4060	2340;6354	3193;8838;8839	3193;8839
MAN2A1	Alpha-mannosidase 2	25642000	Q16706	Q16706	4	4	4	sp|Q16706|MA2A1_HUMAN Alpha-mannosidase 2 OS=Homo sapiens GN=MAN2A1 PE=1 SV=2	1	4	4	4	4.8	4.8	4.8	131.14	1144	0	25.661	4.8	3				808	18;4101;5569;6657	True;True;True;True	18;4170;5663;6767	22;6560;9101;10922	29;9143;12738;15354	29;9143;12738;15354
MEGF6	Multiple epidermal growth factor-like domains protein 6	25634000	O75095	O75095	7	7	7	sp|O75095|MEGF6_HUMAN Multiple epidermal growth factor-like domains protein 6 OS=Homo sapiens GN=MEGF6 PE=1 SV=4	1	7	7	7	6.6	6.6	6.6	161.18	1541	0	61.478	6.6	7				177	754;887;916;2308;5533;6054;6979	True;True;True;True;True;True;True	763;897;927;2355;5627;6154;7093	1142;1326;1371;3524;9057;9968;11406	1511;1773;1834;4842;12673;13951;16015	1511;1773;1834;4842;12673;13951;16015
PSMA7;PSMA8	Proteasome subunit alpha type-7;Proteasome subunit alpha type-7-like	25576000	O14818;Q8TAA3	O14818;Q8TAA3	4;3	4;3	4;3	sp|O14818|PSA7_HUMAN Proteasome subunit alpha type-7 OS=Homo sapiens GN=PSMA7 PE=1 SV=1;sp|Q8TAA3|PSA7L_HUMAN Proteasome subunit alpha type-7-like OS=Homo sapiens GN=PSMA8 PE=2 SV=3	2	4	4	4	24.6	24.6	24.6	27.887	248;256	0	45.381	24.6	4				134	296;369;4441;7257	True;True;True;True	301;374;4514;7372	412;499;7092;11903	544;545;656;9879;16736	544;656;9879;16736
PTRF	Polymerase I and transcript release factor	25559000	Q6NZI2	Q6NZI2	2	2	2	sp|Q6NZI2|PTRF_HUMAN Polymerase I and transcript release factor OS=Homo sapiens GN=PTRF PE=1 SV=1	1	2	2	2	7.4	7.4	7.4	43.476	390	0	29.245	7.4	2				822	3269;3670	True;True	3327;3735	5167;5787	7179;7998	7179;7998
ARPC1B	Actin-related protein 2/3 complex subunit 1B	25381000	O15143	O15143	3	3	3	sp|O15143|ARC1B_HUMAN Actin-related protein 2/3 complex subunit 1B OS=Homo sapiens GN=ARPC1B PE=1 SV=3	1	3	3	3	11	11	11	40.949	372	0	27.267	11	4				141	4823;6315;6377	True;True;True	4910;6422;6484	7851;10411;10503	10979;14628;14629;14775	10979;14628;14775
ADAMTS7	A disintegrin and metalloproteinase with thrombospondin motifs 7	24962000	Q9UKP4	Q9UKP4	2	2	2	sp|Q9UKP4|ATS7_HUMAN A disintegrin and metalloproteinase with thrombospondin motifs 7 OS=Homo sapiens GN=ADAMTS7 PE=1 SV=2	1	2	2	2	2.7	2.7	2.7	184.09	1686	0	18.684	2.7	2				990	263;6391	True;True	268;6499	368;10521	482;14797	482;14797
GNB1;GNB4;GNB2	Guanine nucleotide-binding protein G(I)/G(S)/G(T) subunit beta-1;Guanine nucleotide-binding protein subunit beta-4;Guanine nucleotide-binding protein G(I)/G(S)/G(T) subunit beta-2	24920000	P62873;Q9HAV0;P62879	P62873;Q9HAV0;P62879	2;1;1	2;1;1	2;1;1	sp|P62873|GBB1_HUMAN Guanine nucleotide-binding protein G(I)/G(S)/G(T) subunit beta-1 OS=Homo sapiens GN=GNB1 PE=1 SV=3;sp|Q9HAV0|GBB4_HUMAN Guanine nucleotide-binding protein subunit beta-4 OS=Homo sapiens GN=GNB4 PE=1 SV=3;sp|P62879|GBB2_HUMAN Guanine nu	3	2	2	2	7.4	7.4	7.4	37.377	340;340;340	0	42.19	7.4	2				652	4053;5500	True;True	4122;5594	6461;9021	8990;12631	8990;12631
ST13P4;ST13;ST13P5	Putative protein FAM10A4;Hsc70-interacting protein;Putative protein FAM10A5	24728000	Q8IZP2;P50502;Q8NFI4	Q8IZP2;P50502;Q8NFI4	2;2;1	2;2;1	2;2;1	sp|Q8IZP2|ST134_HUMAN Putative protein FAM10A4 OS=Homo sapiens GN=ST13P4 PE=5 SV=1;sp|P50502|F10A1_HUMAN Hsc70-interacting protein OS=Homo sapiens GN=ST13 PE=1 SV=2;sp|Q8NFI4|F10A5_HUMAN Putative protein FAM10A5 OS=Homo sapiens GN=ST13P5 PE=5 SV=1	3	2	2	2	10	10	10	27.406	240;369;369	0	11.873	10	2				564	3799;4143	True;True	3864;4212	6001;6626	8291;9250	8291;9250
PTPRK	Receptor-type tyrosine-protein phosphatase kappa	24680000	Q15262	Q15262	3	3	3	sp|Q15262|PTPRK_HUMAN Receptor-type tyrosine-protein phosphatase kappa OS=Homo sapiens GN=PTPRK PE=1 SV=2	1	3	3	3	3.8	3.8	3.8	162.1	1439	0	31.596	3.8	3				784	1773;3606;4525	True;True;True	1805;3670;4601	2642;5702;7315	3598;7903;10238	3598;7903;10238
ASAH1	Acid ceramidase;Acid ceramidase subunit alpha;Acid ceramidase subunit beta	24549000	Q13510	Q13510	2	2	2	sp|Q13510|ASAH1_HUMAN Acid ceramidase OS=Homo sapiens GN=ASAH1 PE=1 SV=5	1	2	2	2	5.3	5.3	5.3	44.659	395	0	16.657	5.3	2				745	1841;7031	True;True	1874;7145	2727;11469	3705;16112	3705;16112
CAST	Calpastatin	24434000	P20810	P20810	2	2	2	sp|P20810|ICAL_HUMAN Calpastatin OS=Homo sapiens GN=CAST PE=1 SV=4	1	2	2	2	5.2	5.2	5.2	76.572	708	0	23.673	5.2	2				411	2837;5507	True;True	2890;5601	4278;9028	5846;12639	5846;12639
LRRC59	Leucine-rich repeat-containing protein 59	24377000	Q96AG4	Q96AG4	2	2	2	sp|Q96AG4|LRC59_HUMAN Leucine-rich repeat-containing protein 59 OS=Homo sapiens GN=LRRC59 PE=1 SV=1	1	2	2	2	8.1	8.1	8.1	34.93	307	0	16.708	8.1	2				888	4487;4512	True;True	4561;4587	7240;7292	10127;10204	10127;10204
MANBA	Beta-mannosidase	24067000	O00462	O00462	4	4	4	sp|O00462|MANBA_HUMAN Beta-mannosidase OS=Homo sapiens GN=MANBA PE=2 SV=3	1	4	4	4	4.2	4.2	4.2	100.89	879	0	25.807	4.2	3				121	1412;2111;2794;3363	True;True;True;True	1434;2152;2846;3422	2102;3196;4214;5329	2876;4377;5766;7392	2876;4377;5766;7392
RPS5	40S ribosomal protein S5;40S ribosomal protein S5, N-terminally processed	23885000	P46782	P46782	3	3	3	sp|P46782|RS5_HUMAN 40S ribosomal protein S5 OS=Homo sapiens GN=RPS5 PE=1 SV=4	1	3	3	3	15.7	15.7	15.7	22.876	204	0	16.96	15.7	2				539	4954;6102;7178	True;True;True	5043;6202;7292	8067;10043;11701	11263;14060;16438	11263;14060;16438
TPM3	Tropomyosin alpha-3 chain	23863000	P06753	P06753	8	2	2	sp|P06753|TPM3_HUMAN Tropomyosin alpha-3 chain OS=Homo sapiens GN=TPM3 PE=1 SV=2	1	8	2	2	21.4	8.4	8.4	32.95	285	0	17.511	21.4	3				280	3408;3409;3681;3872;3904;5301;5302;7236	False;False;True;False;False;False;False;True	3468;3469;3746;3937;3969;5393;5394;7351	5391;5392;5393;5798;5799;6097;6144;6145;8723;8724;8725;11878	7471;7472;7473;7474;7475;8011;8012;8430;8490;8491;12209;12210;12211;12212;16705	7472;7473;8011;8430;8491;12210;12212;16705
TPT1	Translationally-controlled tumor protein;TPT1-like protein	23642000	P13693;Q56UQ5	P13693;Q56UQ5	2;1	2;1	2;1	sp|P13693|TCTP_HUMAN Translationally-controlled tumor protein OS=Homo sapiens GN=TPT1 PE=1 SV=1;sp|Q56UQ5|TPT1L_HUMAN TPT1-like protein OS=Homo sapiens PE=2 SV=2	2	2	2	2	12.2	12.2	12.2	19.595	172;140	0	23.416	12.2	2				364	1219;2984	True;True	1235;3041	1822;4488	2492;6138	2492;6138
ARPC3	Actin-related protein 2/3 complex subunit 3	23570000	O15145	O15145	2	2	2	sp|O15145|ARPC3_HUMAN Actin-related protein 2/3 complex subunit 3 OS=Homo sapiens GN=ARPC3 PE=1 SV=3	1	2	2	2	12.9	12.9	12.9	20.546	178	0	12.717	12.9	2				143	679;1863	True;True	688;1896	1009;2752	1308;3735	1308;3735
SERPING1	Plasma protease C1 inhibitor	23539000	P05155	P05155	2	2	2	sp|P05155|IC1_HUMAN Plasma protease C1 inhibitor OS=Homo sapiens GN=SERPING1 PE=1 SV=2	1	2	2	2	5.4	5.4	5.4	55.154	500	0	27.036	5.4	2				264	2145;2884	True;True	2187;2938	3240;4336	4443;5918	4443;5918
PRDX5	Peroxiredoxin-5, mitochondrial	23488000	P30044	P30044	2	2	2	sp|P30044|PRDX5_HUMAN Peroxiredoxin-5, mitochondrial OS=Homo sapiens GN=PRDX5 PE=1 SV=4	1	2	2	2	8.9	8.9	8.9	22.086	214	0	11.232	8.9	1				471	4098;6698	True;True	4167;6809	6557;10978	9140;15421	9140;15421
TNFAIP6	Tumor necrosis factor-inducible gene 6 protein	23274000	P98066	P98066	3	3	3	sp|P98066|TSG6_HUMAN Tumor necrosis factor-inducible gene 6 protein OS=Homo sapiens GN=TNFAIP6 PE=1 SV=2	1	3	3	3	16.2	16.2	16.2	31.203	277	0	59.812	16.2	3				683	606;1093;5730	True;True;True	613;1107;5825	829;1648;9426	1055;2269;13202	1055;2269;13202
SH3BGRL	SH3 domain-binding glutamic acid-rich-like protein	23220000	O75368	O75368	3	3	3	sp|O75368|SH3L1_HUMAN SH3 domain-binding glutamic acid-rich-like protein OS=Homo sapiens GN=SH3BGRL PE=1 SV=1	1	3	3	3	36	36	36	12.774	114	0	20.916	36	3				181	1755;2371;6940	True;True;True	1787;2420;7053	2616;3615;11347	3562;4953;15940	3562;4953;15940
RPS3A	40S ribosomal protein S3a	23181000	P61247	P61247	2	2	2	sp|P61247|RS3A_HUMAN 40S ribosomal protein S3a OS=Homo sapiens GN=RPS3A PE=1 SV=2	1	2	2	2	8.3	8.3	8.3	29.945	264	0	11.043	8.3	2				624	84;6273	True;True	85;6377	123;10305	165;14437	165;14437
DPYSL3	Dihydropyrimidinase-related protein 3	22796000	Q14195;Q14117;Q14194	Q14195	4;1;1	4;1;1	4;1;1	sp|Q14195|DPYL3_HUMAN Dihydropyrimidinase-related protein 3 OS=Homo sapiens GN=DPYSL3 PE=1 SV=1	3	4	4	4	8.9	8.9	8.9	61.963	570;519;572	0	26.759	8.9	2				758	293;3212;3460;5389	True;True;True;True	298;3270;3520;5482	408;5090;5468;8872	539;7078;7568;12439	539;7078;7568;12439
RPS20	40S ribosomal protein S20	22748000	P60866	P60866	2	2	2	sp|P60866|RS20_HUMAN 40S ribosomal protein S20 OS=Homo sapiens GN=RPS20 PE=1 SV=1	1	2	2	2	19.3	19.3	19.3	13.373	119	0	18.403	19.3	2				613	4046;6221	True;True	4115;6325	6451;10237	8980;14349	8980;14349
VAT1	Synaptic vesicle membrane protein VAT-1 homolog	22692000	Q99536	Q99536	2	2	2	sp|Q99536|VAT1_HUMAN Synaptic vesicle membrane protein VAT-1 homolog OS=Homo sapiens GN=VAT1 PE=1 SV=2	1	2	2	2	12.7	12.7	12.7	41.92	393	0	19.926	12.7	2				912	607;5997	True;True	614;6096	830;831;9855	1056;1057;13770	1056;13770
PSMB1	Proteasome subunit beta type-1	22592000	P20618	P20618	3	3	3	sp|P20618|PSB1_HUMAN Proteasome subunit beta type-1 OS=Homo sapiens GN=PSMB1 PE=1 SV=2	1	3	3	3	13.3	13.3	13.3	26.489	241	0	17.519	13.3	4				410	1405;1428;2305	True;True;True	1427;1450;2352	2093;2123;3521	2862;2905;4838;4839	2862;2905;4838
DBI	Acyl-CoA-binding protein	22533000	P07108	P07108	2	2	2	sp|P07108|ACBP_HUMAN Acyl-CoA-binding protein OS=Homo sapiens GN=DBI PE=1 SV=2	1	2	2	2	31	31	31	10.044	87	0	24.583	31	2				283	4952;5762	True;True	5041;5858	8065;9480	11261;13273	11261;13273
CTPS1	CTP synthase 1	22497000	P17812	P17812	3	3	3	sp|P17812|PYRG1_HUMAN CTP synthase 1 OS=Homo sapiens GN=CTPS1 PE=1 SV=2	1	3	3	3	6.4	6.4	6.4	66.69	591	0	18.906	6.4	3				395	924;2549;3855	True;True;True	935;2599;3920	1379;3861;6075	1844;5281;8390	1844;5281;8390
COPB2	Coatomer subunit beta	22290000	P35606	P35606	4	4	4	sp|P35606|COPB2_HUMAN Coatomer subunit beta OS=Homo sapiens GN=COPB2 PE=1 SV=2	1	4	4	4	4.6	4.6	4.6	102.49	906	0	24.149	4.6	4				506	1273;5118;6500;6926	True;True;True;True	1292;5208;6610;7039	1901;8340;10680;11324	2598;11635;15015;15904	2598;11635;15015;15904
ADAR	Double-stranded RNA-specific adenosine deaminase	22088000	P55265	P55265	2	2	2	sp|P55265|DSRAD_HUMAN Double-stranded RNA-specific adenosine deaminase OS=Homo sapiens GN=ADAR PE=1 SV=4	1	2	2	2	2.1	2.1	2.1	136.06	1226	0	10.379	2.1	2				596	2435;5756	True;True	2485;5852	3709;9471	5072;13260	5072;13260
RAC1;RAC3;RAC2;RHOG;RHOQ;RHOJ	Ras-related C3 botulinum toxin substrate 1;Ras-related C3 botulinum toxin substrate 3;Ras-related C3 botulinum toxin substrate 2;Rho-related GTP-binding protein RhoG;Rho-related GTP-binding protein RhoQ;Rho-related GTP-binding protein RhoJ	22069000	P63000;P60763;P15153;P84095;P17081;Q9H4E5	P63000;P60763;P15153;P84095;P17081;Q9H4E5	2;2;2;1;1;1	2;2;2;1;1;1	1;1;1;0;0;0	sp|P63000|RAC1_HUMAN Ras-related C3 botulinum toxin substrate 1 OS=Homo sapiens GN=RAC1 PE=1 SV=1;sp|P60763|RAC3_HUMAN Ras-related C3 botulinum toxin substrate 3 OS=Homo sapiens GN=RAC3 PE=1 SV=1;sp|P15153|RAC2_HUMAN Ras-related C3 botulinum toxin substrat	6	2	2	1	10.9	10.9	5.2	21.45	192;192;192;191;205;214	0	13.775	10.9	3				376	964;7163	True;True	976;7277	1435;11683	1917;16414;16415	1917;16415
SEC23A	Protein transport protein Sec23A	21956000	Q15436	Q15436	5	5	5	sp|Q15436|SC23A_HUMAN Protein transport protein Sec23A OS=Homo sapiens GN=SEC23A PE=1 SV=2	1	5	5	5	8.8	8.8	8.8	86.16	765	0	31.155	8.8	3				791	162;3007;3437;4610;7132	True;True;True;True;True	165;3064;3497;4693;7246	231;4528;5433;7471;11628	306;6195;7528;10447;16324	306;6195;7528;10447;16324
LASP1	LIM and SH3 domain protein 1	21932000	Q14847	Q14847	3	3	3	sp|Q14847|LASP1_HUMAN LIM and SH3 domain protein 1 OS=Homo sapiens GN=LASP1 PE=1 SV=2	1	3	3	3	12.3	12.3	12.3	29.717	261	0	29.892	12.3	4				769	71;2491;3703	True;True;True	72;2541;3768	104;105;3784;5827	144;145;5195;8042	145;5195;8042
MMP14	Matrix metalloproteinase-14	21758000	P50281	P50281	2	2	2	sp|P50281|MMP14_HUMAN Matrix metalloproteinase-14 OS=Homo sapiens GN=MMP14 PE=1 SV=3	1	2	2	2	4.5	4.5	4.5	65.893	582	0	14.5	4.5	2				560	796;5747	True;True	806;5842	1200;9453	1593;13236	1593;13236
CTSV	Cathepsin L2	21757000	O60911	O60911	3	3	3	sp|O60911|CATL2_HUMAN Cathepsin L2 OS=Homo sapiens GN=CTSV PE=1 SV=2	1	3	3	3	12.3	12.3	12.3	37.329	334	0	18.16	12.3	2				173	1750;1993;6508	True;True;True	1782;2030;6618	2610;2977;10692	3556;4059;15030	3556;4059;15030
SRPX2	Sushi repeat-containing protein SRPX2	21755000	O60687	O60687	3	3	3	sp|O60687|SRPX2_HUMAN Sushi repeat-containing protein SRPX2 OS=Homo sapiens GN=SRPX2 PE=1 SV=1	1	3	3	3	8.8	8.8	8.8	52.971	465	0	20.315	8.8	2				170	747;3368;7013	True;True;True	756;3428;7127	1132;5335;11448	1499;7398;16078	1499;7398;16078
MMP19	Matrix metalloproteinase-19	21597000	Q99542	Q99542	2	2	2	sp|Q99542|MMP19_HUMAN Matrix metalloproteinase-19 OS=Homo sapiens GN=MMP19 PE=1 SV=1	1	2	2	2	7.3	7.3	7.3	57.356	508	0	18.081	7.3	2				914	2373;6786	True;True	2422;6898	3617;11092;11093	4955;15570;15571	4955;15570
PDCD6IP	Programmed cell death 6-interacting protein	21343000	Q8WUM4	Q8WUM4	4	4	4	sp|Q8WUM4|PDC6I_HUMAN Programmed cell death 6-interacting protein OS=Homo sapiens GN=PDCD6IP PE=1 SV=1	1	4	4	4	5.5	5.5	5.5	96.022	868	0	45.114	5.5	4				869	1712;4113;5673;5878	True;True;True;True	1740;4182;5768;5976	2547;6582;9345;9644	3472;9183;13093;13492	3472;9183;13093;13492
AHCY	Adenosylhomocysteinase	21181000	P23526	P23526	3	3	3	sp|P23526|SAHH_HUMAN Adenosylhomocysteinase OS=Homo sapiens GN=AHCY PE=1 SV=4	1	3	3	3	6.7	6.7	6.7	47.716	432	0	26.226	6.7	3				431	5463;5622;6723	True;True;True	5556;5716;6835	8973;9203;11010	12562;12886;15461	12562;12886;15461
RANBP1	Ran-specific GTPase-activating protein	21178000	P43487	P43487	2	2	2	sp|P43487|RANG_HUMAN Ran-specific GTPase-activating protein OS=Homo sapiens GN=RANBP1 PE=1 SV=1	1	2	2	2	16.9	16.9	16.9	23.31	201	0	18.721	16.9	2				534	669;6147	True;True	678;6248	998;10112	1295;14160	1295;14160
PPP1R14B	Protein phosphatase 1 regulatory subunit 14B	21170000	Q96C90	Q96C90	2	2	2	sp|Q96C90|PP14B_HUMAN Protein phosphatase 1 regulatory subunit 14B OS=Homo sapiens GN=PPP1R14B PE=1 SV=3	1	2	2	2	31.3	31.3	31.3	15.911	147	0	23.046	31.3	2				891	120;1707	True;True	123;1734	169;2533	227;3451	227;3451
TP53I3	Quinone oxidoreductase PIG3	21063000	Q53FA7	Q53FA7	3	3	3	sp|Q53FA7|QORX_HUMAN Quinone oxidoreductase PIG3 OS=Homo sapiens GN=TP53I3 PE=1 SV=2	1	3	3	3	7.8	7.8	7.8	35.536	332	0	18.57	7.8	2				815	2791;4171;4864	True;True;True	2843;4240;4951	4211;6685;7926	5763;9321;11090	5763;9321;11090
CCT7	T-complex protein 1 subunit eta	21025000	Q99832	Q99832	5	5	5	sp|Q99832|TCPH_HUMAN T-complex protein 1 subunit eta OS=Homo sapiens GN=CCT7 PE=1 SV=2	1	5	5	5	13.4	13.4	13.4	59.366	543	0	50.739	13.4	5				918	332;573;4248;5058;6583	True;True;True;True;True	337;580;4319;5148;6693	452;792;6796;8267;10805	591;1014;9465;11548;15200	591;1014;9465;11548;15200
EXT2	Exostosin-2	20998000	Q93063	Q93063	2	2	2	sp|Q93063|EXT2_HUMAN Exostosin-2 OS=Homo sapiens GN=EXT2 PE=1 SV=1	1	2	2	2	3.8	3.8	3.8	82.254	718	0	17.697	3.8	2				886	75;4193	True;True	76;4262	112;113;6718	153;154;9362	153;9362
IGFBP2	Insulin-like growth factor-binding protein 2	20666000	P18065	P18065	3	3	3	sp|P18065|IBP2_HUMAN Insulin-like growth factor-binding protein 2 OS=Homo sapiens GN=IGFBP2 PE=1 SV=2	1	3	3	3	9.8	9.8	9.8	34.814	325	0	48.971	9.8	3				401	1769;4344;6203	True;True;True	1801;4416;6306	2636;6948;10204	3592;9677;14292	3592;9677;14292
CTBS	Di-N-acetylchitobiase	20612000	Q01459	Q01459	3	3	3	sp|Q01459|DIAC_HUMAN Di-N-acetylchitobiase OS=Homo sapiens GN=CTBS PE=1 SV=1	1	3	3	3	13	13	13	43.759	385	0	16.762	13	3				692	1281;2978;5911	True;True;True	1300;3035;6009	1910;4477;9726	2610;6123;13603	2610;6123;13603
C1QBP	Complement component 1 Q subcomponent-binding protein, mitochondrial	20571000	Q07021	Q07021	2	2	2	sp|Q07021|C1QBP_HUMAN Complement component 1 Q subcomponent-binding protein, mitochondrial OS=Homo sapiens GN=C1QBP PE=1 SV=1	1	2	2	2	16.7	16.7	16.7	31.362	282	0	50.085	16.7	4				712	409;6443	True;True	414;6551	558;10585;10586	723;14880;14881;14882	723;14880
TFPI2	Tissue factor pathway inhibitor 2	20299000	P48307	P48307	3	3	3	sp|P48307|TFPI2_HUMAN Tissue factor pathway inhibitor 2 OS=Homo sapiens GN=TFPI2 PE=1 SV=1	1	3	3	3	19.1	19.1	19.1	26.934	235	0	24.263	19.1	2				546	3651;4333;5961	True;True;True	3716;4405;6060	5764;6934;9797	7974;9657;13699	7974;9657;13699
CLSTN2	Calsyntenin-2	19879000	Q9H4D0	Q9H4D0	4	4	4	sp|Q9H4D0|CSTN2_HUMAN Calsyntenin-2 OS=Homo sapiens GN=CLSTN2 PE=1 SV=2	1	4	4	4	6	6	6	107	955	0	32.937	6	3				944	1586;2882;4881;7122	True;True;True;True	1609;2936;4968;7236	2356;4334;7950;11587	3218;5916;11121;16268	3218;5916;11121;16268
IMPA1	Inositol monophosphatase 1	19834000	P29218	P29218	2	2	2	sp|P29218|IMPA1_HUMAN Inositol monophosphatase 1 OS=Homo sapiens GN=IMPA1 PE=1 SV=1	1	2	2	2	11.9	11.9	11.9	30.188	277	0	18.625	11.9	2				463	3931;5595	True;True	3996;5689	6179;9169	8530;12836	8530;12836
EFNB1	Ephrin-B1	19819000	P98172	P98172	2	2	2	sp|P98172|EFNB1_HUMAN Ephrin-B1 OS=Homo sapiens GN=EFNB1 PE=1 SV=1	1	2	2	2	12.4	12.4	12.4	38.006	346	0	39.403	12.4	2				686	3225;4542	True;True	3283;4618	5109;7338	7104;10272	7104;10272
CCT6A	T-complex protein 1 subunit zeta	19698000	P40227	P40227	5	5	5	sp|P40227|TCPZ_HUMAN T-complex protein 1 subunit zeta OS=Homo sapiens GN=CCT6A PE=1 SV=3	1	5	5	5	13	13	13	58.024	531	0	51.991	13	5				519	487;2543;2655;3289;6566	True;True;True;True;True	494;2593;2706;3347;6676	680;3854;4014;4015;5198;10769	888;5273;5491;5492;7230;15139	888;5273;5491;7230;15139
ANGPTL4	Angiopoietin-related protein 4	19643000	Q9BY76	Q9BY76	3	3	3	sp|Q9BY76|ANGL4_HUMAN Angiopoietin-related protein 4 OS=Homo sapiens GN=ANGPTL4 PE=1 SV=2	1	3	3	3	10.1	10.1	10.1	45.214	406	0	17.487	10.1	3				938	212;2998;6417	True;True;True	216;3055;6525	295;4510;10552	390;6164;14833	390;6164;14833
CRIM1	Cysteine-rich motor neuron 1 protein;Processed cysteine-rich motor neuron 1 protein	19024000	Q9NZV1	Q9NZV1	3	3	3	sp|Q9NZV1|CRIM1_HUMAN Cysteine-rich motor neuron 1 protein OS=Homo sapiens GN=CRIM1 PE=1 SV=1	1	3	3	3	4.3	4.3	4.3	113.74	1036	0	20.648	4.3	3				967	533;772;5968	True;True;True	540;781;6067	740;1167;9806	955;1549;13710	955;1549;13710
ARF1;ARF3;ARF5	ADP-ribosylation factor 1;ADP-ribosylation factor 3;ADP-ribosylation factor 5	19019000	P84077;P61204;P84085	P84077;P61204;P84085	3;3;2	3;3;2	2;2;1	sp|P84077|ARF1_HUMAN ADP-ribosylation factor 1 OS=Homo sapiens GN=ARF1 PE=1 SV=2;sp|P61204|ARF3_HUMAN ADP-ribosylation factor 3 OS=Homo sapiens GN=ARF3 PE=1 SV=2;sp|P84085|ARF5_HUMAN ADP-ribosylation factor 5 OS=Homo sapiens GN=ARF5 PE=1 SV=2	3	3	3	2	24.9	24.9	13.3	20.697	181;181;180	0	20.049	24.9	3				623	1003;3963;4707	True;True;True	1016;4029;4790	1501;6277;7610	2029;8700;10633	2029;8700;10633
FUCA1	Tissue alpha-L-fucosidase	18868000	P04066	P04066	3	3	3	sp|P04066|FUCO_HUMAN Tissue alpha-L-fucosidase OS=Homo sapiens GN=FUCA1 PE=1 SV=4	1	3	3	3	8.8	8.8	8.8	53.688	466	0	17.549	8.8	4				249	1102;5388;6231	True;True;True	1116;5481;6335	1659;8871;10249	2282;2283;12438;14362	2282;12438;14362
PEPD	Xaa-Pro dipeptidase	18753000	P12955	P12955	3	3	3	sp|P12955|PEPD_HUMAN Xaa-Pro dipeptidase OS=Homo sapiens GN=PEPD PE=1 SV=3	1	3	3	3	6.9	6.9	6.9	54.548	493	0	22.269	6.9	3				355	9;660;6733	True;True;True	9;669;6845	13;986;11024	19;1277;15481	19;1277;15481
FASN	Fatty acid synthase;[Acyl-carrier-protein] S-acetyltransferase;[Acyl-carrier-protein] S-malonyltransferase;3-oxoacyl-[acyl-carrier-protein] synthase;3-oxoacyl-[acyl-carrier-protein] reductase;3-hydroxyacyl-[acyl-carrier-protein] dehydratase;Enoyl-[acyl-carrier-protein] reductase;Oleoyl-[acyl-carrier-protein] hydrolase	18721000	P49327	P49327	5	5	5	sp|P49327|FAS_HUMAN Fatty acid synthase OS=Homo sapiens GN=FASN PE=1 SV=3	1	5	5	5	3.9	3.9	3.9	273.42	2511	0	31.008	3.9	4				553	1293;2657;3933;5698;6662	True;True;True;True;True	1312;2708;3998;5793;6772	1922;4041;6181;9385;10928	2626;5533;8532;13148;15361	2626;5533;8532;13148;15361
GMFB	Glia maturation factor beta	18565000	P60983;O60234	P60983	3;1	3;1	3;1	sp|P60983|GMFB_HUMAN Glia maturation factor beta OS=Homo sapiens GN=GMFB PE=1 SV=2	2	3	3	3	19	19	19	16.713	142;142	0	19.148	19	3				617	2071;4500;4829	True;True;True	2110;4575;4916	3098;7259;7858	4223;10154;10987	4223;10154;10987
AP2A1;AP2A2	AP-2 complex subunit alpha-1;AP-2 complex subunit alpha-2	18539000	O95782;O94973	O95782;O94973	3;2	3;2	3;2	sp|O95782|AP2A1_HUMAN AP-2 complex subunit alpha-1 OS=Homo sapiens GN=AP2A1 PE=1 SV=3;sp|O94973|AP2A2_HUMAN AP-2 complex subunit alpha-2 OS=Homo sapiens GN=AP2A2 PE=1 SV=2	2	3	3	3	3.4	3.4	3.4	107.54	977;939	0	18.477	3.4	2				212	375;1059;3105	True;True;True	380;1073;3163	518;1602;4938	681;2199;6890	681;2199;6890
RARS	Arginine--tRNA ligase, cytoplasmic	18366000	P54136	P54136	3	3	3	sp|P54136|SYRC_HUMAN Arginine--tRNA ligase, cytoplasmic OS=Homo sapiens GN=RARS PE=1 SV=2	1	3	3	3	5	5	5	75.378	660	0	18.087	5	3				585	4178;4300;6451	True;True;True	4247;4371;6559	6693;6863;10599	9330;9563;14898	9330;9563;14898
BSG	Basigin	18297000	P35613	P35613	2	2	2	sp|P35613|BASI_HUMAN Basigin OS=Homo sapiens GN=BSG PE=1 SV=2	1	2	2	2	7.3	7.3	7.3	42.2	385	0	17.195	7.3	2				507	2530;5509	True;True	2580;5603	3836;9031	5255;12642	5255;12642
ABHD14B	Alpha/beta hydrolase domain-containing protein 14B	18242000	Q96IU4	Q96IU4	2	2	2	sp|Q96IU4|ABHEB_HUMAN Protein ABHD14B OS=Homo sapiens GN=ABHD14B PE=1 SV=1	1	2	2	2	11	11	11	22.345	210	0	13.074	11	3				900	602;2187	True;True	609;2231	825;3309	1051;4531;4532	1051;4531
ATP5A1	ATP synthase subunit alpha, mitochondrial	17998000	P25705	P25705	3	3	3	sp|P25705|ATPA_HUMAN ATP synthase subunit alpha, mitochondrial OS=Homo sapiens GN=ATP5A1 PE=1 SV=1	1	3	3	3	8.5	8.5	8.5	59.75	553	0	38.755	8.5	3				440	613;2006;6046	True;True;True	621;2043;6146	840;2992;9958	1066;4078;13937	1066;4078;13937
CA12	Carbonic anhydrase 12	17897000	O43570	O43570	2	2	2	sp|O43570|CAH12_HUMAN Carbonic anhydrase 12 OS=Homo sapiens GN=CA12 PE=1 SV=1	1	2	2	2	9.3	9.3	9.3	39.45	354	0	14.177	9.3	3				156	2792;4221	True;True	2844;4292	4212;6761	5764;9418;9419	5764;9419
RPS18	40S ribosomal protein S18	17851000	P62269	P62269	2	2	2	sp|P62269|RS18_HUMAN 40S ribosomal protein S18 OS=Homo sapiens GN=RPS18 PE=1 SV=3	1	2	2	2	12.5	12.5	12.5	17.718	152	0	16.554	12.5	1				642	205;3372	True;True	209;3432	288;5339	382;7402	382;7402
RNASET2	Ribonuclease T2	17747000	O00584	O00584	2	2	2	sp|O00584|RNT2_HUMAN Ribonuclease T2 OS=Homo sapiens GN=RNASET2 PE=1 SV=2	1	2	2	2	9	9	9	29.48	256	0	12.442	9	2				125	3982;6939	True;True	4048;7052	6334;11346	8803;15939	8803;15939
TUBB3	Tubulin beta-3 chain	17668000	Q13509	Q13509	9	2	2	sp|Q13509|TBB3_HUMAN Tubulin beta-3 chain OS=Homo sapiens GN=TUBB3 PE=1 SV=2	1	9	2	2	30.2	11.3	11.3	50.432	450	0	17.364	30.2	2				744	282;404;2123;2541;2542;3357;3832;4818;5532	False;False;False;False;False;False;True;False;True	287;409;2164;2591;2592;3416;3897;4903;5626	390;552;3213;3851;3852;3853;5323;6039;7842;9056	506;716;4404;5270;5271;5272;7385;8337;10968;12672	506;716;4404;5271;5272;7385;8337;10968;12672
USP14	Ubiquitin carboxyl-terminal hydrolase 14	17628000	P54578	P54578	3	3	3	sp|P54578|UBP14_HUMAN Ubiquitin carboxyl-terminal hydrolase 14 OS=Homo sapiens GN=USP14 PE=1 SV=3	1	3	3	3	8.1	8.1	8.1	56.068	494	0	33.952	8.1	3				586	486;937;1983	True;True;True	493;948;2020	679;1396;2963	887;1865;4037	887;1865;4037
STIP1	Stress-induced-phosphoprotein 1	17429000	P31948	P31948	2	2	2	sp|P31948|STIP1_HUMAN Stress-induced-phosphoprotein 1 OS=Homo sapiens GN=STIP1 PE=1 SV=1	1	2	2	2	5.9	5.9	5.9	62.639	543	0	24.859	5.9	2				489	398;3840	True;True	403;3905	546;6053	710;8361	710;8361
RPS16	40S ribosomal protein S16	17347000	P62249	P62249	3	3	3	sp|P62249|RS16_HUMAN 40S ribosomal protein S16 OS=Homo sapiens GN=RPS16 PE=1 SV=2	1	3	3	3	14.4	14.4	14.4	16.445	146	0	23.669	14.4	3				639	1164;1638;4136	True;True;True	1178;1662;4205	1749;2433;6618	2396;3318;9237	2396;3318;9237
GLA	Alpha-galactosidase A	17216000	P06280	P06280	2	2	2	sp|P06280|AGAL_HUMAN Alpha-galactosidase A OS=Homo sapiens GN=GLA PE=1 SV=1	1	2	2	2	6.5	6.5	6.5	48.766	429	0	12.437	6.5	2				272	377;3671	True;True	382;3736	520;5788	684;7999	684;7999
RPS15A	40S ribosomal protein S15a	17131000	P62244	P62244	2	2	2	sp|P62244|RS15A_HUMAN 40S ribosomal protein S15a OS=Homo sapiens GN=RPS15A PE=1 SV=2	1	2	2	2	17.7	17.7	17.7	14.839	130	0	14.55	17.7	2				638	2972;7006	True;True	3029;7120	4469;11439	6113;16063	6113;16063
ATP1A3;ATP1A1;ATP1A2	Sodium/potassium-transporting ATPase subunit alpha-3;Sodium/potassium-transporting ATPase subunit alpha-1;Sodium/potassium-transporting ATPase subunit alpha-2	17110000	P13637;P05023;P50993;Q13733;P20648;P54707	P13637;P05023;P50993	3;3;2;1;1;1	3;3;2;1;1;1	3;3;2;1;1;1	sp|P13637|AT1A3_HUMAN Sodium/potassium-transporting ATPase subunit alpha-3 OS=Homo sapiens GN=ATP1A3 PE=1 SV=3;sp|P05023|AT1A1_HUMAN Sodium/potassium-transporting ATPase subunit alpha-1 OS=Homo sapiens GN=ATP1A1 PE=1 SV=1;sp|P50993|AT1A2_HUMAN Sodium/potas	6	3	3	3	3.5	3.5	3.5	111.75	1013;1023;1020;1029;1035;1039	0	24.102	3.5	3				260	4052;4215;6416	True;True;True	4121;4285;6524	6460;6750;10551	8989;9405;14832	8989;9405;14832
PVRL2	Nectin-2	17098000	Q92692	Q92692	2	2	2	sp|Q92692|NECT2_HUMAN Nectin-2 OS=Homo sapiens GN=NECTIN2 PE=1 SV=1	1	2	2	2	5	5	5	57.741	538	0	20.678	5	2				878	2207;6449	True;True	2251;6557	3341;10594	4575;14891	4575;14891
DCBLD2	Discoidin, CUB and LCCL domain-containing protein 2	17052000	Q96PD2	Q96PD2	2	2	2	sp|Q96PD2|DCBD2_HUMAN Discoidin, CUB and LCCL domain-containing protein 2 OS=Homo sapiens GN=DCBLD2 PE=1 SV=1	1	2	2	2	4	4	4	85.034	775	0	12.926	4	2				903	6703;7050	True;True	6814;7164	10983;11498	15428;16155	15428;16155
CANX	Calnexin	17049000	P27824	P27824	2	2	2	sp|P27824|CALX_HUMAN Calnexin OS=Homo sapiens GN=CANX PE=1 SV=2	1	2	2	2	4.7	4.7	4.7	67.567	592	0	13.239	4.7	2				457	3497;3650	True;True	3558;3715	5526;5763	7649;7973	7649;7973
ADAMTS12	A disintegrin and metalloproteinase with thrombospondin motifs 12	16990000	P58397	P58397	5	5	5	sp|P58397|ATS12_HUMAN A disintegrin and metalloproteinase with thrombospondin motifs 12 OS=Homo sapiens GN=ADAMTS12 PE=1 SV=2	1	5	5	5	3.8	3.8	3.8	177.67	1594	0	57.716	3.8	4				605	565;794;2849;3796;4687	True;True;True;True;True	572;804;2902;3861;4770	780;1197;4292;5998;7569	1001;1590;5861;8288;10582	1001;1590;5861;8288;10582
PSMA4	Proteasome subunit alpha type-4	16978000	P25789	P25789	3	3	3	sp|P25789|PSA4_HUMAN Proteasome subunit alpha type-4 OS=Homo sapiens GN=PSMA4 PE=1 SV=1	1	3	3	3	12.3	12.3	12.3	29.483	261	0	21.114	12.3	4				443	4115;5339;6452	True;True;True	4184;5431;6560	6584;8791;10600	9186;9187;12337;14899	9187;12337;14899
NAGLU	Alpha-N-acetylglucosaminidase;Alpha-N-acetylglucosaminidase 82 kDa form;Alpha-N-acetylglucosaminidase 77 kDa form	16745000	P54802	P54802	2	2	2	sp|P54802|ANAG_HUMAN Alpha-N-acetylglucosaminidase OS=Homo sapiens GN=NAGLU PE=1 SV=2	1	2	2	2	2.2	2.2	2.2	82.265	743	0	11.391	2.2	2				589	638;7059	True;True	646;7173	959;11508	1244;16167	1244;16167
DDT;DDTL	D-dopachrome decarboxylase;D-dopachrome decarboxylase-like protein	16501000	P30046;A6NHG4	P30046;A6NHG4	2;1	2;1	2;1	sp|P30046|DOPD_HUMAN D-dopachrome decarboxylase OS=Homo sapiens GN=DDT PE=1 SV=3;sp|A6NHG4|DDTL_HUMAN D-dopachrome decarboxylase-like protein OS=Homo sapiens GN=DDTL PE=2 SV=1	2	2	2	2	16.1	16.1	16.1	12.712	118;134	0	12.278	16.1	3				472	1673;2019	True;True	1700;2057	2494;3023	3401;4117;4118	3401;4117
HMGA2	High mobility group protein HMGI-C	16482000	P52926	P52926	3	3	3	sp|P52926|HMGA2_HUMAN High mobility group protein HMGI-C OS=Homo sapiens GN=HMGA2 PE=1 SV=1	1	3	3	3	50.5	50.5	50.5	11.832	109	0	35.444	50.5	4				580	2387;3693;3709	True;True;True	2437;3758;3774	3634;5814;5836;5837	4975;8028;8052;8053	4975;8028;8053
GREM1;GREM2	Gremlin-1;Gremlin-2	16446000	O60565;Q9H772	O60565;Q9H772	2;1	2;1	2;1	sp|O60565|GREM1_HUMAN Gremlin-1 OS=Homo sapiens GN=GREM1 PE=1 SV=1;sp|Q9H772|GREM2_HUMAN Gremlin-2 OS=Homo sapiens GN=GREM2 PE=2 SV=1	2	2	2	2	16.8	16.8	16.8	20.697	184;168	0	21.024	16.8	2				167	478;1980	True;True	485;2017	671;2960	878;4032	878;4032
CANT1	Soluble calcium-activated nucleotidase 1	16387000	Q8WVQ1	Q8WVQ1	3	3	3	sp|Q8WVQ1|CANT1_HUMAN Soluble calcium-activated nucleotidase 1 OS=Homo sapiens GN=CANT1 PE=1 SV=1	1	3	3	3	11.7	11.7	11.7	44.839	401	0	21.071	11.7	3				871	4;644;2092	True;True;True	4;652;2131	4;967;3158	4;1253;4330	4;1253;4330
ZYX	Zyxin	16090000	Q15942	Q15942	2	2	2	sp|Q15942|ZYX_HUMAN Zyxin OS=Homo sapiens GN=ZYX PE=1 SV=1	1	2	2	2	3.8	3.8	3.8	61.277	572	0	17.625	3.8	2				798	869;5729	True;True	879;5824	1302;9425	1735;13201	1735;13201
RAB11B;RAB11A	Ras-related protein Rab-11B;Ras-related protein Rab-11A	16037000	Q15907;P62491	Q15907;P62491	2;1	2;1	2;1	sp|Q15907|RB11B_HUMAN Ras-related protein Rab-11B OS=Homo sapiens GN=RAB11B PE=1 SV=4;sp|P62491|RB11A_HUMAN Ras-related protein Rab-11A OS=Homo sapiens GN=RAB11A PE=1 SV=3	2	2	2	2	8.7	8.7	8.7	24.488	218;216	0	12.762	8.7	2				797	4703;6903	True;True	4786;7016	7603;11288	10623;15849	10623;15849
SET;SETSIP	Protein SET;Protein SETSIP	15976000	Q01105;P0DME0	Q01105;P0DME0	2;1	2;1	2;1	sp|Q01105|SET_HUMAN Protein SET OS=Homo sapiens GN=SET PE=1 SV=3;sp|P0DME0|SETLP_HUMAN Protein SETSIP OS=Homo sapiens GN=SETSIP PE=1 SV=1	2	2	2	2	15.9	15.9	15.9	33.488	290;302	0	43.492	15.9	2				691	3147;3381	True;True	3205;3441	4994;5350	6958;7418	6958;7418
TUBA1A;TUBA3C;TUBA3E	Tubulin alpha-1A chain;Tubulin alpha-3C/D chain;Tubulin alpha-3E chain	15880000	Q71U36;Q13748;Q6PEY2	Q71U36;Q13748;Q6PEY2	14;12;11	2;2;2	1;1;1	sp|Q71U36|TBA1A_HUMAN Tubulin alpha-1A chain OS=Homo sapiens GN=TUBA1A PE=1 SV=1;sp|Q13748|TBA3C_HUMAN Tubulin alpha-3C/D chain OS=Homo sapiens GN=TUBA3C PE=1 SV=3;sp|Q6PEY2|TBA3E_HUMAN Tubulin alpha-3E chain OS=Homo sapiens GN=TUBA3E PE=1 SV=2	3	14	2	1	47	6	3.1	50.135	451;450;450	0	16.592	47	6				832	608;622;673;1411;1634;1986;3258;4050;4715;5065;5066;6109;6123;6534	False;False;False;False;False;False;False;True;False;False;False;False;True;False	615;630;682;1433;1658;2023;3316;4119;4798;5155;5156;6209;6223;6644	832;833;858;859;1002;2101;2429;2969;2970;5149;5150;5151;5152;6456;6457;6458;7619;7620;8274;8275;10051;10052;10070;10728;10729	1058;1059;1096;1097;1098;1299;2875;3311;3312;3313;4049;4050;7147;7148;7149;7150;7151;7152;8985;8986;8987;10643;10644;11555;11556;14072;14073;14074;14075;14102;14103;14104;15080;15081;15082;15083;15084	1058;1098;1299;2875;3312;4050;7148;8986;10644;11555;11556;14074;14103;15082
ACTR1A;ACTR1B	Alpha-centractin;Beta-centractin	15851000	P61163;P42025	P61163;P42025	2;1	2;1	2;1	sp|P61163|ACTZ_HUMAN Alpha-centractin OS=Homo sapiens GN=ACTR1A PE=1 SV=1;sp|P42025|ACTY_HUMAN Beta-centractin OS=Homo sapiens GN=ACTR1B PE=1 SV=1	2	2	2	2	7.7	7.7	7.7	42.613	376;376	0	12.613	7.7	2				622	1315;3431	True;True	1334;3491	1949;5424	2664;7514	2664;7514
ACTR2	Actin-related protein 2	15748000	P61160	P61160	2	2	2	sp|P61160|ARP2_HUMAN Actin-related protein 2 OS=Homo sapiens GN=ACTR2 PE=1 SV=1	1	2	2	2	9.1	9.1	9.1	44.76	394	0	19.075	9.1	2				621	797;3859	True;True	807;3924	1201;6083	1594;8405	1594;8405
PGLS	6-phosphogluconolactonase	15672000	O95336	O95336	2	2	2	sp|O95336|6PGL_HUMAN 6-phosphogluconolactonase OS=Homo sapiens GN=PGLS PE=1 SV=2	1	2	2	2	14.3	14.3	14.3	27.547	258	0	19.72	14.3	2				204	1710;3306	True;True	1738;3364	2540;5223	3463;7259	3463;7259
LAMB2	Laminin subunit beta-2	15663000	P55268	P55268	5	5	5	sp|P55268|LAMB2_HUMAN Laminin subunit beta-2 OS=Homo sapiens GN=LAMB2 PE=1 SV=2	1	5	5	5	4.2	4.2	4.2	195.98	1798	0	55.22	4.2	5				597	226;1234;3983;4513;7094	True;True;True;True;True	230;1250;4049;4588;7208	316;1838;6335;7293;11554	413;2509;8804;10205;16221	413;2509;8804;10205;16221
LAMP2	Lysosome-associated membrane glycoprotein 2	15602000	P13473	P13473	2	2	2	sp|P13473|LAMP2_HUMAN Lysosome-associated membrane glycoprotein 2 OS=Homo sapiens GN=LAMP2 PE=1 SV=2	1	2	2	2	3.7	3.7	3.7	44.96	410	0	11.647	3.7	2				358	3380;5581	True;True	3440;5675	5349;9152	7417;12813	7417;12813
PA2G4	Proliferation-associated protein 2G4	15560000	Q9UQ80	Q9UQ80	3	3	3	sp|Q9UQ80|PA2G4_HUMAN Proliferation-associated protein 2G4 OS=Homo sapiens GN=PA2G4 PE=1 SV=3	1	3	3	3	8.9	8.9	8.9	43.786	394	0	17.22	8.9	2				1000	27;2946;6110	True;True;True	27;3001;6210	32;4419;10053	39;6035;14076	39;6035;14076
2017-09-11	Septin-11	15455000	Q9NVA2	Q9NVA2	3	3	3	sp|Q9NVA2|SEP11_HUMAN Septin-11 OS=Homo sapiens GN=SEPT11 PE=1 SV=3	1	3	3	3	7.5	7.5	7.5	49.398	429	0	19.808	7.5	3				962	605;5646;5913	True;True;True	612;5740;6011	828;9235;9730	1054;12929;13611	1054;12929;13611
FKBP3	Peptidyl-prolyl cis-trans isomerase FKBP3	14976000	Q00688	Q00688	2	2	2	sp|Q00688|FKBP3_HUMAN Peptidyl-prolyl cis-trans isomerase FKBP3 OS=Homo sapiens GN=FKBP3 PE=1 SV=1	1	2	2	2	10.7	10.7	10.7	25.177	224	0	11.06	10.7	0				689	511;5487	True;True	518;5581	712;9006	926;12608	926;12608
BANF1	Barrier-to-autointegration factor;Barrier-to-autointegration factor, N-terminally processed	14831000	O75531	O75531	2	2	2	sp|O75531|BAF_HUMAN Barrier-to-autointegration factor OS=Homo sapiens GN=BANF1 PE=1 SV=1	1	2	2	2	21.3	21.3	21.3	10.058	89	0	12.293	21.3	2				186	686;1010	True;True	695;1023	1018;1509	1318;2038	1318;2038
SEMA7A	Semaphorin-7A	14780000	O75326	O75326	2	2	2	sp|O75326|SEM7A_HUMAN Semaphorin-7A OS=Homo sapiens GN=SEMA7A PE=1 SV=1	1	2	2	2	4.2	4.2	4.2	74.823	666	0	13.601	4.2	3				178	2356;4289	True;True	2406;4360	3596;6847;6848	4930;9546;9547	4930;9546
PTGR1	Prostaglandin reductase 1	14705000	Q14914	Q14914	2	2	2	sp|Q14914|PTGR1_HUMAN Prostaglandin reductase 1 OS=Homo sapiens GN=PTGR1 PE=1 SV=2	1	2	2	2	9.4	9.4	9.4	35.869	329	0	16.34	9.4	3				770	3107;6071	True;True	3165;6171	4941;9996;9997	6894;13989;13990	6894;13990
YBX1	Nuclease-sensitive element-binding protein 1	14677000	P67809	P67809	3	3	3	sp|P67809|YBOX1_HUMAN Nuclease-sensitive element-binding protein 1 OS=Homo sapiens GN=YBX1 PE=1 SV=3	1	3	3	3	19.1	19.1	19.1	35.924	324	0	33.094	19.1	3				666	13;1513;2267	True;True;True	13;1535;2313	17;2257;3471	24;3093;4776	24;3093;4776
ST3GAL1	CMP-N-acetylneuraminate-beta-galactosamide-alpha-2,3-sialyltransferase 1	14672000	Q11201	Q11201	2	2	2	sp|Q11201|SIA4A_HUMAN CMP-N-acetylneuraminate-beta-galactosamide-alpha-2,3-sialyltransferase 1 OS=Homo sapiens GN=ST3GAL1 PE=2 SV=1	1	2	2	2	8.2	8.2	8.2	39.075	340	0	18.594	8.2	2				726	1848;7264	True;True	1881;7379	2735;11912	3715;16745	3715;16745
ALDH1A1;ALDH2	Retinal dehydrogenase 1;Aldehyde dehydrogenase, mitochondrial	14669000	P00352;P05091	P00352;P05091	2;1	2;1	2;1	sp|P00352|AL1A1_HUMAN Retinal dehydrogenase 1 OS=Homo sapiens GN=ALDH1A1 PE=1 SV=2;sp|P05091|ALDH2_HUMAN Aldehyde dehydrogenase, mitochondrial OS=Homo sapiens GN=ALDH2 PE=1 SV=2	2	2	2	2	6.6	6.6	6.6	54.861	501;517	0	18.917	6.6	2				218	3617;3784	True;True	3681;3849	5720;5982	7923;8269	7923;8269
PDLIM5	PDZ and LIM domain protein 5	14492000	Q96HC4	Q96HC4	2	2	2	sp|Q96HC4|PDLI5_HUMAN PDZ and LIM domain protein 5 OS=Homo sapiens GN=PDLIM5 PE=1 SV=5	1	2	2	2	3.7	3.7	3.7	63.944	596	0	13.407	3.7	2				898	514;2010	True;True	521;2047	716;2997	931;4083	931;4083
PDGFRL	Platelet-derived growth factor receptor-like protein	14317000	Q15198	Q15198	2	2	2	sp|Q15198|PGFRL_HUMAN Platelet-derived growth factor receptor-like protein OS=Homo sapiens GN=PDGFRL PE=1 SV=1	1	2	2	2	6.4	6.4	6.4	41.86	375	0	13.898	6.4	2				783	3255;6078	True;True	3313;6178	5144;10009	7142;14009	7142;14009
KIAA0319L	Dyslexia-associated protein KIAA0319-like protein	14254000	Q8IZA0	Q8IZA0	2	2	2	sp|Q8IZA0|K319L_HUMAN Dyslexia-associated protein KIAA0319-like protein OS=Homo sapiens GN=KIAA0319L PE=1 SV=2	1	2	2	2	2.4	2.4	2.4	115.66	1049	0	32.283	2.4	2				850	36;6229	True;True	36;6333	42;10247	49;14360	49;14360
PSAT1	Phosphoserine aminotransferase	13915000	Q9Y617	Q9Y617	3	3	3	sp|Q9Y617|SERC_HUMAN Phosphoserine aminotransferase OS=Homo sapiens GN=PSAT1 PE=1 SV=2	1	3	3	3	11.6	11.6	11.6	40.422	370	0	21.858	11.6	3				1015	335;1029;5782	True;True;True	340;1043;5878	455;1543;9507	594;2094;13304	594;2094;13304
IDH1	Isocitrate dehydrogenase [NADP] cytoplasmic	13912000	O75874	O75874	3	3	3	sp|O75874|IDHC_HUMAN Isocitrate dehydrogenase [NADP] cytoplasmic OS=Homo sapiens GN=IDH1 PE=1 SV=2	1	3	3	3	8.2	8.2	8.2	46.659	414	0	18.431	8.2	3				193	2072;5492;6454	True;True;True	2111;5586;6562	3099;9011;10603	4224;12615;14902	4224;12615;14902
PFN2	Profilin-2	13900000	P35080	P35080	2	2	2	sp|P35080|PROF2_HUMAN Profilin-2 OS=Homo sapiens GN=PFN2 PE=1 SV=3	1	2	2	2	20.7	20.7	20.7	15.046	140	0	19.699	20.7	2				497	1324;5772	True;True	1343;5868	1963;9493	2685;13288	2685;13288
NES	Nestin	13895000	P48681	P48681	3	3	3	sp|P48681|NEST_HUMAN Nestin OS=Homo sapiens GN=NES PE=1 SV=2	1	3	3	3	2.9	2.9	2.9	177.44	1621	0	34.518	2.9	3				549	328;3584;5639	True;True;True	333;3647;5733	448;5665;9223	587;7858;12914	587;7858;12914
ANGPT1	Angiopoietin-1	13891000	Q15389	Q15389	2	2	2	sp|Q15389|ANGP1_HUMAN Angiopoietin-1 OS=Homo sapiens GN=ANGPT1 PE=1 SV=2	1	2	2	2	4.8	4.8	4.8	57.512	498	0	18.384	4.8	2				788	994;5080	True;True	1007;5170	1491;8291	2017;11574	2017;11574
PTGES3	Prostaglandin E synthase 3	13802000	Q15185	Q15185	2	2	2	sp|Q15185|TEBP_HUMAN Prostaglandin E synthase 3 OS=Homo sapiens GN=PTGES3 PE=1 SV=1	1	2	2	2	18.8	18.8	18.8	18.697	160	0	16.177	18.8	2				782	3008;4411	True;True	3065;4484	4529;7049	6196;9823	6196;9823
AP1G1	AP-1 complex subunit gamma-1	13567000	O43747	O43747	2	2	2	sp|O43747|AP1G1_HUMAN AP-1 complex subunit gamma-1 OS=Homo sapiens GN=AP1G1 PE=1 SV=5	1	2	2	2	2.7	2.7	2.7	91.35	822	0	10.731	2.7	2				159	3256;7258	True;True	3314;7373	5145;11904	7143;16737	7143;16737
PSMB5	Proteasome subunit beta type-5	13469000	P28074	P28074	3	3	3	sp|P28074|PSB5_HUMAN Proteasome subunit beta type-5 OS=Homo sapiens GN=PSMB5 PE=1 SV=3	1	3	3	3	13.3	13.3	13.3	28.48	263	0	25.718	13.3	2				459	299;556;1007	True;True;True	304;563;1020	416;769;1506	549;990;2035	549;990;2035
DLD	Dihydrolipoyl dehydrogenase, mitochondrial	13431000	P09622	P09622	2	2	2	sp|P09622|DLDH_HUMAN Dihydrolipoyl dehydrogenase, mitochondrial OS=Homo sapiens GN=DLD PE=1 SV=2	1	2	2	2	4.7	4.7	4.7	54.177	509	0	10.295	4.7	2				321	401;6384	True;True	406;6492	549;10513	713;14786	713;14786
PHPT1	14 kDa phosphohistidine phosphatase	13428000	Q9NRX4	Q9NRX4	2	2	2	sp|Q9NRX4|PHP14_HUMAN 14 kDa phosphohistidine phosphatase OS=Homo sapiens GN=PHPT1 PE=1 SV=1	1	2	2	2	18.4	18.4	18.4	13.832	125	0	21.747	18.4	2				960	5007;6952	True;True	5097;7066	8167;11362	11423;15956	11423;15956
RPS9	40S ribosomal protein S9	13401000	P46781	P46781	3	3	3	sp|P46781|RS9_HUMAN 40S ribosomal protein S9 OS=Homo sapiens GN=RPS9 PE=1 SV=3	1	3	3	3	14.4	14.4	14.4	22.591	194	0	16.458	14.4	3				538	1704;3891;3936	True;True;True	1731;3956;4001	2530;6126;6184	3448;8464;8536	3448;8464;8536
STMN1	Stathmin	13290000	P16949	P16949	3	3	3	sp|P16949|STMN1_HUMAN Stathmin OS=Homo sapiens GN=STMN1 PE=1 SV=3	1	3	3	3	23.5	23.5	23.5	17.302	149	0	21.836	23.5	3				389	536;547;5621	True;True;True	543;554;5715	744;758;9202	961;977;12885	961;977;12885
ARHGAP1	Rho GTPase-activating protein 1	13201000	Q07960	Q07960	2	2	2	sp|Q07960|RHG01_HUMAN Rho GTPase-activating protein 1 OS=Homo sapiens GN=ARHGAP1 PE=1 SV=1	1	2	2	2	6.2	6.2	6.2	50.435	439	0	12.318	6.2	2				715	3221;4781	True;True	3279;4864	5102;7781	7095;10892	7095;10892
CTSF	Cathepsin F	13127000	Q9UBX1	Q9UBX1	2	2	2	sp|Q9UBX1|CATF_HUMAN Cathepsin F OS=Homo sapiens GN=CTSF PE=1 SV=1	1	2	2	2	6.6	6.6	6.6	53.365	484	0	25.782	6.6	2				978	49;5873	True;True	49;5971	67;9638	90;13486	90;13486
NAP1L1;NAP1L4	Nucleosome assembly protein 1-like 1;Nucleosome assembly protein 1-like 4	13013000	P55209;Q99733	P55209;Q99733	2;1	2;1	2;1	sp|P55209|NP1L1_HUMAN Nucleosome assembly protein 1-like 1 OS=Homo sapiens GN=NAP1L1 PE=1 SV=1;sp|Q99733|NP1L4_HUMAN Nucleosome assembly protein 1-like 4 OS=Homo sapiens GN=NAP1L4 PE=1 SV=1	2	2	2	2	6.9	6.9	6.9	45.374	391;375	0	14.728	6.9	2				595	2245;3868	True;True	2290;3933	3433;6093	4721;8422	4721;8422
HN1	Hematological and neurological expressed 1 protein;Hematological and neurological expressed 1 protein, N-terminally processed	12952000	Q9UK76	Q9UK76	2	2	2	sp|Q9UK76|HN1_HUMAN Hematological and neurological expressed 1 protein OS=Homo sapiens GN=HN1 PE=1 SV=3	1	2	2	2	25.3	25.3	25.3	16.014	154	0	36.072	25.3	2				988	5808;6672	True;True	5904;6782	9540;10941	13349;15377	13349;15377
CHID1	Chitinase domain-containing protein 1	12899000	Q9BWS9	Q9BWS9	3	3	3	sp|Q9BWS9|CHID1_HUMAN Chitinase domain-containing protein 1 OS=Homo sapiens GN=CHID1 PE=1 SV=1	1	3	3	3	12.7	12.7	12.7	44.94	393	0	23.949	12.7	3				934	1326;4139;4858	True;True;True	1345;4208;4945	1965;6621;7903	2687;9240;11056	2687;9240;11056
IPO7	Importin-7	12836000	O95373	O95373	3	3	3	sp|O95373|IPO7_HUMAN Importin-7 OS=Homo sapiens GN=IPO7 PE=1 SV=1	1	3	3	3	4.3	4.3	4.3	119.52	1038	0	29.974	4.3	2				205	276;1413;1751	True;True;True	281;1435;1783	383;2103;2611	498;2877;3557	498;2877;3557
HNRNPA1	Heterogeneous nuclear ribonucleoprotein A1;Heterogeneous nuclear ribonucleoprotein A1, N-terminally processed	12817000	P09651;Q32P51	P09651	3;1	3;1	3;1	sp|P09651|ROA1_HUMAN Heterogeneous nuclear ribonucleoprotein A1 OS=Homo sapiens GN=HNRNPA1 PE=1 SV=5	2	3	3	3	11.8	11.8	11.8	38.746	372;320	0	28.372	11.8	4				322	2442;4795;5508	True;True;True	2492;4878;5602	3720;7799;9029;9030	5092;10912;12640;12641	5092;10912;12641
2017-09-02	Septin-2	12772000	Q15019	Q15019	2	2	2	sp|Q15019|SEPT2_HUMAN Septin-2 OS=Homo sapiens GN=SEPT2 PE=1 SV=1	1	2	2	2	6.4	6.4	6.4	41.487	361	0	10.425	6.4	1				773	3303;6111	True;True	3361;6211	5219;10054	7255;14077	7255;14077
SEC31A	Protein transport protein Sec31A	12739000	O94979	O94979	2	2	2	sp|O94979|SC31A_HUMAN Protein transport protein Sec31A OS=Homo sapiens GN=SEC31A PE=1 SV=3	1	2	2	2	2.5	2.5	2.5	133.01	1220	0	15.263	2.5	1				201	1809;4770	True;True	1841;4853	2686;7768	3656;10870	3656;10870
HNRNPK	Heterogeneous nuclear ribonucleoprotein K	12677000	P61978	P61978	2	2	2	sp|P61978|HNRPK_HUMAN Heterogeneous nuclear ribonucleoprotein K OS=Homo sapiens GN=HNRNPK PE=1 SV=1	1	2	2	2	6.3	6.3	6.3	50.976	463	0	22.75	6.3	2				631	3277;5996	True;True	3335;6095	5177;9854	7196;13769	7196;13769
GBA	Glucosylceramidase	12500000	P04062	P04062	2	2	2	sp|P04062|GLCM_HUMAN Glucosylceramidase OS=Homo sapiens GN=GBA PE=1 SV=3	1	2	2	2	6.9	6.9	6.9	59.716	536	0	19.741	6.9	2				248	392;5915	True;True	397;6013	540;9732	704;13614	704;13614
PRKAR1A	cAMP-dependent protein kinase type I-alpha regulatory subunit;cAMP-dependent protein kinase type I-alpha regulatory subunit, N-terminally processed	12348000	P10644	P10644	3	3	3	sp|P10644|KAP0_HUMAN cAMP-dependent protein kinase type I-alpha regulatory subunit OS=Homo sapiens GN=PRKAR1A PE=1 SV=1	1	3	3	3	11	11	11	42.981	381	0	19.343	11	3				335	4001;4859;6808	True;True;True	4070;4946;6920	6365;7904;11123	8854;11057;15609	8854;11057;15609
SMPDL3A	Acid sphingomyelinase-like phosphodiesterase 3a	12210000	Q92484	Q92484	2	2	2	sp|Q92484|ASM3A_HUMAN Acid sphingomyelinase-like phosphodiesterase 3a OS=Homo sapiens GN=SMPDL3A PE=1 SV=2	1	2	2	2	7.9	7.9	7.9	51.26	453	0	10.765	7.9	1				875	4044;4786	True;True	4113;4869	6449;7788	8978;10899	8978;10899
GBE1	1,4-alpha-glucan-branching enzyme	12128000	Q04446	Q04446	3	3	3	sp|Q04446|GLGB_HUMAN 1,4-alpha-glucan-branching enzyme OS=Homo sapiens GN=GBE1 PE=1 SV=3	1	3	3	3	5.1	5.1	5.1	80.473	702	0	17.54	5.1	3				701	2094;4134;6350	True;True;True	2133;4203;6457	3160;6615;10467	4333;9229;14716	4333;9229;14716
MAPRE1	Microtubule-associated protein RP/EB family member 1	12047000	Q15691	Q15691	2	2	2	sp|Q15691|MARE1_HUMAN Microtubule-associated protein RP/EB family member 1 OS=Homo sapiens GN=MAPRE1 PE=1 SV=3	1	2	2	2	9	9	9	29.999	268	0	11.621	9	2				793	2011;3339	True;True	2048;3397	2998;5293	4084;7348	4084;7348
FMOD	Fibromodulin	11938000	Q06828	Q06828	2	2	2	sp|Q06828|FMOD_HUMAN Fibromodulin OS=Homo sapiens GN=FMOD PE=1 SV=2	1	2	2	2	5.6	5.6	5.6	43.178	376	0	10.931	5.6	1				709	5662;7177	True;True	5757;7291	9329;11700	13073;16437	13073;16437
TGFB1	Transforming growth factor beta-1;Latency-associated peptide	11826000	P01137	P01137	3	3	3	sp|P01137|TGFB1_HUMAN Transforming growth factor beta-1 OS=Homo sapiens GN=TGFB1 PE=1 SV=2	1	3	3	3	13.3	13.3	13.3	44.341	390	0	25.531	13.3	2				236	2904;6344;6465	True;True;True	2959;6451;6573	4361;10460;10619	5949;14708;14923	5949;14708;14923
PSME1	Proteasome activator complex subunit 1	11821000	Q06323	Q06323	3	3	3	sp|Q06323|PSME1_HUMAN Proteasome activator complex subunit 1 OS=Homo sapiens GN=PSME1 PE=1 SV=1	1	3	3	3	12.4	12.4	12.4	28.723	249	0	18.455	12.4	3				707	3522;4627;5097	True;True;True	3584;4710;5187	5558;7496;8311	7690;10480;11599	7690;10480;11599
COX6B1	Cytochrome c oxidase subunit 6B1	11711000	P14854	P14854	2	2	2	sp|P14854|CX6B1_HUMAN Cytochrome c oxidase subunit 6B1 OS=Homo sapiens GN=COX6B1 PE=1 SV=2	1	2	2	2	26.7	26.7	26.7	10.192	86	0	13.865	26.7	2				373	2500;4640	True;True	2550;4723	3793;7512	5205;10501	5205;10501
S100A13	Protein S100-A13	11650000	Q99584	Q99584	2	2	2	sp|Q99584|S10AD_HUMAN Protein S100-A13 OS=Homo sapiens GN=S100A13 PE=1 SV=1	1	2	2	2	21.4	21.4	21.4	11.471	98	0	12.492	21.4	2				916	3588;5637	True;True	3652;5731	5672;9221	7866;12910	7866;12910
PFKP	ATP-dependent 6-phosphofructokinase, platelet type	11622000	Q01813	Q01813	3	3	3	sp|Q01813|PFKAP_HUMAN ATP-dependent 6-phosphofructokinase, platelet type OS=Homo sapiens GN=PFKP PE=1 SV=2	1	3	3	3	5.1	5.1	5.1	85.595	784	0	18.473	5.1	3				696	12;1929;2561	True;True;True	12;1966;2611	16;2867;3879	23;3895;3896;5305	23;3896;5305
TXNL1	Thioredoxin-like protein 1	11566000	O43396	O43396	3	3	3	sp|O43396|TXNL1_HUMAN Thioredoxin-like protein 1 OS=Homo sapiens GN=TXNL1 PE=1 SV=3	1	3	3	3	17	17	17	32.251	289	0	38.977	17	3				152	198;3210;5504	True;True;True	202;3268;5598	278;5087;9025	368;7075;12636	368;7075;12636
PSMD5	26S proteasome non-ATPase regulatory subunit 5	11369000	Q16401	Q16401	2	2	2	sp|Q16401|PSMD5_HUMAN 26S proteasome non-ATPase regulatory subunit 5 OS=Homo sapiens GN=PSMD5 PE=1 SV=3	1	2	2	2	4.4	4.4	4.4	56.195	504	0	25.915	4.4	2				803	42;3996	True;True	42;4065	52;6360	71;8847	71;8847
NTM	Neurotrimin	11327000	Q9P121	Q9P121	4	4	4	sp|Q9P121|NTRI_HUMAN Neurotrimin OS=Homo sapiens GN=NTM PE=1 SV=1	1	4	4	4	21.2	21.2	21.2	37.971	344	0	52.504	21.2	4				968	625;1806;2827;5838	True;True;True;True	633;1838;2880;5936	862;2682;4266;9595	1101;3652;5829;13425	1101;3652;5829;13425
PPP1CA;PPP1CC	Serine/threonine-protein phosphatase PP1-alpha catalytic subunit;Serine/threonine-protein phosphatase PP1-gamma catalytic subunit	11232000	P62136;P36873	P62136;P36873	3;2	3;2	2;1	sp|P62136|PP1A_HUMAN Serine/threonine-protein phosphatase PP1-alpha catalytic subunit OS=Homo sapiens GN=PPP1CA PE=1 SV=1;sp|P36873|PP1G_HUMAN Serine/threonine-protein phosphatase PP1-gamma catalytic subunit OS=Homo sapiens GN=PPP1CC PE=1 SV=1	2	3	3	2	9.7	9.7	7	37.512	330;323	0	15.945	9.7	0				634	3137;3537;4217	True;True;True	3195;3599;4287	4982;5577;6752	6943;7726;9408	6943;7726;9408
STC1	Stanniocalcin-1	11109000	P52823	P52823	2	2	2	sp|P52823|STC1_HUMAN Stanniocalcin-1 OS=Homo sapiens GN=STC1 PE=1 SV=1	1	2	2	2	10.1	10.1	10.1	27.621	247	0	23.873	10.1	2				578	5665;6338	True;True	5760;6445	9332;10454	13076;14702	13076;14702
GSR	Glutathione reductase, mitochondrial	10936000	P00390	P00390	2	2	2	sp|P00390|GSHR_HUMAN Glutathione reductase, mitochondrial OS=Homo sapiens GN=GSR PE=1 SV=2	1	2	2	2	6.3	6.3	6.3	56.256	522	0	14.748	6.3	2				221	94;380	True;True	95;385	135;523	179;687	179;687
NPM1	Nucleophosmin	10910000	P06748	P06748	2	2	2	sp|P06748|NPM_HUMAN Nucleophosmin OS=Homo sapiens GN=NPM1 PE=1 SV=2	1	2	2	2	7.8	7.8	7.8	32.575	294	0	11.911	7.8	2				279	2726;4602	True;True	2778;4684	4125;7461	5644;10436	5644;10436
AKR1A1	Alcohol dehydrogenase [NADP(+)]	10896000	P14550	P14550	2	2	2	sp|P14550|AK1A1_HUMAN Alcohol dehydrogenase [NADP(+)] OS=Homo sapiens GN=AKR1A1 PE=1 SV=3	1	2	2	2	5.5	5.5	5.5	36.573	325	0	12.687	5.5	1				370	4596;5713	True;True	4678;5808	7455;9409	10429;13181	10429;13181
CAPZA2	F-actin-capping protein subunit alpha-2	10885000	P47755	P47755	3	2	2	sp|P47755|CAZA2_HUMAN F-actin-capping protein subunit alpha-2 OS=Homo sapiens GN=CAPZA2 PE=1 SV=3	1	3	2	2	13.6	10.1	10.1	32.949	286	0	15.488	13.6	2				543	108;2204;4155	True;True;False	111;2248;4224	154;3338;6667	203;4572;9299	203;4572;9299
TCEB1	Transcription elongation factor B polypeptide 1	10762000	Q15369	Q15369	2	2	2	sp|Q15369|ELOC_HUMAN Transcription elongation factor B polypeptide 1 OS=Homo sapiens GN=TCEB1 PE=1 SV=1	1	2	2	2	19.6	19.6	19.6	12.473	112	0	11.077	19.6	0				787	1611;4063	True;True	1634;4132	2390;6478	3267;9009	3267;9009
EIF4B	Eukaryotic translation initiation factor 4B	10726000	P23588	P23588	2	2	2	sp|P23588|IF4B_HUMAN Eukaryotic translation initiation factor 4B OS=Homo sapiens GN=EIF4B PE=1 SV=2	1	2	2	2	2.6	2.6	2.6	69.15	611	0	10.326	2.6	2				433	2623;5594	True;True	2674;5688	3972;9168	5430;12835	5430;12835
COPG1;COPG2	Coatomer subunit gamma-1;Coatomer subunit gamma-2	10704000	Q9Y678;Q9UBF2	Q9Y678;Q9UBF2	2;1	2;1	2;1	sp|Q9Y678|COPG1_HUMAN Coatomer subunit gamma-1 OS=Homo sapiens GN=COPG1 PE=1 SV=1;sp|Q9UBF2|COPG2_HUMAN Coatomer subunit gamma-2 OS=Homo sapiens GN=COPG2 PE=1 SV=1	2	2	2	2	2.7	2.7	2.7	97.717	874;871	0	14.425	2.7	2				1017	4833;5584	True;True	4920;5678	7865;9155	11002;12816	11002;12816
GARS	Glycine--tRNA ligase	10670000	P41250	P41250	2	2	2	sp|P41250|SYG_HUMAN Glycine--tRNA ligase OS=Homo sapiens GN=GARS PE=1 SV=3	1	2	2	2	2.8	2.8	2.8	83.165	739	0	11.059	2.8	2				526	4132;6028	True;True	4201;6128	6613;9935	9227;13896	9227;13896
FABP5	Fatty acid-binding protein, epidermal	10630000	Q01469;A8MUU1	Q01469	3;1	3;1	3;1	sp|Q01469|FABP5_HUMAN Fatty acid-binding protein, epidermal OS=Homo sapiens GN=FABP5 PE=1 SV=3	2	3	3	3	30.4	30.4	30.4	15.164	135;101	0	20.91	30.4	2				693	2003;6241;6285	True;True;True	2040;6345;6390	2987;10263;10328	4070;14382;14471	4070;14382;14471
CRTAP	Cartilage-associated protein	10499000	O75718	O75718	3	3	3	sp|O75718|CRTAP_HUMAN Cartilage-associated protein OS=Homo sapiens GN=CRTAP PE=1 SV=1	1	3	3	3	8.2	8.2	8.2	46.561	401	0	18.792	8.2	3				189	266;3941;5676	True;True;True	271;4006;5771	371;6189;9356	485;8541;13111	485;8541;13111
CDH5	Cadherin-5	10240000	P33151	P33151	2	2	2	sp|P33151|CADH5_HUMAN Cadherin-5 OS=Homo sapiens GN=CDH5 PE=1 SV=5	1	2	2	2	2.7	2.7	2.7	87.527	784	0	11.55	2.7	2				493	1680;7248	True;True	1707;7363	2503;11891	3413;16719	3413;16719
TFG	Protein TFG	10197000	Q92734	Q92734	2	2	2	sp|Q92734|TFG_HUMAN Protein TFG OS=Homo sapiens GN=TFG PE=1 SV=2	1	2	2	2	5	5	5	43.447	400	0	12.772	5	1				879	4183;4421	True;True	4252;4494	6706;7062	9344;9837	9344;9837
RRBP1	Ribosome-binding protein 1	10161000	Q9P2E9	Q9P2E9	2	2	2	sp|Q9P2E9|RRBP1_HUMAN Ribosome-binding protein 1 OS=Homo sapiens GN=RRBP1 PE=1 SV=4	1	2	2	2	1.8	1.8	1.8	152.47	1410	0	14.467	1.8	2				972	3029;6516	True;True	3086;6626	4601;10703	6318;15045	6318;15045
TNPO1;TNPO2	Transportin-1;Transportin-2	10125000	Q92973;O14787	Q92973;O14787	2;1	2;1	2;1	sp|Q92973|TNPO1_HUMAN Transportin-1 OS=Homo sapiens GN=TNPO1 PE=1 SV=2;sp|O14787|TNPO2_HUMAN Transportin-2 OS=Homo sapiens GN=TNPO2 PE=1 SV=3	2	2	2	2	2.6	2.6	2.6	102.35	898;897	0	12.955	2.6	2				885	1844;5152	True;True	1877;5242	2730;8394	3709;11722	3709;11722
SARS	Serine--tRNA ligase, cytoplasmic	10017000	P49591	P49591	2	2	2	sp|P49591|SYSC_HUMAN Serine--tRNA ligase, cytoplasmic OS=Homo sapiens GN=SARS PE=1 SV=3	1	2	2	2	4.7	4.7	4.7	58.777	514	0	10.843	4.7	2				556	3660;4147	True;True	3725;4216	5775;6649	7985;9275	7985;9275
CCT5	T-complex protein 1 subunit epsilon	9993800	P48643	P48643	3	3	3	sp|P48643|TCPE_HUMAN T-complex protein 1 subunit epsilon OS=Homo sapiens GN=CCT5 PE=1 SV=1	1	3	3	3	4.6	4.6	4.6	59.67	541	0	17.214	4.6	3				548	653;1396;5654	True;True;True	661;1418;5749	978;2082;9245	1266;2851;12940	1266;2851;12940
DCTN2	Dynactin subunit 2	9970800	Q13561	Q13561	3	3	3	sp|Q13561|DCTN2_HUMAN Dynactin subunit 2 OS=Homo sapiens GN=DCTN2 PE=1 SV=4	1	3	3	3	11	11	11	44.23	401	0	19.523	11	3				746	1752;4146;7016	True;True;True	1784;4215;7130	2612;6648;11452	3558;9274;16084	3558;9274;16084
EIF3A	Eukaryotic translation initiation factor 3 subunit A	9932100	Q14152	Q14152	3	3	3	sp|Q14152|EIF3A_HUMAN Eukaryotic translation initiation factor 3 subunit A OS=Homo sapiens GN=EIF3A PE=1 SV=1	1	3	3	3	2.2	2.2	2.2	166.57	1382	0	15.455	2.2	2				756	1819;5220;5274	True;True;True	1851;5311;5365	2699;8485;8564	3672;11852;11960	3672;11852;11960
TUBB6	Tubulin beta-6 chain	9849200	Q9BUF5	Q9BUF5	5	2	2	sp|Q9BUF5|TBB6_HUMAN Tubulin beta-6 chain OS=Homo sapiens GN=TUBB6 PE=1 SV=1	1	5	2	2	18.2	9.6	9.6	49.857	446	0	21.061	18.2	2				932	2123;4021;4560;4818;5557	False;False;True;False;True	2164;4090;4636;4903;5651	3213;6395;7363;7842;9086	4404;8894;8895;10300;10968;12721	4404;8895;10300;10968;12721
UBE2K	Ubiquitin-conjugating enzyme E2 K	9755700	P61086	P61086	2	2	2	sp|P61086|UBE2K_HUMAN Ubiquitin-conjugating enzyme E2 K OS=Homo sapiens GN=UBE2K PE=1 SV=3	1	2	2	2	13	13	13	22.406	200	0	12.274	13	1				618	423;3530	True;True	428;3592	574;5570	742;7716	742;7716
THBS4	Thrombospondin-4	9743900	P35443	P35443	5	2	2	sp|P35443|TSP4_HUMAN Thrombospondin-4 OS=Homo sapiens GN=THBS4 PE=1 SV=2	1	5	2	2	6.3	2.3	2.3	105.87	961	0	11.858	6.3	2				502	598;742;3159;4814;6975	False;True;False;True;False	605;751;3217;4899;7089	821;1117;5011;7838;11398	1047;1474;6979;10963;15999	1047;1474;6979;10963;15999
NAGA	Alpha-N-acetylgalactosaminidase	9632200	P17050	P17050	3	3	3	sp|P17050|NAGAB_HUMAN Alpha-N-acetylgalactosaminidase OS=Homo sapiens GN=NAGA PE=1 SV=2	1	3	3	3	9.7	9.7	9.7	46.564	411	0	20.159	9.7	3				390	519;3366;5260	True;True;True	526;3425;5351	722;5332;8544	937;7395;11928	937;7395;11928
PGM3	Phosphoacetylglucosamine mutase	9603200	O95394	O95394	2	2	2	sp|O95394|AGM1_HUMAN Phosphoacetylglucosamine mutase OS=Homo sapiens GN=PGM3 PE=1 SV=1	1	2	2	2	3.3	3.3	3.3	59.851	542	0	11.376	3.3	2				206	3122;6653	True;True	3180;6763	4961;10918	6918;15349	6918;15349
CNN3	Calponin-3	9413500	Q15417	Q15417	2	2	2	sp|Q15417|CNN3_HUMAN Calponin-3 OS=Homo sapiens GN=CNN3 PE=1 SV=1	1	2	2	2	6.7	6.7	6.7	36.413	329	0	10.719	6.7	2				790	1094;2459	True;True	1108;2509	1649;3738	2270;5114	2270;5114
RPL7	60S ribosomal protein L7	9375500	P18124	P18124	2	2	2	sp|P18124|RL7_HUMAN 60S ribosomal protein L7 OS=Homo sapiens GN=RPL7 PE=1 SV=1	1	2	2	2	10.1	10.1	10.1	29.225	248	0	12.976	10.1	2				403	3111;3499	True;True	3169;3560	4945;5528	6899;7651	6899;7651
ADAM15	Disintegrin and metalloproteinase domain-containing protein 15	9270100	Q13444	Q13444	3	3	3	sp|Q13444|ADA15_HUMAN Disintegrin and metalloproteinase domain-containing protein 15 OS=Homo sapiens GN=ADAM15 PE=1 SV=4	1	3	3	3	6.1	6.1	6.1	92.958	863	0	58.059	6.1	3				743	1774;5927;6915	True;True;True	1806;6025;7028	2643;9751;11304	3599;13642;15873	3599;13642;15873
PABPC1;PABPC1L;PABPC3;PABPC4	Polyadenylate-binding protein 1;Polyadenylate-binding protein 1-like;Polyadenylate-binding protein 3;Polyadenylate-binding protein 4	9154700	P11940;Q4VXU2;Q9H361;Q13310;Q5JQF8	P11940;Q4VXU2;Q9H361;Q13310	3;2;2;2;1	3;2;2;2;1	3;2;2;2;1	sp|P11940|PABP1_HUMAN Polyadenylate-binding protein 1 OS=Homo sapiens GN=PABPC1 PE=1 SV=2;sp|Q4VXU2|PAP1L_HUMAN Polyadenylate-binding protein 1-like OS=Homo sapiens GN=PABPC1L PE=2 SV=1;sp|Q9H361|PABP3_HUMAN Polyadenylate-binding protein 3 OS=Homo sapiens	5	3	3	3	6.6	6.6	6.6	70.67	636;614;631;644;200	0	21.568	6.6	3				347	412;2174;2453	True;True;True	417;2218;2503	562;3287;3731	727;4504;5106	727;4504;5106
MGAT2	Alpha-1,6-mannosyl-glycoprotein 2-beta-N-acetylglucosaminyltransferase	9088500	Q10469	Q10469	2	2	2	sp|Q10469|MGAT2_HUMAN Alpha-1,6-mannosyl-glycoprotein 2-beta-N-acetylglucosaminyltransferase OS=Homo sapiens GN=MGAT2 PE=1 SV=1	1	2	2	2	5.4	5.4	5.4	51.55	447	0	12.763	5.4	1				722	3687;6688	True;True	3752;6798	5807;10963	8021;15402	8021;15402
ARPC1A	Actin-related protein 2/3 complex subunit 1A	9035500	Q92747	Q92747	2	2	2	sp|Q92747|ARC1A_HUMAN Actin-related protein 2/3 complex subunit 1A OS=Homo sapiens GN=ARPC1A PE=1 SV=2	1	2	2	2	7.8	7.8	7.8	41.569	370	0	23.256	7.8	2				881	1129;5658	True;True	1143;5753	1702;9249	2338;12944	2338;12944
WARS	Tryptophan--tRNA ligase, cytoplasmic;T1-TrpRS;T2-TrpRS	8830900	P23381	P23381	2	2	2	sp|P23381|SYWC_HUMAN Tryptophan--tRNA ligase, cytoplasmic OS=Homo sapiens GN=WARS PE=1 SV=2	1	2	2	2	5.7	5.7	5.7	53.165	471	0	19.772	5.7	3				428	361;1159	True;True	366;1173	485;486;1742	633;634;2388	633;2388
NUDC	Nuclear migration protein nudC	8805000	Q9Y266	Q9Y266	2	2	2	sp|Q9Y266|NUDC_HUMAN Nuclear migration protein nudC OS=Homo sapiens GN=NUDC PE=1 SV=1	1	2	2	2	5.7	5.7	5.7	38.242	331	0	13.559	5.7	1				1003	4309;4508	True;True	4381;4583	6879;7270	9583;10168	9583;10168
MAN1B1	Endoplasmic reticulum mannosyl-oligosaccharide 1,2-alpha-mannosidase	8786800	Q9UKM7	Q9UKM7	2	2	2	sp|Q9UKM7|MA1B1_HUMAN Endoplasmic reticulum mannosyl-oligosaccharide 1,2-alpha-mannosidase OS=Homo sapiens GN=MAN1B1 PE=1 SV=2	1	2	2	2	4.9	4.9	4.9	79.579	699	0	10.071	4.9	2				989	3023;3391	True;True	3080;3451	4592;5361	6302;7432	6302;7432
CAPN1	Calpain-1 catalytic subunit	8629400	P07384	P07384	2	2	2	sp|P07384|CAN1_HUMAN Calpain-1 catalytic subunit OS=Homo sapiens GN=CAPN1 PE=1 SV=1	1	2	2	2	2.7	2.7	2.7	81.889	714	0	23.332	2.7	1				289	3910;4887	True;True	3975;4974	6152;7957	8498;11131	8498;11131
SYNCRIP;HNRNPR	Heterogeneous nuclear ribonucleoprotein Q;Heterogeneous nuclear ribonucleoprotein R	8447500	O60506;O43390	O60506;O43390	2;1	2;1	2;1	sp|O60506|HNRPQ_HUMAN Heterogeneous nuclear ribonucleoprotein Q OS=Homo sapiens GN=SYNCRIP PE=1 SV=2;sp|O43390|HNRPR_HUMAN Heterogeneous nuclear ribonucleoprotein R OS=Homo sapiens GN=HNRNPR PE=1 SV=1	2	2	2	2	4.7	4.7	4.7	69.602	623;633	0	13.9	4.7	2				165	2444;3864	True;True	2494;3929	3722;6088	5094;8410	5094;8410
FAT1	Protocadherin Fat 1;Protocadherin Fat 1, nuclear form	8371100	Q14517	Q14517	2	2	2	sp|Q14517|FAT1_HUMAN Protocadherin Fat 1 OS=Homo sapiens GN=FAT1 PE=1 SV=2	1	2	2	2	0.6	0.6	0.6	506.27	4588	0	10.305	0.6	2				763	2171;7030	True;True	2214;7144	3282;11468	4497;16111	4497;16111
RPL19	60S ribosomal protein L19	8293300	P84098	P84098	2	2	2	sp|P84098|RL19_HUMAN 60S ribosomal protein L19 OS=Homo sapiens GN=RPL19 PE=1 SV=1	1	2	2	2	13.3	13.3	13.3	23.466	196	0	21.916	13.3	2				682	4099;6927	True;True	4168;7040	6558;11325	9141;15905	9141;15905
MAP1LC3B;MAP1LC3B2;MAP1LC3A	Microtubule-associated proteins 1A/1B light chain 3B;Microtubule-associated proteins 1A/1B light chain 3 beta 2;Microtubule-associated proteins 1A/1B light chain 3A	8089300	Q9GZQ8;A6NCE7;Q9H492	Q9GZQ8;A6NCE7;Q9H492	2;2;1	2;2;1	2;2;1	sp|Q9GZQ8|MLP3B_HUMAN Microtubule-associated proteins 1A/1B light chain 3B OS=Homo sapiens GN=MAP1LC3B PE=1 SV=3;sp|A6NCE7|MP3B2_HUMAN Microtubule-associated proteins 1A/1B light chain 3 beta 2 OS=Homo sapiens GN=MAP1LC3B2 PE=2 SV=1;sp|Q9H492|MLP3A_HUMAN M	3	2	2	2	16.8	16.8	16.8	14.688	125;125;121	0	13.341	16.8	2				1	2102;3389	True;True	2141;3449	3172;5359	4349;7430	4349;7430
TGOLN2	Trans-Golgi network integral membrane protein 2	7991500	O43493	O43493	2	2	2	sp|O43493|TGON2_HUMAN Trans-Golgi network integral membrane protein 2 OS=Homo sapiens GN=TGOLN2 PE=1 SV=2	1	2	2	2	5.8	5.8	5.8	51.112	480	0	32.204	5.8	2				154	5531;5796	True;True	5625;5892	9055;9525	12671;13329	12671;13329
ETF1	Eukaryotic peptide chain release factor subunit 1	7960300	P62495	P62495	2	2	2	sp|P62495|ERF1_HUMAN Eukaryotic peptide chain release factor subunit 1 OS=Homo sapiens GN=ETF1 PE=1 SV=3	1	2	2	2	4.3	4.3	4.3	49.03	437	0	10.638	4.3	2				645	2214;3355	True;True	2259;3413	3367;5317	4614;7377	4614;7377
SERPINB8;SERPINB9	Serpin B8;Serpin B9	7895700	P50452;P50453;P30740;O75830	P50452;P50453	3;2;1;1	2;2;1;1	2;2;1;1	sp|P50452|SPB8_HUMAN Serpin B8 OS=Homo sapiens GN=SERPINB8 PE=1 SV=2;sp|P50453|SPB9_HUMAN Serpin B9 OS=Homo sapiens GN=SERPINB9 PE=1 SV=1	4	3	2	2	8	5.9	5.9	42.766	374;376;379;405	0	13.725	8	1				562	1968;4483;6081	True;True;False	2005;4556;6181	2946;7185;10012	4015;10013;14012	4015;10013;14012
EDF1	Endothelial differentiation-related factor 1	7884600	O60869	O60869	2	2	2	sp|O60869|EDF1_HUMAN Endothelial differentiation-related factor 1 OS=Homo sapiens GN=EDF1 PE=1 SV=1	1	2	2	2	18.2	18.2	18.2	16.368	148	0	15.956	18.2	2				172	158;3361	True;True	161;3420	226;5327	301;7390	301;7390
RDX	Radixin	7846000	P35241	P35241	10	4	4	sp|P35241|RADI_HUMAN Radixin OS=Homo sapiens GN=RDX PE=1 SV=1	1	10	4	4	15.4	8.1	8.1	68.563	583	0	21.638	15.4	4				500	166;438;1662;1922;3233;3411;3561;3937;4793;5064	True;False;False;True;False;True;False;False;True;False	169;443;1689;1959;3291;3471;3623;4002;4876;5154	235;592;593;2481;2858;5120;5121;5395;5623;6185;7797;8273	310;765;766;767;3383;3881;7117;7118;7119;7478;7795;7796;8537;10910;11554	310;766;3383;3881;7118;7478;7796;8537;10910;11554	106	348
PCMT1	Protein-L-isoaspartate(D-aspartate) O-methyltransferase	7788200	P22061	P22061	2	2	2	sp|P22061|PIMT_HUMAN Protein-L-isoaspartate(D-aspartate) O-methyltransferase OS=Homo sapiens GN=PCMT1 PE=1 SV=4	1	2	2	2	11	11	11	24.636	227	0	13.02	11	2				421	3576;5544	True;True	3639;5638	5651;9071	7839;12699	7839;12699
MAN2B2	Epididymis-specific alpha-mannosidase	7515900	Q9Y2E5	Q9Y2E5	2	2	2	sp|Q9Y2E5|MA2B2_HUMAN Epididymis-specific alpha-mannosidase OS=Homo sapiens GN=MAN2B2 PE=1 SV=4	1	2	2	2	1.9	1.9	1.9	113.98	1009	0	11.003	1.9	2				1006	2636;6213	True;True	2687;6317	3990;10217	5457;14309	5457;14309
SEMA3C	Semaphorin-3C	7381500	Q99985	Q99985	2	2	2	sp|Q99985|SEM3C_HUMAN Semaphorin-3C OS=Homo sapiens GN=SEMA3C PE=2 SV=2	1	2	2	2	2.5	2.5	2.5	85.206	751	0	11.938	2.5	2				921	6943;7126	True;True	7056;7240	11350;11610	15943;16294	15943;16294
JAG1	Protein jagged-1	7242600	P78504	P78504	2	2	2	sp|P78504|JAG1_HUMAN Protein jagged-1 OS=Homo sapiens GN=JAG1 PE=1 SV=3	1	2	2	2	2.6	2.6	2.6	133.8	1218	0	12.567	2.6	2				676	806;5971	True;True	816;6070	1212;9809	1610;13713	1610;13713
DDX39A;DDX39B	ATP-dependent RNA helicase DDX39A;Spliceosome RNA helicase DDX39B	6547900	O00148;Q13838	O00148;Q13838	2;2	2;2	2;2	sp|O00148|DX39A_HUMAN ATP-dependent RNA helicase DDX39A OS=Homo sapiens GN=DDX39A PE=1 SV=2;sp|Q13838|DX39B_HUMAN Spliceosome RNA helicase DDX39B OS=Homo sapiens GN=DDX39B PE=1 SV=1	2	2	2	2	4.7	4.7	4.7	49.129	427;428	0	12.561	4.7	2				115	1057;3350	True;True	1071;3408	1600;5307	2196;7364	2196;7364
CORO1B	Coronin-1B	6522500	Q9BR76	Q9BR76	2	2	2	sp|Q9BR76|COR1B_HUMAN Coronin-1B OS=Homo sapiens GN=CORO1B PE=1 SV=1	1	2	2	2	3.9	3.9	3.9	54.234	489	0	10.503	3.9	2				924	5285;6533	True;True	5377;6643	8582;10727	11981;15079	11981;15079
NOTCH3	Neurogenic locus notch homolog protein 3;Notch 3 extracellular truncation;Notch 3 intracellular domain	6343600	Q9UM47	Q9UM47	3	3	3	sp|Q9UM47|NOTC3_HUMAN Neurogenic locus notch homolog protein 3 OS=Homo sapiens GN=NOTCH3 PE=1 SV=2	1	3	3	3	1.6	1.6	1.6	243.63	2321	0	21.329	1.6	3				994	749;2844;4845	True;True;True	758;2897;4932	1134;4285;7880	1501;5853;11020	1501;5853;11020
TARS	Threonine--tRNA ligase, cytoplasmic	6329300	P26639	P26639	2	2	2	sp|P26639|SYTC_HUMAN Threonine--tRNA ligase, cytoplasmic OS=Homo sapiens GN=TARS PE=1 SV=3	1	2	2	2	3.2	3.2	3.2	83.434	723	0	11.966	3.2	1				450	148;6712	True;True	151;6824	212;10997	284;15446	284;15446
CNBP	Cellular nucleic acid-binding protein	6292400	P62633	P62633	2	2	2	sp|P62633|CNBP_HUMAN Cellular nucleic acid-binding protein OS=Homo sapiens GN=CNBP PE=1 SV=1	1	2	2	2	14.7	14.7	14.7	19.463	177	0	19.546	14.7	2				646	971;1009	True;True	984;1022	1443;1508	1925;2037	1925;2037
LTA4H	Leukotriene A-4 hydrolase	6271500	P09960	P09960	2	2	2	sp|P09960|LKHA4_HUMAN Leukotriene A-4 hydrolase OS=Homo sapiens GN=LTA4H PE=1 SV=2	1	2	2	2	4.7	4.7	4.7	69.284	611	0	27.957	4.7	2				325	281;1246	True;True	286;1263	389;1868	505;2562	505;2562
SELENBP1	Selenium-binding protein 1	6261600	Q13228	Q13228	2	2	2	sp|Q13228|SBP1_HUMAN Selenium-binding protein 1 OS=Homo sapiens GN=SELENBP1 PE=1 SV=2	1	2	2	2	4.2	4.2	4.2	52.39	472	0	10.867	4.2	1				737	1101;3549	True;True	1115;3611	1658;5603	2281;7769	2281;7769
COL14A1	Collagen alpha-1(XIV) chain	6115500	Q05707	Q05707	2	2	2	sp|Q05707|COEA1_HUMAN Collagen alpha-1(XIV) chain OS=Homo sapiens GN=COL14A1 PE=1 SV=3	1	2	2	2	2.1	2.1	2.1	193.51	1796	0	14.098	2.1	2				705	6874;7168	True;True	6987;7282	11248;11689	15803;16421	15803;16421
EIF4G1	Eukaryotic translation initiation factor 4 gamma 1	5968600	Q04637	Q04637	2	2	2	sp|Q04637|IF4G1_HUMAN Eukaryotic translation initiation factor 4 gamma 1 OS=Homo sapiens GN=EIF4G1 PE=1 SV=4	1	2	2	2	1.6	1.6	1.6	175.49	1599	0	13.859	1.6	2				702	1558;2971	True;True	1581;3028	2320;4468	3170;6112	3170;6112
SLIT3	Slit homolog 3 protein	5931800	O75094	O75094	2	2	2	sp|O75094|SLIT3_HUMAN Slit homolog 3 protein OS=Homo sapiens GN=SLIT3 PE=2 SV=3	1	2	2	2	1.4	1.4	1.4	167.71	1523	0	10.138	1.4	1				176	2498;3364	True;True	2548;3423	3791;5330	5203;7393	5203;7393
ARL3	ADP-ribosylation factor-like protein 3	5576100	P36405	P36405	2	2	2	sp|P36405|ARL3_HUMAN ADP-ribosylation factor-like protein 3 OS=Homo sapiens GN=ARL3 PE=1 SV=2	1	2	2	2	9.9	9.9	9.9	20.455	182	0	14.211	9.9	1				509	2621;3329	True;True	2672;3387	3969;5280	5426;7331	5426;7331
SERPINI1	Neuroserpin	5255100	Q99574	Q99574	2	2	2	sp|Q99574|NEUS_HUMAN Neuroserpin OS=Homo sapiens GN=SERPINI1 PE=1 SV=1	1	2	2	2	5.6	5.6	5.6	46.426	410	0	11.164	5.6	1				915	353;4991	True;True	358;5081	476;8143	622;11387	622;11387
HARS;HARS2	Histidine--tRNA ligase, cytoplasmic;Probable histidine--tRNA ligase, mitochondrial	5123600	P12081;P49590	P12081;P49590	2;1	2;1	2;1	sp|P12081|SYHC_HUMAN Histidine--tRNA ligase, cytoplasmic OS=Homo sapiens GN=HARS PE=1 SV=2;sp|P49590|SYHM_HUMAN Probable histidine--tRNA ligase, mitochondrial OS=Homo sapiens GN=HARS2 PE=1 SV=1	2	2	2	2	4.1	4.1	4.1	57.41	509;506	0	13.694	4.1	2				349	516;2579	True;True	523;2630	719;3907	934;5347	934;5347
HEBP2	Heme-binding protein 2	5094400	Q9Y5Z4	Q9Y5Z4	2	2	2	sp|Q9Y5Z4|HEBP2_HUMAN Heme-binding protein 2 OS=Homo sapiens GN=HEBP2 PE=1 SV=1	1	2	2	2	13.7	13.7	13.7	22.875	205	0	30.896	13.7	1				1014	439;4794	True;True	444;4877	594;7798	768;10911	768;10911
UFC1	Ubiquitin-fold modifier-conjugating enzyme 1	4922800	Q9Y3C8	Q9Y3C8	2	2	2	sp|Q9Y3C8|UFC1_HUMAN Ubiquitin-fold modifier-conjugating enzyme 1 OS=Homo sapiens GN=UFC1 PE=1 SV=3	1	2	2	2	13.8	13.8	13.8	19.458	167	0	10.97	13.8	1				1009	3140;4079	True;True	3198;4148	4985;6516	6946;9060	6946;9060
SLC7A5;SLC7A7;SLC7A6	Large neutral amino acids transporter small subunit 1;Y+L amino acid transporter 1;Y+L amino acid transporter 2	4764200	Q01650;Q9UM01;Q92536	Q01650;Q9UM01;Q92536	2;1;1	2;1;1	2;1;1	sp|Q01650|LAT1_HUMAN Large neutral amino acids transporter small subunit 1 OS=Homo sapiens GN=SLC7A5 PE=1 SV=2;sp|Q9UM01|YLAT1_HUMAN Y+L amino acid transporter 1 OS=Homo sapiens GN=SLC7A7 PE=1 SV=2;sp|Q92536|YLAT2_HUMAN Y+L amino acid transporter 2 OS=Homo	3	2	2	2	4.9	4.9	4.9	55.01	507;511;515	0	28.431	4.9	2				695	3938;5393	True;True	4003;5486	6186;8877	8538;12445	8538;12445
CHST14	Carbohydrate sulfotransferase 14	4584600	Q8NCH0	Q8NCH0	2	2	2	sp|Q8NCH0|CHSTE_HUMAN Carbohydrate sulfotransferase 14 OS=Homo sapiens GN=CHST14 PE=1 SV=2	1	2	2	2	5.9	5.9	5.9	42.996	376	0	27.334	5.9	2				860	378;3894	True;True	383;3959	521;6129	685;8467	685;8467
CKAP4	Cytoskeleton-associated protein 4	4464400	Q07065	Q07065	2	2	2	sp|Q07065|CKAP4_HUMAN Cytoskeleton-associated protein 4 OS=Homo sapiens GN=CKAP4 PE=1 SV=2	1	2	2	2	4.7	4.7	4.7	66.022	602	0	23.057	4.7	1				713	2610;6770	True;True	2661;6882	3956;11072	5411;15547	5411;15547
SEMA5A	Semaphorin-5A	3998800	Q13591	Q13591	2	2	2	sp|Q13591|SEM5A_HUMAN Semaphorin-5A OS=Homo sapiens GN=SEMA5A PE=1 SV=3	1	2	2	2	2.2	2.2	2.2	120.61	1074	0	12.194	2.2	2				747	4624;5649	True;True	4707;5743	7493;9239	10477;12933	10477;12933
SND1	Staphylococcal nuclease domain-containing protein 1	3794500	Q7KZF4	Q7KZF4	4	4	4	sp|Q7KZF4|SND1_HUMAN Staphylococcal nuclease domain-containing protein 1 OS=Homo sapiens GN=SND1 PE=1 SV=1	1	4	4	4	5.2	5.2	5.2	102	910	0	29.206	5.2	4				834	1379;1450;4998;5033	True;True;True;True	1401;1472;5088;5123	2063;2150;8153;8223	2825;2941;11403;11496	2825;2941;11403;11496
CDH6	Cadherin-6	3779700	P55285	P55285	3	3	3	sp|P55285|CADH6_HUMAN Cadherin-6 OS=Homo sapiens GN=CDH6 PE=1 SV=1	1	3	3	3	4.1	4.1	4.1	88.308	790	0	31.22	4.1	3				598	3839;6207;6436	True;True;True	3904;6311;6544	6052;10209;10575	8360;14298;14868	8360;14298;14868
USP5	Ubiquitin carboxyl-terminal hydrolase 5	3572500	P45974	P45974	2	2	2	sp|P45974|UBP5_HUMAN Ubiquitin carboxyl-terminal hydrolase 5 OS=Homo sapiens GN=USP5 PE=1 SV=2	1	2	2	2	3.1	3.1	3.1	95.785	858	0	11.975	3.1	2				535	1099;6865	True;True	1113;6978	1656;11239	2279;15794	2279;15794
FNDC1	Fibronectin type III domain-containing protein 1	3547600	Q4ZHG4	Q4ZHG4	2	2	2	sp|Q4ZHG4|FNDC1_HUMAN Fibronectin type III domain-containing protein 1 OS=Homo sapiens GN=FNDC1 PE=2 SV=4	1	2	2	2	2.2	2.2	2.2	205.56	1894	0	16.325	2.2	2				814	3047;6243	True;True	3105;6347	4640;10265	6389;14385	6389;14385
NRP2	Neuropilin-2	3435600	O60462	O60462	2	2	2	sp|O60462|NRP2_HUMAN Neuropilin-2 OS=Homo sapiens GN=NRP2 PE=1 SV=2	1	2	2	2	2.5	2.5	2.5	104.86	931	0	18.034	2.5	2				164	3113;7053	True;True	3171;7167	4947;11502	6901;16161	6901;16161
ACO1	Cytoplasmic aconitate hydratase	3256600	P21399	P21399	2	2	2	sp|P21399|ACOC_HUMAN Cytoplasmic aconitate hydratase OS=Homo sapiens GN=ACO1 PE=1 SV=3	1	2	2	2	2.5	2.5	2.5	98.398	889	0	10.944	2.5	1				416	1180;2698	True;True	1194;2749	1765;4088	2415;5592	2415;5592
CPPED1	Serine/threonine-protein phosphatase CPPED1	2999600	Q9BRF8	Q9BRF8	2	2	2	sp|Q9BRF8|CPPED_HUMAN Serine/threonine-protein phosphatase CPPED1 OS=Homo sapiens GN=CPPED1 PE=1 SV=3	1	2	2	2	11.8	11.8	11.8	35.548	314	0	10.958	11.8	2				927	286;7280	True;True	291;7395	394;11931	512;16775	512;16775
EML2	Echinoderm microtubule-associated protein-like 2	2599300	O95834	O95834	2	2	2	sp|O95834|EMAL2_HUMAN Echinoderm microtubule-associated protein-like 2 OS=Homo sapiens GN=EML2 PE=1 SV=1	1	2	2	2	5.4	5.4	5.4	70.678	649	0	10.297	5.4	1				214	5402;6292	True;True	5495;6398	8888;10337	12459;14482	12459;14482
ERO1L	ERO1-like protein alpha	2448300	Q96HE7	Q96HE7	2	2	2	sp|Q96HE7|ERO1A_HUMAN ERO1-like protein alpha OS=Homo sapiens GN=ERO1A PE=1 SV=2	1	2	2	2	5.1	5.1	5.1	54.392	468	0	10.802	5.1	2				899	4732;5522	True;True	4815;5616	7646;9045	10677;12657	10677;12657
TFRC	Transferrin receptor protein 1;Transferrin receptor protein 1, serum form	1952300	P02786	P02786	4	4	4	sp|P02786|TFR1_HUMAN Transferrin receptor protein 1 OS=Homo sapiens GN=TFRC PE=1 SV=2	1	4	4	4	5.9	5.9	5.9	84.87	760	0	22.086	5.9	4				246	3333;4437;6476;6787	True;True;True;True	3391;4510;6585;6899	5287;7088;10645;11094	7341;9874;14966;15572	7341;9874;14966;15572

## Sheet: Peptide
Gene names	Protein names	Intensity	Sequence	N-term cleavage window	C-term cleavage window	Amino acid before	First amino acid	Second amino acid	Second last amino acid	Last amino acid	Amino acid after	A Count	R Count	N Count	D Count	C Count	Q Count	E Count	G Count	H Count	I Count	L Count	K Count	M Count	F Count	P Count	S Count	T Count	W Count	Y Count	V Count	U Count	O Count	Length	Missed cleavages	Mass	Proteins	Leading razor protein	Start position	End position	Unique (Groups)	Unique (Proteins)	Charges	PEP	Score	Reverse	Potential contaminant	id	Protein group IDs
FN1	Fibronectin;Anastellin;Ugl-Y1;Ugl-Y2;Ugl-Y3	10438000000	VTWAPPPSIDLTNFLVR	NIGPDTMRVTWAPPPS	DLTNFLVRYSPVKNEE	R	V	T	V	R	Y	1	1	1	1	0	0	0	0	0	1	2	0	0	1	3	1	2	1	0	2	0	0	17	0	1925.04	P02751	P02751	1285	1301	yes	yes	2;3	4.8738e-35	195.2			6875	244
FN1	Fibronectin;Anastellin;Ugl-Y1;Ugl-Y2;Ugl-Y3	7622100000	VDVIPVNLPGEHGQR	ESAVTGYRVDVIPVNL	LPGEHGQRLPISRNTF	R	V	D	Q	R	L	0	1	1	1	0	1	1	2	1	1	1	0	0	0	2	0	0	0	0	3	0	0	15	0	1628.86	P02751	P02751	939	953	yes	yes	2;3;4	4.8067e-12	118.51			6428	244
IGFBP7	Insulin-like growth factor-binding protein 7	5952200000	ITVVDALHEIPVK	GQASASAKITVVDALH	ALHEIPVKKGEGAEL_	K	I	T	V	K	K	1	0	0	1	0	0	1	0	1	2	1	1	0	0	1	0	1	0	0	3	0	0	13	0	1432.83	Q16270	Q16270	263	275	yes	yes	2;3	1.1668e-26	203.25			3490	800
SPARC	SPARC	5384300000	NYNMYIFPVHWQFGQLDQHPIDGYLSHTELAPLR	LLARDFEKNYNMYIFP	HTELAPLRAPLIPMEH	K	N	Y	L	R	A	1	1	2	2	0	3	1	2	3	2	4	0	1	2	3	1	1	1	3	1	0	0	34	0	4098.98	P09486	P09486	223	256	yes	yes	3;4;5	1.3772e-144	277.73			4888	317
COL1A2	Collagen alpha-2(I) chain	5305500000	SLNNQIETLLTPEGSR	YEVDATLKSLNNQIET	LLTPEGSRKNPARTCR	K	S	L	S	R	K	0	1	2	0	0	1	2	1	0	1	3	0	0	0	1	2	2	0	0	0	0	0	16	0	1770.91	P08123	P08123	1141	1156	yes	yes	2;3	2.7199e-39	202.01			5674	300
FN1	Fibronectin;Anastellin;Ugl-Y1;Ugl-Y2;Ugl-Y3	3535200000	YSFCTDHTVLVQTR	SNYEQDQKYSFCTDHT	HTVLVQTRGGNSNGAL	K	Y	S	T	R	G	0	1	0	1	1	1	0	0	1	0	1	0	0	1	0	1	3	0	1	2	0	0	14	0	1725.81	P02751	P02751	398	411	yes	yes	2;3	4.1494e-82	286.74			7230	244
FN1	Fibronectin;Anastellin;Ugl-Y1;Ugl-Y2;Ugl-Y3	3503800000	LGVRPSQGGEAPR	PAPRIGFKLGVRPSQG	SQGGEAPREVTSDSGS	K	L	G	P	R	E	1	2	0	0	0	1	1	3	0	0	1	0	0	0	2	1	0	0	0	1	0	0	13	1	1322.71	P02751	P02751	1117	1129	yes	yes	2;3	4.9223e-16	159.66			4012	244
FN1	Fibronectin;Anastellin;Ugl-Y1;Ugl-Y2;Ugl-Y3	3502900000	NTFAEVTGLSPGVTYYFK	GQRLPISRNTFAEVTG	PGVTYYFKVFAVSHGR	R	N	T	F	K	V	1	0	1	0	0	0	1	2	0	0	1	1	0	2	1	1	3	0	2	2	0	0	18	0	1992.98	P02751	P02751	959	976	yes	yes	2;3	6.0734e-37	179.1			4831	244
FN1	Fibronectin;Anastellin;Ugl-Y1;Ugl-Y2;Ugl-Y3	3125700000	VPGTSTSATLTGLTR	DEEPLQFRVPGTSTSA	ATLTGLTRGATYNVIV	R	V	P	T	R	G	1	1	0	0	0	0	0	2	0	0	2	0	0	0	1	2	5	0	0	1	0	0	15	0	1460.78	P02751	P02751	2150	2164	yes	yes	2	2.5825e-15	142.95			6729	244
B2M	Beta-2-microglobulin;Beta-2-microglobulin form pI 5.3	2949700000	SNFLNCYVSGFHPSDIEVDLLK	RHPAENGKSNFLNCYV	DIEVDLLKNGERIEKV	K	S	N	L	K	N	0	0	2	2	1	0	1	1	1	1	3	1	0	2	1	3	0	0	1	2	0	0	22	0	2553.22	P61769	P61769	40	61	yes	yes	2;3;4	5.7929e-34	167.1			5704	626
SPARC	SPARC	2909900000	YIPPCLDSELTEFPLR	LDYIGPCKYIPPCLDS	ELTEFPLRMRDWLKNV	K	Y	I	L	R	M	0	1	0	1	1	0	2	0	0	1	3	0	0	1	3	1	1	0	1	0	0	0	16	0	1948.96	P09486	P09486	151	166	yes	yes	2;3	3.7024e-37	176.4			7140	317
FN1	Fibronectin;Anastellin;Ugl-Y1;Ugl-Y2;Ugl-Y3	2893600000	LLCQCLGFGSGHFR	RMSESGFKLLCQCLGF	GFGSGHFRCDSSRWCH	K	L	L	F	R	C	0	1	0	0	2	1	0	3	1	0	3	0	0	2	0	1	0	0	0	0	0	0	14	0	1650.78	P02751	P02751	2231	2244	yes	yes	2;3	2.1267e-26	187.11			4110	244
FN1	Fibronectin;Anastellin;Ugl-Y1;Ugl-Y2;Ugl-Y3	2878900000	VVTPLSPPTNLHLEANPDTGVLTVSWER	RDAPIVNKVVTPLSPP	VLTVSWERSTTPDITG	K	V	V	E	R	S	1	1	2	1	0	0	2	1	1	0	4	0	0	0	4	2	4	1	0	4	0	0	28	0	3041.58	P02751	P02751	1170	1197	yes	yes	3;4	2.6457e-109	267.75			6920	244
FN1	Fibronectin;Anastellin;Ugl-Y1;Ugl-Y2;Ugl-Y3	2815800000	GDSPASSKPISINYR	TVYAVTGRGDSPASSK	KPISINYRTEIDKPSQ	R	G	D	Y	R	T	1	1	1	1	0	0	0	1	0	2	0	1	0	0	2	4	0	0	1	0	0	0	15	1	1590.8	P02751	P02751	1525	1539	yes	yes	2;3	2.3565e-27	196.37			2365	244
FN1	Fibronectin;Anastellin;Ugl-Y1;Ugl-Y2;Ugl-Y3	2803000000	DDKESVPISDTIIPAVPPPTDLR	NVSVYTVKDDKESVPI	VPPPTDLRFTNIGPDT	K	D	D	L	R	F	1	1	0	4	0	0	1	0	0	3	1	1	0	0	5	2	2	0	0	2	0	0	23	1	2474.29	P02751	P02751	1252	1274	yes	yes	2;3;4;5	4.3176e-53	193.88			1028	244
FN1	Fibronectin;Anastellin;Ugl-Y1;Ugl-Y2;Ugl-Y3	2790200000	NLQPASEYTVSLVAIK	SVSKYPLRNLQPASEY	TVSLVAIKGNQESPKA	R	N	L	I	K	G	2	0	1	0	0	1	1	0	0	1	2	1	0	0	1	2	1	0	1	2	0	0	16	0	1731.94	P02751	P02751	1055	1070	yes	yes	2;3	1.5779e-17	135.47			4741	244
VIM	Vimentin	2681000000	ILLAELEQLK	RFLEQQNKILLAELEQ	LAELEQLKGQGKSRLG	K	I	L	L	K	G	1	0	0	0	0	1	2	0	0	1	4	1	0	0	0	0	0	0	0	0	0	0	10	0	1168.71	P08670	P08670	130	139	yes	yes	2;3	2.2131e-13	130.41			3326	311
FN1	Fibronectin;Anastellin;Ugl-Y1;Ugl-Y2;Ugl-Y3	2666600000	STTPDITGYR	VLTVSWERSTTPDITG	TPDITGYRITTTPTNG	R	S	T	Y	R	I	0	1	0	1	0	0	0	1	0	1	0	0	0	0	1	1	3	0	1	0	0	0	10	0	1109.54	P02751	P02751	1198	1207	yes	yes	2	4.1389e-07	153.05			5851	244
COL1A2	Collagen alpha-2(I) chain	2664300000	VYCDFSTGETCIR	GCTMDAIKVYCDFSTG	STGETCIRAQPENIPA	K	V	Y	I	R	A	0	1	0	1	2	0	1	1	0	1	0	0	0	1	0	1	2	0	1	1	0	0	13	0	1606.68	P08123	P08123	1193	1205	yes	yes	2;3	2.8174e-18	173.76			6932	300
IGFBP7	Insulin-like growth factor-binding protein 7	2619700000	TELLPGDRDNLAIQTR	RGHYGVQRTELLPGDR	DNLAIQTRGGPEKHEV	R	T	E	T	R	G	1	2	1	2	0	1	1	1	0	1	3	0	0	0	1	0	2	0	0	0	0	0	16	1	1810.95	Q16270	Q16270	206	221	yes	yes	2;3	5.2245e-51	230.82			6007	800
FN1	Fibronectin;Anastellin;Ugl-Y1;Ugl-Y2;Ugl-Y3	2597000000	LTVGLTR	RAQITGYRLTVGLTRR	RLTVGLTRRGQPRQYN	R	L	T	T	R	R	0	1	0	0	0	0	0	1	0	0	2	0	0	0	0	0	2	0	0	1	0	0	7	0	758.465	P02751	P02751	1029	1035	yes	yes	2	0.0036949	147.69			4444	244
FN1	Fibronectin;Anastellin;Ugl-Y1;Ugl-Y2;Ugl-Y3	2551700000	WSRPQAPITGYR	DDTSIVVRWSRPQAPI	QAPITGYRIVYSPSVE	R	W	S	Y	R	I	1	2	0	0	0	1	0	1	0	1	0	0	0	0	2	1	1	1	1	0	0	0	12	1	1430.74	P02751	P02751	831	842	yes	yes	2;3	6.9209e-28	226.42			7017	244
FN1	Fibronectin;Anastellin;Ugl-Y1;Ugl-Y2;Ugl-Y3	2502100000	DTLTSRPAQGVVTTLENVSPPR	EVSVYALKDTLTSRPA	LENVSPPRRARVTDAT	K	D	T	P	R	R	1	2	1	1	0	1	1	1	0	0	2	0	0	0	3	2	4	0	0	3	0	0	22	1	2337.23	P02751	P02751	1797	1818	yes	yes	2;3;4;5	1.207e-148	332.22			1377	244
THBS1	Thrombospondin-1	2488700000	IEDANLIPPVPDDKFQDLVDAVR	DPSSPAFRIEDANLIP	QDLVDAVRAEKGFLLL	R	I	E	V	R	A	2	1	1	5	0	1	1	0	0	2	2	1	0	1	3	0	0	0	0	3	0	0	23	1	2578.33	P07996	P07996	61	83	yes	yes	2;3;4	1.0362e-36	159.98			3165	299
COL1A2	Collagen alpha-2(I) chain	2367000000	GLHGEFGLPGPAGPR	EVGKPGERGLHGEFGL	LPGPAGPRGERGPPGE	R	G	L	P	R	G	1	1	0	0	0	0	1	5	1	0	2	0	0	1	3	0	0	0	0	0	0	0	15	0	1460.75	P08123	P08123	574	588	yes	yes	2;3	1.4307e-14	134.92			2603	300
FN1	Fibronectin;Anastellin;Ugl-Y1;Ugl-Y2;Ugl-Y3	2274600000	DLQFVEVTDVK	SDTVPSPRDLQFVEVT	FVEVTDVKVTIMWTPP	R	D	L	V	K	V	0	0	0	2	0	1	1	0	0	0	1	1	0	1	0	0	1	0	0	3	0	0	11	0	1291.67	P02751	P02751	912	922	yes	yes	2;3	9.35e-10	147.62			1240	244
COL1A2	Collagen alpha-2(I) chain	2224400000	GETGPSGPVGPAGAVGPR	PAGKHGNRGETGPSGP	PAGAVGPRGPSGPQGI	R	G	E	P	R	G	2	1	0	0	0	0	1	6	0	0	0	0	0	0	4	1	1	0	0	2	0	0	18	0	1561.78	P08123	P08123	979	996	yes	yes	2;3	4.8782e-24	152.17			2434	300
FN1	Fibronectin;Anastellin;Ugl-Y1;Ugl-Y2;Ugl-Y3	2200500000	FTQVTPTSLSAQWTPPNVQLTGYR	IPAPTDLKFTQVTPTS	NVQLTGYRVRVTPKEK	K	F	T	Y	R	V	1	1	1	0	0	3	0	1	0	0	2	0	0	1	3	2	5	1	1	2	0	0	24	0	2691.37	P02751	P02751	1730	1753	yes	yes	2;3;4	2.1049e-97	267.7			2213	244
FN1	Fibronectin;Anastellin;Ugl-Y1;Ugl-Y2;Ugl-Y3	2194200000	SYTITGLQPGTDYK	RTIKPDVRSYTITGLQ	LQPGTDYKIYLYTLND	R	S	Y	Y	K	I	0	0	0	1	0	1	0	2	0	1	1	1	0	0	1	1	3	0	2	0	0	0	14	0	1542.76	P02751	P02751	1867	1880	yes	yes	2;3	1.8312e-20	159.52			5926	244
BGN	Biglycan	2170200000	NHLVEIPPNLPSSLVELR	LQKLYISKNHLVEIPP	PSSLVELRIHDNRIRK	K	N	H	L	R	I	0	1	2	0	0	0	2	0	1	1	4	0	0	0	3	2	0	0	0	2	0	0	18	0	2026.12	P21810	P21810	148	165	yes	yes	2;3;4	2.8228e-64	212.9			4689	418
FN1	Fibronectin;Anastellin;Ugl-Y1;Ugl-Y2;Ugl-Y3	2152100000	WLPSSSPVTGYR	QDNSISVKWLPSSSPV	SSPVTGYRVTTTPKNG	K	W	L	Y	R	V	0	1	0	0	0	0	0	1	0	0	1	0	0	0	2	3	1	1	1	1	0	0	12	0	1348.68	P02751	P02751	1562	1573	yes	yes	2	2.8892e-09	130.56			6996	244
FN1	Fibronectin;Anastellin;Ugl-Y1;Ugl-Y2;Ugl-Y3	2120500000	GLAFTDVDVDSIK	VTNIDRPKGLAFTDVD	DVDVDSIKIAWESPQG	K	G	L	I	K	I	1	0	0	3	0	0	0	1	0	1	1	1	0	1	0	1	1	0	0	2	0	0	13	0	1378.7	P02751	P02751	1637	1649	yes	yes	2;3	3.934e-06	101.53			2576	244
FN1	Fibronectin;Anastellin;Ugl-Y1;Ugl-Y2;Ugl-Y3	2059700000	IAWESPQGQVSR	DVDVDSIKIAWESPQG	SPQGQVSRYRVTYSSP	K	I	A	S	R	Y	1	1	0	0	0	2	1	1	0	1	0	0	0	0	1	2	0	1	0	1	0	0	12	0	1356.68	P02751	P02751	1650	1661	yes	yes	2	4.1862e-11	152.47			3131	244
BGN	Biglycan	2007100000	IQAIELEDLLR	ELHLDHNKIQAIELED	IELEDLLRYSKLYRLG	K	I	Q	L	R	Y	1	1	0	1	0	1	2	0	0	2	3	0	0	0	0	0	0	0	0	0	0	0	11	0	1311.74	P21810	P21810	241	251	yes	yes	2;3	9.0059e-14	178.1			3393	418
FN1	Fibronectin;Anastellin;Ugl-Y1;Ugl-Y2;Ugl-Y3	1979600000	QDGHLWCSTTSNYEQDQK	YSCTTEGRQDGHLWCS	SNYEQDQKYSFCTDHT	R	Q	D	Q	K	Y	0	0	1	2	1	3	1	1	1	0	1	1	0	0	0	2	2	1	1	0	0	0	18	0	2195.92	P02751	P02751	380	397	yes	yes	2;3	4.6652e-202	390.55			4966	244
BGN	Biglycan	1977200000	DLPETLNELHLDHNK	AKLTGIPKDLPETLNE	ELHLDHNKIQAIELED	K	D	L	N	K	I	0	0	2	2	0	0	2	0	2	0	4	1	0	0	1	0	1	0	0	0	0	0	15	0	1786.88	P21810	P21810	226	240	yes	yes	2;3;4	6.3239e-33	209.22			1235	418
VIM	Vimentin	1967500000	KVESLQEEIAFLK	LARLDLERKVESLQEE	QEEIAFLKKLHEEEIQ	R	K	V	L	K	K	1	0	0	0	0	1	3	0	0	1	2	2	0	1	0	1	0	0	0	1	0	0	13	1	1532.85	P08670	P08670	223	235	yes	yes	2;3	1.212e-26	212.69			3743	311
SPARC	SPARC	1949300000	NVLVTLYERDEDNNLLTEK	LRMRDWLKNVLVTLYE	DNNLLTEKQKLRVKKI	K	N	V	E	K	Q	0	1	3	2	0	0	3	0	0	0	4	1	0	0	0	0	2	0	1	2	0	0	19	1	2277.15	P09486	P09486	173	191	yes	yes	2;3;4	4.2428e-124	321.26			4863	317
VIM	Vimentin	1948700000	ISLPLPNFSSLNLR	LLEGEESRISLPLPNF	NFSSLNLRETNLDSLP	R	I	S	L	R	E	0	1	2	0	0	0	0	0	0	1	4	0	0	1	2	3	0	0	0	0	0	0	14	0	1569.89	P08670	P08670	411	424	yes	yes	2;3	1.6809e-23	178.22			3447	311
THBS1	Thrombospondin-1	1940800000	TIVTTLQDSIR	VLELRGLRTIVTTLQD	TTLQDSIRKVTEENKE	R	T	I	I	R	K	0	1	0	1	0	1	0	0	0	2	1	0	0	0	0	1	3	0	0	1	0	0	11	0	1245.69	CON__Q28194;P07996	P07996	289	299	no	no	2;3	3.5086e-17	192.5		+	6127	299;70
SPARC	SPARC	1930000000	LEAGDHPVELLAR	KIHENEKRLEAGDHPV	HPVELLARDFEKNYNM	R	L	E	A	R	D	2	1	0	1	0	0	2	1	1	0	3	0	0	0	1	0	0	0	0	1	0	0	13	0	1418.75	P09486	P09486	206	218	yes	yes	2;3	2.0347e-19	186.16			3895	317
FN1	Fibronectin;Anastellin;Ugl-Y1;Ugl-Y2;Ugl-Y3	1917600000	HTSVQTTSSGSGPFTDVR	RGEWKCERHTSVQTTS	SGPFTDVRAAVYQPQP	R	H	T	V	R	A	0	1	0	1	0	1	0	2	1	0	0	0	0	1	1	4	4	0	0	2	0	0	18	0	1862.88	P02751	P02751	273	290	yes	yes	2;3	1.7687e-100	299.93			3078	244
FN1	Fibronectin;Anastellin;Ugl-Y1;Ugl-Y2;Ugl-Y3	1891300000	EESPLLIGQQSTVSDVPR	SIVALNGREESPLLIG	STVSDVPRDLEVVAAT	R	E	E	P	R	D	0	1	0	1	0	2	2	1	0	1	2	0	0	0	2	3	1	0	0	2	0	0	18	0	1954	P02751	P02751	1435	1452	yes	yes	2;3;4	1.0886e-59	230.82			1546	244
TGFBI	Transforming growth factor-beta-induced protein ig-h3	1881600000	LTLLAPLNSVFK	NHLSGSERLTLLAPLN	APLNSVFKDGTPPIDA	R	L	T	F	K	D	1	0	1	0	0	0	0	0	0	0	4	1	0	1	1	1	1	0	0	1	0	0	12	0	1314.79	Q15582	Q15582	410	421	yes	yes	2	1.1074e-05	101.72			4423	792
FN1	Fibronectin;Anastellin;Ugl-Y1;Ugl-Y2;Ugl-Y3	1874200000	ITYGETGGNSPVQEFTVPGSK	AVTVRYYRITYGETGG	EFTVPGSKSTATISGL	R	I	T	S	K	S	0	0	1	0	0	1	2	4	0	1	0	1	0	1	2	2	3	0	1	2	0	0	21	0	2167.04	P02751	P02751	1480	1500	yes	yes	2;3	1.6036e-15	122.9			3493	244
IGFBP7	Insulin-like growth factor-binding protein 7	1845800000	AGAAAGGPGVSGVCVCK	SRKRRKGKAGAAAGGP	VSGVCVCKSRYPVCGS	K	A	G	C	K	S	4	0	0	0	2	0	0	5	0	0	0	1	0	0	1	1	0	0	0	3	0	0	17	0	1516.71	Q16270	Q16270	98	114	yes	yes	2;3	1.3269e-06	96.489			191	800
ACTB;ACTG1	Actin, cytoplasmic 1;Actin, cytoplasmic 1, N-terminally processed;Actin, cytoplasmic 2;Actin, cytoplasmic 2, N-terminally processed	1817500000	VAPEEHPVLLTEAPLNPK	HTFYNELRVAPEEHPV	TEAPLNPKANREKMTQ	R	V	A	P	K	A	2	0	1	0	0	0	3	0	1	0	3	1	0	0	4	0	1	0	0	2	0	0	18	0	1953.06	P60709;P63261	P60709	96	113	no	no	2;3	2.4505e-37	183.88			6356	611;664
FN1	Fibronectin;Anastellin;Ugl-Y1;Ugl-Y2;Ugl-Y3	1811000000	RPGGEPSPEGTTGQSYNQYSQR	GWRCDNCRRPGGEPSP	SYNQYSQRYHQRTNTN	R	R	P	Q	R	Y	0	2	1	0	0	3	2	4	0	0	0	0	0	0	3	3	2	0	2	0	0	0	22	1	2395.08	P02751	P02751	2335	2356	yes	yes	2;3;4	1.1206e-87	270.74			5340	244
COL1A2	Collagen alpha-2(I) chain	1807500000	GIPGPVGAAGATGAR	APGLPGPRGIPGPVGA	AAGATGARGLVGEPGP	R	G	I	A	R	G	4	1	0	0	0	0	0	5	0	1	0	0	0	0	2	0	1	0	0	1	0	0	15	0	1250.67	P08123	P08123	328	342	yes	yes	2;3	5.915e-09	113.8			2559	300
COL1A2	Collagen alpha-2(I) chain	1777600000	GAPGAVGAPGPAGATGDRGEAGAAGPAGPAGPR	NPGRDGARGAPGAVGA	PAGPAGPRGSPGERGE	R	G	A	P	R	G	10	2	0	1	0	0	1	11	0	0	0	0	0	0	6	0	1	0	0	1	0	0	33	1	2694.32	P08123	P08123	676	708	yes	yes	2;3;4	4.6742e-62	185.72			2293	300
IGFBP7	Insulin-like growth factor-binding protein 7	1765800000	SRYPVCGSDGTTYPSGCQLR	VSGVCVCKSRYPVCGS	YPSGCQLRAASQRAES	K	S	R	L	R	A	0	2	0	1	2	1	0	3	0	0	1	0	0	0	2	3	2	0	2	1	0	0	20	1	2260	Q16270	Q16270	115	134	yes	yes	2;3	6.9171e-68	233.48			5794	800
FN1	Fibronectin;Anastellin;Ugl-Y1;Ugl-Y2;Ugl-Y3	1742200000	STATISGLKPGVDYTITVYAVTGR	EFTVPGSKSTATISGL	TVYAVTGRGDSPASSK	K	S	T	G	R	G	2	1	0	1	0	0	0	3	0	2	1	1	0	0	1	2	5	0	2	3	0	0	24	1	2469.31	P02751	P02751	1501	1524	yes	yes	2;3;4	9.0794e-87	250.82			5829	244
SERPINE1	Plasminogen activator inhibitor 1	1737600000	EVPLSALTNILSAQLISHWK	FIAAPYEKEVPLSALT	AQLISHWKGNMTRLPR	K	E	V	W	K	G	2	0	1	0	0	1	1	0	1	2	4	1	0	0	1	3	1	1	0	1	0	0	20	0	2219.23	P05121	P05121	267	286	yes	yes	3	1.5918e-26	147.06			1904	262
FN1	Fibronectin;Anastellin;Ugl-Y1;Ugl-Y2;Ugl-Y3	1730100000	TYHVGEQWQK	ATCYDDGKTYHVGEQW	HVGEQWQKEYLGAICS	K	T	Y	Q	K	E	0	0	0	0	0	2	1	1	1	0	0	1	0	0	0	0	1	1	1	1	0	0	10	0	1274.6	P02751	P02751	2301	2310	yes	yes	2;3	6.8699e-14	183.85			6327	244
COL1A1	Collagen alpha-1(I) chain	1725200000	VLCDDVICDETK	ICVCDNGKVLCDDVIC	DVICDETKNCPGAEVP	K	V	L	T	K	N	0	0	0	3	2	0	1	0	0	1	1	1	0	0	0	0	1	0	0	2	0	0	12	0	1465.64	P02452	P02452	68	79	yes	yes	2	1.0489e-12	168.05			6625	238
FN1	Fibronectin;Anastellin;Ugl-Y1;Ugl-Y2;Ugl-Y3	1694600000	IYLYTLNDNAR	LQPGTDYKIYLYTLND	YTLNDNARSSPVVIDA	K	I	Y	A	R	S	1	1	2	1	0	0	0	0	0	1	2	0	0	0	0	0	1	0	2	0	0	0	11	0	1354.69	P02751	P02751	1881	1891	yes	yes	2;3	3.9755e-27	221.52			3542	244
FN1	Fibronectin;Anastellin;Ugl-Y1;Ugl-Y2;Ugl-Y3	1684500000	AAVYQPQPHPQPPPYGHCVTDSGVVYSVGMQWLK	SGPFTDVRAAVYQPQP	SVGMQWLKTQGNKQML	R	A	A	L	K	T	2	0	0	1	1	4	0	3	2	0	1	1	1	0	6	2	1	1	3	5	0	0	34	0	3792.82	P02751	P02751	291	324	yes	yes	3;4;5	3.7834e-62	184.97			63	244
SPARC	SPARC	1675200000	RLEAGDHPVELLAR	KKIHENEKRLEAGDHP	HPVELLARDFEKNYNM	K	R	L	A	R	D	2	2	0	1	0	0	2	1	1	0	3	0	0	0	1	0	0	0	0	1	0	0	14	1	1574.85	P09486	P09486	205	218	yes	yes	2;3;4	5.9571e-45	242.01			5314	317
COL1A2	Collagen alpha-2(I) chain	1674600000	GLPGVAGAVGEPGPLGIAGPPGAR	LPGSRGERGLPGVAGA	IAGPPGARGPPGAVGS	R	G	L	A	R	G	4	1	0	0	0	0	1	8	0	1	2	0	0	0	5	0	0	0	0	2	0	0	24	0	2066.13	P08123	P08123	883	906	yes	yes	2;3;4	2.0824e-54	197.6			2632	300
ACTB;POTEF;ACTBL2;ACTG1;ACTA1;ACTC1;ACTG2;ACTA2;POTEE;POTEKP	Actin, cytoplasmic 1;Actin, cytoplasmic 1, N-terminally processed;POTE ankyrin domain family member F;Beta-actin-like protein 2;Actin, cytoplasmic 2;Actin, cytoplasmic 2, N-terminally processed;Actin, alpha skeletal muscle;Actin, alpha cardiac muscle 1;Actin, gamma-enteric smooth muscle;Actin, aortic smooth muscle;POTE ankyrin domain family member E;Putative beta-actin-like protein 3;Putative bet…	1636400000	SYELPDGQVITIGNER	ASSSSLEKSYELPDGQ	VITIGNERFRCPEALF	K	S	Y	E	R	F	0	1	1	1	0	1	2	2	0	2	1	0	0	0	1	1	1	0	1	1	0	0	16	0	1789.88	P60709;A5A3E0;Q562R1;P63261;P68133;P68032;P63267;P62736;Q6S8J3;Q9BYX7	P60709	239	254	no	no	2;3	1.3629e-29	173.19			5912	611;664;668;825
FBN1	Fibrillin-1	1626200000	ILELLPALTTLTNHNR	SHVSNKVRILELLPAL	TTLTNHNRYLIESGNE	R	I	L	N	R	Y	1	1	2	0	0	0	1	0	1	1	5	0	0	0	1	0	3	0	0	0	0	0	16	0	1818.04	P35555	P35555	2777	2792	yes	yes	2;3	2.5908e-35	200.19			3308	504
FN1	Fibronectin;Anastellin;Ugl-Y1;Ugl-Y2;Ugl-Y3	1621800000	TKTETITGFQVDAVPANGQTPIQR	TTITISWRTKTETITG	NGQTPIQRTIKPDVRS	R	T	K	Q	R	T	2	1	1	1	0	3	1	2	0	2	0	1	0	1	2	0	5	0	0	2	0	0	24	1	2571.33	P02751	P02751	1836	1859	yes	yes	2;3;4;5	3.716e-159	333.68			6138	244
ACTB;POTEF;ACTG1;ACTA1;ACTC1;ACTG2;ACTA2;POTEE;POTEI	Actin, cytoplasmic 1;Actin, cytoplasmic 1, N-terminally processed;POTE ankyrin domain family member F;Actin, cytoplasmic 2;Actin, cytoplasmic 2, N-terminally processed;Actin, alpha skeletal muscle;Actin, alpha cardiac muscle 1;Actin, gamma-enteric smooth muscle;Actin, aortic smooth muscle;POTE ankyrin domain family member E;POTE ankyrin domain family member I	1572600000	AVFPSIVGR	FAGDDAPRAVFPSIVG	VFPSIVGRPRHQGVMV	R	A	V	G	R	P	1	1	0	0	0	0	0	1	0	1	0	0	0	1	1	1	0	0	0	2	0	0	9	0	944.544	P60709;A5A3E0;P63261;P68133;P68032;P63267;P62736;Q6S8J3;P0CG38	P60709	29	37	no	no	2	0.0031093	88.819			620	611;664;668;825
IGFBP3	Insulin-like growth factor-binding protein 3	1572600000	FLNVLSPR	EDTLNHLKFLNVLSPR	FLNVLSPRGVHIPNCD	K	F	L	P	R	G	0	1	1	0	0	0	0	0	0	0	2	0	0	1	1	1	0	0	0	1	0	0	8	0	944.544	P17936	P17936	226	233	yes	yes	2	0.002564	111.17			2096	399
FN1	Fibronectin;Anastellin;Ugl-Y1;Ugl-Y2;Ugl-Y3	1558800000	GEWTCIAYSQLR	CTCVGNGRGEWTCIAY	CIAYSQLRDQCIVDDI	R	G	E	L	R	D	1	1	0	0	1	1	1	1	0	1	1	0	0	0	0	1	1	1	1	0	0	0	12	0	1482.69	P02751	P02751	504	515	yes	yes	2;3	3.9115e-35	240.8			2439	244
FN1	Fibronectin;Anastellin;Ugl-Y1;Ugl-Y2;Ugl-Y3	1532400000	QYNVGPSVSK	LTRRGQPRQYNVGPSV	NVGPSVSKYPLRNLQP	R	Q	Y	S	K	Y	0	0	1	0	0	1	0	1	0	0	0	1	0	0	1	2	0	0	1	2	0	0	10	0	1077.55	P02751	P02751	1041	1050	yes	yes	2	0.0003095	106.16			5218	244
IGFBP4	Insulin-like growth factor-binding protein 4	1503300000	EDARPVPQGSCQSELHR	MKVNGAPREDARPVPQ	SCQSELHRALERLAAS	R	E	D	H	R	A	1	2	0	1	1	2	2	1	1	0	1	0	0	0	2	2	0	0	0	1	0	0	17	1	1964.91	P22692	P22692	164	180	yes	yes	2;3;4	1.1746e-39	202.76			1509	425
THBS1	Thrombospondin-1	1502200000	GGVNDNFQGVLQNVR	IARLRIAKGGVNDNFQ	QGVLQNVRFVFGTTPE	K	G	G	V	R	F	0	1	3	1	0	2	0	3	0	0	1	0	0	1	0	0	0	0	0	3	0	0	15	0	1615.81	CON__Q28194;P07996	P07996	202	216	no	no	2;3	7.9538e-24	173.72		+	2526	299;70
THBS1	Thrombospondin-1	1495100000	FVFGTTPEDILR	QGVLQNVRFVFGTTPE	TTPEDILRNKGCSSST	R	F	V	L	R	N	0	1	0	1	0	0	1	1	0	1	1	0	0	2	1	0	2	0	0	1	0	0	12	0	1393.72	CON__Q28194;P07996	P07996	217	228	no	no	2	7.7923e-10	140.78		+	2225	299;70
COL1A2	Collagen alpha-2(I) chain	1476900000	GYPGNIGPVGAAGAPGPHGPVGPAGK	QPGHKGERGYPGNIGP	GPVGPAGKHGNRGETG	R	G	Y	G	K	H	4	0	1	0	0	0	0	9	1	1	0	1	0	0	6	0	0	0	1	2	0	0	26	0	2251.15	P08123	P08123	949	974	yes	yes	2;3	5.4223e-17	104.81			2916	300
FN1	Fibronectin;Anastellin;Ugl-Y1;Ugl-Y2;Ugl-Y3	1445600000	AQITGYR	LVRWTPPRAQITGYRL	RAQITGYRLTVGLTRR	R	A	Q	Y	R	L	1	1	0	0	0	1	0	1	0	1	0	0	0	0	0	0	1	0	1	0	0	0	7	0	807.424	P02751	P02751	1022	1028	yes	yes	2	0.0046487	134.66			483	244
MMP2	72 kDa type IV collagenase;PEX	1418200000	DGLLAHAFAPGTGVGGDSHFDDDELWTLGEGQVVR	DGYPFDGKDGLLAHAF	LGEGQVVRVKYGNADG	K	D	G	V	R	V	3	1	0	5	0	1	2	7	2	0	4	0	0	2	1	1	2	1	0	3	0	0	35	0	3637.71	P08253	P08253	188	222	yes	yes	3;4;5	2.3485e-62	185.03			1103	305
FN1	Fibronectin;Anastellin;Ugl-Y1;Ugl-Y2;Ugl-Y3	1416600000	TFYSCTTEGR	LPFTYNGRTFYSCTTE	YSCTTEGRQDGHLWCS	R	T	F	G	R	Q	0	1	0	0	1	0	1	1	0	0	0	0	0	1	0	1	3	0	1	0	0	0	10	0	1220.51	P02751	P02751	370	379	yes	yes	2	3.441e-11	185.6			6045	244
THBS1;THBS2	Thrombospondin-1;Thrombospondin-2	1394400000	NALWHTGNTPGQVR	TGPGEHLRNALWHTGN	GNTPGQVRTLWHDPRH	R	N	A	V	R	T	1	1	2	0	0	1	0	2	1	0	1	0	0	0	1	0	2	1	0	1	0	0	14	0	1549.78	P07996;P35442	P07996	1078	1091	no	no	2;3	9.8995e-24	181.88			4620	299;501
COL1A1	Collagen alpha-1(I) chain	1366400000	SLSQQIENIR	LEVDTTLKSLSQQIEN	SQQIENIRSPEGSRKN	K	S	L	I	R	S	0	1	1	0	0	2	1	0	0	2	1	0	0	0	0	2	0	0	0	0	0	0	10	0	1186.63	P02452	P02452	1237	1246	yes	yes	2;3	9.4234e-09	170.47			5683	238
EFEMP1	EGF-containing fibulin-like extracellular matrix protein 1	1361500000	SVPSDIFQIQATTIYANTINTFR	YMSIRSDRSVPSDIFQ	ANTINTFRIKSGNENG	R	S	V	F	R	I	2	1	2	1	0	2	0	0	0	4	0	0	0	2	1	2	4	0	1	1	0	0	23	0	2599.33	Q12805	Q12805	405	427	yes	yes	2;3	7.6521e-64	207.86			5888	728
THBS1	Thrombospondin-1	1348600000	GFLLLASLR	VDAVRAEKGFLLLASL	FLLLASLRQMKKTRGT	K	G	F	L	R	Q	1	1	0	0	0	0	0	1	0	0	4	0	0	1	0	1	0	0	0	0	0	0	9	0	988.607	CON__Q28194;P07996	P07996	87	95	no	no	2	6.8651e-06	160.88		+	2466	299;70
FN1	Fibronectin;Anastellin;Ugl-Y1;Ugl-Y2;Ugl-Y3	1347700000	EYLGAICSCTCFGGQR	HVGEQWQKEYLGAICS	CTCFGGQRGWRCDNCR	K	E	Y	Q	R	G	1	1	0	0	3	1	1	3	0	1	1	0	0	1	0	1	1	0	1	0	0	0	16	0	1877.79	P02751	P02751	2311	2326	yes	yes	2;3	7.6057e-60	246.5			1936	244
FN1	Fibronectin;Anastellin;Ugl-Y1;Ugl-Y2;Ugl-Y3	1344400000	HYQINQQWER	PGCYDNGKHYQINQQW	QINQQWERTYLGNALV	K	H	Y	E	R	T	0	1	1	0	0	3	1	0	1	1	0	0	0	0	0	0	0	1	1	0	0	0	10	0	1400.66	P02751	P02751	58	67	yes	yes	2;3	5.0067e-11	184.9			3095	244
IGFBP4	Insulin-like growth factor-binding protein 4	1327800000	THEDLYIIPIPNCDR	RLAASQSRTHEDLYII	IPIPNCDRNGNFHPKQ	R	T	H	D	R	N	0	1	1	2	1	0	1	0	1	3	1	0	0	0	2	0	1	0	1	0	0	0	15	0	1854.89	P22692	P22692	192	206	yes	yes	2;3	1.537e-18	155.57			6093	425
ACTB;ACTBL2;ACTG1;ACTA1;ACTC1;ACTG2;ACTA2	Actin, cytoplasmic 1;Actin, cytoplasmic 1, N-terminally processed;Beta-actin-like protein 2;Actin, cytoplasmic 2;Actin, cytoplasmic 2, N-terminally processed;Actin, alpha skeletal muscle;Actin, alpha cardiac muscle 1;Actin, gamma-enteric smooth muscle;Actin, aortic smooth muscle	1325800000	IIAPPER	APSTMKIKIIAPPERK	KIIAPPERKYSVWIGG	K	I	I	E	R	K	1	1	0	0	0	0	1	0	0	2	0	0	0	0	2	0	0	0	0	0	0	0	7	0	794.465	P60709;Q562R1;P63261;P68133;P68032;P63267;P62736	P60709	329	335	no	no	2	0.01312	102.71			3263	611;664;668
IGFBP7	Insulin-like growth factor-binding protein 7	1325100000	ITVVDALHEIPVKK	GQASASAKITVVDALH	LHEIPVKKGEGAEL__	K	I	T	K	K	G	1	0	0	1	0	0	1	0	1	2	1	2	0	0	1	0	1	0	0	3	0	0	14	1	1560.92	Q16270	Q16270	263	276	yes	yes	2;3;4	0.00011046	87.914			3491	800
B2M	Beta-2-microglobulin;Beta-2-microglobulin form pI 5.3	1295800000	VEHSDLSFSK	KNGERIEKVEHSDLSF	HSDLSFSKDWSFYLLY	K	V	E	S	K	D	0	0	0	1	0	0	1	0	1	0	1	1	0	1	0	3	0	0	0	1	0	0	10	0	1147.55	P61769	P61769	69	78	yes	yes	2;3	9.968e-07	144.17			6450	626
COL1A2	Collagen alpha-2(I) chain	1290900000	HGNRGETGPSGPVGPAGAVGPR	GPVGPAGKHGNRGETG	PAGAVGPRGPSGPQGI	K	H	G	P	R	G	2	2	1	0	0	0	1	7	1	0	0	0	0	0	4	1	1	0	0	2	0	0	22	1	2026.01	P08123	P08123	975	996	yes	yes	2;3;4	2.1228e-21	134.29			2968	300
COL1A2	Collagen alpha-2(I) chain	1282600000	EGPVGLPGIDGRPGPIGPAGAR	GNIGPAGKEGPVGLPG	PIGPAGARGEPGNIGF	K	E	G	A	R	G	2	2	0	1	0	0	1	7	0	2	1	0	0	0	5	0	0	0	0	1	0	0	22	1	2039.09	P08123	P08123	465	486	yes	yes	2;3	2.7819e-26	153.17			1596	300
COL1A2	Collagen alpha-2(I) chain	1273400000	FTYTVLVDGCSK	LVAEGNSRFTYTVLVD	VLVDGCSKKTNEWGKT	R	F	T	S	K	K	0	0	0	1	1	0	0	1	0	0	1	1	0	1	0	1	2	0	1	2	0	0	12	0	1388.66	P08123	P08123	1308	1319	yes	yes	2;3	1.1388e-10	144.57			2219	300
ACTB;ACTG1	Actin, cytoplasmic 1;Actin, cytoplasmic 1, N-terminally processed;Actin, cytoplasmic 2;Actin, cytoplasmic 2, N-terminally processed	1270600000	TTGIVMDSGDGVTHTVPIYEGYALPHAILR	LSLYASGRTTGIVMDS	ALPHAILRLDLAGRDL	R	T	T	L	R	L	2	1	0	2	0	0	1	4	2	3	2	0	1	0	2	1	4	0	2	3	0	0	30	0	3182.61	P60709;P63261	P60709	148	177	no	no	3;4;5	2.2692e-86	220.05			6276	611;664
HSPG2	Basement membrane-specific heparan sulfate proteoglycan core protein;Endorepellin;LG3 peptide	1266700000	HPTPLALGHFHTVTLLR	GSGMATIRHPTPLALG	FHTVTLLRSLTQGSLI	R	H	P	L	R	S	1	1	0	0	0	0	0	1	3	0	4	0	0	1	2	0	3	0	0	1	0	0	17	0	1909.07	P98160	P98160	3748	3764	yes	yes	3;4	2.2705e-40	211.7			3035	685
ACTB;POTEF;ACTG1;ACTA1;ACTC1;ACTG2;ACTA2;POTEE;POTEI	Actin, cytoplasmic 1;Actin, cytoplasmic 1, N-terminally processed;POTE ankyrin domain family member F;Actin, cytoplasmic 2;Actin, cytoplasmic 2, N-terminally processed;Actin, alpha skeletal muscle;Actin, alpha cardiac muscle 1;Actin, gamma-enteric smooth muscle;Actin, aortic smooth muscle;POTE ankyrin domain family member E;POTE ankyrin domain family member I	1264700000	AGFAGDDAPR	DNGSGMCKAGFAGDDA	FAGDDAPRAVFPSIVG	K	A	G	P	R	A	3	1	0	2	0	0	0	2	0	0	0	0	0	1	1	0	0	0	0	0	0	0	10	0	975.441	P60709;A5A3E0;P63261;P68133;P68032;P63267;P62736;Q6S8J3;P0CG38	P60709	19	28	no	no	2	2.5267e-05	122.94			208	611;664;668;825
FN1	Fibronectin;Anastellin;Ugl-Y1;Ugl-Y2;Ugl-Y3	1261900000	GEWTCKPIAEK	CVCLGNGKGEWTCKPI	TCKPIAEKCFDHAAGT	K	G	E	E	K	C	1	0	0	0	1	0	2	1	0	1	0	2	0	0	1	0	1	1	0	0	0	0	11	1	1317.64	P02751	P02751	175	185	yes	yes	2;3	4.8169e-12	172.74			2440	244
FN1	Fibronectin;Anastellin;Ugl-Y1;Ugl-Y2;Ugl-Y3	1247100000	ATITGYR	TVHWIAPRATITGYRI	RATITGYRIRHHPEHF	R	A	T	Y	R	I	1	1	0	0	0	0	0	1	0	1	0	0	0	0	0	0	2	0	1	0	0	0	7	0	780.413	P02751	P02751	1383	1389	yes	yes	2	0.0044373	142.64			574	244
THBS1	Thrombospondin-1	1224800000	FTGSQPFGQGVEHATANK	NCLPCPPRFTGSQPFG	VEHATANKQVCKPRNP	R	F	T	N	K	Q	2	0	1	0	0	2	1	3	1	0	0	1	0	2	1	1	2	0	0	1	0	0	18	0	1874.89	P07996	P07996	624	641	yes	yes	2;3	3.2318e-41	192.72			2201	299
COL1A2	Collagen alpha-2(I) chain	1222300000	GAAGLPGVAGAPGLPGPR	ANGLTGAKGAAGLPGV	APGLPGPRGIPGPVGA	K	G	A	P	R	G	4	1	0	0	0	0	0	6	0	0	2	0	0	0	4	0	0	0	0	1	0	0	18	0	1513.84	P08123	P08123	310	327	yes	yes	2;3	1.8613e-06	87.519			2260	300
FSTL1	Follistatin-related protein 1	1160600000	IIQWLEAEIIPDGWFSK	NRDELRRRIIQWLEAE	IPDGWFSKGSNYSEIL	R	I	I	S	K	G	1	0	0	1	0	1	2	1	0	4	1	1	0	1	1	1	0	2	0	0	0	0	17	0	2044.07	Q12841	Q12841	125	141	yes	yes	2;3	1.5185e-34	195.92			3285	729
THBS1	Thrombospondin-1	1157600000	DNCQYVYNVDQR	GDGILNERDNCQYVYN	YVYNVDQRDTDMDGVG	R	D	N	Q	R	D	0	1	2	2	1	2	0	0	0	0	0	0	0	0	0	0	0	0	2	2	0	0	12	0	1572.66	P07996	P07996	811	822	yes	yes	2;3	8.936e-19	198.33			1265	299
FN1	Fibronectin;Anastellin;Ugl-Y1;Ugl-Y2;Ugl-Y3	1147100000	EVTSDSGSIVVSGLTPGVEYVYTIQVLR	SQGGEAPREVTSDSGS	VYTIQVLRDGQERDAP	R	E	V	L	R	D	0	1	0	1	0	1	2	3	0	2	2	0	0	0	1	4	3	0	2	6	0	0	28	0	2967.54	P02751	P02751	1130	1157	yes	yes	3;4	2.1542e-70	213.2			1911	244
VCAN	Versican core protein	1145600000	SPQETYDVYCYVDHLDGDVFHLTVPSK	GVRTYGFRSPQETYDV	FHLTVPSKFTFEEAAK	R	S	P	S	K	F	0	0	0	4	1	1	1	1	2	0	2	1	0	1	2	2	2	0	3	4	0	0	27	0	3183.45	P13611	P13611	234	260	yes	yes	3;4;5	4.124e-23	128.06			5746	361
LGALS1	Galectin-1	1140000000	ACGLVASNLNLKPGECLR	________________	LKPGECLRVRGEVAPD	M	A	C	L	R	V	2	1	2	0	2	0	1	2	0	0	4	1	0	0	1	1	0	0	0	1	0	0	18	1	1971	P09382	P09382	2	19	yes	yes	2;3	1.4223e-41	188.58			73	316
FN1	Fibronectin;Anastellin;Ugl-Y1;Ugl-Y2;Ugl-Y3	1136600000	TYLGNALVCTCYGGSR	QINQQWERTYLGNALV	CTCYGGSRGFNCESKP	R	T	Y	S	R	G	1	1	1	0	2	0	0	3	0	0	2	0	0	0	0	1	2	0	2	1	0	0	16	0	1790.81	P02751	P02751	68	83	yes	yes	2;3	3.0152e-34	197.73			6330	244
FN1	Fibronectin;Anastellin;Ugl-Y1;Ugl-Y2;Ugl-Y3	1136300000	IGDTWSK	QDTRTSYRIGDTWSKK	RIGDTWSKKDNRGNLL	R	I	G	S	K	K	0	0	0	1	0	0	0	1	0	1	0	1	0	0	0	1	1	1	0	0	0	0	7	0	805.397	P02751	P02751	242	248	yes	yes	2	0.012184	104.21			3228	244
FN1	Fibronectin;Anastellin;Ugl-Y1;Ugl-Y2;Ugl-Y3	1134400000	WCGTTQNYDADQK	EGRRDNMKWCGTTQNY	QNYDADQKFGFCPMAA	K	W	C	Q	K	F	1	0	1	2	1	2	0	1	0	0	0	1	0	0	0	0	2	1	1	0	0	0	13	0	1585.65	P02751	P02751	445	457	yes	yes	2	1.4829e-18	180.09			6960	244
VCAN	Versican core protein	1125400000	VSVPTHPEAVGDASLTVVK	IGQDYKGRVSVPTHPE	DASLTVVKLLASDAGL	R	V	S	V	K	L	2	0	0	1	0	0	1	1	1	0	1	1	0	0	2	2	2	0	0	5	0	0	19	0	1905.02	P13611	P13611	101	119	yes	yes	2;3	1.9877e-31	169.58			6823	361
IGFBP4	Insulin-like growth factor-binding protein 4	1120100000	GELDCHQLADSFRE	LPGGLEPKGELDCHQL	QLADSFRE________	K	G	E	R	E	-	1	1	0	2	1	1	2	1	1	0	2	0	0	1	0	1	0	0	0	0	0	0	14	1	1675.73	P22692	P22692	245	258	yes	yes	2;3	8.9222e-18	157.58			2399	425
FN1	Fibronectin;Anastellin;Ugl-Y1;Ugl-Y2;Ugl-Y3	1115900000	TEIDKPSQMQVTDVQDNSISVK	KPISINYRTEIDKPSQ	QDNSISVKWLPSSSPV	R	T	E	V	K	W	0	0	1	3	0	3	1	0	0	2	0	2	1	0	1	3	2	0	0	3	0	0	22	1	2461.2	P02751	P02751	1540	1561	yes	yes	2;3	1.1865e-61	225.84			6005	244
ACTN1	Alpha-actinin-1	1115300000	HRPELIDYGKLR	GFCALIHRHRPELIDY	LIDYGKLRKDDPLTNL	R	H	R	L	R	K	0	2	0	1	0	0	1	1	1	1	2	1	0	0	1	0	0	0	1	0	0	0	12	2	1495.83	P12814	P12814	186	197	yes	yes	2;3	0.00048355	97.163			3053	354
IGF2	Insulin-like growth factor II;Insulin-like growth factor II;Insulin-like growth factor II Ala-25 Del;Preptin	1109500000	GIVEECCFR	SRVSRRSRGIVEECCF	IVEECCFRSCDLALLE	R	G	I	F	R	S	0	1	0	0	2	0	2	1	0	1	0	0	0	1	0	0	0	0	0	1	0	0	9	0	1168.5	P01344	P01344	65	73	yes	yes	2	6.0956e-05	149.65			2564	237
COL1A1	Collagen alpha-1(I) chain	1100300000	SGEYWIDPNQGCNLDAIK	KMCHSDWKSGEYWIDP	GCNLDAIKVFCNMETG	K	S	G	I	K	V	1	0	2	2	1	1	1	2	0	2	1	1	0	0	1	1	0	1	1	0	0	0	18	0	2078.94	P02452	P02452	1271	1288	yes	yes	2;3	3.6544e-18	136.35			5541	238
COL1A2	Collagen alpha-2(I) chain	1100100000	TGHPGTVGPAGIR	GPAGKDGRTGHPGTVG	TVGPAGIRGPQGHQGP	R	T	G	I	R	G	1	1	0	0	0	0	0	4	1	1	0	0	0	0	2	0	2	0	0	1	0	0	13	0	1218.65	P08123	P08123	1068	1080	yes	yes	2;3	1.0591e-08	118.88			6062	300
POSTN	Periostin	1086200000	AAAITSDILEALGR	EDDLSSFRAAAITSDI	DILEALGRDGHFTLFA	R	A	A	G	R	D	4	1	0	1	0	0	1	1	0	2	2	0	0	0	0	1	1	0	0	0	0	0	14	0	1399.77	Q15063	Q15063	252	265	yes	yes	2;3	2.2293e-12	128.54			5	776
BGN	Biglycan	1086000000	EISPDTTLLDLQNNDISELRK	LGLKSVPKEISPDTTL	NDISELRKDDFKGLQH	K	E	I	R	K	D	0	1	2	3	0	1	2	0	0	2	4	1	0	0	1	2	2	0	0	0	0	0	21	1	2413.23	P21810	P21810	87	107	yes	yes	2;3	7.9884e-88	271.68			1653	418
THBS1	Thrombospondin-1	1079000000	GTLLALER	LRQMKKTRGTLLALER	GTLLALERKDHSGQVF	R	G	T	E	R	K	1	1	0	0	0	0	1	1	0	0	3	0	0	0	0	0	1	0	0	0	0	0	8	0	871.513	P07996	P07996	102	109	yes	yes	2	0.0004147	155.75			2826	299
FN1	Fibronectin;Anastellin;Ugl-Y1;Ugl-Y2;Ugl-Y3	1072400000	GFNCESKPEAEETCFDKYTGNTYR	CTCYGGSRGFNCESKP	KYTGNTYRVGDTYERP	R	G	F	Y	R	V	1	1	2	1	2	0	4	2	0	0	0	2	0	2	1	1	3	0	2	0	0	0	24	2	2902.22	P02751	P02751	84	107	yes	yes	3;4	2.2991e-175	355.01			2471	244
SPARC	SPARC	1071800000	TFDSSCHFFATK	KVCSNDNKTFDSSCHF	SCHFFATKCTLEGTKK	K	T	F	T	K	C	1	0	0	1	1	0	0	0	1	0	0	1	0	3	0	2	2	0	0	0	0	0	12	0	1446.62	P09486	P09486	118	129	yes	yes	2;3	1.0173e-27	154.94			6027	317
COL1A1	Collagen alpha-1(I) chain	1058400000	GVVGLPGQR	PQGIAGQRGVVGLPGQ	VVGLPGQRGERGFPGL	R	G	V	Q	R	G	0	1	0	0	0	1	0	3	0	0	1	0	0	0	1	0	0	0	0	2	0	0	9	0	881.508	P02452	P02452	959	967	yes	yes	2	0.0020346	96.492			2889	238
COL1A1	Collagen alpha-1(I) chain	1047900000	DRDLEVDTTLK	ADDANVVRDRDLEVDT	LEVDTTLKSLSQQIEN	R	D	R	L	K	S	0	1	0	3	0	0	1	0	0	0	2	1	0	0	0	0	2	0	0	1	0	0	11	1	1303.66	P02452	P02452	1226	1236	yes	yes	2;3	1.2467e-21	213.99			1323	238
FN1	Fibronectin;Anastellin;Ugl-Y1;Ugl-Y2;Ugl-Y3	1045000000	ISCTIANR	CIGAGRGRISCTIANR	ISCTIANRCHEGGQSY	R	I	S	N	R	C	1	1	1	0	1	0	0	0	0	2	0	0	0	0	0	1	1	0	0	0	0	0	8	0	933.47	P02751	P02751	133	140	yes	yes	2	1.7254e-12	203.57			3433	244
SPARC	SPARC	1040300000	LHLDYIGPCK	EGTKKGHKLHLDYIGP	LDYIGPCKYIPPCLDS	K	L	H	C	K	Y	0	0	0	1	1	0	0	1	1	1	2	1	0	0	1	0	0	0	1	0	0	0	10	0	1214.61	P09486	P09486	141	150	yes	yes	2;3	9.4137e-07	144.65			4026	317
FN1	Fibronectin;Anastellin;Ugl-Y1;Ugl-Y2;Ugl-Y3	999280000	VTIMWTPPESAVTGYR	FVEVTDVKVTIMWTPP	ESAVTGYRVDVIPVNL	K	V	T	Y	R	V	1	1	0	0	0	0	1	1	0	1	0	0	1	0	2	1	3	1	1	2	0	0	16	0	1806.9	P02751	P02751	923	938	yes	yes	2;3	9.324e-34	190.34			6849	244
COL1A2	Collagen alpha-2(I) chain	983490000	GEIGAVGNAGPAGPAGPR	FPGAPGPKGEIGAVGN	PAGPAGPRGEVGLPGL	K	G	E	P	R	G	4	1	1	0	0	0	1	6	0	1	0	0	0	0	3	0	0	0	0	1	0	0	18	0	1546.79	P08123	P08123	265	282	yes	yes	2;3	6.0576e-24	150.55			2395	300
COL1A2	Collagen alpha-2(I) chain	983410000	GLPGSPGNIGPAGK	EPGLMGPRGLPGSPGN	GNIGPAGKEGPVGLPG	R	G	L	G	K	E	1	0	1	0	0	0	0	5	0	1	1	1	0	0	3	1	0	0	0	0	0	0	14	0	1220.65	P08123	P08123	451	464	yes	yes	2	1.5148e-11	126.65			2631	300
FN1	Fibronectin;Anastellin;Ugl-Y1;Ugl-Y2;Ugl-Y3	965390000	VGDTYERPK	KYTGNTYRVGDTYERP	GDTYERPKDSMIWDCT	R	V	G	P	K	D	0	1	0	1	0	0	1	1	0	0	0	1	0	0	1	0	1	0	1	1	0	0	9	1	1063.53	P02751	P02751	108	116	yes	yes	2	0.00063265	140.11			6523	244
IGFBP4	Insulin-like growth factor-binding protein 4	963640000	CRPPVGCEELVR	CSEEKLARCRPPVGCE	VGCEELVREPGCGCCA	R	C	R	V	R	E	0	2	0	0	2	0	2	1	0	0	1	0	0	0	2	0	0	0	0	2	0	0	12	1	1470.71	P22692	P22692	38	49	yes	yes	2;3	1.4443e-15	182.23			908	425
ACTB;POTEF;ACTG1;POTEE;POTEI;POTEKP	Actin, cytoplasmic 1;Actin, cytoplasmic 1, N-terminally processed;POTE ankyrin domain family member F;Actin, cytoplasmic 2;Actin, cytoplasmic 2, N-terminally processed;POTE ankyrin domain family member E;POTE ankyrin domain family member I;Putative beta-actin-like protein 3;Putative beta-actin-like protein 3, N-terminally processed	962330000	QEYDESGPSIVHR	FQQMWISKQEYDESGP	SGPSIVHRKCF_____	K	Q	E	H	R	K	0	1	0	1	0	1	2	1	1	1	0	0	0	0	1	2	0	0	1	1	0	0	13	0	1515.7	P60709;A5A3E0;P63261;Q6S8J3;P0CG38;Q9BYX7	P60709	360	372	no	no	2;3	1.3465e-26	201.38			4993	611;664;825
COL1A2	Collagen alpha-2(I) chain	960780000	LSHPEWSSGYYWIDPNQGCTMDAIK	ARTCRDLRLSHPEWSS	GCTMDAIKVYCDFSTG	R	L	S	I	K	V	1	0	1	2	1	1	1	2	1	2	1	1	1	0	2	3	1	2	2	0	0	0	25	0	2954.3	P08123	P08123	1168	1192	yes	yes	3;4	8.0759e-46	175.28			4367	300
FN1	Fibronectin;Anastellin;Ugl-Y1;Ugl-Y2;Ugl-Y3	958900000	GFNCESKPEAEETCFDK	CTCYGGSRGFNCESKP	AEETCFDKYTGNTYRV	R	G	F	D	K	Y	1	0	1	1	2	0	4	1	0	0	0	2	0	2	1	1	1	0	0	0	0	0	17	1	2046.83	P02751	P02751	84	100	yes	yes	2;3	3.0513e-70	271.64			2470	244
COL1A2	Collagen alpha-2(I) chain	940870000	GPPGESGAAGPTGPIGSR	PAGPRGERGPPGESGA	PTGPIGSRGPSGPPGP	R	G	P	S	R	G	2	1	0	0	0	0	1	6	0	1	0	0	0	0	4	2	1	0	0	0	0	0	18	0	1563.76	P08123	P08123	592	609	yes	yes	2;3	4.5354e-68	248.54			2709	300
PTX3	Pentraxin-related protein PTX3	936380000	ALAAVLEELR	QRPEEAGRALAAVLEE	AAVLEELRQTRADLHA	R	A	L	L	R	Q	3	1	0	0	0	0	2	0	0	0	3	0	0	0	0	0	0	0	0	1	0	0	10	0	1083.63	P26022	P26022	148	157	yes	yes	2	5.8411e-40	192.91			309	445
FN1	Fibronectin;Anastellin;Ugl-Y1;Ugl-Y2;Ugl-Y3	929430000	GNLLQCICTGNGR	TWSKKDNRGNLLQCIC	CICTGNGRGEWKCERH	R	G	N	G	R	G	0	1	2	0	2	1	0	3	0	1	2	0	0	0	0	0	1	0	0	0	0	0	13	0	1461.68	P02751	P02751	253	265	yes	yes	2;3	1.1821e-15	160.56			2676	244
NID1	Nidogen-1	929180000	ETDAFQPHK	ALDLAISKETDAFQPH	TDAFQPHKQTRLYGIT	K	E	T	H	K	Q	1	0	0	1	0	1	1	0	1	0	0	1	0	1	1	0	1	0	0	0	0	0	9	0	1071.5	P14543	P14543	1183	1191	yes	yes	2	0.00022855	117.76			1856	369
FN1	Fibronectin;Anastellin;Ugl-Y1;Ugl-Y2;Ugl-Y3	925640000	IGDQWDK	TNEGVMYRIGDQWDKQ	RIGDQWDKQHDMGHMM	R	I	G	D	K	Q	0	0	0	2	0	1	0	1	0	1	0	1	0	0	0	0	0	1	0	0	0	0	7	0	860.403	P02751	P02751	480	486	yes	yes	2	0.017274	98.418			3227	244
PSAP	Prosaposin;Saposin-A;Saposin-B-Val;Saposin-B;Saposin-C;Saposin-D	919460000	EIVDSYLPVILDIIK	PNMSASCKEIVDSYLP	PVILDIIKGEMSRPGE	K	E	I	I	K	G	0	0	0	2	0	0	1	0	0	4	2	1	0	0	1	1	0	0	1	2	0	0	15	0	1728.99	P07602	P07602	108	122	yes	yes	2;3	1.8238e-14	132.23			1657	292
COL1A1	Collagen alpha-1(I) chain	909690000	GVQGPPGPAGPR	ERGFPGERGVQGPPGP	PPGPAGPRGANGAPGN	R	G	V	P	R	G	1	1	0	0	0	1	0	4	0	0	0	0	0	0	4	0	0	0	0	1	0	0	12	0	1088.57	P02452	P02452	686	697	yes	yes	2	2.6783e-08	122.69			2871	238
FN1	Fibronectin;Anastellin;Ugl-Y1;Ugl-Y2;Ugl-Y3	909090000	CDPHEATCYDDGK	GNGKGEFKCDPHEATC	ATCYDDGKTYHVGEQW	K	C	D	G	K	T	1	0	0	3	2	0	1	1	1	0	0	1	0	0	1	0	1	0	1	0	0	0	13	0	1566.57	P02751	P02751	2288	2300	yes	yes	2;3	3.3132e-14	153.81			735	244
SPARC	SPARC	907980000	QKDIDKDLVI	WAGCFGIKQKDIDKDL	DIDKDLVI________	K	Q	K	V	I	-	0	0	0	3	0	1	0	0	0	2	1	2	0	0	0	0	0	0	0	1	0	0	10	2	1185.66	P09486	P09486	294	303	yes	yes	2;3	0.00015544	125.66			5042	317
LAMB1	Laminin subunit beta-1	901160000	VESLSQVEVILQHSAADIAR	LTEDIRERVESLSQVE	HSAADIARAEMLLEEA	R	V	E	A	R	A	3	1	0	1	0	2	2	0	1	2	2	0	0	0	0	3	0	0	0	3	0	0	20	0	2164.15	P07942	P07942	1551	1570	yes	yes	3	2.1815e-56	214.46			6468	298
ACTB;POTEF;ACTG1;ACTA1;ACTC1;ACTG2;ACTA2;POTEE;POTEI	Actin, cytoplasmic 1;Actin, cytoplasmic 1, N-terminally processed;POTE ankyrin domain family member F;Actin, cytoplasmic 2;Actin, cytoplasmic 2, N-terminally processed;Actin, alpha skeletal muscle;Actin, alpha cardiac muscle 1;Actin, gamma-enteric smooth muscle;Actin, aortic smooth muscle;POTE ankyrin domain family member E;POTE ankyrin domain family member I	886600000	AVFPSIVGRPR	FAGDDAPRAVFPSIVG	PSIVGRPRHQGVMVGM	R	A	V	P	R	H	1	2	0	0	0	0	0	1	0	1	0	0	0	1	2	1	0	0	0	2	0	0	11	1	1197.7	P60709;A5A3E0;P63261;P68133;P68032;P63267;P62736;Q6S8J3;P0CG38	P60709	29	39	no	no	2;3	3.6119e-08	142.43			621	611;664;668;825
LUM	Lumican	866140000	LPSGLPVSLLTLYLDNNK	LSFNQIARLPSGLPVS	TLYLDNNKISNIPDEY	R	L	P	N	K	I	0	0	2	1	0	0	0	1	0	0	6	1	0	0	2	2	1	0	1	1	0	0	18	0	1956.09	P51884;CON__Q05443	P51884	199	216	no	no	2;3	5.0704e-68	247.44		+	4262	574;59
IGF2	Insulin-like growth factor II;Insulin-like growth factor II;Insulin-like growth factor II Ala-25 Del;Preptin	851380000	SCDLALLETYCATPAK	IVEECCFRSCDLALLE	TYCATPAKSERDVSTP	R	S	C	A	K	S	3	0	0	1	2	0	1	0	0	0	3	1	0	0	1	1	2	0	1	0	0	0	16	0	1811.84	P01344	P01344	74	89	yes	yes	2;3	2.0424e-34	198.87			5426	237
TGFBI	Transforming growth factor-beta-induced protein ig-h3	850160000	VISTITNNIQQIIEIEDTFETLR	GVVHLIDKVISTITNN	EDTFETLRAAVAASGL	K	V	I	L	R	A	0	1	2	1	0	2	3	0	0	6	1	0	0	1	0	1	4	0	0	1	0	0	23	0	2689.42	Q15582	Q15582	235	257	yes	yes	2;3	7.4063e-132	306.49			6608	792
FN1	Fibronectin;Anastellin;Ugl-Y1;Ugl-Y2;Ugl-Y3	849540000	TNTNVNCPIECFMPLDVQADREDSRE	YSQRYHQRTNTNVNCP	ADREDSRE________	R	T	N	R	E	-	1	2	3	3	2	1	3	0	0	1	1	0	1	1	2	1	2	0	0	2	0	0	26	2	3109.35	P02751	P02751	2361	2386	yes	yes	3;4	8.8955e-108	261.97			6196	244
COL1A2	Collagen alpha-2(I) chain	841280000	GVVGPQGAR	KPGRPGERGVVGPQGA	VVGPQGARGFPGTPGL	R	G	V	A	R	G	1	1	0	0	0	1	0	3	0	0	0	0	0	0	1	0	0	0	0	2	0	0	9	0	839.461	P08123	P08123	157	165	yes	yes	2	0.00021858	119.29			2890	300
IGFBP4	Insulin-like growth factor-binding protein 4	837830000	LPGGLEPK	VDRKTGVKLPGGLEPK	LPGGLEPKGELDCHQL	K	L	P	P	K	G	0	0	0	0	0	0	1	2	0	0	2	1	0	0	2	0	0	0	0	0	0	0	8	0	809.465	P22692	P22692	237	244	yes	yes	2	0.014859	85.38			4246	425
IGFBP3	Insulin-like growth factor-binding protein 3	835990000	CQPSPDEARPLQALLDGR	ERCGSGLRCQPSPDEA	LQALLDGRGLCVNASA	R	C	Q	G	R	G	2	2	0	2	1	2	1	1	0	0	3	0	0	0	3	1	0	0	0	0	0	0	18	1	2022	P17936	P17936	94	111	yes	yes	2;3	1.7802e-40	193.27			901	399
LGALS1	Galectin-1	833970000	DSNNLCLHFNPR	SFVLNLGKDSNNLCLH	LCLHFNPRFNAHGDAN	K	D	S	P	R	F	0	1	3	1	1	0	0	0	1	0	2	0	0	1	1	1	0	0	0	0	0	0	12	0	1485.68	P09382	P09382	38	49	yes	yes	2;3	3.3648e-42	251.75			1348	316
COL1A2	Collagen alpha-2(I) chain	833430000	VGAPGPAGAR	GLPGERGRVGAPGPAG	APGPAGARGSDGSVGP	R	V	G	A	R	G	3	1	0	0	0	0	0	3	0	0	0	0	0	0	2	0	0	0	0	1	0	0	10	0	851.461	P08123	P08123	225	234	yes	yes	2	4.0269e-05	117.89			6519	300
THBS1	Thrombospondin-1	832490000	KVTEENKELANELR	TTLQDSIRKVTEENKE	KELANELRRPPLCYHN	R	K	V	L	R	R	1	1	2	0	0	0	4	0	0	0	2	2	0	0	0	0	1	0	0	1	0	0	14	2	1671.88	CON__Q28194;P07996	P07996	300	313	no	no	2;3;4	1.3915e-31	210.67		+	3757	299;70
TIMP1	Metalloproteinase inhibitor 1	829370000	LQSGTHCLWTDQLLQGSEK	PCLSIPCKLQSGTHCL	QLLQGSEKGFQSRHLA	K	L	Q	E	K	G	0	0	0	1	1	3	1	2	1	0	4	1	0	0	0	2	2	1	0	0	0	0	19	0	2200.06	P01033	P01033	162	180	yes	yes	2;3	4.4871e-88	275.68			4324	232
COL1A1	Collagen alpha-1(I) chain	824430000	ALLLQGSNEIEIR	QQTGNLKKALLLQGSN	GSNEIEIRAEGNSRFT	K	A	L	I	R	A	1	1	1	0	0	1	2	1	0	2	3	0	0	0	0	1	0	0	0	0	0	0	13	0	1454.81	P02452;CON__Q862S4	P02452	1387	1399	yes	no	2	4.625e-38	188.91			374	238
FN1	Fibronectin;Anastellin;Ugl-Y1;Ugl-Y2;Ugl-Y3	822780000	GLKPGVVYEGQLISIQQYGHQEVTR	HLNSYTIKGLKPGVVY	YGHQEVTRFDFTTTST	K	G	L	T	R	F	0	1	0	0	0	4	2	4	1	2	2	1	0	0	1	1	1	0	2	3	0	0	25	1	2798.47	P02751	P02751	670	694	yes	yes	3;4	4.6143e-65	208.12			2609	244
ACTB;ACTG1	Actin, cytoplasmic 1;Actin, cytoplasmic 1, N-terminally processed;Actin, cytoplasmic 2;Actin, cytoplasmic 2, N-terminally processed	806350000	GYSFTTTAER	LMKILTERGYSFTTTA	SFTTTAEREIVRDIKE	R	G	Y	E	R	E	1	1	0	0	0	0	1	1	0	0	0	0	0	1	0	1	3	0	1	0	0	0	10	0	1131.52	P60709;P63261	P60709	197	206	no	no	2	1.4605e-06	140.17			2922	611;664
EFEMP1	EGF-containing fibulin-like extracellular matrix protein 1	804870000	IQCAAGYEQSEHNVCQDIDECTAGTHNCR	IPSNPSHRIQCAAGYE	TAGTHNCRADQVCINL	R	I	Q	C	R	A	3	1	2	2	4	3	3	2	2	2	0	0	0	0	0	1	2	0	1	1	0	0	29	0	3422.38	Q12805	Q12805	157	185	yes	yes	3;4	1.9082e-64	193.09			3398	728
COL1A2	Collagen alpha-2(I) chain	799350000	GHNGLQGLPGIAGHHGDQGAPGSVGPAGPR	PRGLPGLKGHNGLQGL	SVGPAGPRGPAGPSGP	K	G	H	P	R	G	3	1	1	1	0	2	0	10	3	1	2	0	0	0	4	1	0	0	0	1	0	0	30	0	2767.37	P08123	P08123	1024	1053	yes	yes	3;4;5	8.7069e-99	233.42			2538	300
TIMP1	Metalloproteinase inhibitor 1	790520000	LQDGLLHITTCSFVAPWNSLSLAQR	EEFLIAGKLQDGLLHI	NSLSLAQRRGFTKTYT	K	L	Q	Q	R	R	2	1	1	1	1	2	0	1	1	1	5	0	0	1	1	3	2	1	0	1	0	0	25	0	2826.45	P01033	P01033	112	136	yes	yes	3	7.0381e-31	152.85			4285	232
MMP2	72 kDa type IV collagenase;PEX	785430000	AFQVWSDVTPLR	TVDDAFARAFQVWSDV	WSDVTPLRFSRIHDGE	R	A	F	L	R	F	1	1	0	1	0	1	0	0	0	0	1	0	0	1	1	1	1	1	0	2	0	0	12	0	1417.74	P08253	P08253	147	158	yes	yes	2;3	3.5353e-11	153.54			187	305
COL1A2	Collagen alpha-2(I) chain	782440000	AVILQGSNDVELVAEGNSR	EETGNLKKAVILQGSN	LVAEGNSRFTYTVLVD	K	A	V	S	R	F	2	1	2	1	0	1	2	2	0	1	2	0	0	0	0	2	0	0	0	3	0	0	19	0	1970.01	P08123	P08123	1289	1307	yes	yes	2;3	1.0112e-94	280.38			631	300
FN1	Fibronectin;Anastellin;Ugl-Y1;Ugl-Y2;Ugl-Y3	781770000	TGLDSPTGIDFSDITANSFTVHWIAPR	TPLRGRQKTGLDSPTG	TVHWIAPRATITGYRI	K	T	G	P	R	A	2	1	1	3	0	0	0	2	1	3	1	0	0	2	2	3	4	1	0	1	0	0	27	0	2917.42	P02751	P02751	1356	1382	yes	yes	3;4;5	1.7975e-131	296.17			6066	244
SERPINF1	Pigment epithelium-derived factor	748660000	EIPDEISILLLGVAHFK	GKLARSTKEIPDEISI	LLGVAHFKGQWVTKFD	K	E	I	F	K	G	1	0	0	1	0	0	2	1	1	3	3	1	0	1	1	1	0	0	0	1	0	0	17	0	1893.06	P36955	P36955	198	214	yes	yes	2;3	2.6947e-14	130.29			1648	511
THBS1	Thrombospondin-1	747370000	DCVGDVTENQICNK	PTPQFGGKDCVGDVTE	TENQICNKQDCPIDGC	K	D	C	N	K	Q	0	0	2	2	2	1	1	1	0	1	0	1	0	0	0	0	1	0	0	2	0	0	14	0	1650.7	P07996	P07996	530	543	yes	yes	2;3	2.8221e-38	223.22			1017	299
COL1A1	Collagen alpha-1(I) chain	737440000	DGEAGAQGPPGPAGPAGER	GAVGPAGKDGEAGAQG	PAGPAGERGEQGPAGS	K	D	G	E	R	G	4	1	0	1	0	1	2	6	0	0	0	0	0	0	4	0	0	0	0	0	0	0	19	0	1689.77	P02452	P02452	613	631	yes	yes	2;3	1.2345e-46	202.84			1077	238
IGFBP3	Insulin-like growth factor-binding protein 3	729710000	ALAQCAPPPAVCAELVR	RCEPCDARALAQCAPP	AVCAELVREPGCGCCL	R	A	L	V	R	E	5	1	0	0	2	1	1	0	0	0	2	0	0	0	3	0	0	0	0	2	0	0	17	0	1821.92	P17936	P17936	47	63	yes	yes	2;3	2.0131e-23	157.91			316	399
THBS1	Thrombospondin-1	719860000	AQGYSGLSVK	YWDTNPTRAQGYSGLS	GYSGLSVKVVNSTTGP	R	A	Q	V	K	V	1	0	0	0	0	1	0	2	0	0	1	1	0	0	0	2	0	0	1	1	0	0	10	0	1008.52	CON__Q28194;P07996	P07996	1055	1064	no	no	1;2	0.0031056	109.16		+	477	299;70
THBS1	Thrombospondin-1	718230000	LCNNPTPQFGGK	GGVQKRSRLCNNPTPQ	PTPQFGGKDCVGDVTE	R	L	C	G	K	D	0	0	2	0	1	1	0	2	0	0	1	1	0	1	2	0	1	0	0	0	0	0	12	0	1331.63	CON__Q28194;P07996	P07996	518	529	no	no	2	3.1612e-11	154.15		+	3848	299;70
DCN	Decorin	710760000	VSPGAFTPLVK	LVNNKISKVSPGAFTP	GAFTPLVKLERLYLSK	K	V	S	V	K	L	1	0	0	0	0	0	0	1	0	0	1	1	0	1	2	1	1	0	0	2	0	0	11	0	1114.64	P07585	P07585	120	130	yes	yes	2	0.0026147	75.819			6813	291
FN1	Fibronectin;Anastellin;Ugl-Y1;Ugl-Y2;Ugl-Y3	705840000	ESKPLTAQQTTK	VFAVSHGRESKPLTAQ	LTAQQTTKLDAPTNLQ	R	E	S	T	K	L	1	0	0	0	0	2	1	0	0	0	1	2	0	0	1	1	3	0	0	0	0	0	12	1	1330.71	P02751	P02751	985	996	yes	yes	2;3	1.3504e-08	132.14			1839	244
COL1A2	Collagen alpha-2(I) chain	691190000	HVWLGETINAGSQFEYNVEGVTSK	YRSSKDKKHVWLGETI	NVEGVTSKEMATQLAF	K	H	V	S	K	E	1	0	2	0	0	1	3	3	1	1	1	1	0	1	0	2	2	1	1	3	0	0	24	0	2664.28	P08123	P08123	1225	1248	yes	yes	2;3	5.5727e-99	271.54			3089	300
COL1A1	Collagen alpha-1(I) chain	689450000	YHDRDVWKPEPCR	TCVQNGLRYHDRDVWK	VWKPEPCRICVCDNGK	R	Y	H	C	R	I	0	2	0	2	1	0	1	0	1	0	0	1	0	0	2	0	0	1	1	1	0	0	13	2	1756.81	P02452	P02452	47	59	yes	yes	2;3;4	5.9551e-13	148.62			7119	238
VIM	Vimentin	682580000	QDVDNASLAR	ENTLQSFRQDVDNASL	VDNASLARLDLERKVE	R	Q	D	A	R	L	2	1	1	2	0	1	0	0	0	0	1	0	0	0	0	1	0	0	0	1	0	0	10	0	1087.53	P08670	P08670	208	217	yes	yes	2	0.0057489	73.499			4974	311
THBS1	Thrombospondin-1	681860000	QVTQSYWDTNPTR	RFYVVMWKQVTQSYWD	YWDTNPTRAQGYSGLS	K	Q	V	T	R	A	0	1	1	1	0	2	0	0	0	0	0	0	0	0	1	1	3	1	1	1	0	0	13	0	1594.74	CON__Q28194;P07996	P07996	1042	1054	no	no	2;3	5.0495e-39	233.37		+	5204	299;70
SERPINE1	Plasminogen activator inhibitor 1	674260000	QFQADFTSLSDQEPLHVAQALQK	LGMTDMFRQFQADFTS	HVAQALQKVKIEVNES	R	Q	F	Q	K	V	3	0	0	2	0	5	1	0	1	0	3	1	0	2	1	2	1	0	0	1	0	0	23	0	2600.29	P05121	P05121	324	346	yes	yes	2;3;4	3.5572e-55	199.99			5001	262
PTX3	Pentraxin-related protein PTX3	673160000	LTSALDELLQATR	PGAPAEARLTSALDEL	DELLQATRDAGRRLAR	R	L	T	T	R	D	2	1	0	1	0	1	1	0	0	0	4	0	0	0	0	1	2	0	0	0	0	0	13	0	1429.78	P26022	P26022	113	125	yes	yes	2;3	4.6005e-56	271.32			4433	445
MMP2	72 kDa type IV collagenase;PEX	672750000	IIGYTPDLDPETVDDAFAR	DKNQITYRIIGYTPDL	TVDDAFARAFQVWSDV	R	I	I	A	R	A	2	1	0	4	0	0	1	1	0	2	1	0	0	1	2	0	2	0	1	1	0	0	19	0	2107.01	P08253	P08253	128	146	yes	yes	2;3	9.5446e-25	155.92			3272	305
COL1A2	Collagen alpha-2(I) chain	668740000	EGPVGLPGIDGR	GNIGPAGKEGPVGLPG	GLPGIDGRPGPIGPAG	K	E	G	G	R	P	0	1	0	1	0	0	1	4	0	1	1	0	0	0	2	0	0	0	0	1	0	0	12	0	1165.61	P08123	P08123	465	476	yes	yes	2	2.8648e-07	117.21			1595	300
FSTL1	Follistatin-related protein 1	667460000	IQVDYDGHCK	DACLTGSKIQVDYDGH	VDYDGHCKEKKSVSPS	K	I	Q	C	K	E	0	0	0	2	1	1	0	1	1	1	0	1	0	0	0	0	0	0	1	1	0	0	10	0	1233.54	Q12841	Q12841	90	99	yes	yes	2;3	0.00019677	110.53			3417	729
HSPG2	Basement membrane-specific heparan sulfate proteoglycan core protein;Endorepellin;LG3 peptide	659810000	DFISLGLQDGHLVFR	VGEAGQGKDFISLGLQ	QDGHLVFRYQLGSGEA	K	D	F	F	R	Y	0	1	0	2	0	1	0	2	1	1	3	0	0	2	0	1	0	0	0	1	0	0	15	0	1715.9	P98160	P98160	4258	4272	yes	yes	2;3	2.5153e-21	131.35			1056	685
COL1A1;COL2A1	Collagen alpha-1(I) chain;Collagen alpha-1(II) chain;Collagen alpha-1(II) chain;Chondrocalcin	655230000	DVWKPEPCR	NGLRYHDRDVWKPEPC	VWKPEPCRICVCDNGK	R	D	V	C	R	I	0	1	0	1	1	0	1	0	0	0	0	1	0	0	2	0	0	1	0	1	0	0	9	1	1185.56	P02452;P02458	P02452	51	59	yes	no	2;3	0.032968	72.325			1427	238
FN1	Fibronectin;Anastellin;Ugl-Y1;Ugl-Y2;Ugl-Y3	651040000	FLATTPNSLLVSWQPPR	IDAPSNLRFLATTPNS	LVSWQPPRARITGYII	R	F	L	P	R	A	1	1	1	0	0	1	0	0	0	0	3	0	0	1	3	2	2	1	0	1	0	0	17	0	1926.04	P02751	P02751	1911	1927	yes	yes	2;3	1.7239e-34	195.2			2077	244
FN1	Fibronectin;Anastellin;Ugl-Y1;Ugl-Y2;Ugl-Y3	645650000	TIKPDVR	NGQTPIQRTIKPDVRS	RTIKPDVRSYTITGLQ	R	T	I	V	R	S	0	1	0	1	0	0	0	0	0	1	0	1	0	0	1	0	1	0	0	1	0	0	7	1	827.486	P02751	P02751	1860	1866	yes	yes	2	0.036038	113.89			6114	244
COL1A2	Collagen alpha-2(I) chain	645450000	DYEVDATLK	SAPSLRPKDYEVDATL	YEVDATLKSLNNQIET	K	D	Y	L	K	S	1	0	0	2	0	0	1	0	0	0	1	1	0	0	0	0	1	0	1	1	0	0	9	0	1052.5	P08123	P08123	1132	1140	yes	yes	2	0.0060865	83.647			1440	300
[truncated: 5,613 more rows]
[truncated: 6 more columns]

## Sheet: MSMS
Gene Names	Protein Names	Scan number	Scan index	Sequence	Length	Missed cleavages	Modifications	Modified sequence	Oxidation (M) Probabilities	Oxidation (M) Score Diffs	Acetyl (Protein N-term)	Oxidation (M)	Proteins	Charge	Fragmentation	Mass analyzer	Type	Scan event number	Isotope index	m/z	Mass	Mass Error [ppm]	Simple Mass Error [ppm]	Retention time	PEP	Score	Delta score	Score diff	Localization prob	Combinatorics	PIF	Fraction of total spectrum	Base peak fraction	Precursor Full ScanNumber	Precursor Intensity	Precursor Apex Fraction	Precursor Apex Offset	Precursor Apex Offset Time	Matches	Intensities	Mass Deviations [Da]	Mass Deviations [ppm]	Masses	Number of Matches	Intensity coverage	Peak coverage	Neutral loss level	ETD identification type	Reverse
[truncated: 11,056 more rows]
[truncated: 9 more columns]
