# Supplementary material for: Biologically active constituents of the secretome of human W8B2+ cardiac stem cells
Source: Sci Rep. 2018 Jan 25;8:1579. doi: 10.1038/s41598-018-19855-4 (PMC5785502; doi:10.1038/s41598-018-19855-4)
Supplement: Supplementary file 3 — Supplementary Dataset 2 [file 41598_2018_19855_MOESM3_ESM.xlsx]

## Sheet: Dataset(Low+Medium)
Name of dataset: Low and Medium cation
No. of identified items: 284 of 285
No. of unidentified items: 1
ID type: ProteinAccesion
Number of mapped gene: 298
Is dataset quantitative :NO
Mapped items:
Dataset item (UniProt accession )		Entrez ID	Gene symbol	Description	Alternate names	Chromosome	Map location
A1L4H1		284297	SSC5D	scavenger receptor cysteine rich family, 5 domains	-	19	19q13.42
O14786		8829	NRP1	neuropilin 1	BDCA4|CD304|NP1|NRP|VEGF165R	10	10p12
P19105		10627	MYL12A	myosin, light chain 12A, regulatory, non-sarcomeric	HEL-S-24|MLC-2B|MLCB|MRCL3|MRLC3|MYL2B	18	18p11.31
O43707		81	ACTN4	actinin, alpha 4	ACTININ-4|FSGS|FSGS1	19	19q13
O60506		10492	SYNCRIP	synaptotagmin binding, cytoplasmic RNA interacting protein	GRY-RBP|GRYRBP|HNRNPQ|HNRPQ1|NSAP1|PP68|hnRNP-Q	6	6q14-q15
O60869		8721	EDF1	endothelial differentiation-related factor 1	EDF-1|MBF1	9	9q34.3
O60911		1515	CTSV	cathepsin V	CATL2|CTSL2|CTSU	9	9q22.2
O75083		9948	WDR1	WD repeat domain 1	AIP1|HEL-S-52|NORI-1	4	4p16.1
O75095		1953	MEGF6	multiple EGF-like-domains 6	EGFL3	1	1p36.3
O75369		2317	FLNB	filamin B, beta	ABP-278|ABP-280|AOI|FH1|FLN-B|FLN1L|LRS1|SCT|TABP|TAP	3	3p14.3
O76061		8614	STC2	stanniocalcin 2	STC-2|STCRP	5	5q35.1
O95965		9358	ITGBL1	integrin, beta-like 1 (with EGF-like repeat domains)	OSCP|TIED	13	13q33
P00751		629	CFB	complement factor B	AHUS4|ARMD14|BF|BFD|CFAB|CFBD|FB|FBI12|GBG|H2-Bf|PBF2	6	6p21.3
P01011		12	SERPINA3	serpin peptidase inhibitor, clade A (alpha-1 antiproteinase, antitrypsin), member 3	AACT|ACT|GIG24|GIG25	14	14q32.1
P01034		1471	CST3	cystatin C	ARMD11	20	20p11.21
P02545		4000	LMNA	lamin A/C	CDCD1|CDDC|CMD1A|CMT2B1|EMD2|FPL|FPLD|FPLD2|HGPS|IDC|LDP1|LFP|LGMD1B|LMN1|LMNC|LMNL1|PRO1	1	1q22
P03973		6590	SLPI	secretory leukocyte peptidase inhibitor	ALK1|ALP|BLPI|HUSI|HUSI-I|MPI|WAP4|WFDC4	20	20q12
P04083		301	ANXA1	annexin A1	ANX1|LPC1	9	9q21.13
P05067		351	APP	amyloid beta (A4) precursor protein	AAA|ABETA|ABPP|AD1|APPI|CTFgamma|CVAP|PN-II|PN2	21	21q21.3
P05452		7123	CLEC3B	C-type lectin domain family 3, member B	TN|TNA	3	3p22-p21.3
P06396		2934	GSN	gelsolin	ADF|AGEL	9	9q33
P06703		6277	S100A6	S100 calcium binding protein A6	2A9|5B10|CABP|CACY|PRA	1	1q21
P06748		4869	NPM1	nucleophosmin (nucleolar phosphoprotein B23, numatrin)	B23|NPM	5	5q35.1
P07339		1509	CTSD	cathepsin D	CLN10|CPSD|HEL-S-130P	11	11p15.5
P07585		1634	DCN	decorin	CSCD|DSPG2|PG40|PGII|PGS2|SLRR1B	12	12q21.33
P07602		5660	PSAP	prosaposin	GLBA|SAP1	10	10q21-q22
P07858		1508	CTSB	cathepsin B	APPS|CPSB	8	8p22
P07910		3183	HNRNPC	heterogeneous nuclear ribonucleoprotein C (C1/C2)	C1|C2|HNRNP|HNRPC|SNRPC	14	14q11.2
P08133		309	ANXA6	annexin A6	ANX6|CBP68	5	5q33.1
P08253		4313	MMP2	matrix metallopeptidase 2	CLG4|CLG4A|MMP-2|MMP-II|MONA|TBE-1	16	16q12.2
P08758		308	ANXA5	annexin A5	ANX5|ENX2|HEL-S-7|PP4|RPRGL3	4	4q27
P08865		3921	RPSA	ribosomal protein SA	37LRP|67LR|ICAS|LAMBR|LAMR1|LBP|LBP/p40|LRP|LRP/LR|NEM/1CHD4|SA|lamR|p40	3	3p22.2
P09341		2919	CXCL1	chemokine (C-X-C motif) ligand 1 (melanoma growth stimulating activity, alpha)	FSP|GRO1|GROa|MGSA|MGSA-a|NAP-3|SCYB1	4	4q21
P09382		3956	LGALS1	lectin, galactoside-binding, soluble, 1	GAL1|GBP	22	22q13.1
P10643		730	C7	complement component 7	-	5	5p13
P10909		1191	CLU	clusterin	AAG4|APO-J|APOJ|CLI|CLU1|CLU2|KUB1|NA1/NA2|SGP-2|SGP2|SP-40|TRPM-2|TRPM2	8	8p21-p12
P11021		3309	HSPA5	heat shock 70kDa protein 5 (glucose-regulated protein, 78kDa)	BIP|GRP78|HEL-S-89n|MIF2	9	9q33.3
P12081		3035	HARS	histidyl-tRNA synthetase	HRS|USH3B	5	5q31.3
P12429		306	ANXA3	annexin A3	ANX3	4	4q21.21
P13497		649	BMP1	bone morphogenetic protein 1	OI13|PCOLC|PCP|PCP2|TLD	8	8p21.3
P13639		1938	EEF2	eukaryotic translation elongation factor 2	EEF-2|EF-2|EF2|SCA26	19	19p13.3
P13667		9601	PDIA4	protein disulfide isomerase family A, member 4	ERP70|ERP72|ERp-72	7	7q35
P16035		7077	TIMP2	TIMP metallopeptidase inhibitor 2	CSC-21K|DDC8	17	17q25
P19338		4691	NCL	nucleolin	C23	2	2q37.1
P21333		2316	FLNA	filamin A, alpha	ABP-280|ABPX|CSBS|CVD1|FLN|FLN-A|FLN1|FMD|MNS|NHBP|OPD|OPD1|OPD2|XLVD|XMVD	X	Xq28
P21810		633	BGN	biglycan	DSPG1|PG-S1|PGI|SLRR1A	X	Xq28
P23284		5479	PPIB	peptidylprolyl isomerase B (cyclophilin B)	CYP-S1|CYPB|HEL-S-39|OI9|SCYLP	15	15q21-q22
P23396		6188	RPS3	ribosomal protein S3	S3	11	11q13.3-q13.5
P26572		4245	MGAT1	mannosyl (alpha-1,3-)-glycoprotein beta-1,2-N-acetylglucosaminyltransferase	GLCNAC-TI|GLCT1|GLYT1|GNT-1|GNT-I|MGAT	5	5q35
P27695		328	APEX1	APEX nuclease (multifunctional DNA repair enzyme) 1	APE|APE1|APEN|APEX|APX|HAP1|REF1	14	14q11.2
P27816		4134	MAP4	microtubule-associated protein 4	-	3	3p21
P28799		2896	GRN	granulin	CLN11|GEP|GP88|PCDGF|PEPI|PGRN	17	17q21.32
P29401		7086	TKT	transketolase	HEL107|TK|TKT1	3	3p14.3
P30101		2923	PDIA3	protein disulfide isomerase family A, member 3	ER60|ERp57|ERp60|ERp61|GRP57|GRP58|HEL-S-269|HEL-S-93n|HsT17083|P58|PI-PLC	15	15q15
P35579		4627	MYH9	myosin, heavy chain 9, non-muscle	BDPLT6|DFNA17|EPSTS|FTNS|MHA|NMHC-II-A|NMMHC-IIA|NMMHCA	22	22q13.1
P36955		5176	SERPINF1	serpin peptidase inhibitor, clade F (alpha-2 antiplasmin, pigment epithelium derived factor), member 1	EPC-1|OI12|OI6|PEDF|PIG35	17	17p13.3
P38159		27316	RBMX	RNA binding motif protein, X-linked	HNRNPG|HNRPG|RBMXP1|RBMXRT|RNMX|hnRNP-G	X	Xq26.3
P39060		80781	COL18A1	collagen, type XVIII, alpha 1	KNO|KNO1|KS	21	21q22.3
P46777		6125	RPL5	ribosomal protein L5	DBA6|L5|MSTP030|PPP1R135	1	1p22.1
P46782		6193	RPS5	ribosomal protein S5	S5	19	19q13.4
P46783		6204	RPS10	ribosomal protein S10	DBA9|S10	6	6p21.31
P46821		4131	MAP1B	microtubule-associated protein 1B	FUTSCH|MAP5|PPP1R102	5	5q13
P49746		7059	THBS3	thrombospondin 3	TSP3	1	1q21
P50281		4323	MMP14	matrix metallopeptidase 14 (membrane-inserted)	MMP-14|MMP-X1|MT-MMP|MT-MMP 1|MT1-MMP|MT1MMP|MTMMP1|WNCHRS	14	14q11.2
P50990		10694	CCT8	chaperonin containing TCP1, subunit 8 (theta)	C21orf112|Cctq|D21S246|PRED71	21	21q22.11
P51884		4060	LUM	lumican	LDC|SLRR2D	12	12q21.33
P52823		6781	STC1	stanniocalcin 1	STC	8	8p21.2
P55001		4237	MFAP2	microfibrillar-associated protein 2	MAGP|MAGP-1|MAGP1	1	1p36.1-p35
P55145		7873	MANF	mesencephalic astrocyte-derived neurotrophic factor	ARMET|ARP	3	3p21.1
P59998		10093	ARPC4	actin related protein 2/3 complex, subunit 4, 20kDa	ARC20|P20-ARC	3	3p25.3
P60174		7167	TPI1	triosephosphate isomerase 1	HEL-S-49|TIM|TPI|TPID	12	12p13
P60660		4637	MYL6	myosin, light chain 6, alkali, smooth muscle and non-muscle	ESMLC|LC17|LC17-GI|LC17-NM|LC17A|LC17B|MLC-3|MLC1SM|MLC3NM|MLC3SM	12	12q13.2
P61247		6189	RPS3A	ribosomal protein S3A	FTE1|MFTL|S3A	4	4q31.2-q31.3
P61764		6812	STXBP1	syntaxin binding protein 1	MUNC18-1|NSEC1|P67|RBSEC1|UNC18	9	9q34.1
P61812		7042	TGFB2	transforming growth factor, beta 2	LDS4|TGF-beta2	1	1q41
P61978		3190	HNRNPK	heterogeneous nuclear ribonucleoprotein K	CSBP|HNRPK|TUNP	9	9q21.32-q21.33
P62495		2107	ETF1	eukaryotic translation termination factor 1	D5S1995|ERF|ERF1|RF1|SUP45L1|TB3-1	5	5q31.1
P62633		7555	CNBP	CCHC-type zinc finger, nucleic acid binding protein	CNBP1|DM2|PROMM|RNF163|ZCCHC22|ZNF9	3	3q21
P62750		6147	RPL23A	ribosomal protein L23a	L23A|MDA20	17	17q11.2
P62851		6230	RPS25	ribosomal protein S25	S25	11	11q23.3
P62857		6234	RPS28	ribosomal protein S28	DBA15|S28	19	19p13.2
P62906		4736	RPL10A	ribosomal protein L10a	CSA19|Csa-19|L10A|NEDD6	6	6p21.31
P63104		7534	YWHAZ	tyrosine 3-monooxygenase/tryptophan 5-monooxygenase activation protein, zeta	14-3-3-zeta|HEL-S-3|HEL4|KCIP-1|YWHAD	8	8q23.1
P63220		6227	RPS21	ribosomal protein S21	HLDF|S21	20	20q13.3
P63244		10399	GNB2L1	guanine nucleotide binding protein (G protein), beta polypeptide 2-like 1	Gnb2-rs1|H12.3|HLC-7|PIG21|RACK1	5	5q35.3
P63261		71	ACTG1	actin gamma 1	ACT|ACTG|BRWS2|DFNA20|DFNA26|HEL-176	17	17q25
P68363		10376	TUBA1B	tubulin, alpha 1b	K-ALPHA-1	12	12q13.12
P78539		8406	SRPX	sushi-repeat containing protein, X-linked	DRS|ETX1|HEL-S-83p|SRPX1	X	Xp21.1
P80723		10409	BASP1	brain abundant, membrane attached signal protein 1	CAP-23|CAP23|NAP-22|NAP22	5	5p15.1
P84101		10169	SERF2	small EDRK-rich factor 2	4F5REL|FAM2C|H4F5REL|HsT17089	15	15q15.3
Q00610		1213	CLTC	clathrin, heavy chain (Hc)	CHC|CHC17|CLH-17|CLTCL2|Hc	17	17q23.1
Q00688		2287	FKBP3	FK506 binding protein 3, 25kDa	FKBP-25|FKBP-3|FKBP25|PPIase	14	14q21.2
Q02818		4924	NUCB1	nucleobindin 1	CALNUC|NUC	19	19q13.33
Q07092		1307	COL16A1	collagen, type XVI, alpha 1	447AA|FP1572	1	1p35-p34
Q08380		3959	LGALS3BP	lectin, galactoside-binding, soluble, 3 binding protein	90K|BTBD17B|CyCAP|M2BP|MAC-2-BP|TANGO10B|gp90	17	17q25
Q08629		6695	SPOCK1	sparc/osteonectin, cwcv and kazal-like domains proteoglycan (testican) 1	SPOCK|TESTICAN|TIC1	5	5q31.2
Q12904		9255	AIMP1	aminoacyl tRNA synthetase complex-interacting multifunctional protein 1	EMAP2|EMAPII|HLD3|SCYE1|p43	4	4q24
Q12905		3608	ILF2	interleukin enhancer binding factor 2	NF45|PRO3063	1	1q21.3
Q12906		3609	ILF3	interleukin enhancer binding factor 3, 90kDa	CBTF|DRBF|DRBP76|MMP4|MPHOSPH4|MPP4|NF-AT-90|NF110|NF110b|NF90|NF90a|NF90b|NFAR|NFAR-1|NFAR2|TCP110|TCP80	19	19p13.2
Q13361		8076	MFAP5	microfibrillar associated protein 5	AAT9|MAGP-2|MAGP2|MFAP-5|MP25	12	12p13.1-p12.3
Q13813		6709	SPTAN1	spectrin, alpha, non-erythrocytic 1	EIEE5|NEAS|SPTA2	9	9q34.11
Q14315		2318	FLNC	filamin C, gamma	ABP-280|ABP280A|ABPA|ABPL|FLN2|MFM5|MPD4	7	7q32-q35
Q15113		5118	PCOLCE	procollagen C-endopeptidase enhancer	PCPE|PCPE-1|PCPE1	7	7q22
Q15149		5339	PLEC	plectin	EBS1|EBSO|HD1|LGMD2Q|PCN|PLEC1|PLEC1b|PLTN	8	8q24
Q15198		5157	PDGFRL	platelet-derived growth factor receptor-like	PDGRL|PRLTS	8	8p22-p21.3
Q16610		1893	ECM1	extracellular matrix protein 1	URBWD	1	1q21
Q16658		6624	FSCN1	fascin actin-bundling protein 1	FAN1|HSN|SNL|p55	7	7p22
Q3SYC2		80168	MOGAT2	monoacylglycerol O-acyltransferase 2	DGAT2L5|MGAT2	11	11q13.5
Q4LDE5		79987	SVEP1	sushi, von Willebrand factor type A, EGF and pentraxin domain containing 1	C9orf13|CCP22|POLYDOM|SEL-OB|SELOB	9	9q32
Q4ZHG4		84624	FNDC1	fibronectin type III domain containing 1	AGS8|FNDC2|MEL4B3|bA243O10.1|dJ322A24.1	6	6q25
Q6EMK4		114990	VASN	vasorin	SLITL2	16	16p13.3
Q6UWH4		51313	FAM198B	family with sequence similarity 198, member B	AD021|AD036|C4orf18	4	4q32.1
Q8NBS9		81567	TXNDC5	thioredoxin domain containing 5 (endoplasmic reticulum)	ENDOPDI|ERP46|HCC-2|HCC2|PDIA15|STRF8|UNQ364	6	6p24.3
Q8TEA8		92675	DTD1	D-tyrosyl-tRNA deacylase 1	C20orf88|DUE-B|DUEB|HARS2|bA379J5.3|bA555E18.1|pqn-68	20	20p11.23
Q8WWA0		55600	ITLN1	intelectin 1 (galactofuranose binding)	HL-1|HL1|INTL|ITLN|LFR|hIntL|omentin	1	1q21.3
Q92859		4756	NEO1	neogenin 1	IGDCC2|NGN|NTN1R2	15	15q22.3-q23
Q92896		2734	GLG1	golgi glycoprotein 1	CFR-1|ESL-1|MG-160|MG160	16	16q22.3
Q96CX2		115207	KCTD12	potassium channel tetramerization domain containing 12	C13orf2|PFET1|PFETIN	13	13q22.3
Q99542		4327	MMP19	matrix metallopeptidase 19	MMP18|RASI-1	12	12q14
Q99715		1303	COL12A1	collagen, type XII, alpha 1	BA209D8.1|COL12A1L|DJ234P15.1	6	6q12-q13
Q99941		1388	ATF6B	activating transcription factor 6 beta	CREB-RP|CREBL1|G13	6	6p21.3
Q9NS15		4054	LTBP3	latent transforming growth factor beta binding protein 3	LTBP-3|LTBP2|STHAG6|pp6425	11	11q13.1
Q9UBP4		27122	DKK3	dickkopf WNT signaling pathway inhibitor 3	REIC|RIG	11	11p15.2
Q9UBX5		10516	FBLN5	fibulin 5	ADCL2|ARCL1A|ARMD3|DANCE|EVEC|FIBL-5|UP50	14	14q32.1
Q9ULV4		23603	CORO1C	coronin, actin binding protein, 1C	HCRNN4	12	12q24.1
Q9UMF0		7087	ICAM5	intercellular adhesion molecule 5, telencephalin	TLCN|TLN	19	19p13.2
Q9UQ80		5036	PA2G4	proliferation-associated 2G4, 38kDa	EBP1|HG4-1|p38-2G4	12	12q13.2
Q9UQM7		815	CAMK2A	calcium/calmodulin-dependent protein kinase II alpha	CAMKA	5	5q32
Q9Y2S6		51372	TMA7	translation machinery associated 7 homolog (S. cerevisiae)	CCDC72|HSPC016	3	3p21.31
Q9Y490		7094	TLN1	talin 1	ILWEQ|TLN	9	9p13
Q9Y4K0		4017	LOXL2	lysyl oxidase-like 2	LOR2|WS9-14	8	8p21.3
O00391		5768	QSOX1	quiescin Q6 sulfhydryl oxidase 1	Q6|QSCN6	1	1q24
O00468		375790	AGRN	agrin	CMS8|CMSPPD	1	1p36.33
O00622		3491	CYR61	cysteine-rich, angiogenic inducer, 61	CCN1|GIG1|IGFBP10	1	1p22.3
O43854		10085	EDIL3	EGF-like repeats and discoidin I-like domains 3	DEL1	5	5q14
Q99880		8340	HIST1H2BL	histone cluster 1, H2bl	H2B/c|H2BFC|dJ97D16.4	6	6p22.1
O75094		6586	SLIT3	slit guidance ligand 3	MEGF5|SLIL2|SLIT1|Slit-3|slit2	5	5q35
O94985		22883	CLSTN1	calsyntenin 1	ALC-ALPHA|CDHR12|CST-1|CSTN1|PIK3CD|XB31alpha|alcalpha1|alcalpha2	1	1p36.22
O95967		30008	EFEMP2	EGF containing fibulin-like extracellular matrix protein 2	ARCL1B|FBLN4|MBP1|UPH1	11	11q13.1
P01024		718	C3	complement component 3	AHUS5|ARMD9|ASP|C3a|C3b|CPAMD1|HEL-S-62p	19	19p13.3-p13.2
P01033		7076	TIMP1	TIMP metallopeptidase inhibitor 1	CLGI|EPA|EPO|HCI|TIMP	X	Xp11.3-p11.23
P01344		3481	IGF2	insulin-like growth factor 2	C11orf43|IGF-II|PP9974	11	11p15.5
P02452		1277	COL1A1	collagen, type I, alpha 1	EDSC|OI1|OI2|OI3|OI4	17	17q21.33
P02461		1281	COL3A1	collagen, type III, alpha 1	EDS4A	2	2q31
P02462		1282	COL4A1	collagen, type IV, alpha 1	BSVD|RATOR	13	13q34
P02686		4155	MBP	myelin basic protein	-	18	18q23
P02751		2335	FN1	fibronectin 1	CIG|ED-B|FINC|FN|FNZ|GFND|GFND2|LETS|MSF	2	2q34
P04075		226	ALDOA	aldolase A, fructose-bisphosphate	ALDA|GSD12|HEL-S-87p	16	16p11.2
P04406		2597	GAPDH	glyceraldehyde-3-phosphate dehydrogenase	G3PD|GAPD|HEL-S-162eP	12	12p13
P05121		5054	SERPINE1	serpin peptidase inhibitor, clade E (nexin, plasminogen activator inhibitor type 1), member 1	PAI|PAI-1|PAI1|PLANH1	7	7q22.1
P05154		5104	SERPINA5	serpin peptidase inhibitor, clade A (alpha-1 antiproteinase, antitrypsin), member 5	PAI-3|PAI3|PCI|PCI-B|PLANH3|PROCI	14	14q32.1
P05305		1906	EDN1	endothelin 1	ARCND3|ET1|HDLCQ7|PPET1|QME	6	6p24.1
P05997		1290	COL5A2	collagen, type V, alpha 2	EDSC	2	2q14-q32
P06576		506	ATP5B	ATP synthase, H+ transporting, mitochondrial F1 complex, beta polypeptide	ATPMB|ATPSB|HEL-S-271	12	12q13.13
P06733		2023	ENO1	enolase 1, (alpha)	ENO1L1|MPB1|NNE|PPH	1	1p36.2
P07093		5270	SERPINE2	serpin peptidase inhibitor, clade E (nexin, plasminogen activator inhibitor type 1), member 2	GDN|GDNPF|PI-7|PI7|PN-1|PN1|PNI	2	2q36.1
P07355		302	ANXA2	annexin A2	ANX2|ANX2L4|CAL1H|HEL-S-270|LIP2|LPC2|LPC2D|P36|PAP-IV	15	15q22.2
P07437		203068	TUBB	tubulin, beta class I	CDCBM6|M40|OK/SW-cl.56|TUBB1|TUBB5	6	6p21.33
P07900		3320	HSP90AA1	heat shock protein 90kDa alpha (cytosolic), class A member 1	EL52|HSP86|HSP89A|HSP90A|HSP90N|HSPC1|HSPCA|HSPCAL1|HSPCAL4|HSPN|Hsp89|Hsp90|LAP-2|LAP2	14	14q32.33
P07942		3912	LAMB1	laminin, beta 1	CLM|LIS5	7	7q22
P07996		7057	THBS1	thrombospondin 1	THBS|THBS-1|TSP|TSP-1|TSP1	15	15q15
P08123		1278	COL1A2	collagen, type I, alpha 2	OI4	7	7q22.1
P08238		3326	HSP90AB1	heat shock protein 90kDa alpha (cytosolic), class B member 1	D6S182|HSP84|HSP90B|HSPC2|HSPCB	6	6p12
P08572		1284	COL4A2	collagen, type IV, alpha 2	ICH|POREN2	13	13q34
P08603		3075	CFH	complement factor H	AHUS1|AMBP1|ARMD4|ARMS1|CFHL3|FH|FHL1|HF|HF1|HF2|HUS	1	1q32
P08670		7431	VIM	vimentin	CTRCT30|HEL113	10	10p13
P09486		6678	SPARC	secreted protein, acidic, cysteine-rich (osteonectin)	BM-40|ON	5	5q31.3-q32
P10646		7035	TFPI	tissue factor pathway inhibitor (lipoprotein-associated coagulation inhibitor)	EPI|LACI|TFI|TFPI1	2	2q32
P11047		3915	LAMC1	laminin, gamma 1 (formerly LAMB2)	LAMB2	1	1q31
P11142		3312	HSPA8	heat shock 70kDa protein 8	HEL-33|HEL-S-72p|HSC54|HSC70|HSC71|HSP71|HSP73|HSPA10|LAP-1|LAP1|NIP71	11	11q24.1
P12109		1291	COL6A1	collagen, type VI, alpha 1	OPLL	21	21q22.3
P12110		1292	COL6A2	collagen, type VI, alpha 2	PP3610	21	21q22.3
P12111		1293	COL6A3	collagen, type VI, alpha 3	DYT27	2	2q37
P12236		293	SLC25A6	solute carrier family 25 (mitochondrial carrier; adenine nucleotide translocator), member 6	AAC3|ANT|ANT 2|ANT 3|ANT3|ANT3Y	X|Y	Xp22.32 and Yp11.3
P12277		1152	CKB	creatine kinase, brain	B-CK|BCK|CKBB|HEL-211|HEL-S-29	14	14q32
P13611		1462	VCAN	versican	CSPG2|ERVR|GHAP|PG-M|WGN|WGN1	5	5q14.3
P13637		478	ATP1A3	ATPase, Na+/K+ transporting, alpha 3 polypeptide	AHC2|CAPOS|DYT12|RDP	19	19q13.31
P14543		4811	NID1	nidogen 1	NID	1	1q43
P14618		5315	PKM	pyruvate kinase, muscle	CTHBP|HEL-S-30|OIP3|PK3|PKM2|TCB|THBP1	15	15q22
P15311		7430	EZR	ezrin	CVIL|CVL|HEL-S-105|VIL2	6	6q25.3
P17600		6853	SYN1	synapsin I	SYN1a|SYN1b|SYNI	X	Xp11.23
P17936		3486	IGFBP3	insulin-like growth factor binding protein 3	BP-53|IBP3	7	7p12.3
P19883		10468	FST	follistatin	FS	5	5q11.2
P20908		1289	COL5A1	collagen, type V, alpha 1	EDSC	9	9q34.2-q34.3
P22692		3487	IGFBP4	insulin-like growth factor binding protein 4	BP-4|HT29-IGFBP|IBP4|IGFBP-4	17	17q21.2
P24043		3908	LAMA2	laminin, alpha 2	LAMM	6	6q22-q23
P24593		3488	IGFBP5	insulin-like growth factor binding protein 5	IBP5	2	2q35
P25705		498	ATP5A1	ATP synthase, H+ transporting, mitochondrial F1 complex, alpha subunit 1, cardiac muscle	ATP5A|ATP5AL2|ATPM|COXPD22|HEL-S-123m|MC5DN4|MOM2|OMR|ORM|hATP1	18	18q21
P26022		5806	PTX3	pentraxin 3, long	TNFAIP5|TSG-14	3	3q25
P26038		4478	MSN	moesin	HEL70	X	Xq11.1
P27658		1295	COL8A1	collagen, type VIII, alpha 1	C3orf7	3	3q12.3
P28300		4015	LOX	lysyl oxidase	-	5	5q23.2
P29279		1490	CTGF	connective tissue growth factor	CCN2|HCS24|IGFBP8|NOV2	6	6q23.1
P29966		4082	MARCKS	myristoylated alanine-rich protein kinase C substrate	80K-L|MACS|PKCSL|PRKCSL	6	6q22.2
P35241		5962	RDX	radixin	DFNB24	11	11q23
P35442		7058	THBS2	thrombospondin 2	TSP2	6	6q27
P35555		2200	FBN1	fibrillin 1	ACMICD|ECTOL1|FBN|GPHYSD2|MASS|MFS1|OCTD|SGS|SSKS|WMS|WMS2	15	15q21.1
P40926		4191	MDH2	malate dehydrogenase 2, NAD (mitochondrial)	M-MDH|MDH|MGC:3559|MOR1	7	7cen-q22
P48307		7980	TFPI2	tissue factor pathway inhibitor 2	PP5|REF1|TFPI-2	7	7q22
P52926		8091	HMGA2	high mobility group AT-hook 2	BABL|HMGI-C|HMGIC|LIPO|STQTL9	12	12q15
P60201		5354	PLP1	proteolipid protein 1	GPM6C|HLD1|MMPL|PLP|PLP/DM20|PMD|SPG2	X	Xq22
P62158		801	CALM1	calmodulin 1 (phosphorylase kinase, delta)	CALML2|CAMI|CPVT4|DD132|LQT14|PHKD|caM	14	14q32.11
P62158		805	CALM2	calmodulin 2 (phosphorylase kinase, delta)	CAMII|LQT15|PHKD|PHKD2|caM	2	2p21
P62158		808	CALM3	calmodulin 3 (phosphorylase kinase, delta)	HEL-S-72|PHKD|PHKD3	19	19q13.2-q13.3
P62263		6208	RPS14	ribosomal protein S14	EMTB|S14	5	5q31-q33
P62805		121504	HIST4H4	histone cluster 4, H4	H4/p	12	12p12.3
P62805		554313	HIST2H4B	histone cluster 2, H4b	H4/o	1	1q21
P62805		8294	HIST1H4I	histone cluster 1, H4i	H4/m|H4FM|H4M	6	6p21.33
P62805		8359	HIST1H4A	histone cluster 1, H4a	H4FA	6	6p22.2
P62805		8360	HIST1H4D	histone cluster 1, H4d	H4/b|H4FB|dJ221C16.9	6	6p22.2
P62805		8361	HIST1H4F	histone cluster 1, H4f	H4|H4/c|H4FC	6	6p22.2
P62805		8362	HIST1H4K	histone cluster 1, H4k	H4/d|H4F2iii|H4FD|dJ160A22.1	6	6p22.1
P62805		8363	HIST1H4J	histone cluster 1, H4j	H4/e|H4F2iv|H4FE|dJ160A22.2	6	6p22.1
P62805		8364	HIST1H4C	histone cluster 1, H4c	H4/g|H4FG|dJ221C16.1	6	6p22.1
P62805		8365	HIST1H4H	histone cluster 1, H4h	H4/h|H4FH	6	6p22.1
P62805		8366	HIST1H4B	histone cluster 1, H4b	H4/I|H4FI	6	6p22.2
P62805		8367	HIST1H4E	histone cluster 1, H4e	H4/j|H4FJ	6	6p22.2
P62805		8368	HIST1H4L	histone cluster 1, H4l	H4.k|H4/k|H4FK	6	6p22.1
P62805		8370	HIST2H4A	histone cluster 2, H4a	FO108|H4|H4/n|H4F2|H4FN|HIST2H4	1	1q21.2
P67936		7171	TPM4	tropomyosin 4	HEL-S-108	19	19p13.1
P81605		117159	DCD	dermcidin	AIDD|DCD-1|DSEP|HCAP|PIF	12	12q13.1
P98160		3339	HSPG2	heparan sulfate proteoglycan 2	HSPG|PLC|PRCAN|SJA|SJS|SJS1	1	1p36.1-p34
Q01082		6711	SPTBN1	spectrin, beta, non-erythrocytic 1	ELF|HEL102|SPTB2|betaSpII	2	2p21
Q02809		5351	PLOD1	procollagen-lysine, 2-oxoglutarate 5-dioxygenase 1	EDS6|LH|LH1|LLH|PLOD	1	1p36.22
Q05707		7373	COL14A1	collagen, type XIV, alpha 1	UND	8	8q23
Q06830		5052	PRDX1	peroxiredoxin 1	MSP23|NKEF-A|NKEFA|PAG|PAGA|PAGB|PRX1|PRXI|TDPX2	1	1p34.1
Q12805		2202	EFEMP1	EGF containing fibulin-like extracellular matrix protein 1	DHRD|DRAD|FBLN3|FBNL|FIBL-3|MLVT|MTLV|S1-5	2	2p16
Q12841		11167	FSTL1	follistatin-like 1	FRP|FSL1|MIR198	3	3q13.33
Q13219		5069	PAPPA	pregnancy-associated plasma protein A, pappalysin 1	ASBABP2|DIPLA1|IGFBP-4ase|PAPA|PAPP-A|PAPPA1	9	9q33.2
Q13885		7280	TUBB2A	tubulin, beta 2A class IIa	CDCBM5|TUBB|TUBB2	6	6p25
Q14112		22795	NID2	nidogen 2 (osteonidogen)	NID-2	14	14q22.1
Q14766		4052	LTBP1	latent transforming growth factor beta binding protein 1	-	2	2p22-p21
Q14767		4053	LTBP2	latent transforming growth factor beta binding protein 2	C14orf141|GLC3D|LTBP3|MSPKA|MSTP031|WMS3	14	14q24
Q15582		7045	TGFBI	transforming growth factor, beta-induced, 68kDa	BIGH3|CDB1|CDG2|CDGG1|CSD|CSD1|CSD2|CSD3|EBMD|LCD1	5	5q31
Q16270		3490	IGFBP7	insulin-like growth factor binding protein 7	AGM|FSTL2|IBP-7|IGFBP-7|IGFBP-7v|IGFBPRP1|MAC25|PSF|RAMSVPS|TAF	4	4q12
Q16363		3910	LAMA4	laminin, alpha 4	CMD1JJ|LAMA3|LAMA4*-1	6	6q21
Q16555		1808	DPYSL2	dihydropyrimidinase-like 2	CRMP-2|CRMP2|DHPRP2|DRP-2|DRP2|N2A3|ULIP-2|ULIP2	8	8p22-p21
Q71U36		7846	TUBA1A	tubulin, alpha 1a	B-ALPHA-1|LIS3|TUBA3	12	12q13.12
Q76M96		151887	CCDC80	coiled-coil domain containing 80	DRO1|SSG1|URB|okuribin	3	3q13.2
Q7Z7G0		25890	ABI3BP	ABI family, member 3 (NESH) binding protein	NESHBP|TARSH	3	3q12
Q8IUX7		165	AEBP1	AE binding protein 1	ACLP	7	7p13
Q92626		7837	PXDN	peroxidasin	COPOA|D2S448|D2S448E|MG50|PRG2|PXN|VPO	2	2p25
Q92743		5654	HTRA1	HtrA serine peptidase 1	ARMD7|CARASIL|HtrA|L56|ORF480|PRSS11	10	10q26.3
Q96CG8		115908	CTHRC1	collagen triple helix repeat containing 1	-	8	8q22.3
Q96FQ6		140576	S100A16	S100 calcium binding protein A16	AAG13|DT1P1A7|S100F	1	1q21
Q99969		5919	RARRES2	retinoic acid receptor responder (tazarotene induced) 2	HP10433|TIG2	7	7q36.1
Q9BY76		51129	ANGPTL4	angiopoietin-like 4	ANGPTL2|ARP4|FIAF|HARP|HFARP|NL2|PGAR|TGQTL|UNQ171|pp1158	19	19p13.3
Q9H4D0		64084	CLSTN2	calsyntenin 2	ALC-GAMMA|CDHR13|CS2|CSTN2|alcagamma	3	3q23
Q9NRN5		56944	OLFML3	olfactomedin-like 3	HNOEL-iso|OLF44	1	1p13.2
Q9Y6C2		11117	EMILIN1	elastin microfibril interfacer 1	EMI|EMILIN|gp115	2	2p23.3-p23.2
Q13765		4666	NACA	nascent polypeptide-associated complex alpha subunit	HSD48|NACA1|skNAC	12	12q23-q24.1
O00339		4147	MATN2	matrilin 2	-	8	8q22
O00429		10059	DNM1L	dynamin 1-like	DLP1|DRP1|DVLP|DYMPLE|EMPF|HDYNIV	12	12p11.21
O15230		3911	LAMA5	laminin, alpha 5	-	20	20q13.2-q13.3
O94907		22943	DKK1	dickkopf WNT signaling pathway inhibitor 1	DKK-1|SK	10	10q11.2
O95084		11098	PRSS23	protease, serine, 23	SIG13|SPUVE|ZSIG13	11	11q14.1
P00505		2806	GOT2	glutamic-oxaloacetic transaminase 2, mitochondrial	KAT4|KATIV|mitAAT	16	16q21
Q99878		8331	HIST1H2AJ	histone cluster 1, H2aj	H2A/E|H2AFE|dJ160A22.4	6	6p22.1
P10809		3329	HSPD1	heat shock 60kDa protein 1 (chaperonin)	CPN60|GROEL|HLD4|HSP-60|HSP60|HSP65|HuCHA60|SPG13	2	2q33.1
P10915		1404	HAPLN1	hyaluronan and proteoglycan link protein 1	CRT1|CRTL1	5	5q14.3
P14625		7184	HSP90B1	heat shock protein 90kDa beta (Grp94), member 1	ECGP|GP96|GRP94|HEL-S-125m|HEL35|TRA1	12	12q24.2-q24.3
P15924		1832	DSP	desmoplakin	DCWHKTA|DP|DPI|DPII	6	6p24
P16403		3006	HIST1H1C	histone cluster 1, H1c	H1.2|H1C|H1F2|H1s-1	6	6p21.3
P17096		3159	HMGA1	high mobility group AT-hook 1	HMG-R|HMGA1A|HMGIY	6	6p21
P21579		6857	SYT1	synaptotagmin I	P65|SVP65|SYT	12	12cen-q21
P25940		50509	COL5A3	collagen, type V, alpha 3	-	19	19p13.2
P34096		6038	RNASE4	ribonuclease, RNase A family, 4	RAB1|RNS4	14	14q11
P39019		6223	RPS19	ribosomal protein S19	DBA|DBA1|S19	19	19q13.2
P40925		4190	MDH1	malate dehydrogenase 1, NAD (soluble)	HEL-S-32|MDH-s|MDHA|MGC:1375|MOR2	2	2p13.3
P46459		4905	NSF	N-ethylmaleimide-sensitive factor	SKD2	17	17q21
P46940		8826	IQGAP1	IQ motif containing GTPase activating protein 1	HUMORFA01|SAR1|p195	15	15q26.1
P48061		6387	CXCL12	chemokine (C-X-C motif) ligand 12	IRH|PBSF|SCYB12|SDF1|TLSF|TPAR1	10	10q11.1
P50395		2665	GDI2	GDP dissociation inhibitor 2	HEL-S-46e|RABGDIB	10	10p15
P55268		3913	LAMB2	laminin, beta 2 (laminin S)	LAMS|NPHS5	3	3p21
P58397		81792	ADAMTS12	ADAM metallopeptidase with thrombospondin type 1 motif, 12	PRO4389	5	5q35
P60866		6224	RPS20	ribosomal protein S20	S20	8	8q12
P84085		381	ARF5	ADP-ribosylation factor 5	-	7	7q31.3
P61604		3336	HSPE1	heat shock 10kDa protein 1	CPN10|EPF|GROES|HSP10	2	2q33.1
P61981		7532	YWHAG	tyrosine 3-monooxygenase/tryptophan 5-monooxygenase activation protein, gamma	14-3-3GAMMA|PPP1R170	7	7q11.23
P62258		7531	YWHAE	tyrosine 3-monooxygenase/tryptophan 5-monooxygenase activation protein, epsilon	14-3-3E|HEL2|KCIP-1|MDCR|MDS	17	17p13.3
P62424		6130	RPL7A	ribosomal protein L7a	L7A|SURF3|TRUP	9	9q34
P62826		5901	RAN	RAN, member RAS oncogene family	ARA24|Gsp1|TC4	12	12q24.3
P63241		1984	EIF5A	eukaryotic translation initiation factor 5A	EIF-5A|EIF5A1|eIF5AI	17	17p13-p12
P67809		4904	YBX1	Y box binding protein 1	BP-8|CSDA2|CSDB|DBPB|MDR-NF1|NSEP-1|NSEP1|YB-1|YB1	1	1p34
Q6NXT2		440093	H3F3C	H3 histone, family 3C	H3.5	12	12p11.21
Q02297		3084	NRG1	neuregulin 1	ARIA|GGF|GGF2|HGL|HRG|HRG1|HRGA|MST131|MSTP131|NDF|NRG1-IT2|SMDF	8	8p12
Q04917		7533	YWHAH	tyrosine 3-monooxygenase/tryptophan 5-monooxygenase activation protein, eta	YWHA1	22	22q12.3
Q07020		6141	RPL18	ribosomal protein L18	L18	19	19q13
Q08554		1823	DSC1	desmocollin 1	CDHF1|DG2/DG3	18	18q12.1
Q13275		6405	SEMA3F	sema domain, immunoglobulin domain (Ig), short basic domain, secreted, (semaphorin) 3F	SEMA-IV|SEMA4|SEMAK	3	3p21.3
Q13509		10381	TUBB3	tubulin, beta 3 class III	CDCBM|CDCBM1|CFEOM3|CFEOM3A|FEOM3|TUBB4|beta-4	16	16q24.3
Q15389		284	ANGPT1	angiopoietin 1	AGP1|AGPT|ANG1	8	8q23.1
Q7Z5L7		127435	PODN	podocan	PCAN|SLRR5A	1	1p32.3
Q96CT7		115098	CCDC124	coiled-coil domain containing 124	-	19	19p13.11
Q96QV1		64399	HHIP	hedgehog interacting protein	HIP	4	4q28-q32
Q99988		9518	GDF15	growth differentiation factor 15	GDF-15|MIC-1|MIC1|NAG-1|PDF|PLAB|PTGFB	19	19p13.11
Q9NZT1		51806	CALML5	calmodulin-like 5	CLSP	10	10p15.1
Q9UKY7		55573	CDV3	CDV3 homolog (mouse)	H41	3	3q22.1

## Sheet: Cellular component
Analysis: Cellular component
Name of dataset: Low and Medium cation
Number of genes in the dataset: 298
Number of genes in the dataset (which are available in Cellular component database) :292
Number of genes in background: 19230
Is analysis quantitative: No
						Corrected p-values
Cellular component	No. of genes in the dataset	No.of genes in the background dataset	Percentage of genes	Fold enrichment	P-value (Hypergeometric test)	Bonferroni method	BH method	Q-value (Storey-Tibshirani method)
Exosomes	166	2043	55.7047	5.24339	1.93656e-83	1.51827e-80	1.51827e-80	8.41732e-80	ACTN4; WDR1; FLNB; SERPINA3; CST3; SLPI; ANXA1; APP; GSN; S100A6; NPM1; CTSD; PSAP; CTSB; HNRNPC; ANXA6; ANXA5; RPSA; LGALS1; CLU; HSPA5; ANXA3; EEF2; PDIA4; NCL; FLNA; BGN; PPIB; RPS3; MGAT1; TKT; PDIA3; MYH9; SERPINF1; COL18A1; RPL5; RPS5; CCT8; ARPC4; TPI1; MYL6; RPS3A; STXBP1; HNRNPK; RPS25; RPS28; RPL10A; YWHAZ; RPS21; GNB2L1; ACTG1; TUBA1B; BASP1; CLTC; NUCB1; LGALS3BP; SPTAN1; FLNC; PLEC; …
Extracellular	147	1825	49.3289	5.19793	4.19791e-71	3.29116e-68	1.64558e-68	9.12315e-68	NRP1; STC2; ITGBL1; CFB; SERPINA3; CST3; SLPI; APP; CLEC3B; GSN; CTSD; DCN; PSAP; CTSB; MMP2; ANXA5; CXCL1; LGALS1; C7; CLU; BMP1; TIMP2; BGN; PPIB; GRN; TKT; SERPINF1; COL18A1; THBS3; MMP14; LUM; STC1; MFAP2; TGFB2; SRPX; BASP1; NUCB1; COL16A1; LGALS3BP; SPOCK1; AIMP1; MFAP5; PCOLCE; ECM1; SVEP1; VASN; ITLN1; MMP19; COL12A1; LTBP3; DKK3; FBLN5; TLN1; LOXL2; QSOX1; AGRN; CYR61; EDIL3; SLIT3; EFEM…
Extracellular matrix	53	120	17.7852	28.5029	1.74051e-64	1.36456e-61	4.54853e-62	2.52172e-61	SLPI; CTSD; DCN; LGALS1; CLU; BGN; SERPINF1; COL18A1; LUM; MFAP2; TGFB2; LGALS3BP; PCOLCE; COL12A1; FBLN5; QSOX1; AGRN; COL1A1; COL3A1; COL4A1; FN1; SERPINE1; COL5A2; SERPINE2; THBS1; COL1A2; COL4A2; LAMC1; COL6A1; COL6A2; COL6A3; VCAN; NID1; COL5A1; COL8A1; FBN1; HSPG2; COL14A1; EFEMP1; NID2; LTBP1; LTBP2; TGFBI; IGFBP7; ABI3BP; AEBP1; PXDN; HTRA1; EMILIN1; MATN2; LAMA5; HAPLN1; LAMB2;
Centrosome	82	656	27.5168	8.06687	3.159e-51	2.47665e-48	6.19163e-49	3.43266e-48	MYL12A; SYNCRIP; WDR1; FLNB; NPM1; HNRNPC; ANXA6; RPSA; EEF2; NCL; RPS3; APEX1; TKT; MYH9; RBMX; RPL5; RPS5; CCT8; TPI1; MYL6; RPS3A; HNRNPK; RPL23A; RPS28; RPL10A; YWHAZ; GNB2L1; ACTG1; TUBA1B; CLTC; FKBP3; SPTAN1; PA2G4; CAMK2A; TLN1; HIST1H2BL; ALDOA; GAPDH; ATP5B; ENO1; ANXA2; TUBB; HSP90AA1; HSP90AB1; VIM; HSPA8; SLC25A6; ATP5A1; MSN; CALM1; CALM2; CALM3; RPS14; HIST4H4; HIST2H4B; HIST1H4I; …
Extracellular space	57	404	19.1275	9.10558	4.53226e-38	3.55329e-35	7.10658e-36	3.93991e-35	CST3; CLEC3B; CTSD; DCN; PSAP; MMP2; CXCL1; LGALS1; CLU; SERPINF1; COL18A1; LUM; NUCB1; LGALS3BP; AIMP1; PCOLCE; COL12A1; DKK3; FBLN5; LOXL2; QSOX1; SLIT3; COL1A1; COL3A1; FN1; SERPINE1; EDN1; HSP90AA1; LAMB1; THBS1; COL1A2; CFH; TFPI; LAMC1; COL6A2; COL6A3; VCAN; IGFBP3; FBN1; HSPG2; COL14A1; EFEMP1; FSTL1; LTBP2; TGFBI; IGFBP7; ABI3BP; AEBP1; PXDN; HTRA1; ANGPTL4; LAMA5; HSPD1; NRG1; SEMA3F; AN…
Extracellular region	49	442	16.443	7.15486	9.31453e-28	7.30259e-25	1.05358e-25	5.84109e-25	WDR1; CFB; SERPINA3; CST3; ANXA1; APP; CLEC3B; GSN; CTSD; PSAP; C7; FLNA; SERPINF1; THBS3; LUM; TGFB2; TLN1; C3; TIMP1; COL1A1; COL4A1; FN1; SERPINE1; SERPINA5; SERPINE2; LAMB1; THBS1; COL1A2; SPARC; TFPI; LAMC1; IGFBP3; FST; LAMA2; IGFBP5; PTX3; THBS2; FBN1; CALM1; CALM2; CALM3; DCD; FSTL1; PAPPA; ANGPTL4; LAMA5; LAMB2; NRG1; ANGPT1;
Nucleolus	79	1257	26.5101	4.05594	9.40698e-28	7.37507e-25	1.05358e-25	5.84109e-25	ACTN4; SYNCRIP; EDF1; LMNA; NPM1; HNRNPC; RPSA; HSPA5; EEF2; NCL; FLNA; PPIB; APEX1; MYH9; RBMX; RPL5; RPS5; RPS10; MANF; ARPC4; RPS3A; STXBP1; HNRNPK; ETF1; RPL23A; RPS25; RPS28; RPL10A; GNB2L1; SERF2; ILF2; ILF3; PLEC; PA2G4; TMA7; HIST1H2BL; GAPDH; ATP5B; ANXA2; TUBB; HSP90AB1; VIM; HSPA8; SLC25A6; MSN; MDH2; RPS14; HIST4H4; HIST2H4B; HIST1H4I; HIST1H4A; HIST1H4D; HIST1H4F; HIST1H4K; HIST1H4J;…
Lysosome	89	1620	29.8658	3.54544	3.11477e-27	2.44198e-24	3.05248e-25	1.6923e-24	NRP1; ACTN4; CTSV; WDR1; FLNB; CFB; SERPINA3; ANXA1; APP; GSN; CTSD; PSAP; CTSB; ANXA6; ANXA5; CLU; HSPA5; ANXA3; EEF2; FLNA; PPIB; RPS3; MGAT1; MAP4; TKT; PDIA3; MYH9; RPL5; CCT8; MANF; TPI1; STXBP1; HNRNPK; RPL10A; YWHAZ; ACTG1; BASP1; CLTC; NUCB1; LGALS3BP; PLEC; VASN; TXNDC5; GLG1; KCTD12; PA2G4; TLN1; FN1; GAPDH; SERPINA5; ATP5B; ENO1; SERPINE2; ANXA2; TUBB; HSP90AA1; CFH; TFPI; LAMC1; HSPA8…
Nucleosome	17	44	5.7047	24.9403	5.1118e-20	4.00765e-17	4.45295e-18	2.46873e-17	HIST1H2BL; HIST4H4; HIST2H4B; HIST1H4I; HIST1H4A; HIST1H4D; HIST1H4F; HIST1H4K; HIST1H4J; HIST1H4C; HIST1H4H; HIST1H4B; HIST1H4E; HIST1H4L; HIST2H4A; HIST1H2AJ; HIST1H1C;
Cytosol	63	1178	21.1409	3.45151	2.33775e-18	1.8328e-15	1.8328e-16	1.01611e-15	WDR1; GSN; S100A6; RPSA; HARS; EEF2; FLNA; PPIB; RPS3; TKT; MYH9; RPL5; RPS5; RPS10; CCT8; RPS3A; STXBP1; RPL23A; RPS25; RPS28; RPL10A; YWHAZ; RPS21; ACTG1; TUBA1B; AIMP1; SPTAN1; FLNC; PLEC; FSCN1; PA2G4; CAMK2A; TLN1; ALDOA; SERPINE2; TUBB; HSP90AA1; HSP90AB1; VIM; HSPA8; CKB; PKM; EZR; CALM1; CALM2; CALM3; RPS14; SPTBN1; TUBA1A; DNM1L; HSPD1; HSP90B1; HMGA1; RPS19; MDH1; NSF; RPS20; YWHAG; YWH…
Cytoplasm	156	5684	52.349	1.77111	9.93871e-17	7.79195e-14	7.08359e-15	3.92717e-14	MYL12A; ACTN4; SYNCRIP; EDF1; WDR1; FLNB; SERPINA3; LMNA; ANXA1; APP; GSN; S100A6; NPM1; CTSD; CTSB; HNRNPC; ANXA6; ANXA5; RPSA; LGALS1; CLU; HSPA5; HARS; ANXA3; BMP1; EEF2; NCL; FLNA; PPIB; RPS3; APEX1; MAP4; GRN; TKT; PDIA3; MYH9; MAP1B; CCT8; STC1; MANF; ARPC4; TPI1; MYL6; RPS3A; STXBP1; HNRNPK; ETF1; CNBP; RPL23A; YWHAZ; RPS21; GNB2L1; ACTG1; TUBA1B; BASP1; CLTC; FKBP3; NUCB1; AIMP1; ILF2; IL…
Proteinaceous extracellular matrix	17	70	5.7047	15.6781	4.08649e-16	3.20381e-13	2.66984e-14	1.48017e-13	BGN; ECM1; MMP19; FBLN5; FN1; SPARC; COL6A2; VCAN; CTGF; FBN1; TFPI2; COL14A1; EFEMP1; LTBP1; LTBP2; MATN2; HAPLN1;
Cytoskeleton	35	427	11.745	5.29057	7.88691e-16	6.18334e-13	4.75641e-14	2.63697e-13	MYL12A; ACTN4; FLNB; GSN; CLU; FLNA; MAP4; MYH9; ARPC4; MYL6; YWHAZ; GNB2L1; ACTG1; BASP1; PLEC; CORO1C; TLN1; GAPDH; ANXA2; TUBB; THBS1; VIM; SLC25A6; MSN; TPM4; DCD; SPTBN1; COL14A1; LTBP1; EMILIN1; DSP; ARF5; YWHAG; YWHAE; YWHAH;
Ribosome	21	144	7.04698	9.41417	7.88226e-15	6.1797e-12	4.41407e-13	2.44717e-12	SYNCRIP; RPSA; EEF2; RPS3; APEX1; RPL5; RPS5; RPS10; RPS3A; ETF1; RPS25; RPS28; RPL10A; RPS21; AIMP1; ILF3; RPS14; NACA; RPS20; RPL7A; RPL18;
Ribonucleoprotein complex	14	65	4.69799	13.9061	1.01965e-12	7.99402e-10	5.32935e-11	2.95461e-10	ACTN4; SYNCRIP; NPM1; EEF2; NCL; RPS3; RPL5; RPS5; RPS3A; ILF2; ILF3; PA2G4; HSPA8; YBX1;
Cytosolic small ribosomal subunit	11	36	3.69128	19.7294	4.38441e-12	3.43738e-09	2.14836e-10	1.19106e-09	RPSA; RPS3; RPS5; RPS10; RPS3A; RPS25; RPS28; RPS21; RPS14; RPS19; RPS20;
Basement membrane	9	21	3.02013	27.6724	1.14091e-11	8.94472e-09	5.2616e-10	2.91705e-09	EFEMP2; LAMB1; LAMC1; LAMA2; FBN1; NID2; LAMA4; LAMA5; LAMB2;
Mitochondrion	50	1259	16.7785	2.56316	7.06744e-10	5.54087e-07	3.07826e-08	1.7066e-07	ACTN4; ANXA1; GSN; CTSD; CTSB; HNRNPC; ANXA6; CLU; HSPA5; EEF2; PDIA4; FLNA; PPIB; APEX1; PDIA3; MYH9; CCT8; HNRNPK; RPL23A; TUBA1B; CLTC; ILF3; PLEC; GLG1; SLIT3; ALDOA; GAPDH; ATP5B; HSP90AA1; HSP90AB1; VIM; HSPA8; SLC25A6; EZR; ATP5A1; MSN; MDH2; PRDX1; GOT2; HSPD1; HSP90B1; HIST1H1C; RPS19; MDH1; IQGAP1; HSPE1; YWHAE; RAN; EIF5A; RPL18;
Platelet alpha granule lumen	7	35	2.34899	12.9204	9.27244e-07	0.000726959	3.6348e-05	0.000201514	APP; THBS3; TGFB2; FN1; THBS1; SPARC; THBS2;
Plasma membrane	91	3479	30.5369	1.68804	1.02923e-07	8.0692e-05	4.24695e-06	2.35452e-05	NRP1; ACTN4; FLNB; CFB; ANXA1; APP; PSAP; CTSB; ANXA6; MMP2; ANXA5; LGALS1; HSPA5; ANXA3; BMP1; PDIA4; NCL; FLNA; PPIB; PDIA3; MYH9; MAP1B; MMP14; STXBP1; YWHAZ; GNB2L1; TUBA1B; SRPX; BASP1; CLTC; SPTAN1; FLNC; PLEC; PDGFRL; FSCN1; VASN; TXNDC5; NEO1; GLG1; ICAM5; CAMK2A; TLN1; AGRN; CYR61; SLIT3; CLSTN1; COL1A1; MBP; SERPINE1; SERPINA5; ATP5B; ENO1; ANXA2; TUBB; COL1A2; VIM; TFPI; LAMC1; ATP1A3;…
Nucleoplasm	22	449	7.38255	3.1631	2.19042e-06	0.00171729	8.17759e-05	0.000453368	NPM1; APEX1; HNRNPK; CAMK2A; CALM1; CALM2; CALM3; HIST4H4; HIST2H4B; HIST1H4I; HIST1H4A; HIST1H4D; HIST1H4F; HIST1H4K; HIST1H4J; HIST1H4C; HIST1H4H; HIST1H4B; HIST1H4E; HIST1H4L; HIST2H4A; RAN;
Endoplasmic reticulum	38	1104	12.7517	2.22164	3.35852e-06	0.00263308	0.00011555	0.000640614	NRP1; SYNCRIP; APP; CTSD; CTSB; ANXA6; ANXA5; HSPA5; PDIA4; BGN; PPIB; APEX1; PDIA3; CNBP; CLTC; MOGAT2; TXNDC5; ATF6B; QSOX1; CLSTN1; FN1; CFH; VIM; ATP1A3; TFPI2; PLP1; PLOD1; PXDN; CLSTN2; OLFML3; DNM1L; HSPD1; HSP90B1; GDI2; LAMB2; YWHAG; ANGPT1; GDF15;
Collagen type V	3	3	1.00671	64.5281	3.68463e-06	0.00288875	0.00011555	0.000640614	COL5A2; COL5A1; COL5A3;
Laminin-10 complex	3	3	1.00671	64.5281	3.68463e-06	0.00288875	0.00011555	0.000640614	LAMB1; LAMC1; LAMA5;
Laminin-11 complex	3	3	1.00671	64.5281	3.68463e-06	0.00288875	0.00011555	0.000640614	LAMC1; LAMA5; LAMB2;
Nucleus	124	5847	41.6107	1.36858	2.36599e-05	0.0185494	0.000713437	0.00395532	ACTN4; SYNCRIP; EDF1; WDR1; FLNB; SERPINA3; LMNA; ANXA1; APP; S100A6; NPM1; CTSB; HNRNPC; ANXA5; RPSA; LGALS1; CLU; HSPA5; HARS; BMP1; EEF2; NCL; FLNA; PPIB; RPS3; APEX1; MAP4; MYH9; RBMX; MAP1B; CCT8; STC1; MANF; RPS3A; HNRNPK; RPS25; YWHAZ; GNB2L1; TUBA1B; BASP1; SERF2; FKBP3; NUCB1; LGALS3BP; AIMP1; ILF2; ILF3; SPTAN1; FLNC; PLEC; DTD1; ATF6B; CORO1C; PA2G4; CAMK2A; TMA7; TLN1; HIST1H2BL; MBP;…
Actin cytoskeleton	10	132	3.3557	4.89301	4.05575e-05	0.0317971	0.00117767	0.00652904	ACTN4; FLNB; GSN; FLNA; MYH9; FSCN1; CORO1C; ALDOA; EZR; MARCKS;
Basal lamina	3	7	1.00671	27.7075	0.000123134	0.0965372	0.00344776	0.0191145	AGRN; LAMA5; LAMB2;
Collagen type VI	2	2	0.671141	64.5281	0.000239352	0.187652	0.00625506	0.0346783	COL6A1; COL6A3;
Collagen type I	2	2	0.671141	64.5281	0.000239352	0.187652	0.00625506	0.0346783	COL1A1; COL1A2;
Golgi aparatus	28	897	9.39597	2.01495	0.000358444	0.28102	0.00906517	0.0502576	APP; CTSD; PSAP; BGN; PPIB; MGAT1; CLTC; NUCB1; FAM198B; TXNDC5; GLG1; ATF6B; QSOX1; CLSTN1; VIM; ATP1A3; CTGF; RDX; DCD; CLSTN2; DNM1L; HSPD1; NSF; IQGAP1; ARF5; YWHAG; YWHAE; GDF15;
Platelet alpha granule	3	10	1.00671	19.4035	0.00040782	0.319731	0.00999159	0.0553937	STXBP1; SERPINE2; THBS1;
Endoplasmic reticulum lumen	4	24	1.34228	10.7771	0.000470168	0.368612	0.0111701	0.0619272	HSPA5; PDIA4; PPIB; HSP90B1;
Microvillus	3	11	1.00671	17.6412	0.000554333	0.434597	0.0127823	0.0708653	EZR; MSN; ANGPT1;
Laminin-1 complex	2	3	0.671141	43.0902	0.000710686	0.557178	0.0159194	0.0882575	LAMB1; LAMC1;
Microtubule	8	129	2.68456	4.00643	0.000914034	0.716602	0.0198966	0.110307	MAP4; CCT8; CLTC; AIMP1; HSP90AA1; HSP90AB1; DPYSL2; TUBA1A;
Small ribosomal subunit	3	13	1.00671	14.9292	0.000938996	0.736173	0.0198966	0.110307	RPS25; RPS28; RPS21;
Collagen	2	4	0.671141	32.3445	0.0014068	1	0.0290246	0.160913	COL18A1; COL14A1;
Zymogen granule	4	34	1.34228	7.60828	0.00181705	1	0.0365273	0.202509	CTSB; CLU; ATP5B; ATP5A1;
Cytosolic large ribosomal subunit	4	36	1.34228	7.18571	0.00225266	1	0.0441522	0.244781	RPL5; RPL23A; RPL7A; RPL18;
CRD-mediated mRNA stability complex	2	5	0.671141	25.8885	0.00232067	1	0.0443757	0.246021	SYNCRIP; YBX1;
Perinuclear region of cytoplasm	7	119	2.34899	3.80087	0.00255769	1	0.0477435	0.264692	ACTN4; LMNA; S100A6; HSPA5; APEX1; THBS3; HSP90B1;
Membrane	13	350	4.36242	2.39853	0.00334744	1	0.0610324	0.338366	NRP1; ANXA3; PDIA4; PPIB; MMP14; SRPX; VASN; GLG1; SERPINA5; SLC25A6; TGFBI; NRG1; DSC1;
Intracellular membrane-bounded organelle	7	127	2.34899	3.56147	0.00367624	1	0.065504	0.363156	PSAP; MMP2; GRN; LGALS3BP; TLN1; CCDC80; ANGPTL4;
Fibrinogen complex	2	7	0.671141	18.5023	0.00477433	1	0.0819386	0.45427	FN1; THBS1;
Cell surface	9	205	3.02013	2.83595	0.00480762	1	0.0819386	0.45427	APP; HSPA5; SRPX; MMP19; TIMP1; ATP5B; HSPA8; HSPD1; GDI2;
Ruffle	3	24	1.00671	8.08952	0.00585926	1	0.0937481	0.519742	S100A6; MYH9; EZR;
Spindle pole	3	24	1.00671	8.08952	0.00585926	1	0.0937481	0.519742	CALM1; CALM2; CALM3;
Spindle microtubule	3	24	1.00671	8.08952	0.00585926	1	0.0937481	0.519742	CALM1; CALM2; CALM3;
Mitochondrial matrix	5	79	1.67785	4.09171	0.00765863	1	0.120087	0.665768	ATP5B; ATP5A1; MDH2; GOT2; HSPD1;
Spectrin	2	9	0.671141	14.3953	0.00801859	1	0.123266	0.683391	SPTAN1; SPTBN1;
Intracellular	7	151	2.34899	2.99544	0.00929425	1	0.140129	0.776878	EDF1; SERPINA3; CTSB; ANXA5; LGALS1; ATF6B; HSPA8;
Filopodium	2	10	0.671141	12.9572	0.00992128	1	0.14676	0.813642	EZR; MSN;
ER-Golgi intermediate compartment	3	30	1.00671	6.47216	0.0109784	1	0.15939	0.883666	HSPA5; NUCB1; FN1;
Collagen type III	1	1	0.33557	64.5281	0.0154966	1	0.178667	0.990535	COL3A1;
Uropod	1	1	0.33557	64.5281	0.0154966	1	0.178667	0.990535	MYH9;
Dendritic shaft	1	1	0.33557	64.5281	0.0154966	1	0.178667	0.990535	APP;
Lysosomal lumen	1	1	0.33557	64.5281	0.0154966	1	0.178667	0.990535	PSAP;
Laminin-2 complex	1	1	0.33557	64.5281	0.0154966	1	0.178667	0.990535	LAMB1;
Collagen type XIV	1	1	0.33557	64.5281	0.0154966	1	0.178667	0.990535	COL14A1;
Extracellular vesicular exosome	1	1	0.33557	64.5281	0.0154966	1	0.178667	0.990535	ALDOA;
Aminoacyl-tRNA synthetase multienzyme complex	1	1	0.33557	64.5281	0.0154966	1	0.178667	0.990535	AIMP1;
Laminin-8 complex	1	1	0.33557	64.5281	0.0154966	1	0.178667	0.990535	LAMB1;
Collagen type XII	1	1	0.33557	64.5281	0.0154966	1	0.178667	0.990535	COL12A1;
Collagen type VIII	1	1	0.33557	64.5281	0.0154966	1	0.178667	0.990535	COL8A1;
Collagen type XVI	1	1	0.33557	64.5281	0.0154966	1	0.178667	0.990535	COL16A1;
Caspase complex	1	1	0.33557	64.5281	0.0154966	1	0.178667	0.990535	HSPA5;
Nascent polypeptide-associated complex	1	1	0.33557	64.5281	0.0154966	1	0.178667	0.990535	NACA;
Apical part of cell	2	13	0.671141	9.96936	0.0166788	1	0.186802	1	EZR; MSN;
Vesicle (None)	2	13	0.671141	9.96936	0.0166788	1	0.186802	1	APP; CLSTN1;
Stress fiber	2	16	0.671141	8.10128	0.0248895	1	0.274836	1	MYH9; TPM4;
Heterogeneous nuclear ribonucleoprotein complex	2	17	0.671141	7.62501	0.0279238	1	0.304059	1	RBMX; HNRNPK;
Annulate lamellae	1	2	0.33557	32.4246	0.0307539	1	0.316635	1	EIF5A;
Fibrillar collagen	1	2	0.33557	32.4246	0.0307539	1	0.316635	1	LUM;
Laminin-3 complex	1	2	0.33557	32.4246	0.0307539	1	0.316635	1	LAMB2;
Membrane attack complex	1	2	0.33557	32.4246	0.0307539	1	0.316635	1	C7;
Mitochondrial proton-transporting ATP synthase complex	2	18	0.671141	7.20163	0.031098	1	0.316635	1	ATP5B; ATP5A1;
Cornified envelope	2	19	0.671141	6.8228	0.0344072	1	0.345837	1	ANXA1; DSP;
Endocytic vesicle membrane	2	22	0.671141	5.89284	0.0450959	1	0.403236	1	CAMK2A; SYT1;
Phagocytic vesicle membrane	1	3	0.33557	21.6523	0.0457755	1	0.403236	1	ANXA3;
Microfibril	1	3	0.33557	21.6523	0.0457755	1	0.403236	1	FBN1;
Extrinsic to external side of plasma membrane	1	3	0.33557	21.6523	0.0457755	1	0.403236	1	SERPINE2;
Lamin fiLament	1	3	0.33557	21.6523	0.0457755	1	0.403236	1	LMNA;
Clathrin coat	1	3	0.33557	21.6523	0.0457755	1	0.403236	1	CLTC;
Spindle pole centrosome	1	3	0.33557	21.6523	0.0457755	1	0.403236	1	NPM1;
Actomyosin contractile ring	1	3	0.33557	21.6523	0.0457755	1	0.403236	1	MYH9;
Coated vesicle	1	3	0.33557	21.6523	0.0457755	1	0.403236	1	HSPD1;
Clathrin sculpted acetylcholine transport vesicle membrane	1	3	0.33557	21.6523	0.0457755	1	0.403236	1	SYT1;
Chromaffin granule	1	3	0.33557	21.6523	0.0457755	1	0.403236	1	SYT1;
Actin filament	2	24	0.671141	5.40198	0.0528094	1	0.454973	1	EZR; IQGAP1;
Microtubule associated complex	2	24	0.671141	5.40198	0.0528094	1	0.454973	1	MAP4; MAP1B;
Calcium- and calmodulin-dependent protein kinase complex	1	4	0.33557	16.2527	0.0605651	1	0.494615	1	CAMK2A;
Muscle thin filament tropomyosin	1	4	0.33557	16.2527	0.0605651	1	0.494615	1	TPM4;
Extrinsic to internal side of plasma membrane	1	4	0.33557	16.2527	0.0605651	1	0.494615	1	S100A6;
Polysomal ribosome	1	4	0.33557	16.2527	0.0605651	1	0.494615	1	RPL7A;
Nuclear lamina	1	4	0.33557	16.2527	0.0605651	1	0.494615	1	LMNA;
Dendritic spine	1	5	0.33557	13.0087	0.0751261	1	0.588989	1	APP;
Pseudopodium	1	5	0.33557	13.0087	0.0751261	1	0.588989	1	ACTN4;
Lipopolysaccharide receptor complex	1	5	0.33557	13.0087	0.0751261	1	0.588989	1	HSPD1;
Collagen type IV	1	5	0.33557	13.0087	0.0751261	1	0.588989	1	COL4A2;
Protein complex	3	65	1.00671	2.98769	0.0798855	1	0.620101	1	ACTN4; MYH9; SERPINA5;
Cell leading edge	1	6	0.33557	10.8442	0.0894623	1	0.667985	1	MYH9;
I band	1	6	0.33557	10.8442	0.0894623	1	0.667985	1	ALDOA;
Cyclin-dependent protein kinase activating kinase holoenzyme complex	1	6	0.33557	10.8442	0.0894623	1	0.667985	1	HSPD1;
Secretory vesicle (None)	1	6	0.33557	10.8442	0.0894623	1	0.667985	1	QSOX1;
Gap junction	1	7	0.33557	9.2972	0.103577	1	0.731571	1	DSC1;
Cortical cytoskeleton	1	7	0.33557	9.2972	0.103577	1	0.731571	1	EZR;
Unconventional myosin complex	1	7	0.33557	9.2972	0.103577	1	0.731571	1	MYL6;
Arp2/3 protein complex	1	7	0.33557	9.2972	0.103577	1	0.731571	1	ARPC4;
Cleavage furrow	1	7	0.33557	9.2972	0.103577	1	0.731571	1	MYH9;
Immunological synapse	1	7	0.33557	9.2972	0.103577	1	0.731571	1	MYH9;
Intermediate filament	2	36	0.671141	3.60182	0.106981	1	0.748864	1	LMNA; VIM;
Spherical high-density lipoprotein particle	1	8	0.33557	8.1365	0.117474	1	0.800863	1	CLU;
Specific granule	1	8	0.33557	8.1365	0.117474	1	0.800863	1	ANXA3;
Stress granule	1	8	0.33557	8.1365	0.117474	1	0.800863	1	YBX1;
Mitochondrial inner membrane presequence translocase complex	1	9	0.33557	7.23345	0.131155	1	0.878853	1	SLC25A6;
Cis-Golgi network	1	9	0.33557	7.23345	0.131155	1	0.878853	1	DNM1L;
Cell projection	2	41	0.671141	3.16268	0.132567	1	0.880786	1	FLNA; CLSTN1;
Nuclear pore	2	42	0.671141	3.08739	0.13784	1	0.908122	1	RAN; EIF5A;
Myosin complex	1	10	0.33557	6.51082	0.144626	1	0.93708	1	MYL6;
Mitochondrial proton-transporting ATP synthase, catalytic core	1	10	0.33557	6.51082	0.144626	1	0.93708	1	ATP5B;
Ruffle membrane	1	11	0.33557	5.91947	0.157888	1	0.998261	1	RPS3;
Peroxisomal matrix	1	11	0.33557	5.91947	0.157888	1	0.998261	1	HSPD1;
Intermediate filament cytoskeleton	1	11	0.33557	5.91947	0.157888	1	0.998261	1	VIM;
Microtubule cytoskeleton	2	47	0.671141	2.75902	0.164831	1	1	1	SPTAN1; DPYSL2;
Secretory granule	2	50	0.671141	2.59351	0.181438	1	1	1	HSPD1; RNASE4;
Coated pit	1	13	0.33557	5.00948	0.183801	1	1	1	HSPD1;
Extrinsic to membrane	1	13	0.33557	5.00948	0.183801	1	1	1	EZR;
Others	2	51	0.671141	2.54267	0.187028	1	1	1	HSPD1; RNASE4;
Apical membrane	1	16	0.33557	4.07079	0.221188	1	1	1	ANXA2;
Mitochondrial inner membrane	2	58	0.671141	2.23585	0.226716	1	1	1	SLC25A6; ATP5A1;
Transcription factor TFIID complex	1	17	0.33557	3.83147	0.233267	1	1	1	EDF1;
Integral to Golgi membrane	1	19	0.33557	3.42837	0.256868	1	1	1	QSOX1;
Clathrin-coated vesicle	1	19	0.33557	3.42837	0.256868	1	1	1	CLTC;
Stored secretory granule	1	19	0.33557	3.42837	0.256868	1	1	1	THBS1;
Cell cortex	1	20	0.33557	3.25704	0.268395	1	1	1	NCL;
Transport vesicle	1	21	0.33557	3.10202	0.279744	1	1	1	BGN;
Integrin complex	1	22	0.33557	2.96108	0.290918	1	1	1	MYH9;
Nuclear envelope	2	71	0.671141	1.82652	0.301404	1	1	1	LMNA; S100A6;
Synaptic vesicle	1	24	0.33557	2.71443	0.31275	1	1	1	SYT1;
Mitochondrial outer membrane	1	29	0.33557	2.24658	0.364443	1	1	1	DNM1L;
Spindle	1	30	0.33557	2.17172	0.374307	1	1	1	CLTC;
Mitochondrial nucleoid	1	31	0.33557	2.10169	0.384018	1	1	1	ATP5B;
Integral to endoplasmic reticulum membrane	1	31	0.33557	2.10169	0.384018	1	1	1	HSPA5;
Chromatin	1	32	0.33557	2.03603	0.393579	1	1	1	RAN;
Synapse	1	33	0.33557	1.97435	0.402992	1	1	1	APP;
External side of plasma membrane	1	35	0.33557	1.86156	0.421384	1	1	1	THBS1;
Membrane raft	1	36	0.33557	1.80987	0.430367	1	1	1	ANGPT1;
Apical plasma membrane	1	42	0.33557	1.55138	0.481419	1	1	1	NRG1;
Transcription factor complex	1	43	0.33557	1.51531	0.489473	1	1	1	HMGA1;
Focal adhesion	1	45	0.33557	1.44797	0.505209	1	1	1	TLN1;
Endosome	5	303	1.67785	1.06691	0.506567	1	1	1	APP; CLTC; C3; TIMP1; ANXA2;
Spliceosomal complex	1	46	0.33557	1.4165	0.512894	1	1	1	HNRNPC;
Golgi membrane	1	55	0.33557	1.18475	0.576925	1	1	1	GLG1;
Mitochondrial membrane	1	56	0.33557	1.1636	0.5835	1	1	1	ATP5B;
Perinuclear region	2	131	0.671141	0.990012	0.605145	1	1	1	CTSB; PKM;
Early endosome	1	69	0.33557	0.944404	0.660256	1	1	1	HSPD1;
Microsome	2	156	0.671141	0.831366	0.698964	1	1	1	MOGAT2; HSP90B1;
Nuclear membrane	1	78	0.33557	0.835449	0.704966	1	1	1	CTSB;
Cytoplasmic vesicle	2	160	0.671141	0.810583	0.712136	1	1	1	SYT1; DSC1;
Kinetochore	1	90	0.33557	0.724068	0.755589	1	1	1	TUBB;
Soluble fraction	2	180	0.671141	0.720523	0.770934	1	1	1	FBLN5; ANXA2;
Membrane fraction	4	346	1.34228	0.747833	0.786938	1	1	1	SPTAN1; VIM; RPL7A; DSC1;
Peroxisome	1	111	0.33557	0.587094	0.824235	1	1	1	HSPD1;
Endoplasmic reticulum membrane	1	150	0.33557	0.43446	0.904811	1	1	1	HSP90B1;
Integral to plasma membrane	4	934	1.34228	0.277039	0.999762	1	1	1	APP; MMP14; NEO1; ICAM5;
Integral to membrane	5	1702	1.67785	0.189943	1	1	1	1	FLNB; APP; PSAP; MGAT1; ATP1A3;

## Sheet: Molecular function
Analysis: Molecular function
Name of dataset: Low and Medium cation
Number of genes in the dataset: 298
Number of genes in the dataset (which are available in Molecular function database) :296
Number of genes in background: 19230
Is analysis quantitative: No
						Corrected p-values
Molecular function	No. of genes in the dataset	No.of genes in the background dataset	Percentage of genes	Fold enrichment	P-value (Hypergeometric test)	Bonferroni method	BH method	Q-value (Storey-Tibshirani method)
Extracellular matrix structural constituent	56	166	18.7919	21.7711	3.92457e-60	8.79104e-58	8.79104e-58	4.71908e-57	DCN; TIMP2; BGN; COL18A1; THBS3; LUM; MFAP2; COL16A1; LGALS3BP; SPOCK1; MFAP5; PCOLCE; ECM1; COL12A1; LTBP3; FBLN5; AGRN; CYR61; EDIL3; EFEMP2; TIMP1; COL1A1; COL3A1; COL4A1; FN1; COL5A2; LAMB1; THBS1; COL1A2; COL4A2; SPARC; LAMC1; COL6A1; COL6A2; COL6A3; VCAN; NID1; COL5A1; LAMA2; COL8A1; CTGF; THBS2; FBN1; HSPG2; COL14A1; EFEMP1; NID2; LTBP1; LTBP2; CTHRC1; OLFML3; EMILIN1; MATN2; HAPLN1; COL5A…
Calcium ion binding	17	185	5.7047	5.93277	4.80587e-09	1.07651e-06	5.38257e-07	2.88939e-06	MYL12A; ANXA1; S100A6; ANXA6; ANXA5; ANXA3; STC1; NUCB1; CLSTN1; ANXA2; CALM1; CALM2; CALM3; S100A16; CLSTN2; SYT1; CALML5;
Structural constituent of ribosome	15	152	5.03356	6.37173	1.49561e-08	3.35017e-06	1.11672e-06	5.99464e-06	RPSA; RPS3; RPL5; RPS5; RPS10; RPS3A; RPS25; RPS28; RPL10A; RPS21; RPS14; RPS19; RPS20; RPL7A; RPL18;
Structural constituent of cytoskeleton	13	137	4.36242	6.12736	2.19809e-07	4.92372e-05	1.23093e-05	6.6077e-05	ACTN4; GSN; MYL6; ACTG1; SPTAN1; TUBB; VIM; MSN; MARCKS; TPM4; SPTBN1; TUBA1A; DSP;
Protease inhibitor activity	9	94	3.02013	6.18443	1.53452e-05	0.00343733	0.000687467	0.00369036	SERPINA3; CST3; SLPI; SERPINE1; SERPINA5; SERPINE2; TFPI; TFPI2; FSTL1;
Heat shock protein activity	4	27	1.34228	9.58007	0.000748667	0.167701	0.0227493	0.122119	HSPA8; HSPD1; HSP90B1; HSPE1;
Chaperone activity	8	126	2.68456	4.10182	0.000783696	0.175548	0.0227493	0.122119	NPM1; HSPA5; PDIA4; PPIB; CCT8; HSP90AA1; HSP90AB1; NACA;
Complement activity	4	28	1.34228	9.23804	0.00086288	0.193285	0.0227493	0.122119	CFB; C7; CLU; C3;
Receptor binding	8	129	2.68456	4.00643	0.000914034	0.204744	0.0227493	0.122119	LGALS1; GLG1; DKK3; SLIT3; IGF2; TGFBI; DKK1; SEMA3F;
Growth factor activity	7	110	2.34899	4.11182	0.00163401	0.366019	0.0366019	0.196481	GRN; TGFB2; IGF2; FST; NRG1; ANGPT1; GDF15;
Metallopeptidase activity	6	101	2.01342	3.83936	0.00488042	1	0.0993832	0.533494	MMP2; BMP1; MMP14; MMP19; PAPPA; ADAMTS12;
Growth factor binding	2	8	0.671141	16.1924	0.00630085	1	0.117616	0.631369	VASN; IGFBP3;
Cytoskeletal protein binding	9	218	3.02013	2.66684	0.00711249	1	0.122554	0.657875	FLNB; MAP4; MAP1B; ARPC4; FLNC; CORO1C; TLN1; RDX; DPYSL2;
Lipid binding	2	11	0.671141	11.7803	0.0120028	1	0.192045	1	PSAP; DKK3;
DNA binding	18	654	6.04027	1.77696	0.0137757	1	0.205717	1	PA2G4; HIST1H2BL; HIST4H4; HIST1H4I; HIST1H4A; HIST1H4D; HIST1H4F; HIST1H4K; HIST1H4J; HIST1H4C; HIST1H4H; HIST1H4B; HIST1H4E; HIST1H4L; HIST2H4A; HIST1H2AJ; HIST1H1C; HMGA1;
Structural constituent of myelin sheath	1	1	0.33557	64.5281	0.0154966	1	0.216953	1	MBP;
Cytoskeletal anchoring activity	3	39	1.00671	4.97897	0.0223232	1	0.294141	1	FLNA; PLEC; EZR;
Translation factor activity, nucleic acid binding	1	2	0.33557	32.4246	0.0307539	1	0.382015	1	EIF5A;
Isomerase activity	3	45	1.00671	4.31525	0.0324031	1	0.382015	1	PDIA3; TPI1; FKBP3;
Peroxidase activity	2	20	0.671141	6.48183	0.0378464	1	0.42388	1	PRDX1; PXDN;
Complement binding	1	3	0.33557	21.6523	0.0457755	1	0.466078	1	CFH;
Transferase activity, transferring aldehyde or ketonic groups	1	3	0.33557	21.6523	0.0457755	1	0.466078	1	TKT;
Cell adhesion molecule activity	10	356	3.3557	1.81435	0.0515485	1	0.502038	1	ITGBL1; RPSA; SVEP1; ICAM5; IGFBP4; IGFBP5; IGFBP7; LAMA4; LAMA5; DSC1;
Hormone activity	2	25	0.671141	5.18598	0.0568291	1	0.528645	1	STC2; EDN1;
Structural molecule activity	8	269	2.68456	1.92138	0.0590006	1	0.528645	1	MEGF6; LMNA; MYH9; TUBA1B; CLTC; FSCN1; PLP1; TUBB3;
Aspartic-type signal peptidase activity	1	7	0.33557	9.2972	0.103577	1	0.859305	1	CTSD;
Carbohydrate binding	1	7	0.33557	9.2972	0.103577	1	0.859305	1	ITLN1;
Transcription cofactor activity	1	8	0.33557	8.1365	0.117474	1	0.939788	1	TMA7;
Nucleic acid binding	1	9	0.33557	7.23345	0.131155	1	1	1	SERF2;
Cysteine-type peptidase activity	2	46	0.671141	2.81898	0.159358	1	1	1	CTSV; CTSB;
Serine-type peptidase activity	3	98	1.00671	1.98173	0.194571	1	1	1	SERPINF1; HTRA1; PRSS23;
Kinase activity	1	14	0.33557	4.65192	0.196458	1	1	1	PKM;
Chemokine activity	2	53	0.671141	2.44673	0.198279	1	1	1	CXCL1; CXCL12;
Lyase activity	1	21	0.33557	3.10202	0.279744	1	1	1	ALDOA;
Transaminase activity	1	23	0.33557	2.83239	0.301919	1	1	1	GOT2;
Catalytic activity	9	532	3.02013	1.09283	0.442206	1	1	1	LOXL2; GAPDH; ENO1; CKB; PKM; LOX; MDH2; PLOD1; MDH1;
Translation regulator activity	2	101	0.671141	1.28405	0.465663	1	1	1	EEF2; ETF1;
Ribonucleoprotein	1	41	0.33557	1.58921	0.473239	1	1	1	HNRNPK;
Cytokine activity	2	107	0.671141	1.21205	0.495837	1	1	1	AIMP1; CXCL12;
RNA binding	6	366	2.01342	1.05957	0.502223	1	1	1	SYNCRIP; HNRNPC; NCL; RBMX; CNBP; RPL23A;
ATPase activity	2	111	0.671141	1.16838	0.515344	1	1	1	DTD1; NSF;
Ribonuclease activity	1	48	0.33557	1.3575	0.52791	1	1	1	RNASE4;
Receptor signaling complex scaffold activity	5	322	1.67785	1.00396	0.560554	1	1	1	YWHAZ; GNB2L1; YWHAG; YWHAE; YWHAH;
DNA repair protein	1	57	0.33557	1.14319	0.589973	1	1	1	APEX1;
Defense/immunity protein activity	1	61	0.33557	1.06824	0.614878	1	1	1	PTX3;
Ion channel activity	1	66	0.33557	0.987325	0.6439	1	1	1	KCTD12;
Receptor activity	5	361	1.67785	0.895503	0.66116	1	1	1	NRP1; APP; PDGFRL; NEO1; RARRES2;
GTPase activity	3	222	1.00671	0.874868	0.671672	1	1	1	DNM1L; ARF5; RAN;
Acyltransferase activity	1	80	0.33557	0.814565	0.714076	1	1	1	MOGAT2;
Ligase activity	1	112	0.33557	0.581853	0.826975	1	1	1	HARS;
Transporter activity	6	576	2.01342	0.673276	0.885355	1	1	1	STXBP1; ATP5B; SLC25A6; ATP1A3; SYN1; ATP5A1;
GTPase activator activity	1	144	0.33557	0.452561	0.895384	1	1	1	IQGAP1;
Transferase activity	1	156	0.33557	0.417751	0.913391	1	1	1	MGAT1;
Oxidoreductase activity	1	161	0.33557	0.404778	0.919949	1	1	1	TXNDC5;
Protein binding	1	182	0.33557	0.358076	0.942504	1	1	1	HHIP;
Transcription regulator activity	6	832	2.01342	0.466117	0.990159	1	1	1	EDF1; APEX1; BASP1; ILF3; PA2G4; AEBP1;
Protein serine/threonine kinase activity	1	301	0.33557	0.216516	0.991247	1	1	1	CAMK2A;
Auxiliary transport protein activity	1	333	0.33557	0.19571	0.994734	1	1	1	GDI2;
Transcription factor activity	5	842	1.67785	0.383945	0.997044	1	1	1	ILF2; ILF3; ATF6B; HMGA2; YBX1;
Molecular function unknown	16	5685	5.36913	0.181723	1	1	1	1	WDR1; CLEC3B; MANF; SRPX; FNDC1; FAM198B; QSOX1; HIST2H4B; DCD; CCDC80; ABI3BP; ANGPTL4; H3F3C; PODN; CCDC124; CDV3;

## Sheet: Biological process
Analysis: Biological process
Name of dataset: Low and Medium cation
Number of genes in the dataset: 298
Number of genes in the dataset (which are available in Biological process database) :296
Number of genes in background: 19230
Is analysis quantitative: No
						Corrected p-values
Biological process	No. of genes in the dataset	No.of genes in the background dataset	Percentage of genes	Fold enrichment	P-value (Hypergeometric test)	Bonferroni method	BH method	Q-value (Storey-Tibshirani method)
Cell growth and/or maintenance	88	1125	29.5302	5.04806	1.8863e-38	3.35761e-36	3.35761e-36	2.02181e-35	ACTN4; MEGF6; FLNB; LMNA; GSN; DCN; TIMP2; FLNA; BGN; MAP4; MYH9; COL18A1; MAP1B; THBS3; LUM; MFAP2; ARPC4; MYL6; ACTG1; TUBA1B; CLTC; COL16A1; MFAP5; SPTAN1; FLNC; PCOLCE; ECM1; FSCN1; FNDC1; COL12A1; LTBP3; FBLN5; CORO1C; TLN1; LOXL2; AGRN; EDIL3; EFEMP2; TIMP1; COL1A1; COL3A1; COL4A1; FN1; COL5A2; TUBB; LAMB1; THBS1; COL1A2; COL4A2; VIM; SPARC; LAMC1; COL6A1; COL6A2; COL6A3; VCAN; NID1; EZR; C…
Protein metabolism	51	1323	17.1141	2.48795	1.29232e-09	2.30034e-07	1.15017e-07	6.92582e-07	CTSV; SERPINA3; CST3; SLPI; NPM1; CTSD; CTSB; MMP2; HSPA5; HARS; BMP1; EEF2; PDIA4; PPIB; RPS3; PDIA3; RPL5; RPS5; RPS10; MMP14; CCT8; RPS3A; ETF1; RPS25; RPS28; RPL10A; RPS21; TXNDC5; MMP19; SERPINE1; SERPINA5; SERPINE2; HSP90AA1; TFPI; HSPA8; TFPI2; RPS14; FSTL1; PAPPA; HTRA1; NACA; PRSS23; HSPD1; HSP90B1; RPS19; ADAMTS12; RPS20; HSPE1; RPL7A; EIF5A; RPL18;
Mitochondrion organization and biogenesis	1	2	0.33557	32.4246	0.0307539	1	1	1	DNM1L;
Morphogenesis	1	3	0.33557	21.6523	0.0457755	1	1	1	NRP1;
Hemopoiesis	1	4	0.33557	16.2527	0.0605651	1	1	1	TMA7;
Cytoskeletal anchoring	1	4	0.33557	16.2527	0.0605651	1	1	1	PLEC;
Neurotransmitter transport	1	4	0.33557	16.2527	0.0605651	1	1	1	STXBP1;
Neurogenesis	1	7	0.33557	9.2972	0.103577	1	1	1	MBP;
Immune response	13	576	4.36242	1.45746	0.113876	1	1	1	NRP1; CFB; CXCL1; LGALS1; C7; CLU; LGALS3BP; AIMP1; C3; MBP; CFH; PTX3; DCD;
Regulation of immune response	1	8	0.33557	8.1365	0.117474	1	1	1	HSPD1;
Cell proliferation	2	39	0.671141	3.32482	0.122168	1	1	1	TMA7; CDV3;
DNA replication	1	13	0.33557	5.00948	0.183801	1	1	1	TMA7;
Cell adhesion	2	54	0.671141	2.40143	0.203934	1	1	1	ITGBL1; RPSA;
Cell migration	1	15	0.33557	4.342	0.208919	1	1	1	NRP1;
Regulation of cell cycle	2	57	0.671141	2.27506	0.221001	1	1	1	YWHAZ; QSOX1;
Protein folding	1	16	0.33557	4.07079	0.221188	1	1	1	HSPD1;
Cell differentiation	1	29	0.33557	2.24658	0.364443	1	1	1	TMA7;
Cell communication	60	3713	20.1342	1.04291	0.380793	1	1	1	MYL12A; STC2; ANXA1; APP; S100A6; PSAP; ANXA6; ANXA5; RPSA; ANXA3; GRN; SERPINF1; STC1; TGFB2; GNB2L1; NUCB1; SPOCK1; PDGFRL; SVEP1; VASN; ITLN1; NEO1; DKK3; ICAM5; CAMK2A; CYR61; SLIT3; CLSTN1; IGF2; EDN1; ANXA2; HSP90AB1; IGFBP3; FST; IGFBP4; IGFBP5; CALM1; CALM2; CALM3; TGFBI; IGFBP7; DPYSL2; S100A16; RARRES2; CLSTN2; DKK1; SYT1; IQGAP1; CXCL12; ARF5; YWHAG; YWHAE; RAN; NRG1; YWHAH; SEMA3F; AN…
Anti-apoptosis	1	32	0.33557	2.03603	0.393579	1	1	1	ANGPTL4;
Signal transduction	62	3934	20.8054	1.01713	0.463611	1	1	1	NRP1; MYL12A; STC2; ANXA1; APP; S100A6; PSAP; ANXA6; ANXA5; RPSA; ANXA3; GRN; SERPINF1; STC1; TGFB2; GNB2L1; NUCB1; SPOCK1; PDGFRL; SVEP1; VASN; ITLN1; NEO1; DKK3; ICAM5; CAMK2A; CYR61; SLIT3; CLSTN1; IGF2; EDN1; ANXA2; HSP90AB1; IGFBP3; FST; IGFBP4; IGFBP5; CALM1; CALM2; CALM3; TGFBI; IGFBP7; DPYSL2; S100A16; RARRES2; CLSTN2; DKK1; HSPD1; SYT1; IQGAP1; CXCL12; ARF5; YWHAG; YWHAE; RAN; NRG1; YWHA…
DNA repair	1	58	0.33557	1.12348	0.596346	1	1	1	TMA7;
Regulation of gene expression, epigenetic	1	66	0.33557	0.987325	0.6439	1	1	1	ILF3;
Apoptosis	3	220	1.00671	0.882821	0.665708	1	1	1	IGFBP3; PXDN; HSPD1;
Energy pathways	21	1633	7.04698	0.830206	0.843303	1	1	1	MGAT1; TKT; TPI1; FKBP3; MOGAT2; DTD1; ALDOA; GAPDH; ATP5B; ENO1; CKB; PKM; ATP5A1; LOX; MDH2; PLOD1; PRDX1; CCDC80; GOT2; MDH1; NSF;
Metabolism	21	1683	7.04698	0.805542	0.877855	1	1	1	MGAT1; TKT; TPI1; FKBP3; MOGAT2; DTD1; ALDOA; GAPDH; ATP5B; ENO1; CKB; PKM; ATP5A1; LOX; MDH2; PLOD1; PRDX1; CCDC80; GOT2; MDH1; NSF;
Regulation of nucleobase, nucleoside, nucleotide and nucleic acid metabolism	36	2828	12.0805	0.821658	0.917916	1	1	1	SYNCRIP; EDF1; HNRNPC; NCL; APEX1; RBMX; HNRNPK; CNBP; RPL23A; BASP1; SERF2; ILF2; ILF3; ATF6B; PA2G4; HIST1H2BL; HMGA2; HIST4H4; HIST1H4I; HIST1H4A; HIST1H4D; HIST1H4F; HIST1H4K; HIST1H4J; HIST1H4C; HIST1H4H; HIST1H4B; HIST1H4E; HIST1H4L; HIST2H4A; AEBP1; HIST1H2AJ; HIST1H1C; HMGA1; RNASE4; YBX1;
Transport	6	1215	2.01342	0.319186	0.999886	1	1	1	KCTD12; SLC25A6; ATP1A3; SYN1; CTHRC1; GDI2;
Biological_process unknown	12	4731	4.02685	0.163809	1	1	1	1	WDR1; ITGBL1; CLEC3B; MANF; SRPX; FAM198B; GLG1; HIST2H4B; ABI3BP; H3F3C; PODN; CCDC124;

## Sheet: Biological pathway
Analysis: Biological pathway
Name of dataset: Low and Medium cation
Number of genes in the dataset: 298
Number of genes in the dataset (which are available in Biological pathway database) :199
Number of genes in background: 19230
Is analysis quantitative: No
						Corrected p-values
Biological pathway	No. of genes in the dataset	No.of genes in the background dataset	Percentage of genes	Fold enrichment	P-value (Hypergeometric test)	Bonferroni method	BH method	Q-value (Storey-Tibshirani method)
Epithelial-to-mesenchymal transition	31	185	10.4027	10.8157	3.20832e-23	5.35147e-20	3.13807e-20	1.57807e-19	DCN; MMP2; LGALS1; BGN; SERPINF1; MAP1B; SRPX; SPOCK1; PCOLCE; LOXL2; EFEMP2; FN1; SERPINE1; COL5A2; VIM; SPARC; COL6A1; COL6A2; VCAN; IGFBP5; PTX3; MSN; LOX; FBN1; COL14A1; EFEMP1; FSTL1; TUBA1A; RARRES2; OLFML3; CXCL12;
Integrin family cell surface interactions	76	1375	25.5034	3.56709	3.76268e-23	6.27615e-20	3.13807e-20	1.57807e-19	ACTN4; GSN; NPM1; CTSD; DCN; MMP2; LGALS1; CLU; EEF2; NCL; COL18A1; RPL5; MMP14; ARPC4; TGFB2; YWHAZ; CLTC; PA2G4; CAMK2A; TLN1; CYR61; EDIL3; C3; TIMP1; IGF2; COL1A1; COL3A1; COL4A1; FN1; ALDOA; GAPDH; SERPINE1; EDN1; COL5A2; ENO1; HSP90AA1; LAMB1; THBS1; COL1A2; LAMC1; HSPA8; COL6A1; COL6A2; COL6A3; VCAN; NID1; PKM; IGFBP3; FST; COL5A1; LAMA2; CTGF; THBS2; FBN1; CALM1; CALM2; CALM3; SPTBN1; PRD…
Beta1 integrin cell surface interactions	74	1348	24.8322	3.54279	2.46461e-22	4.11096e-19	1.37032e-19	6.89106e-19	ACTN4; GSN; NPM1; CTSD; DCN; MMP2; LGALS1; CLU; EEF2; NCL; COL18A1; RPL5; MMP14; ARPC4; TGFB2; YWHAZ; CLTC; PA2G4; CAMK2A; TLN1; CYR61; TIMP1; IGF2; COL1A1; COL3A1; COL4A1; FN1; ALDOA; GAPDH; SERPINE1; EDN1; COL5A2; ENO1; HSP90AA1; LAMB1; THBS1; COL1A2; LAMC1; HSPA8; COL6A1; COL6A2; COL6A3; VCAN; NID1; PKM; IGFBP3; FST; COL5A1; LAMA2; CTGF; THBS2; FBN1; CALM1; CALM2; CALM3; SPTBN1; PRDX1; TGFBI; …
Packaging Of Telomere Ends	14	21	4.69799	43.029	3.58083e-21	5.97283e-18	1.49321e-18	7.50903e-18	HIST4H4; HIST2H4B; HIST1H4I; HIST1H4A; HIST1H4D; HIST1H4F; HIST1H4K; HIST1H4J; HIST1H4C; HIST1H4H; HIST1H4B; HIST1H4E; HIST1H4L; HIST2H4A;
Signaling events mediated by HDAC Class III	16	39	5.36913	26.4828	2.02318e-19	3.37467e-16	6.74934e-17	3.3941e-16	TUBA1B; HIST4H4; HIST2H4B; HIST1H4I; HIST1H4A; HIST1H4D; HIST1H4F; HIST1H4K; HIST1H4J; HIST1H4C; HIST1H4H; HIST1H4B; HIST1H4E; HIST1H4L; HIST2H4A; TUBB2A;
Nucleosome assembly	15	35	5.03356	27.6654	1.2337e-18	2.05781e-15	2.93972e-16	1.47833e-15	NPM1; HIST4H4; HIST2H4B; HIST1H4I; HIST1H4A; HIST1H4D; HIST1H4F; HIST1H4K; HIST1H4J; HIST1H4C; HIST1H4H; HIST1H4B; HIST1H4E; HIST1H4L; HIST2H4A;
Deposition of New CENPA-containing Nucleosomes at the Centromere	15	35	5.03356	27.6654	1.2337e-18	2.05781e-15	2.93972e-16	1.47833e-15	NPM1; HIST4H4; HIST2H4B; HIST1H4I; HIST1H4A; HIST1H4D; HIST1H4F; HIST1H4K; HIST1H4J; HIST1H4C; HIST1H4H; HIST1H4B; HIST1H4E; HIST1H4L; HIST2H4A;
RNA Polymerase I Promoter Opening	14	31	4.69799	29.1531	7.10739e-18	1.18551e-14	1.48189e-15	7.45212e-15	HIST4H4; HIST2H4B; HIST1H4I; HIST1H4A; HIST1H4D; HIST1H4F; HIST1H4K; HIST1H4J; HIST1H4C; HIST1H4H; HIST1H4B; HIST1H4E; HIST1H4L; HIST2H4A;
Proteoglycan syndecan-mediated signaling events	65	1342	21.8121	3.12589	8.78717e-17	1.4657e-13	1.62856e-14	8.18967e-14	ACTN4; GSN; NPM1; CTSD; DCN; MMP2; LGALS1; CLU; EEF2; NCL; FLNA; PPIB; COL18A1; RPL5; MMP14; ARPC4; TGFB2; YWHAZ; GNB2L1; CLTC; PA2G4; CAMK2A; TLN1; CYR61; TIMP1; IGF2; COL1A1; FN1; ALDOA; GAPDH; SERPINE1; EDN1; ENO1; HSP90AA1; THBS1; COL1A2; TFPI; LAMC1; HSPA8; VCAN; PKM; EZR; IGFBP3; FST; CTGF; CALM1; CALM2; CALM3; SPTBN1; PRDX1; CTHRC1; LAMA5; DKK1; HSPD1; HSP90B1; DSP; HMGA1; IQGAP1; CXCL12; …
Meiotic Synapsis	15	47	5.03356	20.6034	2.41629e-16	4.03038e-13	4.03038e-14	2.02679e-13	LMNA; HIST4H4; HIST2H4B; HIST1H4I; HIST1H4A; HIST1H4D; HIST1H4F; HIST1H4K; HIST1H4J; HIST1H4C; HIST1H4H; HIST1H4B; HIST1H4E; HIST1H4L; HIST2H4A;
Diabetes pathways	26	216	8.72483	7.7699	5.47894e-16	9.13888e-13	8.30807e-14	4.17796e-13	LMNA; MMP2; RPSA; HSPA5; RPS3; RPL5; RPS5; RPS10; RPS3A; STXBP1; RPL23A; RPS25; RPS28; RPL10A; RPS21; TLN1; IGFBP3; IGFBP4; IGFBP5; RPS14; PAPPA; HSP90B1; RPS19; RPS20; RPL7A; RPL18;
Signaling events mediated by HDAC Class I	20	113	6.71141	11.4256	7.31278e-16	1.21977e-12	1.01648e-13	5.11165e-13	TUBA1B; FKBP3; HSP90AA1; HIST4H4; HIST2H4B; HIST1H4I; HIST1H4A; HIST1H4D; HIST1H4F; HIST1H4K; HIST1H4J; HIST1H4C; HIST1H4H; HIST1H4B; HIST1H4E; HIST1H4L; HIST2H4A; TUBB2A; YWHAE; RAN;
Meiotic Recombination	14	42	4.69799	21.5196	1.21607e-15	2.02841e-12	1.56032e-13	7.84651e-13	HIST4H4; HIST2H4B; HIST1H4I; HIST1H4A; HIST1H4D; HIST1H4F; HIST1H4K; HIST1H4J; HIST1H4C; HIST1H4H; HIST1H4B; HIST1H4E; HIST1H4L; HIST2H4A;
Glypican pathway	62	1335	20.8054	2.99727	3.74716e-15	6.25027e-12	4.46448e-13	2.24509e-12	ACTN4; APP; GSN; NPM1; CTSD; DCN; MMP2; LGALS1; CLU; EEF2; NCL; FLNA; COL18A1; RPL5; MMP14; ARPC4; TGFB2; YWHAZ; CLTC; PA2G4; CAMK2A; TLN1; CYR61; TIMP1; IGF2; COL1A1; FN1; ALDOA; GAPDH; SERPINE1; EDN1; ENO1; HSP90AA1; COL1A2; LAMC1; HSPA8; VCAN; PKM; IGFBP3; FST; IGFBP4; CTGF; CALM1; CALM2; CALM3; SPTBN1; PRDX1; CTHRC1; DKK1; HSPD1; HSP90B1; DSP; HMGA1; IQGAP1; CXCL12; ARF5; YWHAG; YWHAE; RAN; N…
Eukaryotic Translation Termination	17	82	5.7047	13.384	7.11313e-15	1.18647e-11	7.41544e-13	3.72907e-12	RPSA; RPS3; RPL5; RPS5; RPS10; RPS3A; ETF1; RPL23A; RPS25; RPS28; RPL10A; RPS21; RPS14; RPS19; RPS20; RPL7A; RPL18;
Peptide chain elongation	17	82	5.7047	13.384	7.11313e-15	1.18647e-11	7.41544e-13	3.72907e-12	RPSA; EEF2; RPS3; RPL5; RPS5; RPS10; RPS3A; RPL23A; RPS25; RPS28; RPL10A; RPS21; RPS14; RPS19; RPS20; RPL7A; RPL18;
TRAIL signaling pathway	61	1325	20.4698	2.97119	9.75428e-15	1.62701e-11	9.46047e-13	4.75748e-12	ACTN4; LMNA; APP; GSN; NPM1; CTSD; DCN; MMP2; LGALS1; CLU; EEF2; NCL; COL18A1; RPL5; MMP14; ARPC4; TGFB2; YWHAZ; CLTC; SPTAN1; PA2G4; CAMK2A; TLN1; CYR61; TIMP1; IGF2; COL1A1; FN1; ALDOA; GAPDH; SERPINE1; EDN1; ENO1; HSP90AA1; COL1A2; VIM; LAMC1; HSPA8; VCAN; PKM; IGFBP3; FST; CTGF; CALM1; CALM2; CALM3; SPTBN1; PRDX1; DKK1; HSPD1; HSP90B1; DSP; HMGA1; IQGAP1; CXCL12; ARF5; YWHAG; YWHAE; RAN; YWHA…
RNA Polymerase I Chain Elongation	14	48	4.69799	18.8302	1.02091e-14	1.70289e-11	9.46047e-13	4.75748e-12	HIST4H4; HIST2H4B; HIST1H4I; HIST1H4A; HIST1H4D; HIST1H4F; HIST1H4K; HIST1H4J; HIST1H4C; HIST1H4H; HIST1H4B; HIST1H4E; HIST1H4L; HIST2H4A;
Eukaryotic Translation Elongation	17	85	5.7047	12.9117	1.34457e-14	2.24274e-11	1.17559e-12	5.91178e-12	RPSA; EEF2; RPS3; RPL5; RPS5; RPS10; RPS3A; RPL23A; RPS25; RPS28; RPL10A; RPS21; RPS14; RPS19; RPS20; RPL7A; RPL18;
Telomere Maintenance	14	49	4.69799	18.446	1.40958e-14	2.35117e-11	1.17559e-12	5.91178e-12	HIST4H4; HIST2H4B; HIST1H4I; HIST1H4A; HIST1H4D; HIST1H4F; HIST1H4K; HIST1H4J; HIST1H4C; HIST1H4H; HIST1H4B; HIST1H4E; HIST1H4L; HIST2H4A;
Nonsense Mediated Decay Independent of the Exon Junction Complex	17	87	5.7047	12.6149	2.02567e-14	3.37882e-11	1.60896e-12	8.09113e-12	RPSA; RPS3; RPL5; RPS5; RPS10; RPS3A; ETF1; RPL23A; RPS25; RPS28; RPL10A; RPS21; RPS14; RPS19; RPS20; RPL7A; RPL18;
Developmental Biology	33	432	11.0738	4.93061	4.20007e-14	7.00572e-11	3.18442e-12	1.60138e-11	NRP1; RPSA; RPS3; MYH9; RPL5; RPS5; RPS10; MYL6; RPS3A; RPL23A; RPS25; RPS28; RPL10A; RPS21; CLTC; SPTAN1; NEO1; TLN1; AGRN; SLIT3; HSP90AA1; LAMB1; HSP90AB1; LAMC1; EZR; RPS14; SPTBN1; DPYSL2; ANGPTL4; RPS19; RPS20; RPL7A; RPL18;
Glypican 1 network	59	1296	19.7987	2.9381	4.78138e-14	7.97535e-11	3.36298e-12	1.69117e-11	ACTN4; APP; GSN; NPM1; CTSD; DCN; MMP2; LGALS1; CLU; EEF2; NCL; COL18A1; RPL5; MMP14; ARPC4; TGFB2; YWHAZ; CLTC; PA2G4; CAMK2A; TLN1; CYR61; TIMP1; IGF2; COL1A1; FN1; ALDOA; GAPDH; SERPINE1; EDN1; ENO1; HSP90AA1; COL1A2; LAMC1; HSPA8; VCAN; PKM; IGFBP3; FST; CTGF; CALM1; CALM2; CALM3; SPTBN1; PRDX1; DKK1; HSPD1; HSP90B1; DSP; HMGA1; IQGAP1; CXCL12; ARF5; YWHAG; YWHAE; RAN; NRG1; YWHAH; GDF15;
Syndecan-1-mediated signaling events	59	1297	19.7987	2.93583	4.94411e-14	8.24678e-11	3.36298e-12	1.69117e-11	ACTN4; GSN; NPM1; CTSD; DCN; MMP2; LGALS1; CLU; EEF2; NCL; PPIB; COL18A1; RPL5; MMP14; ARPC4; TGFB2; YWHAZ; CLTC; PA2G4; CAMK2A; TLN1; CYR61; TIMP1; IGF2; COL1A1; FN1; ALDOA; GAPDH; SERPINE1; EDN1; ENO1; HSP90AA1; COL1A2; LAMC1; HSPA8; VCAN; PKM; IGFBP3; FST; CTGF; CALM1; CALM2; CALM3; SPTBN1; PRDX1; LAMA5; DKK1; HSPD1; HSP90B1; DSP; HMGA1; IQGAP1; CXCL12; ARF5; YWHAG; YWHAE; RAN; YWHAH; GDF15;
Plasma membrane estrogen receptor signaling	59	1298	19.7987	2.93357	5.11219e-14	8.52713e-11	3.36298e-12	1.69117e-11	ACTN4; GSN; NPM1; CTSD; DCN; MMP2; LGALS1; CLU; EEF2; NCL; COL18A1; RPL5; MMP14; ARPC4; TGFB2; YWHAZ; GNB2L1; CLTC; PA2G4; CAMK2A; TLN1; CYR61; TIMP1; IGF2; COL1A1; FN1; ALDOA; GAPDH; SERPINE1; EDN1; ENO1; HSP90AA1; COL1A2; LAMC1; HSPA8; VCAN; PKM; IGFBP3; FST; MSN; CTGF; CALM1; CALM2; CALM3; SPTBN1; PRDX1; DKK1; HSPD1; HSP90B1; DSP; HMGA1; IQGAP1; CXCL12; ARF5; YWHAG; YWHAE; RAN; YWHAH; GDF15;
Influenza Infection	20	140	6.71141	9.22225	5.24206e-14	8.74375e-11	3.36298e-12	1.69117e-11	RPSA; RPS3; RPL5; RPS5; RPS10; RPS3A; RPL23A; RPS25; RPS28; RPL10A; RPS21; CLTC; HSP90AA1; SLC25A6; RPS14; RPS19; RPS20; RPL7A; RAN; RPL18;
VEGF and VEGFR signaling network	59	1301	19.7987	2.9268	5.65021e-14	9.42456e-11	3.49058e-12	1.75534e-11	NRP1; ACTN4; GSN; NPM1; CTSD; DCN; MMP2; LGALS1; CLU; EEF2; NCL; COL18A1; RPL5; MMP14; ARPC4; TGFB2; YWHAZ; CLTC; PA2G4; CAMK2A; TLN1; CYR61; TIMP1; IGF2; COL1A1; FN1; ALDOA; GAPDH; SERPINE1; EDN1; ENO1; HSP90AA1; COL1A2; HSP90AB1; LAMC1; HSPA8; VCAN; PKM; IGFBP3; FST; CTGF; CALM1; CALM2; CALM3; SPTBN1; PRDX1; DKK1; HSPD1; HSP90B1; DSP; HMGA1; IQGAP1; CXCL12; ARF5; YWHAG; YWHAE; RAN; YWHAH; GDF15;
RNA Polymerase I Promoter Clearance	14	54	4.69799	16.7383	6.3204e-14	1.05424e-10	3.76515e-12	1.89342e-11	HIST4H4; HIST2H4B; HIST1H4I; HIST1H4A; HIST1H4D; HIST1H4F; HIST1H4K; HIST1H4J; HIST1H4C; HIST1H4H; HIST1H4B; HIST1H4E; HIST1H4L; HIST2H4A;
RNA Polymerase I Transcription	14	56	4.69799	16.1407	1.09953e-13	1.83401e-10	6.32417e-12	3.18029e-11	HIST4H4; HIST2H4B; HIST1H4I; HIST1H4A; HIST1H4D; HIST1H4F; HIST1H4K; HIST1H4J; HIST1H4C; HIST1H4H; HIST1H4B; HIST1H4E; HIST1H4L; HIST2H4A;
Viral mRNA Translation	16	82	5.36913	12.5972	1.23127e-13	2.05376e-10	6.84585e-12	3.44264e-11	RPSA; RPS3; RPL5; RPS5; RPS10; RPS3A; RPL23A; RPS25; RPS28; RPL10A; RPS21; RPS14; RPS19; RPS20; RPL7A; RPL18;
IGF1 pathway	58	1288	19.4631	2.90625	1.30334e-13	2.17398e-10	6.99666e-12	3.51847e-11	ACTN4; GSN; NPM1; CTSD; DCN; MMP2; LGALS1; CLU; EEF2; NCL; COL18A1; RPL5; MMP14; ARPC4; TGFB2; YWHAZ; GNB2L1; CLTC; PA2G4; CAMK2A; TLN1; CYR61; TIMP1; IGF2; COL1A1; FN1; ALDOA; GAPDH; SERPINE1; EDN1; ENO1; HSP90AA1; COL1A2; LAMC1; HSPA8; VCAN; PKM; IGFBP3; FST; CTGF; CALM1; CALM2; CALM3; SPTBN1; PRDX1; DKK1; HSPD1; HSP90B1; DSP; HMGA1; IQGAP1; CXCL12; ARF5; YWHAG; YWHAE; RAN; YWHAH; GDF15;
Chromosome Maintenance	15	69	5.03356	14.0352	1.34228e-13	2.23893e-10	6.99666e-12	3.51847e-11	NPM1; HIST4H4; HIST2H4B; HIST1H4I; HIST1H4A; HIST1H4D; HIST1H4F; HIST1H4K; HIST1H4J; HIST1H4C; HIST1H4H; HIST1H4B; HIST1H4E; HIST1H4L; HIST2H4A;
Signaling events mediated by VEGFR1 and VEGFR2	58	1293	19.4631	2.89501	1.53588e-13	2.56185e-10	7.76318e-12	3.90394e-11	ACTN4; GSN; NPM1; CTSD; DCN; MMP2; LGALS1; CLU; EEF2; NCL; COL18A1; RPL5; MMP14; ARPC4; TGFB2; YWHAZ; CLTC; PA2G4; CAMK2A; TLN1; CYR61; TIMP1; IGF2; COL1A1; FN1; ALDOA; GAPDH; SERPINE1; EDN1; ENO1; HSP90AA1; COL1A2; HSP90AB1; LAMC1; HSPA8; VCAN; PKM; IGFBP3; FST; CTGF; CALM1; CALM2; CALM3; SPTBN1; PRDX1; DKK1; HSPD1; HSP90B1; DSP; HMGA1; IQGAP1; CXCL12; ARF5; YWHAG; YWHAE; RAN; YWHAH; GDF15;
Influenza Viral RNA Transcription and Replication	17	98	5.7047	11.1991	1.60636e-13	2.67942e-10	7.88063e-12	3.96301e-11	RPSA; RPS3; RPL5; RPS5; RPS10; RPS3A; RPL23A; RPS25; RPS28; RPL10A; RPS21; HSP90AA1; RPS14; RPS19; RPS20; RPL7A; RPL18;
Endothelins	58	1304	19.4631	2.87059	2.19689e-13	3.66441e-10	1.04697e-11	5.26501e-11	ACTN4; GSN; NPM1; CTSD; DCN; MMP2; LGALS1; CLU; EEF2; NCL; COL18A1; RPL5; MMP14; ARPC4; TGFB2; YWHAZ; CLTC; PA2G4; CAMK2A; TLN1; CYR61; TIMP1; IGF2; COL1A1; COL3A1; FN1; ALDOA; GAPDH; SERPINE1; EDN1; ENO1; HSP90AA1; COL1A2; LAMC1; HSPA8; VCAN; PKM; IGFBP3; FST; CTGF; CALM1; CALM2; CALM3; SPTBN1; PRDX1; DKK1; HSPD1; HSP90B1; DSP; HMGA1; IQGAP1; CXCL12; ARF5; YWHAG; YWHAE; RAN; YWHAH; GDF15;
LKB1 signaling events	58	1305	19.4631	2.86839	2.26905e-13	3.78478e-10	1.05133e-11	5.28691e-11	ACTN4; GSN; NPM1; CTSD; DCN; MMP2; LGALS1; CLU; EEF2; NCL; COL18A1; RPL5; MMP14; ARPC4; TGFB2; YWHAZ; CLTC; PA2G4; CAMK2A; TLN1; CYR61; TIMP1; IGF2; COL1A1; FN1; ALDOA; GAPDH; SERPINE1; EDN1; ENO1; HSP90AA1; COL1A2; LAMC1; HSPA8; VCAN; PKM; EZR; IGFBP3; FST; CTGF; CALM1; CALM2; CALM3; SPTBN1; PRDX1; DKK1; HSPD1; HSP90B1; DSP; HMGA1; IQGAP1; CXCL12; ARF5; YWHAG; YWHAE; RAN; YWHAH; GDF15;
ErbB receptor signaling network	58	1308	19.4631	2.86181	2.49954e-13	4.16924e-10	1.12682e-11	5.66655e-11	ACTN4; GSN; NPM1; CTSD; DCN; MMP2; LGALS1; CLU; EEF2; NCL; COL18A1; RPL5; MMP14; ARPC4; TGFB2; YWHAZ; CLTC; PA2G4; CAMK2A; TLN1; CYR61; TIMP1; IGF2; COL1A1; FN1; ALDOA; GAPDH; SERPINE1; EDN1; ENO1; HSP90AA1; COL1A2; LAMC1; HSPA8; VCAN; PKM; IGFBP3; FST; CTGF; CALM1; CALM2; CALM3; SPTBN1; PRDX1; DKK1; HSPD1; HSP90B1; DSP; HMGA1; IQGAP1; CXCL12; ARF5; YWHAG; YWHAE; RAN; NRG1; YWHAH; GDF15;
Meiosis	15	72	5.03356	13.4504	2.62423e-13	4.37721e-10	1.13707e-11	5.71807e-11	LMNA; HIST4H4; HIST2H4B; HIST1H4I; HIST1H4A; HIST1H4D; HIST1H4F; HIST1H4K; HIST1H4J; HIST1H4C; HIST1H4H; HIST1H4B; HIST1H4E; HIST1H4L; HIST2H4A;
Translation	18	117	6.04027	9.93206	2.65861e-13	4.43456e-10	1.13707e-11	5.71807e-11	RPSA; EEF2; RPS3; RPL5; RPS5; RPS10; RPS3A; ETF1; RPL23A; RPS25; RPS28; RPL10A; RPS21; RPS14; RPS19; RPS20; RPL7A; RPL18;
Influenza Life Cycle	19	135	6.37584	9.08584	3.00306e-13	5.0091e-10	1.25228e-11	6.29744e-11	RPSA; RPS3; RPL5; RPS5; RPS10; RPS3A; RPL23A; RPS25; RPS28; RPL10A; RPS21; CLTC; HSP90AA1; RPS14; RPS19; RPS20; RPL7A; RAN; RPL18;
Insulin Pathway	57	1285	19.1275	2.86281	4.13163e-13	6.89156e-10	1.27621e-11	6.41782e-11	ACTN4; GSN; NPM1; CTSD; DCN; MMP2; LGALS1; CLU; EEF2; NCL; COL18A1; RPL5; MMP14; ARPC4; TGFB2; YWHAZ; CLTC; PA2G4; CAMK2A; TLN1; CYR61; TIMP1; IGF2; COL1A1; FN1; ALDOA; GAPDH; SERPINE1; EDN1; ENO1; HSP90AA1; COL1A2; LAMC1; HSPA8; VCAN; PKM; IGFBP3; FST; CTGF; CALM1; CALM2; CALM3; SPTBN1; PRDX1; DKK1; HSPD1; HSP90B1; DSP; HMGA1; IQGAP1; CXCL12; ARF5; YWHAG; YWHAE; RAN; YWHAH; GDF15;
Internalization of ErbB1	57	1285	19.1275	2.86281	4.13163e-13	6.89156e-10	1.27621e-11	6.41782e-11	ACTN4; GSN; NPM1; CTSD; DCN; MMP2; LGALS1; CLU; EEF2; NCL; COL18A1; RPL5; MMP14; ARPC4; TGFB2; YWHAZ; CLTC; PA2G4; CAMK2A; TLN1; CYR61; TIMP1; IGF2; COL1A1; FN1; ALDOA; GAPDH; SERPINE1; EDN1; ENO1; HSP90AA1; COL1A2; LAMC1; HSPA8; VCAN; PKM; IGFBP3; FST; CTGF; CALM1; CALM2; CALM3; SPTBN1; PRDX1; DKK1; HSPD1; HSP90B1; DSP; HMGA1; IQGAP1; CXCL12; ARF5; YWHAG; YWHAE; RAN; YWHAH; GDF15;
Urokinase-type plasminogen activator (uPA) and uPAR-mediated signaling	57	1285	19.1275	2.86281	4.13163e-13	6.89156e-10	1.27621e-11	6.41782e-11	ACTN4; GSN; NPM1; CTSD; DCN; MMP2; LGALS1; CLU; EEF2; NCL; COL18A1; RPL5; MMP14; ARPC4; TGFB2; YWHAZ; CLTC; PA2G4; CAMK2A; TLN1; CYR61; TIMP1; IGF2; COL1A1; FN1; ALDOA; GAPDH; SERPINE1; EDN1; ENO1; HSP90AA1; COL1A2; LAMC1; HSPA8; VCAN; PKM; IGFBP3; FST; CTGF; CALM1; CALM2; CALM3; SPTBN1; PRDX1; DKK1; HSPD1; HSP90B1; DSP; HMGA1; IQGAP1; CXCL12; ARF5; YWHAG; YWHAE; RAN; YWHAH; GDF15;
PDGFR-beta signaling pathway	57	1285	19.1275	2.86281	4.13163e-13	6.89156e-10	1.27621e-11	6.41782e-11	ACTN4; GSN; NPM1; CTSD; DCN; MMP2; LGALS1; CLU; EEF2; NCL; COL18A1; RPL5; MMP14; ARPC4; TGFB2; YWHAZ; CLTC; PA2G4; CAMK2A; TLN1; CYR61; TIMP1; IGF2; COL1A1; FN1; ALDOA; GAPDH; SERPINE1; EDN1; ENO1; HSP90AA1; COL1A2; LAMC1; HSPA8; VCAN; PKM; IGFBP3; FST; CTGF; CALM1; CALM2; CALM3; SPTBN1; PRDX1; DKK1; HSPD1; HSP90B1; DSP; HMGA1; IQGAP1; CXCL12; ARF5; YWHAG; YWHAE; RAN; YWHAH; GDF15;
EGF receptor (ErbB1) signaling pathway	57	1285	19.1275	2.86281	4.13163e-13	6.89156e-10	1.27621e-11	6.41782e-11	ACTN4; GSN; NPM1; CTSD; DCN; MMP2; LGALS1; CLU; EEF2; NCL; COL18A1; RPL5; MMP14; ARPC4; TGFB2; YWHAZ; CLTC; PA2G4; CAMK2A; TLN1; CYR61; TIMP1; IGF2; COL1A1; FN1; ALDOA; GAPDH; SERPINE1; EDN1; ENO1; HSP90AA1; COL1A2; LAMC1; HSPA8; VCAN; PKM; IGFBP3; FST; CTGF; CALM1; CALM2; CALM3; SPTBN1; PRDX1; DKK1; HSPD1; HSP90B1; DSP; HMGA1; IQGAP1; CXCL12; ARF5; YWHAG; YWHAE; RAN; YWHAH; GDF15;
Class I PI3K signaling events	57	1285	19.1275	2.86281	4.13163e-13	6.89156e-10	1.27621e-11	6.41782e-11	ACTN4; GSN; NPM1; CTSD; DCN; MMP2; LGALS1; CLU; EEF2; NCL; COL18A1; RPL5; MMP14; ARPC4; TGFB2; YWHAZ; CLTC; PA2G4; CAMK2A; TLN1; CYR61; TIMP1; IGF2; COL1A1; FN1; ALDOA; GAPDH; SERPINE1; EDN1; ENO1; HSP90AA1; COL1A2; LAMC1; HSPA8; VCAN; PKM; IGFBP3; FST; CTGF; CALM1; CALM2; CALM3; SPTBN1; PRDX1; DKK1; HSPD1; HSP90B1; DSP; HMGA1; IQGAP1; CXCL12; ARF5; YWHAG; YWHAE; RAN; YWHAH; GDF15;
Arf6 signaling events	57	1285	19.1275	2.86281	4.13163e-13	6.89156e-10	1.27621e-11	6.41782e-11	ACTN4; GSN; NPM1; CTSD; DCN; MMP2; LGALS1; CLU; EEF2; NCL; COL18A1; RPL5; MMP14; ARPC4; TGFB2; YWHAZ; CLTC; PA2G4; CAMK2A; TLN1; CYR61; TIMP1; IGF2; COL1A1; FN1; ALDOA; GAPDH; SERPINE1; EDN1; ENO1; HSP90AA1; COL1A2; LAMC1; HSPA8; VCAN; PKM; IGFBP3; FST; CTGF; CALM1; CALM2; CALM3; SPTBN1; PRDX1; DKK1; HSPD1; HSP90B1; DSP; HMGA1; IQGAP1; CXCL12; ARF5; YWHAG; YWHAE; RAN; YWHAH; GDF15;
mTOR signaling pathway	57	1285	19.1275	2.86281	4.13163e-13	6.89156e-10	1.27621e-11	6.41782e-11	ACTN4; GSN; NPM1; CTSD; DCN; MMP2; LGALS1; CLU; EEF2; NCL; COL18A1; RPL5; MMP14; ARPC4; TGFB2; YWHAZ; CLTC; PA2G4; CAMK2A; TLN1; CYR61; TIMP1; IGF2; COL1A1; FN1; ALDOA; GAPDH; SERPINE1; EDN1; ENO1; HSP90AA1; COL1A2; LAMC1; HSPA8; VCAN; PKM; IGFBP3; FST; CTGF; CALM1; CALM2; CALM3; SPTBN1; PRDX1; DKK1; HSPD1; HSP90B1; DSP; HMGA1; IQGAP1; CXCL12; ARF5; YWHAG; YWHAE; RAN; YWHAH; GDF15;
Signaling events mediated by focal adhesion kinase	57	1285	19.1275	2.86281	4.13163e-13	6.89156e-10	1.27621e-11	6.41782e-11	ACTN4; GSN; NPM1; CTSD; DCN; MMP2; LGALS1; CLU; EEF2; NCL; COL18A1; RPL5; MMP14; ARPC4; TGFB2; YWHAZ; CLTC; PA2G4; CAMK2A; TLN1; CYR61; TIMP1; IGF2; COL1A1; FN1; ALDOA; GAPDH; SERPINE1; EDN1; ENO1; HSP90AA1; COL1A2; LAMC1; HSPA8; VCAN; PKM; IGFBP3; FST; CTGF; CALM1; CALM2; CALM3; SPTBN1; PRDX1; DKK1; HSPD1; HSP90B1; DSP; HMGA1; IQGAP1; CXCL12; ARF5; YWHAG; YWHAE; RAN; YWHAH; GDF15;
Arf6 downstream pathway	57	1285	19.1275	2.86281	4.13163e-13	6.89156e-10	1.27621e-11	6.41782e-11	ACTN4; GSN; NPM1; CTSD; DCN; MMP2; LGALS1; CLU; EEF2; NCL; COL18A1; RPL5; MMP14; ARPC4; TGFB2; YWHAZ; CLTC; PA2G4; CAMK2A; TLN1; CYR61; TIMP1; IGF2; COL1A1; FN1; ALDOA; GAPDH; SERPINE1; EDN1; ENO1; HSP90AA1; COL1A2; LAMC1; HSPA8; VCAN; PKM; IGFBP3; FST; CTGF; CALM1; CALM2; CALM3; SPTBN1; PRDX1; DKK1; HSPD1; HSP90B1; DSP; HMGA1; IQGAP1; CXCL12; ARF5; YWHAG; YWHAE; RAN; YWHAH; GDF15;
S1P1 pathway	57	1285	19.1275	2.86281	4.13163e-13	6.89156e-10	1.27621e-11	6.41782e-11	ACTN4; GSN; NPM1; CTSD; DCN; MMP2; LGALS1; CLU; EEF2; NCL; COL18A1; RPL5; MMP14; ARPC4; TGFB2; YWHAZ; CLTC; PA2G4; CAMK2A; TLN1; CYR61; TIMP1; IGF2; COL1A1; FN1; ALDOA; GAPDH; SERPINE1; EDN1; ENO1; HSP90AA1; COL1A2; LAMC1; HSPA8; VCAN; PKM; IGFBP3; FST; CTGF; CALM1; CALM2; CALM3; SPTBN1; PRDX1; DKK1; HSPD1; HSP90B1; DSP; HMGA1; IQGAP1; CXCL12; ARF5; YWHAG; YWHAE; RAN; YWHAH; GDF15;
ErbB1 downstream signaling	57	1285	19.1275	2.86281	4.13163e-13	6.89156e-10	1.27621e-11	6.41782e-11	ACTN4; GSN; NPM1; CTSD; DCN; MMP2; LGALS1; CLU; EEF2; NCL; COL18A1; RPL5; MMP14; ARPC4; TGFB2; YWHAZ; CLTC; PA2G4; CAMK2A; TLN1; CYR61; TIMP1; IGF2; COL1A1; FN1; ALDOA; GAPDH; SERPINE1; EDN1; ENO1; HSP90AA1; COL1A2; LAMC1; HSPA8; VCAN; PKM; IGFBP3; FST; CTGF; CALM1; CALM2; CALM3; SPTBN1; PRDX1; DKK1; HSPD1; HSP90B1; DSP; HMGA1; IQGAP1; CXCL12; ARF5; YWHAG; YWHAE; RAN; YWHAH; GDF15;
Arf6 trafficking events	57	1285	19.1275	2.86281	4.13163e-13	6.89156e-10	1.27621e-11	6.41782e-11	ACTN4; GSN; NPM1; CTSD; DCN; MMP2; LGALS1; CLU; EEF2; NCL; COL18A1; RPL5; MMP14; ARPC4; TGFB2; YWHAZ; CLTC; PA2G4; CAMK2A; TLN1; CYR61; TIMP1; IGF2; COL1A1; FN1; ALDOA; GAPDH; SERPINE1; EDN1; ENO1; HSP90AA1; COL1A2; LAMC1; HSPA8; VCAN; PKM; IGFBP3; FST; CTGF; CALM1; CALM2; CALM3; SPTBN1; PRDX1; DKK1; HSPD1; HSP90B1; DSP; HMGA1; IQGAP1; CXCL12; ARF5; YWHAG; YWHAE; RAN; YWHAH; GDF15;
Class I PI3K signaling events mediated by Akt	57	1285	19.1275	2.86281	4.13163e-13	6.89156e-10	1.27621e-11	6.41782e-11	ACTN4; GSN; NPM1; CTSD; DCN; MMP2; LGALS1; CLU; EEF2; NCL; COL18A1; RPL5; MMP14; ARPC4; TGFB2; YWHAZ; CLTC; PA2G4; CAMK2A; TLN1; CYR61; TIMP1; IGF2; COL1A1; FN1; ALDOA; GAPDH; SERPINE1; EDN1; ENO1; HSP90AA1; COL1A2; LAMC1; HSPA8; VCAN; PKM; IGFBP3; FST; CTGF; CALM1; CALM2; CALM3; SPTBN1; PRDX1; DKK1; HSPD1; HSP90B1; DSP; HMGA1; IQGAP1; CXCL12; ARF5; YWHAG; YWHAE; RAN; YWHAH; GDF15;
EGFR-dependent Endothelin signaling events	57	1286	19.1275	2.86059	4.26666e-13	7.11679e-10	1.29396e-11	6.50706e-11	ACTN4; GSN; NPM1; CTSD; DCN; MMP2; LGALS1; CLU; EEF2; NCL; COL18A1; RPL5; MMP14; ARPC4; TGFB2; YWHAZ; CLTC; PA2G4; CAMK2A; TLN1; CYR61; TIMP1; IGF2; COL1A1; FN1; ALDOA; GAPDH; SERPINE1; EDN1; ENO1; HSP90AA1; COL1A2; LAMC1; HSPA8; VCAN; PKM; IGFBP3; FST; CTGF; CALM1; CALM2; CALM3; SPTBN1; PRDX1; DKK1; HSPD1; HSP90B1; DSP; HMGA1; IQGAP1; CXCL12; ARF5; YWHAG; YWHAE; RAN; YWHAH; GDF15;
Nonsense-Mediated Decay	17	104	5.7047	10.553	4.44027e-13	7.40638e-10	1.29936e-11	6.53423e-11	RPSA; RPS3; RPL5; RPS5; RPS10; RPS3A; ETF1; RPL23A; RPS25; RPS28; RPL10A; RPS21; RPS14; RPS19; RPS20; RPL7A; RPL18;
Nonsense Mediated Decay Enhanced by the Exon Junction Complex	17	104	5.7047	10.553	4.44027e-13	7.40638e-10	1.29936e-11	6.53423e-11	RPSA; RPS3; RPL5; RPS5; RPS10; RPS3A; ETF1; RPL23A; RPS25; RPS28; RPL10A; RPS21; RPS14; RPS19; RPS20; RPL7A; RPL18;
GMCSF-mediated signaling events	57	1289	19.1275	2.85393	4.69778e-13	7.83589e-10	1.32636e-11	6.66999e-11	ACTN4; GSN; NPM1; CTSD; DCN; MMP2; LGALS1; CLU; EEF2; NCL; COL18A1; RPL5; MMP14; ARPC4; TGFB2; YWHAZ; CLTC; PA2G4; CAMK2A; TLN1; CYR61; TIMP1; IGF2; COL1A1; FN1; ALDOA; GAPDH; SERPINE1; EDN1; ENO1; HSP90AA1; COL1A2; LAMC1; HSPA8; VCAN; PKM; IGFBP3; FST; CTGF; CALM1; CALM2; CALM3; SPTBN1; PRDX1; DKK1; HSPD1; HSP90B1; DSP; HMGA1; IQGAP1; CXCL12; ARF5; YWHAG; YWHAE; RAN; YWHAH; GDF15;
IL5-mediated signaling events	57	1289	19.1275	2.85393	4.69778e-13	7.83589e-10	1.32636e-11	6.66999e-11	ACTN4; GSN; NPM1; CTSD; DCN; MMP2; LGALS1; CLU; EEF2; NCL; COL18A1; RPL5; MMP14; ARPC4; TGFB2; YWHAZ; CLTC; PA2G4; CAMK2A; TLN1; CYR61; TIMP1; IGF2; COL1A1; FN1; ALDOA; GAPDH; SERPINE1; EDN1; ENO1; HSP90AA1; COL1A2; LAMC1; HSPA8; VCAN; PKM; IGFBP3; FST; CTGF; CALM1; CALM2; CALM3; SPTBN1; PRDX1; DKK1; HSPD1; HSP90B1; DSP; HMGA1; IQGAP1; CXCL12; ARF5; YWHAG; YWHAE; RAN; YWHAH; GDF15;
Signaling events mediated by Hepatocyte Growth Factor Receptor (c-Met)	57	1290	19.1275	2.85172	4.8506e-13	8.0908e-10	1.32636e-11	6.66999e-11	ACTN4; GSN; NPM1; CTSD; DCN; MMP2; LGALS1; CLU; EEF2; NCL; COL18A1; RPL5; MMP14; ARPC4; TGFB2; YWHAZ; CLTC; PA2G4; CAMK2A; TLN1; CYR61; TIMP1; IGF2; COL1A1; FN1; ALDOA; GAPDH; SERPINE1; EDN1; ENO1; HSP90AA1; COL1A2; LAMC1; HSPA8; VCAN; PKM; IGFBP3; FST; CTGF; CALM1; CALM2; CALM3; SPTBN1; PRDX1; DKK1; HSPD1; HSP90B1; DSP; HMGA1; IQGAP1; CXCL12; ARF5; YWHAG; YWHAE; RAN; YWHAH; GDF15;
PDGF receptor signaling network	57	1290	19.1275	2.85172	4.8506e-13	8.0908e-10	1.32636e-11	6.66999e-11	ACTN4; GSN; NPM1; CTSD; DCN; MMP2; LGALS1; CLU; EEF2; NCL; COL18A1; RPL5; MMP14; ARPC4; TGFB2; YWHAZ; CLTC; PA2G4; CAMK2A; TLN1; CYR61; TIMP1; IGF2; COL1A1; FN1; ALDOA; GAPDH; SERPINE1; EDN1; ENO1; HSP90AA1; COL1A2; LAMC1; HSPA8; VCAN; PKM; IGFBP3; FST; CTGF; CALM1; CALM2; CALM3; SPTBN1; PRDX1; DKK1; HSPD1; HSP90B1; DSP; HMGA1; IQGAP1; CXCL12; ARF5; YWHAG; YWHAE; RAN; YWHAH; GDF15;
Nectin adhesion pathway	57	1292	19.1275	2.8473	5.17076e-13	8.62483e-10	1.36902e-11	6.88452e-11	ACTN4; GSN; NPM1; CTSD; DCN; MMP2; LGALS1; CLU; EEF2; NCL; COL18A1; RPL5; MMP14; ARPC4; TGFB2; YWHAZ; CLTC; PA2G4; CAMK2A; TLN1; CYR61; TIMP1; IGF2; COL1A1; FN1; ALDOA; GAPDH; SERPINE1; EDN1; ENO1; HSP90AA1; COL1A2; LAMC1; HSPA8; VCAN; PKM; IGFBP3; FST; CTGF; CALM1; CALM2; CALM3; SPTBN1; PRDX1; DKK1; HSPD1; HSP90B1; DSP; HMGA1; IQGAP1; CXCL12; ARF5; YWHAG; YWHAE; RAN; YWHAH; GDF15;
IL3-mediated signaling events	57	1292	19.1275	2.8473	5.17076e-13	8.62483e-10	1.36902e-11	6.88452e-11	ACTN4; GSN; NPM1; CTSD; DCN; MMP2; LGALS1; CLU; EEF2; NCL; COL18A1; RPL5; MMP14; ARPC4; TGFB2; YWHAZ; CLTC; PA2G4; CAMK2A; TLN1; CYR61; TIMP1; IGF2; COL1A1; FN1; ALDOA; GAPDH; SERPINE1; EDN1; ENO1; HSP90AA1; COL1A2; LAMC1; HSPA8; VCAN; PKM; IGFBP3; FST; CTGF; CALM1; CALM2; CALM3; SPTBN1; PRDX1; DKK1; HSPD1; HSP90B1; DSP; HMGA1; IQGAP1; CXCL12; ARF5; YWHAG; YWHAE; RAN; YWHAH; GDF15;
IFN-gamma pathway	57	1293	19.1275	2.8451	5.33839e-13	8.90443e-10	1.39132e-11	6.99665e-11	ACTN4; GSN; NPM1; CTSD; DCN; MMP2; LGALS1; CLU; EEF2; NCL; COL18A1; RPL5; MMP14; ARPC4; TGFB2; YWHAZ; CLTC; PA2G4; CAMK2A; TLN1; CYR61; TIMP1; IGF2; COL1A1; FN1; ALDOA; GAPDH; SERPINE1; EDN1; ENO1; HSP90AA1; COL1A2; LAMC1; HSPA8; VCAN; PKM; IGFBP3; FST; CTGF; CALM1; CALM2; CALM3; SPTBN1; PRDX1; DKK1; HSPD1; HSP90B1; DSP; HMGA1; IQGAP1; CXCL12; ARF5; YWHAG; YWHAE; RAN; YWHAH; GDF15;
PAR1-mediated thrombin signaling events	57	1296	19.1275	2.83852	5.87331e-13	9.79668e-10	1.50718e-11	7.57931e-11	ACTN4; GSN; NPM1; CTSD; DCN; MMP2; LGALS1; CLU; EEF2; NCL; COL18A1; RPL5; MMP14; ARPC4; TGFB2; YWHAZ; CLTC; PA2G4; CAMK2A; TLN1; CYR61; TIMP1; IGF2; COL1A1; FN1; ALDOA; GAPDH; SERPINE1; EDN1; ENO1; HSP90AA1; COL1A2; LAMC1; HSPA8; VCAN; PKM; IGFBP3; FST; CTGF; CALM1; CALM2; CALM3; SPTBN1; PRDX1; DKK1; HSPD1; HSP90B1; DSP; HMGA1; IQGAP1; CXCL12; ARF5; YWHAG; YWHAE; RAN; YWHAH; GDF15;
Thrombin/protease-activated receptor (PAR) pathway	57	1297	19.1275	2.83633	6.06284e-13	1.01128e-09	1.53224e-11	7.70534e-11	ACTN4; GSN; NPM1; CTSD; DCN; MMP2; LGALS1; CLU; EEF2; NCL; COL18A1; RPL5; MMP14; ARPC4; TGFB2; YWHAZ; CLTC; PA2G4; CAMK2A; TLN1; CYR61; TIMP1; IGF2; COL1A1; FN1; ALDOA; GAPDH; SERPINE1; EDN1; ENO1; HSP90AA1; COL1A2; LAMC1; HSPA8; VCAN; PKM; IGFBP3; FST; CTGF; CALM1; CALM2; CALM3; SPTBN1; PRDX1; DKK1; HSPD1; HSP90B1; DSP; HMGA1; IQGAP1; CXCL12; ARF5; YWHAG; YWHAE; RAN; YWHAH; GDF15;
Alpha9 beta1 integrin signaling events	57	1302	19.1275	2.82544	7.10242e-13	1.18468e-09	1.76818e-11	8.89183e-11	ACTN4; GSN; NPM1; CTSD; DCN; MMP2; LGALS1; CLU; EEF2; NCL; COL18A1; RPL5; MMP14; ARPC4; TGFB2; YWHAZ; CLTC; PA2G4; CAMK2A; TLN1; CYR61; TIMP1; IGF2; COL1A1; FN1; ALDOA; GAPDH; SERPINE1; EDN1; ENO1; HSP90AA1; COL1A2; LAMC1; HSPA8; VCAN; PKM; IGFBP3; FST; CTGF; CALM1; CALM2; CALM3; SPTBN1; PRDX1; DKK1; HSPD1; HSP90B1; DSP; HMGA1; IQGAP1; CXCL12; ARF5; YWHAG; YWHAE; RAN; YWHAH; GDF15;
Formation of a pool of free 40S subunits	16	92	5.36913	11.2281	8.09358e-13	1.35001e-09	1.98531e-11	9.9837e-11	RPSA; RPS3; RPL5; RPS5; RPS10; RPS3A; RPL23A; RPS25; RPS28; RPL10A; RPS21; RPS14; RPS19; RPS20; RPL7A; RPL18;
Sphingosine 1-phosphate (S1P) pathway	57	1308	19.1275	2.81247	8.5777e-13	1.43076e-09	2.07357e-11	1.04275e-10	ACTN4; GSN; NPM1; CTSD; DCN; MMP2; LGALS1; CLU; EEF2; NCL; COL18A1; RPL5; MMP14; ARPC4; TGFB2; YWHAZ; CLTC; PA2G4; CAMK2A; TLN1; CYR61; TIMP1; IGF2; COL1A1; FN1; ALDOA; GAPDH; SERPINE1; EDN1; ENO1; HSP90AA1; COL1A2; LAMC1; HSPA8; VCAN; PKM; IGFBP3; FST; CTGF; CALM1; CALM2; CALM3; SPTBN1; PRDX1; DKK1; HSPD1; HSP90B1; DSP; HMGA1; IQGAP1; CXCL12; ARF5; YWHAG; YWHAE; RAN; YWHAH; GDF15;
Beta3 integrin cell surface interactions	12	43	4.02685	18.0186	1.53656e-12	2.56298e-09	3.66141e-11	1.84125e-10	CYR61; EDIL3; COL1A1; COL4A1; FN1; LAMB1; THBS1; COL1A2; LAMC1; FBN1; TGFBI; LAMA4;
Regulation of gene expression in beta cells	16	98	5.36913	10.5407	2.23823e-12	3.73337e-09	5.25826e-11	2.64427e-10	RPSA; RPS3; RPL5; RPS5; RPS10; RPS3A; RPL23A; RPS25; RPS28; RPL10A; RPS21; RPS14; RPS19; RPS20; RPL7A; RPL18;
L13a-mediated translational silencing of Ceruloplasmin expression	16	102	5.36913	10.1274	4.23671e-12	7.06683e-09	9.68059e-11	4.86817e-10	RPSA; RPS3; RPL5; RPS5; RPS10; RPS3A; RPL23A; RPS25; RPS28; RPL10A; RPS21; RPS14; RPS19; RPS20; RPL7A; RPL18;
3' -UTR-mediated translational regulation	16	102	5.36913	10.1274	4.23671e-12	7.06683e-09	9.68059e-11	4.86817e-10	RPSA; RPS3; RPL5; RPS5; RPS10; RPS3A; RPL23A; RPS25; RPS28; RPL10A; RPS21; RPS14; RPS19; RPS20; RPL7A; RPL18;
GTP hydrolysis and joining of the 60S ribosomal subunit	16	103	5.36913	10.0291	4.94661e-12	8.25094e-09	1.11499e-10	5.60706e-10	RPSA; RPS3; RPL5; RPS5; RPS10; RPS3A; RPL23A; RPS25; RPS28; RPL10A; RPS21; RPS14; RPS19; RPS20; RPL7A; RPL18;
Regulation of beta-cell development	16	108	5.36913	9.5648	1.04593e-11	1.74461e-08	2.32615e-10	1.16977e-09	RPSA; RPS3; RPL5; RPS5; RPS10; RPS3A; RPL23A; RPS25; RPS28; RPL10A; RPS21; RPS14; RPS19; RPS20; RPL7A; RPL18;
Eukaryotic Translation Initiation	16	110	5.36913	9.39091	1.39519e-11	2.32717e-08	3.0223e-10	1.51985e-09	RPSA; RPS3; RPL5; RPS5; RPS10; RPS3A; RPL23A; RPS25; RPS28; RPL10A; RPS21; RPS14; RPS19; RPS20; RPL7A; RPL18;
Cap-dependent Translation Initiation	16	110	5.36913	9.39091	1.39519e-11	2.32717e-08	3.0223e-10	1.51985e-09	RPSA; RPS3; RPL5; RPS5; RPS10; RPS3A; RPL23A; RPS25; RPS28; RPL10A; RPS21; RPS14; RPS19; RPS20; RPL7A; RPL18;
Metabolism of proteins	23	259	7.71812	5.73256	1.73436e-11	2.89291e-08	3.70885e-10	1.86511e-09	RPSA; EEF2; RPS3; MGAT1; PDIA3; RPL5; RPS5; RPS10; CCT8; RPS3A; ETF1; RPL23A; RPS25; RPS28; RPL10A; RPS21; RPS14; TUBB2A; RPS19; RPS20; RPL7A; RPL18; TUBB3;
Insulin Synthesis and Processing	17	132	5.7047	8.31469	2.35316e-11	3.92507e-08	4.96844e-10	2.49853e-09	RPSA; RPS3; RPL5; RPS5; RPS10; RPS3A; STXBP1; RPL23A; RPS25; RPS28; RPL10A; RPS21; RPS14; RPS19; RPS20; RPL7A; RPL18;
CDC42 signaling events	39	755	13.0872	3.33405	4.1939e-11	6.99543e-08	8.74429e-10	4.39732e-09	GSN; NPM1; DCN; MMP2; ARPC4; TGFB2; YWHAZ; PA2G4; CAMK2A; TLN1; CYR61; TIMP1; ALDOA; SERPINE1; EDN1; ENO1; HSP90AA1; COL1A2; LAMC1; HSPA8; VCAN; PKM; EZR; MSN; CTGF; RDX; CALM1; CALM2; CALM3; SPTBN1; PRDX1; DKK1; HSP90B1; IQGAP1; CXCL12; YWHAG; YWHAE; RAN; YWHAH;
Regulation of CDC42 activity	39	768	13.0872	3.27761	6.95417e-11	1.15996e-07	1.43204e-09	7.20146e-09	GSN; NPM1; DCN; MMP2; ARPC4; TGFB2; YWHAZ; PA2G4; CAMK2A; TLN1; CYR61; TIMP1; ALDOA; SERPINE1; EDN1; ENO1; HSP90AA1; COL1A2; LAMC1; HSPA8; VCAN; PKM; EZR; MSN; CTGF; RDX; CALM1; CALM2; CALM3; SPTBN1; PRDX1; DKK1; HSP90B1; IQGAP1; CXCL12; YWHAG; YWHAE; RAN; YWHAH;
Formation of the ternary complex, and subsequently, the 43S complex	11	47	3.69128	15.1128	1.09248e-10	1.82225e-07	2.22225e-09	1.11753e-08	RPSA; RPS3; RPS5; RPS10; RPS3A; RPS25; RPS28; RPS21; RPS14; RPS19; RPS20;
RNA Polymerase I, RNA Polymerase III, and Mitochondrial Transcription	14	92	4.69799	9.82543	1.44819e-10	2.41558e-07	2.91034e-09	1.46355e-08	HIST4H4; HIST2H4B; HIST1H4I; HIST1H4A; HIST1H4D; HIST1H4F; HIST1H4K; HIST1H4J; HIST1H4C; HIST1H4H; HIST1H4B; HIST1H4E; HIST1H4L; HIST2H4A;
Integrin-linked kinase signaling	35	654	11.745	3.45427	1.77521e-10	2.96106e-07	3.52507e-09	1.77268e-08	GSN; NPM1; DCN; MMP2; TGFB2; YWHAZ; PA2G4; CAMK2A; CYR61; TIMP1; ALDOA; SERPINE1; EDN1; ENO1; HSP90AA1; COL1A2; LAMC1; HSPA8; VCAN; PKM; CTGF; CALM1; CALM2; CALM3; SPTBN1; PRDX1; NACA; DKK1; HSP90B1; IQGAP1; CXCL12; YWHAG; YWHAE; RAN; YWHAH;
Ribosomal scanning and start codon recognition	11	54	3.69128	13.1541	5.453e-10	9.09561e-07	1.05763e-08	5.3186e-08	RPSA; RPS3; RPS5; RPS10; RPS3A; RPS25; RPS28; RPS21; RPS14; RPS19; RPS20;
Translation initiation complex formation	11	54	3.69128	13.1541	5.453e-10	9.09561e-07	1.05763e-08	5.3186e-08	RPSA; RPS3; RPS5; RPS10; RPS3A; RPS25; RPS28; RPS21; RPS14; RPS19; RPS20;
Activation of the mRNA upon binding of the cap-binding complex and eIFs, and subsequent binding to 43S	11	55	3.69128	12.915	6.72316e-10	1.12142e-06	1.28899e-08	6.48208e-08	RPSA; RPS3; RPS5; RPS10; RPS3A; RPS25; RPS28; RPS21; RPS14; RPS19; RPS20;
AP-1 transcription factor network	33	621	11.0738	3.43001	7.34379e-10	1.22494e-06	1.39198e-08	6.99999e-08	GSN; NPM1; DCN; MMP2; TGFB2; YWHAZ; PA2G4; CAMK2A; CYR61; TIMP1; ALDOA; SERPINE1; EDN1; ENO1; HSP90AA1; COL1A2; LAMC1; HSPA8; VCAN; PKM; CTGF; CALM1; CALM2; CALM3; SPTBN1; PRDX1; DKK1; HSP90B1; CXCL12; YWHAG; YWHAE; RAN; YWHAH;
Metabolism of mRNA	19	234	6.37584	5.24199	4.66702e-09	7.78459e-06	8.74673e-08	4.39855e-07	RPSA; RPS3; RPL5; RPS5; RPS10; RPS3A; ETF1; RPL23A; RPS25; RPS28; RPL10A; YWHAZ; RPS21; HSPA8; RPS14; RPS19; RPS20; RPL7A; RPL18;
Syndecan-4-mediated signaling events	18	209	6.04027	5.56026	4.73501e-09	7.898e-06	8.77556e-08	4.41305e-07	GSN; MMP2; FLNA; YWHAZ; PA2G4; CAMK2A; CYR61; FN1; THBS1; TFPI; VCAN; PRDX1; CTHRC1; DKK1; CXCL12; YWHAG; YWHAE; YWHAH;
Gene Expression	24	378	8.05369	4.09862	5.92261e-09	9.87891e-06	1.08559e-07	5.45923e-07	HNRNPC; RPSA; HARS; EEF2; RPS3; RBMX; RPL5; RPS5; RPS10; RPS3A; HNRNPK; ETF1; RPL23A; RPS25; RPS28; RPL10A; RPS21; AIMP1; RPS14; RPS19; RPS20; RPL7A; YBX1; RPL18;
Platelet degranulation	8	28	2.68456	18.453	7.1902e-09	1.19933e-05	1.30362e-07	6.55561e-07	WDR1; PSAP; HSPA5; FLNA; TLN1; CALM1; CALM2; CALM3;
Integrin cell surface interactions	11	72	3.69128	9.86605	1.34435e-08	2.24237e-05	2.41115e-07	1.21252e-06	TLN1; COL1A1; FN1; LAMB1; THBS1; COL1A2; LAMC1; LAMA2; FBN1; LAMA5; LAMB2;
N-cadherin signaling events	18	251	6.04027	4.6299	8.11142e-08	0.000135298	1.43934e-06	7.23817e-06	GSN; MMP2; YWHAZ; PA2G4; CAMK2A; CYR61; IGF2; VCAN; CALM1; CALM2; CALM3; PRDX1; DKK1; DSP; IQGAP1; YWHAG; YWHAE; YWHAH;
Metabolism of RNA	19	281	6.37584	4.36525	8.93392e-08	0.000149018	1.56861e-06	7.8882e-06	RPSA; RPS3; RPL5; RPS5; RPS10; RPS3A; ETF1; RPL23A; RPS25; RPS28; RPL10A; YWHAZ; RPS21; HSPA8; RPS14; RPS19; RPS20; RPL7A; RPL18;
Response to elevated platelet cytosolic Ca2+	8	39	2.68456	13.2497	1.22743e-07	0.000204736	2.13266e-06	1.07247e-05	WDR1; PSAP; HSPA5; FLNA; TLN1; CALM1; CALM2; CALM3;
Insulin-mediated glucose transport	7	29	2.34899	15.5926	2.33062e-07	0.000388748	4.00771e-06	2.01539e-05	YWHAZ; CALM1; CALM2; CALM3; YWHAG; YWHAE; YWHAH;
Axon guidance	16	219	5.36913	4.71711	3.35384e-07	0.00055942	5.70837e-06	2.87062e-05	NRP1; MYH9; MYL6; CLTC; SPTAN1; NEO1; TLN1; AGRN; SLIT3; HSP90AA1; LAMB1; HSP90AB1; LAMC1; EZR; SPTBN1; DPYSL2;
Alpha6 beta4 integrin-ligand interactions	5	11	1.67785	29.3629	3.69935e-07	0.000617052	6.23285e-06	3.13437e-05	LAMB1; LAMC1; LAMA2; LAMA5; LAMB2;
Wnt signaling network	15	200	5.03356	4.84259	5.62008e-07	0.00093743	9.3743e-06	4.71414e-05	GSN; MMP2; FLNA; YWHAZ; PA2G4; CAMK2A; CYR61; VCAN; IGFBP4; PRDX1; CTHRC1; DKK1; YWHAG; YWHAE; YWHAH;
Alpha6Beta4Integrin	8	48	2.68456	10.7659	6.67066e-07	0.00111267	1.10165e-05	5.53996e-05	RPSA; YWHAZ; PLEC; MBP; VIM; DSP; YWHAE; YWHAH;
Transcription	14	178	4.69799	5.07858	7.59684e-07	0.00126715	1.24231e-05	6.24731e-05	HIST4H4; HIST2H4B; HIST1H4I; HIST1H4A; HIST1H4D; HIST1H4F; HIST1H4K; HIST1H4J; HIST1H4C; HIST1H4H; HIST1H4B; HIST1H4E; HIST1H4L; HIST2H4A;
Glypican 3 network	15	206	5.03356	4.70155	8.18754e-07	0.00136568	1.3259e-05	6.6677e-05	GSN; MMP2; FLNA; YWHAZ; PA2G4; CAMK2A; CYR61; VCAN; IGFBP4; PRDX1; CTHRC1; DKK1; YWHAG; YWHAE; YWHAH;
Noncanonical Wnt signaling pathway	14	182	4.69799	4.96697	9.92789e-07	0.00165597	1.59228e-05	8.00725e-05	GSN; MMP2; FLNA; YWHAZ; PA2G4; CAMK2A; CYR61; VCAN; PRDX1; CTHRC1; DKK1; YWHAG; YWHAE; YWHAH;
Glucose metabolism	7	36	2.34899	12.5616	1.13589e-06	0.00189466	1.80444e-05	9.07416e-05	TPI1; MDH2; CALM1; CALM2; CALM3; GOT2; MDH1;
Smooth Muscle Contraction	6	24	2.01342	16.1522	1.40138e-06	0.0023375	2.20519e-05	0.000110894	MYL6; TLN1; CALM1; CALM2; CALM3; TPM4;
Regulation of Insulin-like Growth Factor (IGF) Activity by Insulin-like Growth Factor Binding Proteins (IGFBPs)	5	14	1.67785	23.0753	1.54288e-06	0.00257353	2.40517e-05	0.000120951	MMP2; IGFBP3; IGFBP4; IGFBP5; PAPPA;
Posttranslational regulation of adherens junction stability and dissassembly	15	231	5.03356	4.19275	3.41944e-06	0.00570363	5.28113e-05	0.000265577	GSN; MMP2; YWHAZ; PA2G4; CAMK2A; CYR61; IGF2; VCAN; PRDX1; DKK1; DSP; IQGAP1; YWHAG; YWHAE; YWHAH;
L1CAM interactions	9	79	3.02013	7.35854	3.63641e-06	0.00606553	5.56471e-05	0.000279838	NRP1; CLTC; SPTAN1; TLN1; LAMB1; LAMC1; EZR; SPTBN1; DPYSL2;
Cam-PDE 1 activation	3	3	1.00671	64.5281	3.68463e-06	0.00614597	5.58724e-05	0.000280971	CALM1; CALM2; CALM3;
Hypoxic and oxygen homeostasis regulation of HIF-1-alpha	9	80	3.02013	7.26657	4.04232e-06	0.00674259	6.0744e-05	0.000305469	NPM1; GNB2L1; ALDOA; SERPINE1; EDN1; ENO1; HSP90AA1; PKM; CXCL12;
Metabolism	31	823	10.4027	2.43134	4.92074e-06	0.00820779	7.32839e-05	0.000368529	RPSA; RPS3; TKT; RPL5; RPS5; RPS10; RPS3A; STXBP1; ETF1; RPL23A; RPS25; RPS28; RPL10A; YWHAZ; RPS21; ATP5B; HSP90AA1; HSPA8; ATP5A1; MARCKS; MDH2; CALM1; CALM2; CALM3; RPS14; GOT2; RPS19; IQGAP1; RPS20; RPL7A; RPL18;
eNOS activation	4	9	1.34228	28.7189	6.69842e-06	0.011173	9.88758e-05	0.000497226	HSP90AA1; CALM1; CALM2; CALM3;
Lissencephaly gene (LIS1) in neuronal migration and development	6	31	2.01342	12.5061	6.99724e-06	0.0116714	0.000102381	0.000514852	MAP1B; CALM1; CALM2; CALM3; IQGAP1; YWHAE;
Regulation of nuclear beta catenin signaling and target gene transcription	11	135	3.69128	5.26223	8.39327e-06	0.014	0.000121739	0.000612199	GSN; MMP2; YWHAZ; PA2G4; CYR61; VCAN; PRDX1; DKK1; YWHAG; YWHAE; YWHAH;
Apoptotic execution phase	7	48	2.34899	9.42182	8.5458e-06	0.0142544	0.000122883	0.000617951	LMNA; GSN; SPTAN1; PLEC; VIM; DNM1L; DSP;
Muscle contraction	7	50	2.34899	9.04503	1.12903e-05	0.0188322	0.000160959	0.000809429	MYL6; TLN1; VIM; CALM1; CALM2; CALM3; TPM4;
Caspase-mediated cleavage of cytoskeletal proteins	4	11	1.34228	23.502	1.7118e-05	0.0285528	0.000241973	0.00121683	GSN; SPTAN1; PLEC; VIM;
C-MYC pathway	11	149	3.69128	4.76783	2.13647e-05	0.0356362	0.000299464	0.00150594	NPM1; LGALS1; CLU; NCL; GAPDH; ENO1; HSP90AA1; COL1A2; DKK1; HSPD1; HMGA1;
Tetrahydrobiopterin (BH4) synthesis, recycling, salvage and regulation	4	12	1.34228	21.5452	2.53639e-05	0.042307	0.000352558	0.00177294	HSP90AA1; CALM1; CALM2; CALM3;
Stabilization and expansion of the E-cadherin adherens junction	15	275	5.03356	3.52193	2.74239e-05	0.0457431	0.000374943	0.00188551	GSN; MMP2; YWHAZ; PA2G4; CAMK2A; CYR61; IGF2; VCAN; PRDX1; DKK1; DSP; IQGAP1; YWHAG; YWHAE; YWHAH;
E-cadherin signaling in the nascent adherens junction	15	275	5.03356	3.52193	2.74239e-05	0.0457431	0.000374943	0.00188551	GSN; MMP2; YWHAZ; PA2G4; CAMK2A; CYR61; IGF2; VCAN; PRDX1; DKK1; DSP; IQGAP1; YWHAG; YWHAE; YWHAH;
Apoptotic cleavage of cellular proteins	6	39	2.01342	9.94139	2.79404e-05	0.0466046	0.000378899	0.0019054	LMNA; GSN; SPTAN1; PLEC; VIM; DSP;
Canonical Wnt signaling pathway	11	155	3.69128	4.58328	3.08471e-05	0.0514529	0.000414943	0.00208666	GSN; MMP2; YWHAZ; PA2G4; CYR61; VCAN; PRDX1; DKK1; YWHAG; YWHAE; YWHAH;
E-cadherin signaling events	15	280	5.03356	3.45904	3.37713e-05	0.0563306	0.000450644	0.0022662	GSN; MMP2; YWHAZ; PA2G4; CAMK2A; CYR61; IGF2; VCAN; PRDX1; DKK1; DSP; IQGAP1; YWHAG; YWHAE; YWHAH;
Activation of CaMK IV	3	5	1.00671	38.7684	3.60035e-05	0.0600539	0.000469171	0.00235936	CALM1; CALM2; CALM3;
CaMK IV-mediated phosphorylation of CREB	3	5	1.00671	38.7684	3.60035e-05	0.0600539	0.000469171	0.00235936	CALM1; CALM2; CALM3;
aspartate degradation II	3	5	1.00671	38.7684	3.60035e-05	0.0600539	0.000469171	0.00235936	MDH2; GOT2; MDH1;
Semaphorin interactions	7	64	2.34899	7.06674	5.83587e-05	0.0973422	0.000754591	0.00379468	NRP1; MYH9; MYL6; TLN1; HSP90AA1; HSP90AB1; DPYSL2;
Platelet activation, signaling and aggregation	10	138	3.3557	4.68028	5.92266e-05	0.09879	0.000759923	0.0038215	WDR1; PSAP; HSPA5; FLNA; YWHAZ; TLN1; IGFBP3; CALM1; CALM2; CALM3;
CREB phosphorylation through the activation of CaMKII	4	15	1.34228	17.239	6.74181e-05	0.112453	0.000858422	0.00431683	CAMK2A; CALM1; CALM2; CALM3;
CREB phosphorylation through the activation of CaMKK	3	6	1.00671	32.3177	7.11797e-05	0.118728	0.000887128	0.00446118	CALM1; CALM2; CALM3;
HIF-1-alpha transcription factor network	7	66	2.34899	6.85262	7.12563e-05	0.118855	0.000887128	0.00446118	NPM1; ALDOA; SERPINE1; EDN1; ENO1; PKM; CXCL12;
TNF receptor signaling pathway	15	299	5.03356	3.23924	7.12681e-05	0.118875	0.000887128	0.00446118	LMNA; APP; GSN; CTSD; YWHAZ; GNB2L1; SPTAN1; VIM; CALM1; CALM2; CALM3; YWHAG; YWHAE; RAN; YWHAH;
VEGFR1 specific signals	5	29	1.67785	11.1439	7.56309e-05	0.126152	0.000934462	0.00469921	NRP1; HSP90AA1; CALM1; CALM2; CALM3;
Regulation of cytoplasmic and nuclear SMAD2/3 signaling	15	305	5.03356	3.17552	8.90071e-05	0.148464	0.00107583	0.0054101	YWHAZ; CAMK2A; SERPINE1; COL1A2; LAMC1; HSPA8; CTGF; CALM1; CALM2; CALM3; SPTBN1; YWHAG; YWHAE; RAN; YWHAH;
TGF-beta receptor signaling	15	305	5.03356	3.17552	8.90071e-05	0.148464	0.00107583	0.0054101	YWHAZ; CAMK2A; SERPINE1; COL1A2; LAMC1; HSPA8; CTGF; CALM1; CALM2; CALM3; SPTBN1; YWHAG; YWHAE; RAN; YWHAH;
Regulation of nuclear SMAD2/3 signaling	15	305	5.03356	3.17552	8.90071e-05	0.148464	0.00107583	0.0054101	YWHAZ; CAMK2A; SERPINE1; COL1A2; LAMC1; HSPA8; CTGF; CALM1; CALM2; CALM3; SPTBN1; YWHAG; YWHAE; RAN; YWHAH;
Metabolism of carbohydrates	8	92	2.68456	5.61754	9.13007e-05	0.15229	0.00109561	0.00550959	TKT; TPI1; MDH2; CALM1; CALM2; CALM3; GOT2; MDH1;
Role of Calcineurin-dependent NFAT signaling in lymphocytes	8	95	2.68456	5.44016	0.00011455	0.191069	0.0013474	0.00677579	YWHAZ; CALM1; CALM2; CALM3; YWHAG; YWHAE; RAN; YWHAH;
Ras activation uopn Ca2+ infux through NMDA receptor	4	17	1.34228	15.2121	0.000114707	0.191331	0.0013474	0.00677579	CAMK2A; CALM1; CALM2; CALM3;
Beta5 beta6 beta7 and beta8 integrin cell surface interactions	4	17	1.34228	15.2121	0.000114707	0.191331	0.0013474	0.00677579	CYR61; EDIL3; FN1; FBN1;
Alpha4 beta1 integrin signaling events	5	33	1.67785	9.79357	0.000143681	0.239659	0.0016759	0.00842777	YWHAZ; TLN1; FN1; THBS1; THBS2;
eNOS activation and regulation	4	18	1.34228	14.3674	0.000145687	0.243006	0.0016759	0.00842777	HSP90AA1; CALM1; CALM2; CALM3;
Metabolism of nitric oxide	4	18	1.34228	14.3674	0.000145687	0.243006	0.0016759	0.00842777	HSP90AA1; CALM1; CALM2; CALM3;
ALK1 signaling events	15	321	5.03356	3.01725	0.000156401	0.260877	0.00178683	0.00898559	YWHAZ; CAMK2A; SERPINE1; COL1A2; LAMC1; HSPA8; CTGF; CALM1; CALM2; CALM3; SPTBN1; YWHAG; YWHAE; RAN; YWHAH;
ALK1 pathway	15	324	5.03356	2.98931	0.000173066	0.288674	0.00196377	0.00987539	YWHAZ; CAMK2A; SERPINE1; COL1A2; LAMC1; HSPA8; CTGF; CALM1; CALM2; CALM3; SPTBN1; YWHAG; YWHAE; RAN; YWHAH;
FAS (CD95) signaling pathway	9	130	3.02013	4.47195	0.000195567	0.326206	0.00220409	0.0110839	LMNA; APP; GSN; CTSD; CLTC; SPTAN1; VIM; EZR; RAN;
Gluconeogenesis	4	20	1.34228	12.9314	0.000225101	0.375468	0.00251992	0.0126722	TPI1; MDH2; GOT2; MDH1;
Validated targets of C-MYC transcriptional activation	7	81	2.34899	5.58378	0.00026112	0.435548	0.00290365	0.0146019	NPM1; NCL; GAPDH; ENO1; HSP90AA1; HSPD1; HMGA1;
Hemostasis	16	375	5.36913	2.75484	0.000267243	0.445761	0.00295206	0.0148453	WDR1; PSAP; HSPA5; FLNA; YWHAZ; TLN1; COL1A1; FN1; SERPINE1; COL1A2; TFPI; IGFBP3; CALM1; CALM2; CALM3; ANGPT1;
p38 signaling mediated by MAPKAP kinases	4	21	1.34228	12.3159	0.000274691	0.458184	0.00301437	0.0151586	YWHAZ; YWHAG; YWHAE; YWHAH;
Signaling events mediated by HDAC Class II	5	38	1.67785	8.50528	0.000285244	0.475786	0.00310972	0.0156381	TUBA1B; HSP90AA1; TUBB2A; YWHAE; RAN;
Integrins in angiogenesis	6	64	2.01342	6.05864	0.000464389	0.774602	0.00502988	0.0252942	GSN; MMP2; TLN1; EDIL3; FN1; HSP90AA1;
Transmission across Chemical Synapses	8	121	2.68456	4.2713	0.000599959	1	0.00645633	0.0324676	STXBP1; CAMK2A; HSPA8; CALM1; CALM2; CALM3; SYT1; NSF;
Alternative complement activation	2	3	0.671141	43.0902	0.000710686	1	0.00759888	0.0382132	CFB; C3;
CREB phosphorylation through the activation of Ras	4	28	1.34228	9.23804	0.00086288	1	0.00916742	0.046101	CAMK2A; CALM1; CALM2; CALM3;
FoxO family signaling	5	49	1.67785	6.59632	0.000943247	1	0.00995782	0.0500758	YWHAZ; YWHAG; YWHAE; RAN; YWHAH;
Nephrin interactions	4	29	1.34228	8.9196	0.00098884	1	0.0103735	0.0521662	ACTN4; SPTAN1; SPTBN1; IQGAP1;
Glycogen breakdown (glycogenolysis)	3	14	1.00671	13.8636	0.00118144	1	0.0123165	0.061937	CALM1; CALM2; CALM3;
Caspase cascade in apoptosis	5	52	1.67785	6.21584	0.00123797	1	0.0128256	0.0644974	LMNA; APP; GSN; SPTAN1; VIM;
Direct p53 effectors	8	138	2.68456	3.74516	0.00141221	1	0.0145405	0.0731211	CTSD; MMP2; COL18A1; SERPINE1; VCAN; IGFBP3; DKK1; GDF15;
Recycling pathway of L1	4	32	1.34228	8.08365	0.00144355	1	0.0147721	0.0742857	CLTC; TLN1; EZR; DPYSL2;
Sema3A PAK dependent Axon repulsion	3	15	1.00671	12.94	0.00145994	1	0.0148487	0.0746708	NRP1; HSP90AA1; HSP90AB1;
Activation of NMDA receptor upon glutamate binding and postsynaptic events	4	34	1.34228	7.60828	0.00181705	1	0.0182581	0.091816	CAMK2A; CALM1; CALM2; CALM3;
Post NMDA receptor activation events	4	34	1.34228	7.60828	0.00181705	1	0.0182581	0.091816	CAMK2A; CALM1; CALM2; CALM3;
a6b1 and a6b4 Integrin signaling	4	35	1.34228	7.39096	0.00202678	1	0.0202435	0.101801	YWHAZ; YWHAG; YWHAE; YWHAH;
GABA synthesis, release, reuptake and degradation	3	17	1.00671	11.4185	0.00213243	1	0.0211719	0.106469	STXBP1; HSPA8; SYT1;
Cell-Cell communication	7	117	2.34899	3.86584	0.00232426	1	0.0229401	0.115361	ACTN4; FLNA; SPTAN1; FLNC; PLEC; SPTBN1; IQGAP1;
DARPP-32 events	3	18	1.00671	10.7845	0.00252977	1	0.0245453	0.123433	CALM1; CALM2; CALM3;
Loss of Nlp from mitotic centrosomes	5	61	1.67785	5.2989	0.00253105	1	0.0245453	0.123433	TUBB; HSP90AA1; TUBA1A; YWHAG; YWHAE;
Loss of proteins required for interphase microtubule organizationÃÂ from the centrosome	5	61	1.67785	5.2989	0.00253105	1	0.0245453	0.123433	TUBB; HSP90AA1; TUBA1A; YWHAG; YWHAE;
Mitotic Prophase	5	62	1.67785	5.21344	0.0027188	1	0.026063	0.131065	TUBB; HSP90AA1; TUBA1A; YWHAG; YWHAE;
Golgi Cisternae Pericentriolar Stack Reorganization	5	62	1.67785	5.21344	0.0027188	1	0.026063	0.131065	TUBB; HSP90AA1; TUBA1A; YWHAG; YWHAE;
p53 pathway	9	189	3.02013	3.07602	0.0028189	1	0.0268681	0.135114	CTSD; MMP2; COL18A1; RPL5; SERPINE1; VCAN; IGFBP3; DKK1; GDF15;
Trk receptor signaling mediated by PI3K and PLC-gamma	5	63	1.67785	5.1307	0.00291642	1	0.0276397	0.138995	YWHAZ; CAMK2A; YWHAG; YWHAE; YWHAH;
PKA activation	3	19	1.00671	10.2172	0.00296993	1	0.0279878	0.140745	CALM1; CALM2; CALM3;
PKA-mediated phosphorylation of CREB	3	20	1.00671	9.70662	0.00345431	1	0.0323696	0.16278	CALM1; CALM2; CALM3;
IL2 signaling events mediated by PI3K	5	67	1.67785	4.82444	0.00381158	1	0.0355179	0.178612	HSP90AA1; CALM1; CALM2; CALM3; RAN;
Regulation of p38-alpha and p38-beta	8	164	2.68456	3.15145	0.00412122	1	0.0381899	0.192049	YWHAZ; CALM1; CALM2; CALM3; YWHAG; YWHAE; RAN; YWHAH;
Complement cascade	3	22	1.00671	8.8246	0.00456097	1	0.0417088	0.209745	CFB; C7; C3;
Cellular roles of Anthrax toxin	3	22	1.00671	8.8246	0.00456097	1	0.0417088	0.209745	CALM1; CALM2; CALM3;
Recruitment of mitotic centrosome proteins and complexes	5	70	1.67785	4.61771	0.00460098	1	0.0417088	0.209745	TUBB; HSP90AA1; TUBA1A; YWHAG; YWHAE;
Centrosome maturation	5	70	1.67785	4.61771	0.00460098	1	0.0417088	0.209745	TUBB; HSP90AA1; TUBA1A; YWHAG; YWHAE;
sucrose degradation	2	7	0.671141	18.5023	0.00477433	1	0.0424292	0.213367	TPI1; ALDOA;
Regulation of RAC1 activity	9	205	3.02013	2.83595	0.00480762	1	0.0424292	0.213367	MMP2; ARPC4; TGFB2; TLN1; CYR61; EZR; MSN; RDX; IQGAP1;
RAC1 signaling pathway	9	205	3.02013	2.83595	0.00480762	1	0.0424292	0.213367	MMP2; ARPC4; TGFB2; TLN1; CYR61; EZR; MSN; RDX; IQGAP1;
RhoA signaling pathway	9	205	3.02013	2.83595	0.00480762	1	0.0424292	0.213367	MMP2; ARPC4; TGFB2; TLN1; CYR61; EZR; MSN; RDX; IQGAP1;
Regulation of RhoA activity	9	205	3.02013	2.83595	0.00480762	1	0.0424292	0.213367	MMP2; ARPC4; TGFB2; TLN1; CYR61; EZR; MSN; RDX; IQGAP1;
Netrin-1 signaling	4	45	1.34228	5.74889	0.00511064	1	0.044866	0.225622	NEO1; TLN1; SLIT3; EZR;
TNF alpha/NF-kB	8	171	2.68456	3.02245	0.00528907	1	0.0461894	0.232277	FLNA; YWHAZ; GNB2L1; HSP90AA1; HSP90AB1; YWHAG; YWHAE; YWHAH;
ATR signaling pathway	10	250	3.3557	2.5836	0.00580044	1	0.0503913	0.253408	CTSD; MMP2; COL18A1; RPL5; YWHAZ; SERPINE1; VCAN; IGFBP3; DKK1; GDF15;
Calmodulin induced events	3	25	1.00671	7.76607	0.00658284	1	0.0563086	0.283164	CALM1; CALM2; CALM3;
CaM pathway	3	25	1.00671	7.76607	0.00658284	1	0.0563086	0.283164	CALM1; CALM2; CALM3;
VEGFR3 signaling in lymphatic endothelium	3	25	1.00671	7.76607	0.00658284	1	0.0563086	0.283164	COL1A1; FN1; COL1A2;
Syndecan-2-mediated signaling events	5	77	1.67785	4.19797	0.00688324	1	0.0585778	0.294576	MMP2; GNB2L1; CAMK2A; FN1; EZR;
Neurotransmitter Release Cycle	3	26	1.00671	7.46749	0.00735727	1	0.0622941	0.313264	STXBP1; HSPA8; SYT1;
Signaling mediated by p38-alpha and p38-beta	4	50	1.34228	5.17412	0.00743793	1	0.0626589	0.315099	YWHAZ; YWHAG; YWHAE; YWHAH;
GP1b-IX-V activation signalling	2	9	0.671141	14.3953	0.00801859	1	0.0658867	0.331331	FLNA; YWHAZ;
Dopamine Neurotransmitter Release Cycle	2	9	0.671141	14.3953	0.00801859	1	0.0658867	0.331331	STXBP1; SYT1;
Serotonin Neurotransmitter Release Cycle	2	9	0.671141	14.3953	0.00801859	1	0.0658867	0.331331	STXBP1; SYT1;
Activation of Chaperones by ATF6-alpha	2	9	0.671141	14.3953	0.00801859	1	0.0658867	0.331331	HSPA5; HSP90B1;
Effects of Botulinum toxin	2	9	0.671141	14.3953	0.00801859	1	0.0658867	0.331331	STXBP1; SYT1;
Phospholipase C-mediated cascade	3	27	1.00671	7.19102	0.00818335	1	0.0659412	0.331604	CALM1; CALM2; CALM3;
DAG and IP3 signaling	3	27	1.00671	7.19102	0.00818335	1	0.0659412	0.331604	CALM1; CALM2; CALM3;
Ca-dependent events	3	27	1.00671	7.19102	0.00818335	1	0.0659412	0.331604	CALM1; CALM2; CALM3;
Golgi Associated Vesicle Biogenesis	3	27	1.00671	7.19102	0.00818335	1	0.0659412	0.331604	CLTC; TXNDC5; HSPA8;
BMP receptor signaling	9	226	3.02013	2.57244	0.00890199	1	0.0713871	0.358991	YWHAZ; FST; CALM1; CALM2; CALM3; YWHAG; YWHAE; RAN; YWHAH;
Protein folding	3	28	1.00671	6.93429	0.0090618	1	0.0719766	0.361955	CCT8; TUBB2A; TUBB3;
Beta2 integrin cell surface interactions	3	28	1.00671	6.93429	0.0090618	1	0.0719766	0.361955	CYR61; C3; TGFBI;
Neuronal System	8	188	2.68456	2.74916	0.00917086	1	0.0724976	0.364576	STXBP1; CAMK2A; HSPA8; CALM1; CALM2; CALM3; SYT1; NSF;
p38 MAPK signaling pathway	8	189	2.68456	2.73462	0.00945161	1	0.0743646	0.373964	YWHAZ; CALM1; CALM2; CALM3; YWHAG; YWHAE; RAN; YWHAH;
Dissolution of Fibrin Clot	2	10	0.671141	12.9572	0.00992128	1	0.0775294	0.389879	SERPINE1; IGFBP3;
EGFR interacts with phospholipase C-gamma	3	29	1.00671	6.69526	0.0099933	1	0.0775294	0.389879	CALM1; CALM2; CALM3;
Calcium signaling in the CD4+ TCR pathway	3	29	1.00671	6.69526	0.0099933	1	0.0775294	0.389879	CALM1; CALM2; CALM3;
PLC-gamma1 signalling	3	30	1.00671	6.47216	0.0109784	1	0.0847778	0.42633	CALM1; CALM2; CALM3;
NCAM signaling for neurite out-growth	4	57	1.34228	4.53881	0.0117297	1	0.0893742	0.449444	SPTAN1; TLN1; AGRN; SPTBN1;
Endogenous TLR signaling	4	57	1.34228	4.53881	0.0117297	1	0.0893742	0.449444	BGN; VCAN; HSPD1; RAN;
Apoptosis	7	158	2.34899	2.86274	0.0117344	1	0.0893742	0.449444	LMNA; GSN; SPTAN1; PLEC; VIM; DNM1L; DSP;
Acetylcholine Neurotransmitter Release Cycle	2	11	0.671141	11.7803	0.0120028	1	0.089779	0.45148	STXBP1; SYT1;
Norepinephrine Neurotransmitter Release Cycle	2	11	0.671141	11.7803	0.0120028	1	0.089779	0.45148	STXBP1; SYT1;
Glutamate Neurotransmitter Release Cycle	2	11	0.671141	11.7803	0.0120028	1	0.089779	0.45148	STXBP1; SYT1;
The NLRP3 inflammasome	2	11	0.671141	11.7803	0.0120028	1	0.089779	0.45148	APP; HSP90AB1;
Neurotransmitter Receptor Binding And Downstream Transmission In The Postsynaptic Cell	5	89	1.67785	3.63201	0.0124584	1	0.0927708	0.466525	CAMK2A; CALM1; CALM2; CALM3; NSF;
Interaction between L1 and Ankyrins	2	12	0.671141	10.7995	0.0142573	1	0.103871	0.522345	SPTAN1; SPTBN1;
Post-chaperonin tubulin folding pathway	2	12	0.671141	10.7995	0.0142573	1	0.103871	0.522345	TUBB2A; TUBB3;
Apoptotic cleavage of cell adhesion proteins	2	12	0.671141	10.7995	0.0142573	1	0.103871	0.522345	SPTAN1; DSP;
trans-Golgi Network Vesicle Budding	3	33	1.00671	5.88396	0.0142604	1	0.103871	0.522345	CLTC; TXNDC5; HSPA8;
Clathrin derived vesicle budding	3	33	1.00671	5.88396	0.0142604	1	0.103871	0.522345	CLTC; TXNDC5; HSPA8;
HIF-2-alpha transcription factor network	3	34	1.00671	5.71095	0.0154646	1	0.112152	0.563991	APEX1; MMP14; SERPINE1;
Unfolded Protein Response	4	63	1.34228	4.10661	0.0164637	1	0.118368	0.595249	LMNA; HSPA5; TLN1; HSP90B1;
Validated targets of C-MYC transcriptional repression	4	63	1.34228	4.10661	0.0164637	1	0.118368	0.595249	LGALS1; CLU; COL1A2; DKK1;
Platelet Adhesion to exposed collagen	2	13	0.671141	9.96936	0.0166788	1	0.11889	0.597871	COL1A1; COL1A2;
TCA cycle variation III (eukaryotic)	2	13	0.671141	9.96936	0.0166788	1	0.11889	0.597871	MDH2; MDH1;
G2/M Transition	5	96	1.67785	3.36721	0.0168248	1	0.11942	0.600539	TUBB; HSP90AA1; TUBA1A; YWHAG; YWHAE;
Validated transcriptional targets of deltaNp63 isoforms	4	64	1.34228	4.04246	0.017353	1	0.122647	0.616768	GNB2L1; IGFBP3; COL5A1; NRG1;
Validated transcriptional targets of AP1 family members Fra1 and Fra2	6	134	2.01342	2.89392	0.018176	1	0.127922	0.643293	DCN; MMP2; COL1A2; CALM1; CALM2; CALM3;
Mitotic G2-G2/M phases	5	99	1.67785	3.26518	0.0189716	1	0.132961	0.668633	TUBB; HSP90AA1; TUBA1A; YWHAG; YWHAE;
SEMA3A-Plexin repulsion signaling by inhibiting Integrin adhesion	2	14	0.671141	9.25777	0.0192616	1	0.134429	0.676013	NRP1; TLN1;
Neurotrophic factor-mediated Trk receptor signaling	5	101	1.67785	3.20053	0.0204986	1	0.142465	0.716429	YWHAZ; CAMK2A; YWHAG; YWHAE; YWHAH;
Regulation of Telomerase	4	68	1.34228	3.8047	0.0212069	1	0.14624	0.73541	HNRNPC; NCL; HSP90AA1; YWHAE;
p75(NTR)-mediated signaling	7	178	2.34899	2.5411	0.0212171	1	0.14624	0.73541	APP; YWHAZ; CAMK2A; YWHAG; YWHAE; RAN; YWHAH;
ATM pathway	10	307	3.3557	2.10392	0.021916	1	0.149173	0.750161	CTSD; MMP2; COL18A1; RPL5; YWHAZ; SERPINE1; VCAN; IGFBP3; DKK1; GDF15;
Lysosome Vesicle Biogenesis	2	15	0.671141	8.641	0.0220004	1	0.149173	0.750161	CLTC; HSPA8;
Formation of ATP by chemiosmotic coupling	2	15	0.671141	8.641	0.0220004	1	0.149173	0.750161	ATP5B; ATP5A1;
Initial triggering of complement	2	15	0.671141	8.641	0.0220004	1	0.149173	0.750161	CFB; C3;
PLC beta mediated events	3	39	1.00671	4.97897	0.0223232	1	0.150749	0.758087	CALM1; CALM2; CALM3;
p63 transcription factor network	5	105	1.67785	3.07862	0.0237885	1	0.159215	0.80066	GNB2L1; IGFBP3; COL5A1; NRG1; GDF15;
G-protein mediated events	3	40	1.00671	4.85452	0.0238632	1	0.159215	0.80066	CALM1; CALM2; CALM3;
amb2 Integrin signaling	3	40	1.00671	4.85452	0.0238632	1	0.159215	0.80066	MMP2; TLN1; CTGF;
CRMPs in Sema3A signaling	2	16	0.671141	8.10128	0.0248895	1	0.164745	0.828468	NRP1; DPYSL2;
Cell-extracellular matrix interactions	2	16	0.671141	8.10128	0.0248895	1	0.164745	0.828468	FLNA; FLNC;
Aurora B signaling	3	41	1.00671	4.73615	0.0254593	1	0.16785	0.844085	NPM1; NCL; VIM;
Regulation of Androgen receptor activity	5	108	1.67785	2.99311	0.0264672	1	0.173808	0.874046	GSN; GNB2L1; PA2G4; HSP90AA1; PRDX1;
Ras signaling in the CD4+ TCR pathway	3	42	1.00671	4.62341	0.0271115	1	0.176648	0.888328	CALM1; CALM2; CALM3;
JNK signaling in the CD4+ TCR pathway	3	42	1.00671	4.62341	0.0271115	1	0.176648	0.888328	CALM1; CALM2; CALM3;
Inflammasomes	2	17	0.671141	7.62501	0.0279238	1	0.181233	0.911383	APP; HSP90AB1;
CXCR4-mediated signaling events	7	190	2.34899	2.38062	0.0289455	1	0.187136	0.94107	FLNA; GNB2L1; CALM1; CALM2; CALM3; CXCL12; RAN;
IL1-mediated signaling events	8	234	2.68456	2.20875	0.0298986	1	0.192552	0.968304	YWHAZ; CALM1; CALM2; CALM3; YWHAG; YWHAE; RAN; YWHAH;
Amyloids	1	2	0.33557	32.4246	0.0307539	1	0.193575	0.973451	HSPG2;
Translocation of BoNT Light chain	1	2	0.33557	32.4246	0.0307539	1	0.193575	0.973451	SYT1;
Influenza Virus Induced Apoptosis	1	2	0.33557	32.4246	0.0307539	1	0.193575	0.973451	SLC25A6;
vRNP Assembly	1	2	0.33557	32.4246	0.0307539	1	0.193575	0.973451	HSP90AA1;
Entry of Influenza Virion into Host Cell via Endocytosis	1	2	0.33557	32.4246	0.0307539	1	0.193575	0.973451	CLTC;
Insulin effects increased synthesis of Xylulose-5-Phosphate	1	2	0.33557	32.4246	0.0307539	1	0.193575	0.973451	TKT;
CD28 dependent Vav1 pathway	2	18	0.671141	7.20163	0.031098	1	0.195006	0.980644	SPTAN1; SPTBN1;
Activation of Chaperones by IRE1alpha	3	45	1.00671	4.31525	0.0324031	1	0.202428	1	LMNA; HSPA5; TLN1;
p73 transcription factor network	4	78	1.34228	3.31698	0.0329892	1	0.205321	1	GNB2L1; SERPINE1; TUBA1A; GDF15;
IL2-mediated signaling events	5	115	1.67785	2.81093	0.0334439	1	0.207377	1	HSP90AA1; CALM1; CALM2; CALM3; RAN;
Regulation of Insulin Secretion	3	48	1.00671	4.0456	0.0381925	1	0.235945	1	STXBP1; MARCKS; IQGAP1;
Integration of energy metabolism	4	83	1.34228	3.11719	0.0400621	1	0.246581	1	TKT; STXBP1; MARCKS; IQGAP1;
Calcineurin-regulated NFAT-dependent transcription in lymphocytes	3	49	1.00671	3.96306	0.0402317	1	0.246715	1	CALM1; CALM2; CALM3;
Glutamate Binding, Activation of AMPA Receptors and Synaptic Plasticity	2	21	0.671141	6.17332	0.0414109	1	0.252093	1	CAMK2A; NSF;
Trafficking of AMPA receptors	2	21	0.671141	6.17332	0.0414109	1	0.252093	1	CAMK2A; NSF;
Angiopoietin receptor Tie2-mediated signaling	3	50	1.00671	3.88381	0.0423249	1	0.25672	1	MMP2; FN1; ANGPT1;
Sema4D induced cell migration and growth-cone collapse	2	22	0.671141	5.89284	0.0450959	1	0.2698	1	MYH9; MYL6;
Vpr-mediated induction of apoptosis by mitochondrial outer membrane permeabilization	1	3	0.33557	21.6523	0.0457755	1	0.2698	1	SLC25A6;
Autointegration results in viral DNA circles	1	3	0.33557	21.6523	0.0457755	1	0.2698	1	HMGA1;
Regulation of Insulin Secretion by Acetylcholine	1	3	0.33557	21.6523	0.0457755	1	0.2698	1	MARCKS;
Stimulation of the cell death response by PAK-2p34	1	3	0.33557	21.6523	0.0457755	1	0.2698	1	SPTAN1;
Activation of C3 and C5	1	3	0.33557	21.6523	0.0457755	1	0.2698	1	C3;
aspartate biosynthesis	1	3	0.33557	21.6523	0.0457755	1	0.2698	1	GOT2;
glutamate degradation II	1	3	0.33557	21.6523	0.0457755	1	0.2698	1	GOT2;
Opioid Signalling	3	53	1.00671	3.66402	0.0489249	1	0.287348	1	CALM1; CALM2; CALM3;
Androgen-mediated signaling	5	130	1.67785	2.48662	0.0519454	1	0.304017	1	GSN; GNB2L1; PA2G4; HSP90AA1; PRDX1;
Cytosolic tRNA aminoacylation	2	24	0.671141	5.40198	0.0528094	1	0.307993	1	HARS; AIMP1;
TCR signaling in na&#xef;ve CD4+ T cells	5	133	1.67785	2.43054	0.0562388	1	0.326851	1	FLNA; CALM1; CALM2; CALM3; RAN;
NADE modulates death signalling	1	4	0.33557	16.2527	0.0605651	1	0.348353	1	YWHAE;
Neurophilin interactions with VEGF and VEGFR	1	4	0.33557	16.2527	0.0605651	1	0.348353	1	NRP1;
Breakdown of the nuclear lamina	1	4	0.33557	16.2527	0.0605651	1	0.348353	1	LMNA;
Sema4D in semaphorin signaling	2	27	0.671141	4.80198	0.0651732	1	0.372291	1	MYH9; MYL6;
Lipoprotein metabolism	2	27	0.671141	4.80198	0.0651732	1	0.372291	1	BMP1; HSPG2;
Signaling by EGFR	4	98	1.34228	2.64011	0.0660404	1	0.374678	1	CLTC; CALM1; CALM2; CALM3;
Signaling by Aurora kinases	4	98	1.34228	2.64011	0.0660404	1	0.374678	1	NPM1; NCL; VIM; RAN;
Coregulation of Androgen receptor activity	3	61	1.00671	3.18357	0.0687881	1	0.388944	1	GSN; PA2G4; PRDX1;
IL4-mediated signaling events	3	62	1.00671	3.13223	0.0714924	1	0.40287	1	COL1A1; COL1A2; HMGA1;
Signalling by NGF	5	143	1.67785	2.26058	0.0719814	1	0.404227	1	CLTC; CALM1; CALM2; CALM3; YWHAE;
Osteopontin-mediated events	2	29	0.671141	4.47092	0.0738966	1	0.404227	1	GSN; MMP2;
APOBEC3G mediated resistance to HIV-1 infection	1	5	0.33557	13.0087	0.0751261	1	0.404227	1	HMGA1;
CHL1 interactions	1	5	0.33557	13.0087	0.0751261	1	0.404227	1	NRP1;
Extrinsic Pathway	1	5	0.33557	13.0087	0.0751261	1	0.404227	1	TFPI;
Botulinum neurotoxicity	1	5	0.33557	13.0087	0.0751261	1	0.404227	1	SYT1;
Signaling by VEGF	1	5	0.33557	13.0087	0.0751261	1	0.404227	1	NRP1;
VEGF ligand-receptor interactions	1	5	0.33557	13.0087	0.0751261	1	0.404227	1	NRP1;
Formyl peptide receptors bind formyl peptides and many other ligands	1	5	0.33557	13.0087	0.0751261	1	0.404227	1	ANXA1;
N-glycan trimming and elongation in the cis-Golgi	1	5	0.33557	13.0087	0.0751261	1	0.404227	1	MGAT1;
Host Interactions with Influenza Factors	1	5	0.33557	13.0087	0.0751261	1	0.404227	1	SLC25A6;
Glycolysis	1	5	0.33557	13.0087	0.0751261	1	0.404227	1	TPI1;
Activation, myristolyation of BID and translocation to mitochondria	1	5	0.33557	13.0087	0.0751261	1	0.404227	1	VIM;
creatine-phosphate biosynthesis	1	5	0.33557	13.0087	0.0751261	1	0.404227	1	CKB;
Validated nuclear estrogen receptor alpha network	3	64	1.00671	3.03436	0.0770418	1	0.413202	1	CTSD; COL18A1; C3;
Striated Muscle Contraction	2	30	0.671141	4.32194	0.0783907	1	0.419089	1	VIM; TPM4;
Downstream signaling in na&#xef;ve CD8+ T cells	3	65	1.00671	2.98769	0.0798855	1	0.425716	1	CALM1; CALM2; CALM3;
Downstream signaling of activated FGFR	3	66	1.00671	2.94243	0.0827743	1	0.439706	1	CALM1; CALM2; CALM3;
NGF signalling via TRKA from the plasma membrane	4	107	1.34228	2.41807	0.0849605	1	0.447048	1	CLTC; CALM1; CALM2; CALM3;
mRNA Splicing - Major Pathway	4	107	1.34228	2.41807	0.0849605	1	0.447048	1	HNRNPC; RBMX; HNRNPK; YBX1;
mRNA Splicing	4	107	1.34228	2.41807	0.0849605	1	0.447048	1	HNRNPC; RBMX; HNRNPK; YBX1;
BCR signaling pathway	3	67	1.00671	2.89851	0.0857076	1	0.449561	1	CALM1; CALM2; CALM3;
Netrin-mediated signaling events	2	32	0.671141	4.0519	0.0876253	1	0.458179	1	MAP1B; CAMK2A;
Pentose phosphate pathway (hexose monophosphate shunt)	1	6	0.33557	10.8442	0.0894623	1	0.464869	1	TKT;
pentose phosphate pathway (non-oxidative branch)	1	6	0.33557	10.8442	0.0894623	1	0.464869	1	TKT;
Cell junction organization	3	69	1.00671	2.81451	0.0917045	1	0.475041	1	FLNA; FLNC; PLEC;
Formation of Fibrin Clot (Clotting Cascade)	2	33	0.671141	3.92916	0.0923585	1	0.476947	1	TFPI; IGFBP3;
Interactions of Vpr with host cellular proteins	2	34	0.671141	3.81363	0.0971643	1	0.500216	1	SLC25A6; HMGA1;
M Phase	5	158	1.67785	2.04598	0.0996366	1	0.511366	1	TUBB; HSP90AA1; TUBA1A; YWHAG; YWHAE;
Signal transduction by L1	2	35	0.671141	3.7047	0.102039	1	0.522092	1	NRP1; CLTC;
Trafficking of GluR2-containing AMPA receptors	1	7	0.33557	9.2972	0.103577	1	0.525126	1	NSF;
2-LTR circle formation	1	7	0.33557	9.2972	0.103577	1	0.525126	1	HMGA1;
Terminal pathway of complement	1	7	0.33557	9.2972	0.103577	1	0.525126	1	C7;
CD28 co-stimulation	2	36	0.671141	3.60182	0.106981	1	0.540738	1	SPTAN1; SPTBN1;
Downstream signal transduction	3	75	1.00671	2.58938	0.110686	1	0.557776	1	CALM1; CALM2; CALM3;
Integration of provirus	1	8	0.33557	8.1365	0.117474	1	0.583172	1	HMGA1;
Signaling by Rho GTPases	1	8	0.33557	8.1365	0.117474	1	0.583172	1	GDI2;
Rho GTPase cycle	1	8	0.33557	8.1365	0.117474	1	0.583172	1	GDI2;
Formation of tubulin folding intermediates by CCT/TriC	1	8	0.33557	8.1365	0.117474	1	0.583172	1	CCT8;
Type I hemidesmosome assembly	1	8	0.33557	8.1365	0.117474	1	0.583172	1	PLEC;
Signaling by PDGF	3	78	1.00671	2.4898	0.120696	1	0.595626	1	CALM1; CALM2; CALM3;
AndrogenReceptor	3	78	1.00671	2.4898	0.120696	1	0.595626	1	FLNA; PA2G4; RAN;
Displacement of DNA glycosylase by APE1	1	9	0.33557	7.23345	0.131155	1	0.641546	1	APEX1;
Folding of actin by CCT/TriC	1	9	0.33557	7.23345	0.131155	1	0.641546	1	CCT8;
Association of TriC/CCT with target proteins during biosynthesis	1	9	0.33557	7.23345	0.131155	1	0.641546	1	CCT8;
Wnt	3	82	1.00671	2.36836	0.134537	1	0.656161	1	MAP1B; CAMK2A; DKK1;
TCR signaling in na&#xef;ve CD8+ T cells	4	127	1.34228	2.0373	0.135105	1	0.657011	1	CALM1; CALM2; CALM3; RAN;
tRNA Aminoacylation	2	42	0.671141	3.08739	0.13784	1	0.666426	1	HARS; AIMP1;
FOXM1 transcription factor network	2	42	0.671141	3.08739	0.13784	1	0.666426	1	MMP2; LAMA4;
Membrane Trafficking	3	84	1.00671	2.31198	0.141654	1	0.680917	1	CLTC; TXNDC5; HSPA8;
C-MYB transcription factor network	3	84	1.00671	2.31198	0.141654	1	0.680917	1	COL1A2; HSPA8; IQGAP1;
Nucleotide-binding domain, leucine rich repeat containing receptor (NLR) signaling pathways	2	43	0.671141	3.01561	0.143158	1	0.681457	1	APP; HSP90AB1;
p130Cas linkage to MAPK signaling for integrins	1	10	0.33557	6.51082	0.144626	1	0.681457	1	TLN1;
GRB2:SOS provides linkage to MAPK signaling for Intergrins	1	10	0.33557	6.51082	0.144626	1	0.681457	1	TLN1;
Base-free sugar-phosphate removal via the single-nucleotide replacement pathway	1	10	0.33557	6.51082	0.144626	1	0.681457	1	APEX1;
Amino acid synthesis and interconversion (transamination)	1	10	0.33557	6.51082	0.144626	1	0.681457	1	GOT2;
Rap1 signalling	1	10	0.33557	6.51082	0.144626	1	0.681457	1	YWHAZ;
pentose phosphate pathway	1	10	0.33557	6.51082	0.144626	1	0.681457	1	TKT;
Innate Immune System	5	183	1.67785	1.76649	0.155614	1	0.731166	1	CFB; APP; C7; C3; HSP90AB1;
Unblocking of NMDA receptor, glutamate binding and activation	1	11	0.33557	5.91947	0.157888	1	0.733586	1	CAMK2A;
Early Phase of HIV Life Cycle	1	11	0.33557	5.91947	0.157888	1	0.733586	1	HMGA1;
Retrograde neurotrophin signalling	1	11	0.33557	5.91947	0.157888	1	0.733586	1	CLTC;
PERK regulated gene expression	1	11	0.33557	5.91947	0.157888	1	0.733586	1	HSPA5;
Lipid digestion, mobilization, and transport	2	46	0.671141	2.81898	0.159358	1	0.738358	1	BMP1; HSPG2;
IL6-mediated signaling events	2	47	0.671141	2.75902	0.164831	1	0.761602	1	TIMP1; HSP90B1;
Processing of Capped Intron-Containing Pre-mRNA	4	138	1.34228	1.87492	0.166789	1	0.768517	1	HNRNPC; RBMX; HNRNPK; YBX1;
Resolution of AP sites via the single-nucleotide replacement pathway	1	12	0.33557	5.42659	0.170946	1	0.782773	1	APEX1;
Calnexin/calreticulin cycle	1	12	0.33557	5.42659	0.170946	1	0.782773	1	PDIA3;
Signaling events mediated by TCPTP	3	92	1.00671	2.11096	0.17129	1	0.782773	1	COL1A1; COL1A2; HMGA1;
Notch-mediated HES/HEY network	3	94	1.00671	2.06605	0.17896	1	0.813368	1	MFAP2; MFAP5; ENO1;
Notch signaling pathway	3	94	1.00671	2.06605	0.17896	1	0.813368	1	MFAP2; MFAP5; ENO1;
Signal Transduction	23	1208	7.71812	1.22912	0.179693	1	0.814478	1	NRP1; ANXA1; CLTC; TLN1; C3; COL1A1; FN1; EDN1; LAMB1; THBS1; COL1A2; LAMC1; LAMA2; FBN1; CALM1; CALM2; CALM3; FSTL1; LAMA5; CXCL12; GDI2; LAMB2; YWHAE;
Signaling by FGFR	3	95	1.00671	2.04431	0.182831	1	0.826453	1	CALM1; CALM2; CALM3;
N-glycan trimming in the ER and Calnexin/Calreticulin cycle	1	13	0.33557	5.00948	0.183801	1	0.828595	1	PDIA3;
Costimulation by the CD28 family	2	52	0.671141	2.49378	0.192643	1	0.866113	1	SPTAN1; SPTBN1;
Prefoldin mediated transfer of substrate to CCT/TriC	1	14	0.33557	4.65192	0.196458	1	0.880892	1	CCT8;
Validated transcriptional targets of TAp63 isoforms	2	54	0.671141	2.40143	0.203934	1	0.911964	1	IGFBP3; GDF15;
Netrin mediated repulsion signals	1	15	0.33557	4.342	0.208919	1	0.921898	1	TLN1;
Cooperation of Prefoldin and TriC/CCT in actin and tubulin folding	1	15	0.33557	4.342	0.208919	1	0.921898	1	CCT8;
HDL-mediated lipid transport	1	15	0.33557	4.342	0.208919	1	0.921898	1	BMP1;
Sumoylation by RanBP2 regulates transcriptional repression	1	15	0.33557	4.342	0.208919	1	0.921898	1	RAN;
Validated nuclear estrogen receptor beta network	1	15	0.33557	4.342	0.208919	1	0.921898	1	C3;
Common Pathway	1	16	0.33557	4.07079	0.221188	1	0.963293	1	IGFBP3;
Chaperonin-mediated protein folding	1	16	0.33557	4.07079	0.221188	1	0.963293	1	CCT8;
Regulation of Insulin Secretion by Glucagon-like Peptide-1	1	16	0.33557	4.07079	0.221188	1	0.963293	1	IQGAP1;
Chylomicron-mediated lipid transport	1	16	0.33557	4.07079	0.221188	1	0.963293	1	HSPG2;
Hedgehog	1	16	0.33557	4.07079	0.221188	1	0.963293	1	HHIP;
mRNA Processing	4	157	1.34228	1.64803	0.226746	1	0.98493	1	HNRNPC; RBMX; HNRNPK; YBX1;
ATF-2 transcription factor network	2	59	0.671141	2.19796	0.232442	1	1	1	MMP2; TGFB2;
Thrombin signalling through proteinase activated receptors (PARs)	1	17	0.33557	3.83147	0.233267	1	1	1	IGFBP3;
Removal of DNA patch containing abasic residue	1	17	0.33557	3.83147	0.233267	1	1	1	APEX1;
Resolution of AP sites via the multiple-nucleotide patch replacement pathway	1	17	0.33557	3.83147	0.233267	1	1	1	APEX1;
Tie2 Signaling	1	18	0.33557	3.61873	0.245159	1	1	1	ANGPT1;
Intrinsic Pathway	1	18	0.33557	3.61873	0.245159	1	1	1	IGFBP3;
Signaling by BMP	1	19	0.33557	3.42837	0.256868	1	1	1	FSTL1;
Base Excision Repair	1	19	0.33557	3.42837	0.256868	1	1	1	APEX1;
Resolution of Abasic Sites (AP sites)	1	19	0.33557	3.42837	0.256868	1	1	1	APEX1;
Destabilization of mRNA by KSRP	1	19	0.33557	3.42837	0.256868	1	1	1	YWHAZ;
Citric acid cycle (TCA cycle)	1	19	0.33557	3.42837	0.256868	1	1	1	MDH2;
Peptide ligand-binding receptors	4	167	1.34228	1.54935	0.26026	1	1	1	ANXA1; C3; EDN1; CXCL12;
Signaling events mediated by the Hedgehog family	2	65	0.671141	1.9951	0.266927	1	1	1	TGFB2; HHIP;
Integrin alphaIIb beta3 signaling	1	20	0.33557	3.25704	0.268395	1	1	1	TLN1;
IL23-mediated signaling events	2	66	0.671141	1.96488	0.272682	1	1	1	CXCL1; RAN;
The citric acid (TCA) cycle and respiratory electron transport	3	118	1.00671	1.64587	0.276526	1	1	1	ATP5B; ATP5A1; MDH2;
Cell death signalling via NRAGE, NRIF and NADE	1	21	0.33557	3.10202	0.279744	1	1	1	YWHAE;
MicroRNA (miRNA) Biogenesis	1	22	0.33557	2.96108	0.290918	1	1	1	RAN;
Regulatory RNA pathways	1	22	0.33557	2.96108	0.290918	1	1	1	RAN;
Immune System	10	522	3.3557	1.23738	0.291983	1	1	1	CFB; APP; C7; PDIA3; YWHAZ; SPTAN1; TLN1; C3; HSP90AB1; SPTBN1;
NCAM1 interactions	1	23	0.33557	2.83239	0.301919	1	1	1	AGRN;
BMAL1:CLOCK/NPAS2 Activates Gene Expression	1	23	0.33557	2.83239	0.301919	1	1	1	SERPINE1;
Antigen Presentation: Folding, assembly and peptide loading of class I MHC	1	23	0.33557	2.83239	0.301919	1	1	1	PDIA3;
Signaling events mediated by PRL	1	23	0.33557	2.83239	0.301919	1	1	1	TUBA1B;
Adaptive Immune System	5	237	1.67785	1.36402	0.306601	1	1	1	PDIA3; YWHAZ; SPTAN1; C3; SPTBN1;
Cell surface interactions at the vascular wall	2	72	0.671141	1.80116	0.30713	1	1	1	FN1; ANGPT1;
CDO in myogenesis	1	24	0.33557	2.71443	0.31275	1	1	1	NEO1;
Myogenesis	1	24	0.33557	2.71443	0.31275	1	1	1	NEO1;
Mitotic M-M/G1 phases	5	242	1.67785	1.33584	0.321772	1	1	1	TUBB; HSP90AA1; TUBA1A; YWHAG; YWHAE;
Formation and Maturation of mRNA Transcript	4	185	1.34228	1.39861	0.322571	1	1	1	HNRNPC; RBMX; HNRNPK; YBX1;
Asparagine N-linked glycosylation	2	77	0.671141	1.68422	0.3356	1	1	1	MGAT1; PDIA3;
EGFR downregulation	1	27	0.33557	2.41293	0.344248	1	1	1	CLTC;
Glucocorticoid receptor regulatory network	2	80	0.671141	1.62107	0.35252	1	1	1	HSP90AA1; YWHAH;
Transport to the Golgi and subsequent modification	1	28	0.33557	2.32679	0.354424	1	1	1	MGAT1;
Platelet Aggregation (Plug Formation)	1	29	0.33557	2.24658	0.364443	1	1	1	TLN1;
NEP/NS2 Interacts with the Cellular Export Machinery	1	29	0.33557	2.24658	0.364443	1	1	1	RAN;
Ion transport by P-type ATPases	1	29	0.33557	2.24658	0.364443	1	1	1	ATP1A3;
Interleukin-3, 5 and GM-CSF signaling	1	29	0.33557	2.24658	0.364443	1	1	1	YWHAZ;
BARD1 signaling events	1	29	0.33557	2.24658	0.364443	1	1	1	NPM1;
Reelin signaling pathway	1	29	0.33557	2.24658	0.364443	1	1	1	MAP1B;
Host Interactions of HIV factors	3	141	1.00671	1.37742	0.37382	1	1	1	SLC25A6; HMGA1; RAN;
Nuclear import of Rev protein	1	30	0.33557	2.17172	0.374307	1	1	1	RAN;
DNA Replication	5	261	1.67785	1.23859	0.37998	1	1	1	TUBB; HSP90AA1; TUBA1A; YWHAG; YWHAE;
Glucocorticoid receptor signaling	2	85	0.671141	1.52572	0.380372	1	1	1	HSP90AA1; YWHAH;
Vpr-mediated nuclear import of PICs	1	31	0.33557	2.10169	0.384018	1	1	1	HMGA1;
Pyruvate metabolism and Citric Acid (TCA) cycle	1	31	0.33557	2.10169	0.384018	1	1	1	MDH2;
Export of Viral Ribonucleoproteins from Nucleus	1	31	0.33557	2.10169	0.384018	1	1	1	RAN;
Intrinsic Pathway for Apoptosis	1	31	0.33557	2.10169	0.384018	1	1	1	VIM;
Rev-mediated nuclear export of HIV-1 RNA	1	32	0.33557	2.03603	0.393579	1	1	1	RAN;
Circadian Clock	1	32	0.33557	2.03603	0.393579	1	1	1	SERPINE1;
ErbB4 signaling events	1	32	0.33557	2.03603	0.393579	1	1	1	NRG1;
Interactions of Rev with host cellular proteins	1	33	0.33557	1.97435	0.402992	1	1	1	RAN;
Respiratory electron transport, ATP synthesis by chemiosmotic coupling, and heat production by uncoupling proteins.	2	91	0.671141	1.42513	0.413107	1	1	1	ATP5B; ATP5A1;
Canonical NF-kappaB pathway	1	35	0.33557	1.86156	0.421384	1	1	1	RAN;
Regulation of IFNA signaling	1	38	0.33557	1.71464	0.447918	1	1	1	TLN1;
ErbB2/ErbB3 signaling events	1	38	0.33557	1.71464	0.447918	1	1	1	NRG1;
Mesenchymal-to-epithelial transition	4	223	1.34228	1.1603	0.455122	1	1	1	SLPI; EZR; DSP; GDF15;
p75 NTR receptor-mediated signalling	1	39	0.33557	1.67068	0.45649	1	1	1	YWHAE;
LPA receptor mediated events	2	100	0.671141	1.29688	0.46053	1	1	1	MMP2; RAN;
HIV Life Cycle	2	103	0.671141	1.25911	0.47584	1	1	1	HMGA1; RAN;
Regulation of mRNA Stability by Proteins that Bind AU-rich Elements	2	104	0.671141	1.24701	0.480884	1	1	1	YWHAZ; HSPA8;
Chemokine receptors bind chemokines	1	42	0.33557	1.55138	0.481419	1	1	1	CXCL12;
FOXA1 transcription factor network	1	44	0.33557	1.48088	0.497402	1	1	1	COL18A1;
Ion channel transport	1	46	0.33557	1.4165	0.512894	1	1	1	ATP1A3;
Presenilin action in Notch and Wnt signaling	1	46	0.33557	1.4165	0.512894	1	1	1	DKK1;
FGF signaling pathway	1	48	0.33557	1.3575	0.52791	1	1	1	CAMK2A;
Post-translational protein modification	2	114	0.671141	1.13763	0.529644	1	1	1	MGAT1; PDIA3;
Ceramide signaling pathway	1	49	0.33557	1.3298	0.535244	1	1	1	CTSD;
Cell Cycle, Mitotic	5	317	1.67785	1.0198	0.546623	1	1	1	TUBB; HSP90AA1; TUBA1A; YWHAG; YWHAE;
Immunoregulatory interactions between a Lymphoid and a non-Lymphoid cell	1	52	0.33557	1.25309	0.556572	1	1	1	C3;
Signaling events mediated by PTP1B	1	52	0.33557	1.25309	0.556572	1	1	1	YBX1;
KitReceptor	1	54	0.33557	1.20669	0.570246	1	1	1	CLTC;
NOTCH	1	57	0.33557	1.14319	0.589973	1	1	1	APP;
CD40/CD40L signaling	1	58	0.33557	1.12348	0.596346	1	1	1	RAN;
HIV Infection	3	203	1.00671	0.956748	0.611866	1	1	1	SLC25A6; HMGA1; RAN;
Class A/1 (Rhodopsin-like receptors)	4	274	1.34228	0.944336	0.616477	1	1	1	ANXA1; C3; EDN1; CXCL12;
Aurora A signaling	1	64	0.33557	1.01817	0.632563	1	1	1	RAN;
Regulation of retinoblastoma protein	1	66	0.33557	0.987325	0.6439	1	1	1	TGFB2;
Transcriptional Regulation of White Adipocyte Differentiation	1	69	0.33557	0.944404	0.660256	1	1	1	ANGPTL4;
Signaling events regulated by Ret tyrosine kinase	1	69	0.33557	0.944404	0.660256	1	1	1	RAN;
Destabilization of mRNA by AUF1 (hnRNP D0)	1	71	0.33557	0.917805	0.670742	1	1	1	HSPA8;
E2F transcription factor network	1	73	0.33557	0.892663	0.680905	1	1	1	SERPINE1;
Interferon alpha/beta signaling	1	77	0.33557	0.846297	0.700303	1	1	1	TLN1;
ER-Phagosome pathway	1	80	0.33557	0.814565	0.714076	1	1	1	PDIA3;
FOXA transcription factor networks	1	81	0.33557	0.80451	0.718525	1	1	1	COL18A1;
Antigen processing-Cross presentation	1	86	0.33557	0.757742	0.739758	1	1	1	PDIA3;
Late Phase of HIV Life Cycle	1	92	0.33557	0.708329	0.763141	1	1	1	RAN;
Signaling by Interleukins	1	92	0.33557	0.708329	0.763141	1	1	1	YWHAZ;
GPCR ligand binding	4	336	1.34228	0.770089	0.767536	1	1	1	ANXA1; C3; EDN1; CXCL12;
Interferon Signaling	1	98	0.33557	0.664966	0.784429	1	1	1	TLN1;
Class I MHC mediated antigen processing & presentation	1	101	0.33557	0.645217	0.794346	1	1	1	PDIA3;
Cytokine Signaling in Immune system	2	193	0.671141	0.671993	0.803309	1	1	1	YWHAZ; TLN1;
PLK1 signaling events	1	104	0.33557	0.626607	0.803809	1	1	1	RAN;
DNA Repair	1	106	0.33557	0.614785	0.809875	1	1	1	APEX1;
Polo-like kinase signaling events in the cell cycle	1	109	0.33557	0.597866	0.818626	1	1	1	RAN;
IL12-mediated signaling events	1	111	0.33557	0.587094	0.824235	1	1	1	RAN;
TGFBR	1	125	0.33557	0.521345	0.858946	1	1	1	HSPA8;
EGFR1	1	138	0.33557	0.472236	0.885026	1	1	1	PLEC;
Metabolism of lipids and lipoproteins	2	257	0.671141	0.504655	0.910328	1	1	1	BMP1; HSPG2;
Metabolism of amino acids and derivatives	1	188	0.33557	0.346648	0.947695	1	1	1	GOT2;
Signaling by GPCR	7	800	2.34899	0.56542	0.967089	1	1	1	ANXA1; C3; EDN1; CALM1; CALM2; CALM3; CXCL12;
Transmembrane transport of small molecules	1	378	0.33557	0.172412	0.997427	1	1	1	ATP1A3;

## Sheet: Protein domain
Analysis: Protein domain
Name of dataset: Low and Medium cation
Number of genes in the dataset: 298
Number of genes in the dataset (which are available in Protein domain database) :252
Number of genes in background: 19230
Is analysis quantitative: No
						Corrected p-values
Protein domain	No. of genes in the dataset	No.of genes in the background dataset	Percentage of genes	Fold enrichment	P-value (Hypergeometric test)	Bonferroni method	BH method	Q-value (Storey-Tibshirani method)
signal peptide	142	3668	47.651	2.49826	2.01224e-29	1.95187e-26	1.95187e-26	1.15685e-25	SSC5D; NRP1; CTSV; MEGF6; STC2; ITGBL1; CFB; SERPINA3; CST3; SLPI; APP; CLEC3B; GSN; CTSD; DCN; PSAP; CTSB; MMP2; CXCL1; C7; CLU; HSPA5; BMP1; PDIA4; TIMP2; BGN; GRN; PDIA3; SERPINF1; COL18A1; MMP14; LUM; STC1; MFAP2; MANF; TGFB2; SRPX; NUCB1; COL16A1; LGALS3BP; SPOCK1; MFAP5; PCOLCE; PDGFRL; ECM1; SVEP1; FNDC1; TXNDC5; ITLN1; NEO1; GLG1; MMP19; COL12A1; LTBP3; DKK3; FBLN5; ICAM5; LOXL2; QSOX1; A…
H4	14	15	4.69799	60.2291	5.02068e-25	4.87006e-22	2.43503e-22	1.44321e-21	HIST4H4; HIST2H4B; HIST1H4I; HIST1H4A; HIST1H4D; HIST1H4F; HIST1H4K; HIST1H4J; HIST1H4C; HIST1H4H; HIST1H4B; HIST1H4E; HIST1H4L; HIST2H4A;
EGF_CA	17	98	5.7047	11.1991	1.60636e-13	1.55817e-10	5.19391e-11	3.07836e-10	MEGF6; BMP1; THBS3; SVEP1; LTBP3; FBLN5; EDIL3; SLIT3; EFEMP2; VCAN; NID1; FBN1; EFEMP1; NID2; LTBP1; LTBP2; MATN2;
EGF	22	208	7.38255	6.82786	1.48587e-12	1.44129e-09	3.60323e-10	2.13558e-09	MEGF6; ITGBL1; THBS3; SVEP1; VASN; LTBP3; AGRN; EDIL3; SLIT3; EFEMP2; THBS1; VCAN; NID1; THBS2; FBN1; HSPG2; NID2; LTBP1; LTBP2; MATN2; NRG1; HHIP;
TSPN	9	26	3.02013	22.3529	1.13305e-10	1.09906e-07	2.19811e-08	1.30279e-07	COL18A1; THBS3; COL16A1; COL12A1; THBS1; COL5A1; THBS2; COL14A1; COL5A3;
EGF_Lam	9	33	3.02013	17.6128	1.27156e-09	1.23341e-06	2.05569e-07	1.21838e-06	MEGF6; AGRN; LAMB1; LAMC1; LAMA2; HSPG2; LAMA4; LAMA5; LAMB2;
IB	7	18	2.34899	25.1161	5.50061e-09	5.33559e-06	6.91265e-07	4.09703e-06	CYR61; IGFBP3; IGFBP4; IGFBP5; CTGF; IGFBP7; HTRA1;
COLFI	6	11	2.01342	35.2238	5.70115e-09	5.53012e-06	6.91265e-07	4.09703e-06	COL1A1; COL3A1; COL5A2; COL1A2; COL5A1; COL5A3;
EGF_like	12	87	4.02685	8.90682	9.67965e-09	9.38926e-06	1.04325e-06	6.1832e-06	MEGF6; ITGBL1; LTBP3; FBLN5; AGRN; SLIT3; EFEMP2; LAMC1; LAMA2; HSPG2; EFEMP1; LAMA5;
LamG	9	44	3.02013	13.2106	2.01288e-08	1.9525e-05	1.9525e-06	1.15722e-05	COL18A1; AGRN; SLIT3; COL5A1; LAMA2; HSPG2; LAMA4; LAMA5; COL5A3;
VWC	8	38	2.68456	13.5983	9.88861e-08	9.59195e-05	8.71996e-06	5.16819e-05	CYR61; COL1A1; COL3A1; COL5A2; THBS1; CTGF; THBS2; PXDN;
TY	6	17	2.01342	22.7992	1.41193e-07	0.000136957	1.14131e-05	6.76437e-05	SPOCK1; NID1; IGFBP3; IGFBP4; IGFBP5; NID2;
ANX	5	13	1.67785	24.849	1.00458e-06	0.000974441	7.4957e-05	0.00044426	ANXA1; ANXA6; ANXA5; ANXA3; ANXA2;
14_3_3	4	7	1.34228	36.9126	1.90697e-06	0.00184976	0.000123317	0.000730884	YWHAZ; YWHAG; YWHAE; YWHAH;
LamB	4	7	1.34228	36.9126	1.90697e-06	0.00184976	0.000123317	0.000730884	LAMC1; LAMA2; HSPG2; LAMA5;
LamNT	5	16	1.67785	20.1927	3.28159e-06	0.00318314	0.000198946	0.00117913	LAMB1; LAMC1; LAMA2; LAMA5; LAMB2;
KAZAL	7	47	2.34899	9.62225	7.39681e-06	0.00717491	0.000422054	0.00250145	SPOCK1; AGRN; SPARC; FST; FSTL1; IGFBP7; HTRA1;
FOLN	4	11	1.34228	23.502	1.7118e-05	0.0166044	0.000922469	0.00546734	AGRN; SPARC; FST; FSTL1;
Tubulin_C	5	22	1.67785	14.6881	1.83299e-05	0.01778	0.000935792	0.0055463	TUBA1B; TUBB; TUBB2A; TUBA1A; TUBB3;
CCP	7	55	2.34899	8.2229	2.14698e-05	0.0208257	0.00104129	0.00617156	CFB; C7; SRPX; SVEP1; CFH; VCAN; PAPPA;
Tubulin	5	23	1.67785	14.0498	2.31258e-05	0.022432	0.00106819	0.00633102	TUBA1B; TUBB; TUBB2A; TUBA1A; TUBB3;
VWA	8	84	2.68456	6.15248	4.7581e-05	0.0461536	0.00209789	0.0124339	CFB; SVEP1; COL12A1; COL6A1; COL6A2; COL6A3; COL14A1; MATN2;
CH	7	66	2.34899	6.85262	7.12563e-05	0.0691186	0.00300516	0.0178111	ACTN4; FLNB; FLNA; FLNC; PLEC; SPTBN1; IQGAP1;
KU	4	17	1.34228	15.2121	0.000114707	0.111265	0.00463606	0.0274773	APP; TFPI; COL6A3; TFPI2;
SPEC	5	32	1.67785	10.0995	0.000123465	0.119761	0.00479043	0.0283922	ACTN4; SPTAN1; PLEC; SPTBN1; DSP;
SERPIN	5	35	1.67785	9.23409	0.000191616	0.185867	0.00714874	0.0423695	SERPINA3; SERPINF1; SERPINE1; SERPINA5; SERPINE2;
IG_FLMN	3	10	1.00671	19.4035	0.00040782	0.395585	0.0144961	0.0859161	FLNB; FLNA; FLNC;
EFh	9	144	3.02013	4.03721	0.000418443	0.40589	0.0144961	0.0859161	MYL12A; ACTN4; MYL6; SPTAN1; CALM1; CALM2; CALM3; FSTL1; CALML5;
TSP1	6	64	2.01342	6.05864	0.000464389	0.450458	0.015533	0.092062	C7; CYR61; THBS1; CTGF; THBS2; ADAMTS12;
G2F	2	3	0.671141	43.0902	0.000710686	0.689366	0.0229789	0.136192	NID1; NID2;
LRRNT	7	99	2.34899	4.56865	0.000882729	0.856247	0.0276209	0.163705	DCN; BGN; LUM; VASN; SLIT3; PXDN; PODN;
ZnMc	4	29	1.34228	8.9196	0.00098884	0.959175	0.0299742	0.177653	MMP2; BMP1; MMP14; MMP19;
NTR	2	4	0.671141	32.3445	0.0014068	1	0.0401353	0.237876	TIMP2; TIMP1;
FIMAC	2	4	0.671141	32.3445	0.0014068	1	0.0401353	0.237876	C7; AGRN;
DZF	2	5	0.671141	25.8885	0.00232067	1	0.0625292	0.370601	ILF2; ILF3;
NIDO	2	5	0.671141	25.8885	0.00232067	1	0.0625292	0.370601	NID1; NID2;
HATPase_c	3	18	1.00671	10.7845	0.00252977	1	0.0663211	0.393076	HSP90AA1; HSP90AB1; HSP90B1;
FN3	9	187	3.02013	3.10891	0.00262516	1	0.0670107	0.397162	FLNC; FNDC1; VASN; NEO1; COL12A1; FN1; COL6A3; COL14A1; ABI3BP;
C4	2	6	0.671141	21.5809	0.00344542	1	0.079778	0.472833	COL4A1; COL4A2;
PLEC	2	6	0.671141	21.5809	0.00344542	1	0.079778	0.472833	PLEC; DSP;
efhand_Ca_insen	2	6	0.671141	21.5809	0.00344542	1	0.079778	0.472833	ACTN4; SPTAN1;
FA58C	3	20	1.00671	9.70662	0.00345431	1	0.079778	0.472833	NRP1; EDIL3; AEBP1;
CT	3	21	1.00671	9.24462	0.00398424	1	0.0898771	0.532689	CYR61; SLIT3; CTGF;
HX	3	23	1.00671	8.44109	0.00518562	1	0.114319	0.677554	MMP2; MMP14; MMP19;
SR	3	26	1.00671	7.46749	0.00735727	1	0.15859	0.93994	SSC5D; LGALS3BP; LOXL2;
B41	4	51	1.34228	5.07268	0.00797451	1	0.168158	0.99665	TLN1; EZR; MSN; RDX;
FERM_C	3	27	1.00671	7.19102	0.00818335	1	0.16889	1	EZR; MSN; RDX;
FBG	3	29	1.00671	6.69526	0.0099933	1	0.201948	1	ITLN1; ANGPTL4; ANGPT1;
RAN	1	1	0.33557	64.5281	0.0154966	1	0.289072	1	RAN;
HTH_XRE	1	1	0.33557	64.5281	0.0154966	1	0.289072	1	EDF1;
GRAN	1	1	0.33557	64.5281	0.0154966	1	0.289072	1	GRN;
Cpn10	1	1	0.33557	64.5281	0.0154966	1	0.289072	1	HSPE1;
Pept_C1	2	13	0.671141	9.96936	0.0166788	1	0.305253	1	CTSV; CTSB;
LRR_TYP	6	132	2.01342	2.93776	0.0170032	1	0.305428	1	DCN; LUM; VASN; SLIT3; PXDN; PODN;
FN2	2	14	0.671141	9.25777	0.0192616	1	0.327786	1	MMP2; FN1;
LINK	2	14	0.671141	9.25777	0.0192616	1	0.327786	1	VCAN; HAPLN1;
SEA	2	14	0.671141	9.25777	0.0192616	1	0.327786	1	AGRN; HSPG2;
LY	2	15	0.671141	8.641	0.0220004	1	0.367937	1	NID1; NID2;
C345C	2	17	0.671141	7.62501	0.0279238	1	0.459086	1	PCOLCE; C3;
CLb	1	2	0.33557	32.4246	0.0307539	1	0.466114	1	CLU;
CLa	1	2	0.33557	32.4246	0.0307539	1	0.466114	1	CLU;
Gp_dh_N	1	2	0.33557	32.4246	0.0307539	1	0.466114	1	GAPDH;
eRF1_1	1	2	0.33557	32.4246	0.0307539	1	0.466114	1	ETF1;
CDC48_2	1	2	0.33557	32.4246	0.0307539	1	0.466114	1	NSF;
CUB	3	49	1.00671	3.96306	0.0402317	1	0.60038	1	NRP1; BMP1; PCOLCE;
A4_EXTRA	1	3	0.33557	21.6523	0.0457755	1	0.616698	1	APP;
CDC48_N	1	3	0.33557	21.6523	0.0457755	1	0.616698	1	NSF;
CLH	1	3	0.33557	21.6523	0.0457755	1	0.616698	1	CLTC;
SAPA	1	3	0.33557	21.6523	0.0457755	1	0.616698	1	PSAP;
PLP	1	3	0.33557	21.6523	0.0457755	1	0.616698	1	PLP1;
END	1	3	0.33557	21.6523	0.0457755	1	0.616698	1	EDN1;
LamGL	1	3	0.33557	21.6523	0.0457755	1	0.616698	1	PAPPA;
FN1	1	4	0.33557	16.2527	0.0605651	1	0.743647	1	FN1;
Matrilin_ccoil	1	4	0.33557	16.2527	0.0605651	1	0.743647	1	MATN2;
FAS1	1	4	0.33557	16.2527	0.0605651	1	0.743647	1	TGFBI;
Enolase_N	1	4	0.33557	16.2527	0.0605651	1	0.743647	1	ENO1;
Enolase_C	1	4	0.33557	16.2527	0.0605651	1	0.743647	1	ENO1;
ILWEQ	1	4	0.33557	16.2527	0.0605651	1	0.743647	1	TLN1;
EFG_IV	1	4	0.33557	16.2527	0.0605651	1	0.743647	1	EEF2;
AT_hook	2	28	0.671141	4.63054	0.0694894	1	0.832157	1	HMGA2; HMGA1;
C1Q	2	28	0.671141	4.63054	0.0694894	1	0.832157	1	COL8A1; EMILIN1;
LRR	7	233	2.34899	1.9413	0.0714011	1	0.844623	1	DCN; BGN; LUM; VASN; SLIT3; PXDN; PODN;
WHEP-TRS	1	5	0.33557	13.0087	0.0751261	1	0.87798	1	HARS;
GED	1	6	0.33557	10.8442	0.0894623	1	1	1	DNM1L;
SapB	1	6	0.33557	10.8442	0.0894623	1	1	1	PSAP;
EFG_C	1	6	0.33557	10.8442	0.0894623	1	1	1	EEF2;
Cadherin_pro	1	7	0.33557	9.2972	0.103577	1	1	1	DSC1;
PTX	1	7	0.33557	9.2972	0.103577	1	1	1	PTX3;
DYNc	1	7	0.33557	9.2972	0.103577	1	1	1	DNM1L;
NL	1	7	0.33557	9.2972	0.103577	1	1	1	PAPPA;
Inhibitor_I29	1	7	0.33557	9.2972	0.103577	1	1	1	CTSV;
ANATO	1	7	0.33557	9.2972	0.103577	1	1	1	C3;
TGFB	2	38	0.671141	3.4123	0.117048	1	1	1	TGFB2; GDF15;
DUF1899	1	8	0.33557	8.1365	0.117474	1	1	1	CORO1C;
DUF1900	1	8	0.33557	8.1365	0.117474	1	1	1	CORO1C;
GEL	1	8	0.33557	8.1365	0.117474	1	1	1	GSN;
Transket_pyr	1	8	0.33557	8.1365	0.117474	1	1	1	TKT;
KH	2	40	0.671141	3.24173	0.127342	1	1	1	RPS3; HNRNPK;
CSP	1	9	0.33557	7.23345	0.131155	1	1	1	YBX1;
RNAse_Pc	1	9	0.33557	7.23345	0.131155	1	1	1	RNASE4;
A2M_N_2	1	9	0.33557	7.23345	0.131155	1	1	1	C3;
A2M	1	9	0.33557	7.23345	0.131155	1	1	1	C3;
A2M_recep	1	9	0.33557	7.23345	0.131155	1	1	1	C3;
SCY	2	44	0.671141	2.94709	0.148519	1	1	1	CXCL1; CXCL12;
IlGF	1	11	0.33557	5.91947	0.157888	1	1	1	IGF2;
LRRCT	3	90	1.00671	2.15787	0.163718	1	1	1	VASN; SLIT3; PXDN;
LDLa	2	47	0.671141	2.75902	0.164831	1	1	1	C7; HSPG2;
MACPF	1	12	0.33557	5.42659	0.170946	1	1	1	C7;
H15	1	13	0.33557	5.00948	0.183801	1	1	1	HIST1H1C;
OLF	1	13	0.33557	5.00948	0.183801	1	1	1	OLFML3;
IRS	1	14	0.33557	4.65192	0.196458	1	1	1	TLN1;
RasGAP	1	15	0.33557	4.342	0.208919	1	1	1	IQGAP1;
Gal-bind_lectin	1	16	0.33557	4.07079	0.221188	1	1	1	LGALS1;
GLECT	1	16	0.33557	4.07079	0.221188	1	1	1	LGALS1;
P4Hc	1	16	0.33557	4.07079	0.221188	1	1	1	PLOD1;
WAP	1	16	0.33557	4.07079	0.221188	1	1	1	SLPI;
IGc2	5	211	1.67785	1.53209	0.230128	1	1	1	NEO1; ICAM5; HSPG2; PXDN; NRG1;
MAM	1	17	0.33557	3.83147	0.233267	1	1	1	NRP1;
CY	1	17	0.33557	3.83147	0.233267	1	1	1	CST3;
RRM_2	1	17	0.33557	3.83147	0.233267	1	1	1	SYNCRIP;
Cation_ATPase_N	1	18	0.33557	3.61873	0.245159	1	1	1	ATP1A3;
H3	1	18	0.33557	3.61873	0.245159	1	1	1	H3F3C;
FRI	1	19	0.33557	3.42837	0.256868	1	1	1	COL18A1;
CA	3	114	1.00671	1.70362	0.259763	1	1	1	CLSTN1; CLSTN2; DSC1;
DSRM	1	20	0.33557	3.25704	0.268395	1	1	1	ILF3;
IGv	1	20	0.33557	3.25704	0.268395	1	1	1	HAPLN1;
Zn_pept	1	21	0.33557	3.10202	0.279744	1	1	1	AEBP1;
ARF	1	21	0.33557	3.10202	0.279744	1	1	1	ARF5;
H2B	1	21	0.33557	3.10202	0.279744	1	1	1	HIST1H2BL;
H2A	1	27	0.33557	2.41293	0.344248	1	1	1	HIST1H2AJ;
Sema	1	30	0.33557	2.17172	0.374307	1	1	1	SEMA3F;
IQ	2	84	0.671141	1.54388	0.37484	1	1	1	MYH9; IQGAP1;
ACTIN	1	31	0.33557	2.10169	0.384018	1	1	1	ACTG1;
CLECT	2	86	0.671141	1.50798	0.385884	1	1	1	CLEC3B; VCAN;
IG	6	340	2.01342	1.14059	0.431862	1	1	1	PDGFRL; NEO1; ICAM5; VCAN; IGFBP7; SEMA3F;
MYSc	1	38	0.33557	1.71464	0.447918	1	1	1	MYH9;
RRM	4	221	1.34228	1.1708	0.448287	1	1	1	SYNCRIP; HNRNPC; NCL; RBMX;
coiled coil region	47	2968	15.7718	1.02205	0.460291	1	1	1	SSC5D; LMNA; APP; HNRNPC; HSPA5; HARS; PDIA4; MYH9; MAP1B; NUCB1; AIMP1; PLEC; DKK3; TMA7; TLN1; CLSTN1; TUBB; HSP90AA1; LAMB1; THBS1; HSP90AB1; VIM; LAMC1; HSPA8; EZR; LAMA2; PTX3; MSN; RDX; TPM4; FSTL1; TUBB2A; LAMA4; CCDC80; ANGPTL4; OLFML3; EMILIN1; LAMA5; HSPD1; HSP90B1; DSP; IQGAP1; LAMB2; TUBB3; ANGPT1; PODN; CCDC124;
ZnF_C2HC	1	42	0.33557	1.55138	0.481419	1	1	1	CNBP;
PSI	1	44	0.33557	1.48088	0.497402	1	1	1	SEMA3F;
Tryp_SPc	2	115	0.671141	1.12774	0.534347	1	1	1	CFB; PRSS23;
WW	1	49	0.33557	1.3298	0.535244	1	1	1	IQGAP1;
BRLZ	1	52	0.33557	1.25309	0.556572	1	1	1	ATF6B;
BACK	1	61	0.33557	1.06824	0.614878	1	1	1	LGALS3BP;
AAA	2	145	0.671141	0.894431	0.660169	1	1	1	ATP5B; NSF;
WD40	3	269	1.00671	0.722016	0.789888	1	1	1	WDR1; GNB2L1; CORO1C;
IG_like	1	128	0.33557	0.509127	0.865445	1	1	1	ICAM5;
C2	1	138	0.33557	0.472236	0.885026	1	1	1	SYT1;
PDZ	1	150	0.33557	0.43446	0.904811	1	1	1	HTRA1;
BTB	1	179	0.33557	0.364077	0.939719	1	1	1	KCTD12;
SH3	1	216	0.33557	0.301715	0.96638	1	1	1	SPTAN1;
PH	1	278	0.33557	0.234428	0.987394	1	1	1	SPTBN1;
S_TKc	1	307	0.33557	0.212284	0.992042	1	1	1	CAMK2A;
transmembrane domain	20	4771	6.71141	0.270636	1	1	1	1	NRP1; APP; PPIB; MGAT1; MMP14; MOGAT2; VASN; NEO1; GLG1; ICAM5; QSOX1; CLSTN1; SLC25A6; ATP1A3; PLP1; CLSTN2; PRSS23; SYT1; NRG1; DSC1;

## Sheet: Site of expression
Analysis: Site of expression
Name of dataset: Low and Medium cation
Number of genes in the dataset: 298
Number of genes in the dataset (which are available in Site of expression database) :298
Number of genes in background: 19230
Is analysis quantitative: No
						Corrected p-values
Site of expression	No. of genes in the dataset	No.of genes in the background dataset	Percentage of genes	Fold enrichment	P-value (Hypergeometric test)	Bonferroni method	BH method	Q-value (Storey-Tibshirani method)
H460	162	736	54.3624	14.2039	2.98614e-152	2.53224e-149	2.53224e-149	8.38369e-149	NRP1; MYL12A; ACTN4; SYNCRIP; FLNB; STC2; ITGBL1; CST3; LMNA; SLPI; ANXA1; APP; GSN; NPM1; CTSD; PSAP; CTSB; HNRNPC; ANXA5; RPSA; CXCL1; LGALS1; CLU; HSPA5; HARS; BMP1; EEF2; PDIA4; TIMP2; NCL; FLNA; PPIB; RPS3; APEX1; GRN; TKT; PDIA3; MYH9; RBMX; MAP1B; THBS3; CCT8; LUM; STC1; MANF; TPI1; MYL6; TGFB2; HNRNPK; CNBP; RPL10A; YWHAZ; RPS21; GNB2L1; ACTG1; TUBA1B; SRPX; BASP1; CLTC; FKBP3; NUCB1; LGA…
PC3	189	1294	63.4228	9.42531	2.84703e-147	2.41428e-144	1.20714e-144	3.99657e-144	NRP1; MYL12A; ACTN4; SYNCRIP; CTSV; WDR1; MEGF6; FLNB; STC2; ITGBL1; CFB; CST3; LMNA; SLPI; ANXA1; APP; NPM1; CTSD; DCN; PSAP; CTSB; ANXA5; RPSA; CXCL1; LGALS1; CLU; HSPA5; ANXA3; BMP1; EEF2; PDIA4; TIMP2; NCL; FLNA; PPIB; RPS3; APEX1; MAP4; GRN; TKT; PDIA3; MYH9; COL18A1; RPS5; RPS10; MAP1B; CCT8; MANF; TPI1; MYL6; RPS3A; TGFB2; HNRNPK; CNBP; RPL10A; YWHAZ; RPS21; GNB2L1; ACTG1; BASP1; SERF2; CL…
HTB75	187	1277	62.7517	9.44973	1.65352e-145	1.40219e-142	4.67395e-143	1.54744e-142	NRP1; MYL12A; ACTN4; SYNCRIP; CTSV; WDR1; FLNB; STC2; CFB; CST3; LMNA; SLPI; ANXA1; APP; GSN; NPM1; CTSD; PSAP; CTSB; HNRNPC; ANXA6; ANXA5; RPSA; CXCL1; LGALS1; CLU; HSPA5; HARS; ANXA3; BMP1; EEF2; PDIA4; TIMP2; NCL; FLNA; PPIB; RPS3; APEX1; MAP4; GRN; TKT; PDIA3; MYH9; RBMX; COL18A1; RPL5; RPS5; RPS10; MAP1B; CCT8; STC1; MFAP2; MANF; TPI1; MYL6; RPS3A; HNRNPK; CNBP; RPS25; RPL10A; YWHAZ; RPS21; …
TOV21G	167	904	56.0403	11.9211	4.46794e-144	3.78881e-141	9.47202e-142	3.13598e-141	NRP1; ACTN4; SYNCRIP; CTSV; WDR1; FLNB; STC2; CST3; LMNA; ANXA1; APP; GSN; NPM1; CTSD; PSAP; CTSB; HNRNPC; ANXA5; RPSA; CXCL1; LGALS1; CLU; HSPA5; HARS; ANXA3; BMP1; EEF2; TIMP2; NCL; FLNA; PPIB; RPS3; MGAT1; APEX1; GRN; TKT; PDIA3; MYH9; SERPINF1; RBMX; COL18A1; RPL5; RPS5; RPS10; CCT8; MFAP2; MYL6; RPS3A; HNRNPK; CNBP; RPL10A; YWHAZ; RPS21; GNB2L1; ACTG1; TUBA1B; BASP1; CLTC; FKBP3; LGALS3BP; A…
Preadipocytes	138	510	46.3087	17.4615	2.73003e-140	2.31507e-137	4.63013e-138	1.53293e-137	MYL12A; ACTN4; FLNB; CST3; LMNA; ANXA1; GSN; S100A6; NPM1; CTSD; DCN; PSAP; CTSB; ANXA6; MMP2; ANXA5; RPSA; CXCL1; LGALS1; C7; CLU; HSPA5; EEF2; PDIA4; TIMP2; NCL; FLNA; BGN; PPIB; RPS3; MAP4; TKT; PDIA3; MYH9; SERPINF1; COL18A1; LUM; ARPC4; TPI1; MYL6; RPS3A; RPL10A; YWHAZ; GNB2L1; ACTG1; SRPX; BASP1; CLTC; NUCB1; LGALS3BP; SPOCK1; FLNC; PLEC; VASN; MMP19; COL12A1; FBLN5; QSOX1; CLSTN1; C3; TIMP…
Amniotic fluid	140	566	46.9799	15.9619	1.91198e-136	1.62136e-133	2.70226e-134	8.94659e-134	SSC5D; NRP1; MYL12A; ACTN4; FLNB; CFB; SERPINA3; CST3; ANXA1; APP; CLEC3B; GSN; CTSD; DCN; PSAP; MMP2; ANXA5; C7; CLU; HSPA5; ANXA3; TIMP2; FLNA; BGN; MGAT1; PDIA3; SERPINF1; LUM; MFAP2; TPI1; YWHAZ; ACTG1; TUBA1B; SRPX; BASP1; NUCB1; COL16A1; LGALS3BP; PCOLCE; ECM1; SVEP1; VASN; TXNDC5; NEO1; MMP19; COL12A1; DKK3; FBLN5; TLN1; QSOX1; AGRN; HIST1H2BL; CLSTN1; EFEMP2; C3; TIMP1; IGF2; COL1A1; COL3…
H23	161	896	54.0268	11.5955	7.24266e-136	6.14178e-133	8.77397e-134	2.90487e-133	MYL12A; ACTN4; SYNCRIP; CTSV; WDR1; FLNB; CST3; LMNA; ANXA1; APP; GSN; NPM1; CTSD; PSAP; CTSB; HNRNPC; ANXA5; RPSA; CXCL1; LGALS1; CLU; HSPA5; HARS; EEF2; PDIA4; TIMP2; NCL; FLNA; BGN; PPIB; RPS3; APEX1; GRN; TKT; PDIA3; MYH9; RBMX; RPL5; RPS5; RPS10; THBS3; CCT8; STC1; MFAP2; MANF; ARPC4; TPI1; RPS3A; TGFB2; HNRNPK; CNBP; RPL10A; YWHAZ; GNB2L1; TUBA1B; BASP1; CLTC; FKBP3; NUCB1; LGALS3BP; SPOCK1…
Aspc1	131	483	43.9597	17.5024	1.63802e-132	1.38904e-129	1.7363e-130	5.74849e-130	ACTN4; SYNCRIP; WDR1; FLNB; CFB; CST3; LMNA; ANXA1; APP; GSN; NPM1; CTSD; PSAP; CTSB; ANXA5; RPSA; CLU; HSPA5; HARS; ANXA3; EEF2; PDIA4; TIMP2; NCL; FLNA; PPIB; RPS3; APEX1; TKT; PDIA3; MYH9; RBMX; COL18A1; CCT8; LUM; MANF; ARPC4; TPI1; MYL6; RPS3A; HNRNPK; RPL10A; YWHAZ; GNB2L1; TUBA1B; CLTC; NUCB1; LGALS3BP; ILF2; ILF3; SPTAN1; PLEC; ECM1; FSCN1; NEO1; GLG1; CORO1C; PA2G4; TLN1; QSOX1; AGRN; CY…
Cerebrospinal fluid	163	1059	54.698	9.9326	2.19111e-126	1.85806e-123	2.06451e-124	6.83514e-124	NRP1; ACTN4; CFB; SERPINA3; CST3; LMNA; ANXA1; APP; CLEC3B; GSN; CTSD; DCN; PSAP; CTSB; ANXA6; MMP2; ANXA5; LGALS1; C7; CLU; HSPA5; TIMP2; FLNA; BGN; PPIB; MGAT1; GRN; TKT; PDIA3; SERPINF1; COL18A1; RPS5; LUM; ARPC4; TPI1; MYL6; YWHAZ; ACTG1; TUBA1B; SRPX; NUCB1; LGALS3BP; SPOCK1; MFAP5; PCOLCE; PLEC; ECM1; SVEP1; VASN; NEO1; KCTD12; COL12A1; DKK3; FBLN5; ICAM5; CAMK2A; TLN1; QSOX1; AGRN; CLSTN1;…
TOV112D	173	1276	58.0537	8.74915	4.73158e-126	4.01238e-123	4.01238e-124	1.32841e-123	NRP1; MYL12A; ACTN4; SYNCRIP; WDR1; FLNB; STC2; CFB; CST3; LMNA; ANXA1; APP; GSN; NPM1; CTSD; PSAP; CTSB; HNRNPC; ANXA5; RPSA; CXCL1; LGALS1; CLU; HSPA5; ANXA3; BMP1; EEF2; PDIA4; TIMP2; NCL; FLNA; BGN; PPIB; RPS3; MGAT1; APEX1; MAP4; GRN; TKT; PDIA3; SERPINF1; RBMX; COL18A1; RPL5; RPS5; RPS10; THBS3; CCT8; MANF; RPS3A; TGFB2; HNRNPK; CNBP; RPS25; RPL10A; YWHAZ; RPS21; GNB2L1; ACTG1; TUBA1B; BASP…
CRC	257	4247	86.2416	3.90495	1.6672e-125	1.41379e-122	1.28526e-123	4.25521e-123	SSC5D; NRP1; MYL12A; ACTN4; SYNCRIP; EDF1; CTSV; WDR1; FLNB; STC2; ITGBL1; CFB; SERPINA3; CST3; LMNA; SLPI; ANXA1; APP; CLEC3B; GSN; S100A6; NPM1; CTSD; DCN; PSAP; CTSB; HNRNPC; ANXA6; MMP2; ANXA5; RPSA; CXCL1; LGALS1; CLU; HSPA5; HARS; ANXA3; BMP1; EEF2; PDIA4; TIMP2; NCL; FLNA; BGN; PPIB; RPS3; APEX1; MAP4; GRN; TKT; PDIA3; MYH9; SERPINF1; RBMX; COL18A1; RPL5; RPS5; RPS10; MAP1B; THBS3; MMP14; …
MDA468	144	760	48.3221	12.2271	9.89173e-123	8.38818e-120	6.99015e-121	2.31428e-120	MYL12A; ACTN4; SYNCRIP; CTSV; WDR1; FLNB; STC2; CFB; SERPINA3; LMNA; SLPI; ANXA1; APP; GSN; S100A6; NPM1; CTSD; PSAP; CTSB; HNRNPC; ANXA5; RPSA; CXCL1; LGALS1; CLU; HSPA5; ANXA3; EEF2; PDIA4; TIMP2; NCL; FLNA; PPIB; RPS3; APEX1; TKT; PDIA3; MYH9; RBMX; RPL5; CCT8; STC1; MYL6; RPS3A; TGFB2; HNRNPK; RPS25; RPL10A; YWHAZ; RPS21; GNB2L1; ACTG1; CLTC; FKBP3; NUCB1; LGALS3BP; AIMP1; ILF2; ILF3; PLEC; F…
H358	178	1489	59.7315	7.71428	1.0052e-120	8.5241e-118	6.34791e-119	2.10165e-118	NRP1; MYL12A; ACTN4; SYNCRIP; EDF1; CTSV; WDR1; FLNB; STC2; CST3; LMNA; ANXA1; APP; GSN; S100A6; NPM1; CTSD; PSAP; CTSB; HNRNPC; ANXA5; RPSA; LGALS1; CLU; HSPA5; HARS; ANXA3; BMP1; EEF2; PDIA4; TIMP2; NCL; FLNA; PPIB; RPS3; MGAT1; APEX1; MAP4; GRN; TKT; PDIA3; MYH9; RBMX; COL18A1; RPL5; RPS5; RPS10; CCT8; MFAP2; MANF; ARPC4; TPI1; MYL6; RPS3A; TGFB2; HNRNPK; ETF1; CNBP; RPS25; RPS28; RPL10A; YWHA…
PT45	113	361	37.9195	20.1998	1.048e-120	8.88707e-118	6.34791e-119	2.10165e-118	NRP1; ACTN4; SYNCRIP; FLNB; CST3; LMNA; ANXA1; APP; GSN; NPM1; CTSD; PSAP; CTSB; HNRNPC; ANXA5; LGALS1; CLU; HSPA5; HARS; ANXA3; EEF2; PDIA4; TIMP2; NCL; FLNA; PPIB; APEX1; TKT; PDIA3; MYH9; RBMX; COL18A1; CCT8; TPI1; MYL6; TGFB2; HNRNPK; YWHAZ; TUBA1B; FKBP3; NUCB1; LGALS3BP; ILF2; ILF3; SPTAN1; PLEC; ECM1; TXNDC5; DTD1; PA2G4; LOXL2; QSOX1; AGRN; CYR61; EDIL3; CLSTN1; TIMP1; FN1; ALDOA; GAPDH; …
MiaPaCa2	104	289	34.8993	23.2226	7.44258e-118	6.31131e-115	4.20754e-116	1.39302e-115	ACTN4; SYNCRIP; SERPINA3; CST3; LMNA; ANXA1; APP; GSN; NPM1; CTSD; PSAP; CTSB; HNRNPC; ANXA5; RPSA; LGALS1; C7; CLU; HSPA5; HARS; EEF2; PDIA4; TIMP2; NCL; FLNA; PPIB; APEX1; TKT; PDIA3; MYH9; SERPINF1; RBMX; COL18A1; CCT8; MANF; ARPC4; TPI1; MYL6; TGFB2; HNRNPK; RPL10A; YWHAZ; TUBA1B; FKBP3; NUCB1; LGALS3BP; ILF2; ILF3; SPTAN1; ECM1; TXNDC5; ICAM5; PA2G4; LOXL2; QSOX1; AGRN; CYR61; CLSTN1; TIMP1;…
MDA231	108	336	36.2416	20.7425	2.09786e-116	1.77899e-113	1.11187e-114	3.68115e-114	NRP1; MYL12A; ACTN4; WDR1; FLNB; CST3; LMNA; APP; NPM1; CTSD; PSAP; CTSB; LGALS1; HSPA5; EEF2; TIMP2; NCL; FLNA; PPIB; APEX1; GRN; TKT; PDIA3; MYH9; RBMX; CCT8; ARPC4; TPI1; MYL6; HNRNPK; YWHAZ; ACTG1; TUBA1B; SRPX; CLTC; NUCB1; LGALS3BP; SPTAN1; FLNC; PLEC; ECM1; VASN; TXNDC5; GLG1; LOXL2; QSOX1; CYR61; HIST1H2BL; CLSTN1; TIMP1; FN1; ALDOA; GAPDH; SERPINE1; ENO1; TUBB; HSP90AA1; LAMB1; HSP90AB1;…
Panc1	107	346	35.906	19.9565	3.76171e-113	3.18993e-110	1.87643e-111	6.21244e-111	ACTN4; FLNB; CST3; LMNA; ANXA1; APP; GSN; S100A6; NPM1; PSAP; HNRNPC; MMP2; ANXA5; RPSA; LGALS1; CLU; HSPA5; HARS; EEF2; PDIA4; NCL; FLNA; PPIB; RPS3; APEX1; MAP4; TKT; PDIA3; MYH9; COL18A1; CCT8; MANF; TPI1; MYL6; TGFB2; HNRNPK; RPS28; RPL10A; YWHAZ; TUBA1B; CLTC; FKBP3; NUCB1; LGALS3BP; SPTAN1; FLNC; PLEC; FSCN1; VASN; DKK3; CORO1C; PA2G4; TLN1; QSOX1; AGRN; CYR61; CLSTN1; TIMP1; ALDOA; GAPDH; …
HPDE6	113	414	37.9195	17.6139	5.45236e-113	4.6236e-110	2.56867e-111	8.50428e-111	ACTN4; SYNCRIP; CTSV; FLNB; STC2; CFB; SERPINA3; CST3; LMNA; SLPI; ANXA1; APP; GSN; NPM1; CTSD; PSAP; CTSB; HNRNPC; ANXA5; RPSA; CLU; HSPA5; HARS; ANXA3; EEF2; PDIA4; TIMP2; NCL; FLNA; PPIB; APEX1; GRN; TKT; PDIA3; RBMX; CCT8; MANF; TPI1; MYL6; HNRNPK; RPL10A; YWHAZ; GNB2L1; TUBA1B; FKBP3; NUCB1; LGALS3BP; ILF2; SPTAN1; FLNC; PLEC; FSCN1; VASN; TXNDC5; DTD1; KCTD12; DKK3; PA2G4; TLN1; QSOX1; AGRN…
MCF10A	131	661	43.9597	12.7893	6.72446e-113	5.70234e-110	3.00123e-111	9.93642e-111	MYL12A; ACTN4; SYNCRIP; EDF1; FLNB; STC2; CST3; LMNA; SLPI; ANXA1; APP; GSN; S100A6; NPM1; CTSD; DCN; PSAP; CTSB; HNRNPC; MMP2; RPSA; CXCL1; LGALS1; CLU; HSPA5; EEF2; TIMP2; NCL; FLNA; RPS3; MAP4; GRN; TKT; PDIA3; MYH9; RBMX; RPS10; MYL6; HNRNPK; CNBP; RPS25; RPS28; YWHAZ; RPS21; GNB2L1; ACTG1; BASP1; CLTC; FKBP3; NUCB1; LGALS3BP; SPOCK1; AIMP1; ILF2; ILF3; PLEC; FSCN1; PA2G4; TLN1; QSOX1; CLSTN1…
RMUG	115	499	38.5906	14.8722	8.91577e-106	7.56057e-103	3.78029e-104	1.25157e-103	MYL12A; ACTN4; SYNCRIP; CTSV; FLNB; STC2; CST3; LMNA; SLPI; ANXA1; APP; GSN; NPM1; CTSD; PSAP; CTSB; HNRNPC; ANXA5; RPSA; CLU; HSPA5; BMP1; EEF2; PDIA4; TIMP2; NCL; FLNA; PPIB; APEX1; GRN; TKT; PDIA3; MYH9; RBMX; ARPC4; TPI1; HNRNPK; YWHAZ; ACTG1; TUBA1B; CLTC; NUCB1; LGALS3BP; SPOCK1; ILF2; ILF3; MFAP5; SPTAN1; PLEC; ECM1; VASN; TXNDC5; COL12A1; QSOX1; AGRN; HIST1H2BL; CLSTN1; TIMP1; FN1; ALDOA;…
H520	131	843	43.9597	10.0281	2.11158e-98	1.79062e-95	8.52676e-97	2.82302e-96	ACTN4; SYNCRIP; WDR1; STC2; CST3; LMNA; APP; GSN; NPM1; CTSD; PSAP; HNRNPC; MMP2; ANXA5; RPSA; LGALS1; HSPA5; HARS; EEF2; PDIA4; TIMP2; NCL; FLNA; PPIB; RPS3; APEX1; MAP4; TKT; PDIA3; MYH9; SERPINF1; RBMX; RPS5; RPS10; MAP1B; CCT8; MFAP2; TPI1; MYL6; TGFB2; HNRNPK; CNBP; RPL10A; YWHAZ; RPS21; GNB2L1; TUBA1B; CLTC; FKBP3; NUCB1; LGALS3BP; SPOCK1; AIMP1; ILF2; ILF3; SPTAN1; FSCN1; NEO1; GLG1; LTBP3…
MCF7	94	317	31.5436	19.1359	1.45381e-96	1.23283e-93	5.60378e-95	1.85529e-94	NRP1; ACTN4; FLNB; STC2; CST3; LMNA; APP; NPM1; CTSD; PSAP; HNRNPC; HSPA5; EEF2; PDIA4; NCL; FLNA; PPIB; TKT; PDIA3; RBMX; RPL5; CCT8; STC1; TPI1; MYL6; HNRNPK; YWHAZ; ACTG1; TUBA1B; BASP1; CLTC; FKBP3; NUCB1; LGALS3BP; SPTAN1; PLEC; VASN; NEO1; GLG1; PA2G4; QSOX1; HIST1H2BL; CLSTN1; TIMP1; FN1; ALDOA; GAPDH; SERPINA5; ENO1; TUBB; HSP90AA1; HSP90AB1; LAMC1; HSPA8; PKM; EZR; IGFBP4; IGFBP5; MDH2; …
ES2	216	3527	72.4832	3.95199	3.70659e-94	3.14319e-91	1.3666e-92	4.52452e-92	NRP1; MYL12A; ACTN4; SYNCRIP; EDF1; WDR1; FLNB; STC2; SERPINA3; CST3; LMNA; ANXA1; APP; GSN; S100A6; NPM1; CTSD; PSAP; CTSB; HNRNPC; ANXA6; MMP2; ANXA5; RPSA; CXCL1; LGALS1; CLU; HSPA5; HARS; BMP1; EEF2; PDIA4; TIMP2; NCL; FLNA; BGN; PPIB; RPS3; APEX1; MAP4; GRN; TKT; PDIA3; MYH9; SERPINF1; RBMX; COL18A1; RPL5; RPS5; RPS10; MAP1B; MMP14; CCT8; STC1; MANF; ARPC4; TPI1; MYL6; RPS3A; STXBP1; TGFB2; …
Nipple aspirate fluid	122	754	40.9396	10.4416	5.51882e-93	4.67996e-90	1.94998e-91	6.45596e-91	MYL12A; ACTN4; CTSV; FLNB; STC2; CFB; SERPINA3; CST3; LMNA; SLPI; ANXA1; APP; GSN; S100A6; NPM1; CTSD; PSAP; CTSB; HNRNPC; ANXA5; LGALS1; C7; CLU; HSPA5; BMP1; EEF2; PDIA4; TIMP2; NCL; FLNA; PPIB; GRN; TKT; PDIA3; MYH9; SERPINF1; RBMX; RPS5; RPS10; MMP14; LUM; STC1; TPI1; MYL6; HNRNPK; YWHAZ; ACTG1; TUBA1B; BASP1; NUCB1; LGALS3BP; PLEC; ECM1; FSCN1; GLG1; COL12A1; FBLN5; PA2G4; TLN1; QSOX1; AGRN;…
Melanoma	167	1826	56.0403	5.90185	2.63864e-92	2.23757e-89	8.95028e-91	2.96324e-90	MYL12A; ACTN4; SYNCRIP; EDF1; WDR1; MEGF6; FLNB; CFB; SERPINA3; CST3; LMNA; ANXA1; GSN; NPM1; CTSD; DCN; PSAP; CTSB; HNRNPC; ANXA6; ANXA5; RPSA; LGALS1; HSPA5; HARS; EEF2; PDIA4; NCL; FLNA; BGN; PPIB; RPS3; APEX1; TKT; PDIA3; MYH9; SERPINF1; RBMX; COL18A1; RPS5; RPS10; MAP1B; CCT8; LUM; ARPC4; TPI1; MYL6; RPS3A; STXBP1; HNRNPK; ETF1; RPL23A; RPS25; RPL10A; YWHAZ; RPS21; GNB2L1; TUBA1B; BASP1; CLT…
LNCaP	152	1455	51.0067	6.74147	1.4891e-90	1.26276e-87	4.85675e-89	1.60796e-88	NRP1; MYL12A; ACTN4; SYNCRIP; EDF1; CTSV; WDR1; FLNB; STC2; CST3; LMNA; APP; NPM1; CTSD; PSAP; CTSB; HNRNPC; ANXA5; RPSA; CLU; HSPA5; HARS; BMP1; EEF2; PDIA4; TIMP2; NCL; FLNA; PPIB; RPS3; MGAT1; APEX1; MAP4; GRN; TKT; PDIA3; MYH9; RBMX; COL18A1; RPL5; RPS10; MAP1B; CCT8; STC1; MANF; TPI1; MYL6; RPS3A; HNRNPK; CNBP; YWHAZ; RPS21; GNB2L1; ACTG1; TUBA1B; SERF2; CLTC; FKBP3; NUCB1; LGALS3BP; SPOCK1;…
CaOV3	208	3355	69.7987	4.00073	7.06387e-90	5.99016e-87	2.21858e-88	7.34522e-88	MYL12A; ACTN4; SYNCRIP; EDF1; CTSV; WDR1; FLNB; STC2; CFB; SERPINA3; CST3; LMNA; SLPI; ANXA1; GSN; S100A6; NPM1; CTSD; PSAP; CTSB; HNRNPC; ANXA6; ANXA5; RPSA; CXCL1; LGALS1; CLU; HSPA5; HARS; ANXA3; BMP1; EEF2; PDIA4; TIMP2; NCL; FLNA; PPIB; RPS3; MGAT1; APEX1; MAP4; GRN; TKT; PDIA3; MYH9; SERPINF1; RBMX; COL18A1; RPL5; RPS5; RPS10; MAP1B; MMP14; CCT8; STC1; MANF; ARPC4; TPI1; MYL6; RPS3A; HNRNPK…
Ascites cancer cell	210	3509	70.4698	3.86193	3.62996e-88	3.0782e-85	1.09936e-86	3.63973e-86	NRP1; MYL12A; ACTN4; SYNCRIP; EDF1; CTSV; WDR1; FLNB; STC2; CFB; SERPINA3; CST3; LMNA; SLPI; ANXA1; APP; GSN; S100A6; NPM1; CTSD; PSAP; CTSB; HNRNPC; ANXA6; ANXA5; RPSA; CXCL1; LGALS1; C7; CLU; HSPA5; ANXA3; BMP1; EEF2; PDIA4; TIMP2; NCL; FLNA; PPIB; RPS3; MGAT1; APEX1; MAP4; GRN; TKT; PDIA3; MYH9; SERPINF1; RBMX; COL18A1; RPL5; RPS5; RPS10; MAP1B; THBS3; MMP14; CCT8; MANF; ARPC4; TPI1; MYL6; RPS…
BT474	106	558	35.5705	12.259	2.96675e-87	2.51581e-84	8.6752e-86	2.87216e-85	MYL12A; ACTN4; SYNCRIP; FLNB; STC2; SERPINA3; CST3; LMNA; APP; GSN; S100A6; NPM1; CTSD; PSAP; HNRNPC; CXCL1; LGALS1; CLU; HSPA5; EEF2; NCL; FLNA; PPIB; APEX1; TKT; PDIA3; MYH9; RBMX; CCT8; MYL6; HNRNPK; CNBP; YWHAZ; RPS21; GNB2L1; ACTG1; BASP1; CLTC; FKBP3; LGALS3BP; SPOCK1; AIMP1; ILF2; ILF3; PLEC; ECM1; COL12A1; QSOX1; CYR61; HIST1H2BL; CLSTN1; TIMP1; FN1; ALDOA; GAPDH; ENO1; ANXA2; TUBB; HSP90…
DU145	127	941	42.6174	8.70948	4.26408e-87	3.61594e-84	1.20531e-85	3.99052e-85	NRP1; ACTN4; SYNCRIP; WDR1; FLNB; STC2; CST3; LMNA; ANXA1; APP; NPM1; CTSD; PSAP; CTSB; ANXA6; RPSA; CXCL1; LGALS1; HSPA5; EEF2; PDIA4; TIMP2; FLNA; PPIB; RPS3; APEX1; MAP4; GRN; TKT; PDIA3; MYH9; COL18A1; RPL5; RPS5; MMP14; CCT8; TPI1; RPS3A; HNRNPK; ETF1; CNBP; RPL10A; YWHAZ; RPS21; GNB2L1; ACTG1; CLTC; NUCB1; LGALS3BP; ILF2; ILF3; FLNC; FSCN1; TXNDC5; GLG1; PA2G4; TLN1; LOXL2; QSOX1; AGRN; CYR…
H1688	130	1007	43.6242	8.33089	6.1251e-87	5.19408e-84	1.67551e-85	5.54725e-85	NRP1; MYL12A; ACTN4; SYNCRIP; WDR1; LMNA; APP; GSN; NPM1; CTSD; PSAP; HNRNPC; ANXA5; RPSA; CLU; HSPA5; HARS; EEF2; PDIA4; TIMP2; NCL; FLNA; PPIB; RPS3; APEX1; MAP4; TKT; PDIA3; MYH9; RPL5; RPS10; MAP1B; CCT8; MANF; TPI1; MYL6; HNRNPK; CNBP; RPL23A; RPL10A; YWHAZ; RPS21; GNB2L1; ACTG1; TUBA1B; CLTC; FKBP3; NUCB1; LGALS3BP; AIMP1; ILF2; ILF3; SPTAN1; PLEC; ECM1; TXNDC5; KCTD12; PA2G4; TLN1; QSOX1; …
Urine	200	3267	67.1141	3.95048	9.72742e-84	8.24885e-81	2.57777e-82	8.53441e-82	NRP1; ACTN4; SYNCRIP; CTSV; WDR1; MEGF6; FLNB; CFB; SERPINA3; CST3; LMNA; SLPI; ANXA1; APP; CLEC3B; GSN; S100A6; NPM1; CTSD; PSAP; CTSB; HNRNPC; ANXA6; MMP2; ANXA5; RPSA; LGALS1; C7; CLU; HSPA5; ANXA3; EEF2; TIMP2; NCL; FLNA; BGN; PPIB; RPS3; MGAT1; GRN; TKT; PDIA3; MYH9; SERPINF1; COL18A1; RPL5; MAP1B; CCT8; LUM; STC1; ARPC4; TPI1; MYL6; STXBP1; HNRNPK; CNBP; RPL10A; YWHAZ; GNB2L1; ACTG1; TUBA1B…
Semen	124	966	41.6107	8.28369	4.63636e-82	3.93163e-79	1.1914e-80	3.94447e-80	NRP1; ACTN4; FLNB; CFB; SERPINA3; CST3; SLPI; ANXA1; APP; CLEC3B; GSN; CTSD; PSAP; CTSB; ANXA6; MMP2; ANXA5; RPSA; CLU; HSPA5; ANXA3; EEF2; PDIA4; TIMP2; BGN; PPIB; GRN; TKT; PDIA3; MYH9; SERPINF1; COL18A1; MMP14; CCT8; ARPC4; TPI1; YWHAZ; GNB2L1; BASP1; CLTC; NUCB1; LGALS3BP; SPOCK1; ECM1; VASN; NEO1; GLG1; COL12A1; QSOX1; AGRN; EDIL3; CLSTN1; C3; TIMP1; FN1; ALDOA; GAPDH; SERPINA5; ATP5B; ENO1;…
WM1158	74	212	24.8322	22.5259	2.8149e-81	2.38704e-78	7.0207e-80	2.3244e-79	MYL12A; ACTN4; FLNB; LMNA; ANXA1; GSN; ANXA5; RPSA; HSPA5; EEF2; PDIA4; FLNA; MYH9; CCT8; TPI1; HNRNPK; RPL23A; YWHAZ; GNB2L1; CLTC; PLEC; COL12A1; COL1A1; FN1; ALDOA; GAPDH; ATP5B; ENO1; ANXA2; TUBB; HSP90AA1; THBS1; COL1A2; HSP90AB1; COL4A2; VIM; LAMC1; HSPA8; COL6A1; COL6A2; COL6A3; NID1; PKM; EZR; LAMA2; ATP5A1; MDH2; RPS14; HIST4H4; HIST2H4B; HIST1H4I; HIST1H4A; HIST1H4D; HIST1H4F; HIST1H4K;…
Neutrophil	161	2031	54.0268	5.11552	1.29792e-78	1.10064e-75	3.14468e-77	1.04113e-76	NRP1; ACTN4; SYNCRIP; WDR1; FLNB; CFB; SERPINA3; LMNA; SLPI; ANXA1; GSN; S100A6; NPM1; CTSD; DCN; PSAP; CTSB; HNRNPC; ANXA6; ANXA5; LGALS1; C7; CLU; HSPA5; HARS; ANXA3; EEF2; NCL; FLNA; BGN; PPIB; RPS3; APEX1; MAP4; TKT; PDIA3; MYH9; SERPINF1; RBMX; RPL5; RPS5; RPS10; CCT8; LUM; MANF; ARPC4; TPI1; MYL6; RPS3A; HNRNPK; CNBP; RPL10A; YWHAZ; RPS21; GNB2L1; ACTG1; BASP1; CLTC; FKBP3; LGALS3BP; ILF2; …
Saliva	117	912	39.2617	8.27889	8.25609e-77	7.00116e-74	1.94477e-75	6.43869e-75	ACTN4; SYNCRIP; WDR1; CFB; CST3; SLPI; ANXA1; APP; GSN; S100A6; CTSD; PSAP; CTSB; HNRNPC; ANXA6; ANXA5; CLU; HSPA5; ANXA3; EEF2; NCL; PPIB; RPS3; MGAT1; TKT; PDIA3; MYH9; COL18A1; TPI1; MYL6; RPS3A; YWHAZ; ACTG1; BASP1; CLTC; NUCB1; LGALS3BP; PLEC; ECM1; TXNDC5; GLG1; LTBP3; TLN1; QSOX1; AGRN; EFEMP2; C3; TIMP1; FN1; ALDOA; GAPDH; COL5A2; ATP5B; ENO1; ANXA2; TUBB; HSP90AA1; THBS1; COL4A2; CFH; VI…
T24	60	123	20.1342	31.4798	1.6363e-76	1.38758e-73	3.75022e-75	1.24161e-74	ACTN4; STC2; CST3; APP; CTSD; PSAP; LGALS1; HSPA5; FLNA; PPIB; GRN; TKT; PDIA3; COL18A1; TPI1; YWHAZ; ACTG1; TUBA1B; NUCB1; LGALS3BP; SPOCK1; FSCN1; DKK3; LOXL2; QSOX1; CYR61; CLSTN1; TIMP1; FN1; ALDOA; SERPINE1; COL5A2; ENO1; LAMB1; HSP90AB1; SPARC; LAMC1; HSPA8; COL6A1; COL6A2; PKM; EZR; IGFBP4; PTX3; MSN; MDH2; CALM1; CALM2; CALM3; PLOD1; PRDX1; EFEMP1; FSTL1; LTBP2; TGFBI; IGFBP7; MDH1; IQGAP…
Colorectal cancer cells	98	561	32.8859	11.2732	2.03093e-76	1.72223e-73	4.53219e-75	1.50051e-74	ACTN4; WDR1; FLNB; CST3; ANXA1; GSN; S100A6; ANXA6; ANXA5; RPSA; CLU; HSPA5; EEF2; FLNA; PPIB; RPS3; TKT; PDIA3; MYH9; SERPINF1; CCT8; TPI1; MYL6; RPL10A; YWHAZ; RPS21; GNB2L1; ACTG1; TUBA1B; CLTC; LGALS3BP; SPTAN1; PLEC; COL12A1; CORO1C; QSOX1; AGRN; EDIL3; CLSTN1; ALDOA; GAPDH; ATP5B; ENO1; ANXA2; TUBB; HSP90AA1; THBS1; HSP90AB1; HSPA8; SLC25A6; CKB; ATP1A3; PKM; EZR; ATP5A1; MSN; MARCKS; RDX; …
Dentin	73	246	24.4966	19.1504	3.91807e-74	3.32252e-71	8.51929e-73	2.82055e-72	ACTN4; FLNB; SERPINA3; LMNA; SLPI; APP; CLEC3B; GSN; DCN; ANXA6; MMP2; ANXA5; CLU; HSPA5; PDIA4; FLNA; BGN; PPIB; PDIA3; MYH9; SERPINF1; LUM; YWHAZ; SRPX; CLTC; PCOLCE; COL12A1; COL1A1; MBP; FN1; GAPDH; ATP5B; ENO1; ANXA2; TUBB; HSP90AA1; THBS1; COL1A2; VIM; SPARC; HSPA8; COL6A1; COL6A2; COL6A3; VCAN; PKM; COL5A1; IGFBP5; ATP5A1; PTX3; LOX; HIST4H4; HIST2H4B; HIST1H4I; HIST1H4A; HIST1H4D; HIST1H4…
MDA-MB-468	106	770	35.5705	8.88381	4.90162e-72	4.15657e-69	1.03914e-70	3.44037e-70	MYL12A; ACTN4; SYNCRIP; WDR1; FLNB; LMNA; ANXA1; GSN; NPM1; CTSB; HNRNPC; LGALS1; HSPA5; HARS; ANXA3; EEF2; PDIA4; NCL; FLNA; PPIB; RPS3; APEX1; TKT; PDIA3; MYH9; RBMX; RPL5; RPS10; CCT8; MANF; TPI1; MYL6; RPS3A; HNRNPK; ETF1; CNBP; RPL23A; RPS25; YWHAZ; RPS21; GNB2L1; ACTG1; CLTC; FKBP3; LGALS3BP; AIMP1; ILF2; ILF3; PLEC; TXNDC5; DTD1; PA2G4; TLN1; ALDOA; GAPDH; ATP5B; ENO1; ANXA2; TUBB; HSP90AA…
Dendritic cells	150	1954	50.3356	4.95384	5.6355e-70	4.7789e-67	1.16559e-68	3.859e-68	NRP1; MYL12A; ACTN4; SYNCRIP; EDF1; WDR1; FLNB; STC2; CFB; CST3; LMNA; ANXA1; CLEC3B; GSN; S100A6; NPM1; CTSD; PSAP; CTSB; HNRNPC; ANXA6; ANXA5; RPSA; CXCL1; LGALS1; HSPA5; EEF2; PDIA4; TIMP2; NCL; FLNA; PPIB; RPS3; APEX1; MAP4; TKT; PDIA3; MYH9; SERPINF1; RBMX; RPS5; RPS10; CCT8; MANF; ARPC4; TPI1; MYL6; RPS3A; HNRNPK; CNBP; RPL23A; RPS25; RPS28; RPL10A; YWHAZ; RPS21; GNB2L1; ACTG1; TUBA1B; BASP…
CD4	148	1901	49.6644	5.02407	1.16615e-69	9.88895e-67	2.35451e-68	7.79527e-68	ACTN4; SYNCRIP; EDF1; WDR1; FLNB; CFB; SERPINA3; CST3; LMNA; SLPI; ANXA1; CLEC3B; GSN; S100A6; NPM1; CTSD; PSAP; CTSB; HNRNPC; ANXA6; ANXA5; RPSA; LGALS1; C7; CLU; HSPA5; HARS; ANXA3; EEF2; PDIA4; NCL; FLNA; PPIB; RPS3; APEX1; MAP4; TKT; PDIA3; MYH9; SERPINF1; RBMX; COL18A1; RPL5; RPS5; RPS10; CCT8; LUM; ARPC4; TPI1; MYL6; RPS3A; HNRNPK; ETF1; CNBP; RPL23A; RPS25; RPL10A; YWHAZ; RPS21; GNB2L1; AC…
	122	1183	40.9396	6.65512	3.24654e-69	2.75306e-66	6.40247e-68	2.11972e-67	NRP1; MYL12A; ACTN4; EDF1; WDR1; FLNB; CST3; LMNA; ANXA1; GSN; CTSD; DCN; CTSB; HNRNPC; RPSA; LGALS1; C7; CLU; HSPA5; ANXA3; EEF2; PDIA4; TIMP2; NCL; FLNA; BGN; PPIB; MAP4; PDIA3; MYH9; RBMX; CCT8; LUM; MANF; ARPC4; TPI1; HNRNPK; CNBP; YWHAZ; GNB2L1; TUBA1B; BASP1; CLTC; FKBP3; LGALS3BP; ILF3; PLEC; SVEP1; GLG1; KCTD12; CORO1C; CAMK2A; TMA7; TLN1; COL1A1; FN1; ALDOA; GAPDH; ATP5B; ENO1; ANXA2; TU…
OVCAR3	194	3714	65.1007	3.37077	6.9776e-68	5.91701e-65	1.34477e-66	4.45225e-66	MYL12A; ACTN4; SYNCRIP; EDF1; CTSV; WDR1; FLNB; STC2; CFB; SERPINA3; CST3; LMNA; SLPI; ANXA1; APP; GSN; S100A6; NPM1; CTSD; PSAP; CTSB; HNRNPC; ANXA6; MMP2; ANXA5; RPSA; CXCL1; LGALS1; CLU; HSPA5; HARS; ANXA3; BMP1; EEF2; PDIA4; TIMP2; NCL; FLNA; PPIB; RPS3; APEX1; MAP4; GRN; TKT; PDIA3; MYH9; SERPINF1; RBMX; COL18A1; RPL5; RPS5; RPS10; CCT8; MFAP2; MANF; ARPC4; TPI1; MYL6; RPS3A; TGFB2; HNRNPK; …
PC3(AR)6	68	262	22.8188	16.7496	1.89196e-64	1.60438e-61	3.56529e-63	1.18039e-62	NRP1; ACTN4; STC2; CFB; LMNA; ANXA1; APP; S100A6; NPM1; CTSD; PSAP; ANXA5; LGALS1; HSPA5; ANXA3; PDIA4; TIMP2; NCL; PPIB; GRN; TKT; PDIA3; MYH9; TPI1; TGFB2; YWHAZ; ACTG1; TUBA1B; BASP1; NUCB1; LGALS3BP; SPTAN1; PLEC; QSOX1; AGRN; CYR61; CLSTN1; C3; TIMP1; FN1; ALDOA; ENO1; ANXA2; TUBB; HSP90AA1; THBS1; HSP90AB1; HSPA8; COL6A1; COL6A2; EZR; IGFBP5; PTX3; MSN; RDX; CALM3; TPM4; HSPG2; PRDX1; FSTL1…
031003_BALF2	114	1102	38.255	6.67584	3.22416e-64	2.73409e-61	5.94367e-63	1.96782e-62	ACTN4; EDF1; WDR1; FLNB; CFB; SERPINA3; CST3; LMNA; ANXA1; APP; GSN; S100A6; NPM1; CTSD; PSAP; CTSB; ANXA6; LGALS1; C7; CLU; HSPA5; HARS; ANXA3; EEF2; FLNA; PPIB; APEX1; MAP4; GRN; TKT; PDIA3; MYH9; SERPINF1; RPS10; MAP1B; CCT8; LUM; MANF; ARPC4; TPI1; MYL6; HNRNPK; ETF1; CNBP; YWHAZ; GNB2L1; BASP1; CLTC; FKBP3; NUCB1; LGALS3BP; AIMP1; ILF3; FLNC; PLEC; FSCN1; TXNDC5; GLG1; PA2G4; TLN1; AGRN; C3;…
Monocyte	169	2842	56.7114	3.83739	3.51468e-64	2.98045e-61	6.34137e-63	2.09949e-62	NRP1; MYL12A; ACTN4; SYNCRIP; EDF1; WDR1; FLNB; CFB; SERPINA3; CST3; LMNA; SLPI; ANXA1; APP; GSN; S100A6; NPM1; CTSD; PSAP; CTSB; HNRNPC; ANXA6; ANXA5; RPSA; LGALS1; C7; CLU; HSPA5; HARS; ANXA3; EEF2; PDIA4; TIMP2; NCL; FLNA; PPIB; RPS3; APEX1; MAP4; GRN; TKT; PDIA3; MYH9; SERPINF1; RBMX; RPL5; RPS5; RPS10; MAP1B; CCT8; LUM; MANF; ARPC4; TPI1; MYL6; RPS3A; STXBP1; HNRNPK; ETF1; CNBP; RPL23A; RPS2…
ARPE-19	73	330	24.4966	14.2759	8.12761e-64	6.89221e-61	1.43588e-62	4.75387e-62	MYL12A; ACTN4; SYNCRIP; LMNA; ANXA1; NPM1; CTSD; CTSB; ANXA6; ANXA5; RPSA; HSPA5; ANXA3; EEF2; NCL; PPIB; TKT; PDIA3; MYH9; RBMX; MMP14; MYL6; RPS3A; HNRNPK; RPL23A; YWHAZ; TUBA1B; CLTC; SPTAN1; FLNC; TXNDC5; GLG1; ALDOA; GAPDH; ATP5B; ENO1; ANXA2; HSP90AA1; VIM; SPARC; SLC25A6; PKM; EZR; ATP5A1; CALM1; CALM2; CALM3; HIST4H4; HIST2H4B; HIST1H4I; HIST1H4A; HIST1H4D; HIST1H4F; HIST1H4K; HIST1H4J; H…
041803_BALF3	113	1103	37.9195	6.61129	3.98149e-63	3.3763e-60	6.89042e-62	2.28126e-61	ACTN4; SYNCRIP; WDR1; FLNB; CFB; SERPINA3; LMNA; ANXA1; GSN; PSAP; ANXA6; ANXA5; RPSA; LGALS1; CLU; HSPA5; HARS; ANXA3; EEF2; PDIA4; FLNA; PPIB; RPS3; APEX1; MAP4; TKT; PDIA3; MYH9; SERPINF1; RBMX; RPL5; RPS5; CCT8; LUM; MANF; ARPC4; TPI1; MYL6; RPS3A; HNRNPK; ETF1; CNBP; RPL10A; YWHAZ; RPS21; GNB2L1; ACTG1; BASP1; CLTC; FKBP3; NUCB1; LGALS3BP; AIMP1; ILF2; ILF3; PLEC; FSCN1; TXNDC5; PA2G4; TLN1;…
Bladder cancer cells	75	369	25.1678	13.1169	1.08288e-62	9.18282e-60	1.83656e-61	6.08045e-61	ACTN4; FLNB; ANXA1; GSN; CTSD; PSAP; ANXA6; ANXA5; RPSA; LGALS1; HSPA5; ANXA3; EEF2; PDIA4; FLNA; TKT; PDIA3; MYH9; CCT8; TPI1; MYL6; HNRNPK; YWHAZ; GNB2L1; TUBA1B; CLTC; LGALS3BP; FLNC; PLEC; FSCN1; COL12A1; AGRN; FN1; ALDOA; GAPDH; ATP5B; ENO1; ANXA2; TUBB; HSP90AA1; THBS1; HSP90AB1; HSPA8; PKM; EZR; MSN; MARCKS; RDX; MDH2; HIST4H4; HIST2H4B; HIST1H4I; HIST1H4A; HIST1H4D; HIST1H4F; HIST1H4K; HI…
050603_BALF11	105	1019	35.2349	6.64968	2.14985e-58	1.82307e-55	3.57465e-57	1.18349e-56	ACTN4; WDR1; FLNB; CFB; SERPINA3; ANXA1; GSN; S100A6; NPM1; CTSB; HNRNPC; ANXA6; LGALS1; C7; HSPA5; ANXA3; EEF2; NCL; FLNA; RPS3; APEX1; TKT; PDIA3; MYH9; SERPINF1; RPL5; RPS5; RPS10; CCT8; TPI1; MYL6; RPS3A; HNRNPK; CNBP; RPL10A; YWHAZ; RPS21; GNB2L1; BASP1; CLTC; ILF3; FSCN1; PA2G4; TLN1; LOXL2; QSOX1; TIMP1; FN1; ALDOA; GAPDH; ATP5B; ENO1; ANXA2; TUBB; HSP90AA1; CFH; VIM; HSPA8; ATP1A3; PKM; A…
B Cell	145	2254	48.6577	4.15136	5.66921e-57	4.80749e-54	9.24517e-56	3.06087e-55	ACTN4; SYNCRIP; EDF1; WDR1; FLNB; CFB; LMNA; SLPI; ANXA1; CLEC3B; GSN; S100A6; NPM1; CTSD; PSAP; CTSB; HNRNPC; ANXA6; ANXA5; RPSA; LGALS1; C7; HSPA5; HARS; ANXA3; EEF2; PDIA4; NCL; FLNA; PPIB; RPS3; APEX1; MAP4; TKT; PDIA3; MYH9; RBMX; RPL5; RPS5; RPS10; CCT8; MANF; ARPC4; TPI1; MYL6; RPS3A; HNRNPK; ETF1; CNBP; RPL23A; RPS25; RPS28; RPL10A; YWHAZ; RPS21; GNB2L1; ACTG1; TUBA1B; BASP1; CLTC; NUCB1;…
Cortex	88	683	29.5302	8.31483	2.28502e-56	1.93769e-53	3.65603e-55	1.21043e-54	MYL12A; ACTN4; CST3; GSN; NPM1; CTSD; PSAP; ANXA6; ANXA5; LGALS1; CLU; HSPA5; EEF2; MAP4; TKT; MAP1B; CCT8; ARPC4; TPI1; STXBP1; HNRNPK; YWHAZ; ACTG1; BASP1; CLTC; PLEC; FSCN1; KCTD12; ICAM5; CAMK2A; HIST1H2BL; MBP; ALDOA; GAPDH; ATP5B; ENO1; ANXA2; TUBB; HSP90AA1; COL1A2; HSP90AB1; HSPA8; SLC25A6; CKB; VCAN; ATP1A3; PKM; SYN1; ATP5A1; MSN; MARCKS; MDH2; PLP1; CALM1; CALM2; CALM3; HIST4H4; HIST2H…
Hair	93	817	31.2081	7.346	6.03414e-55	5.11695e-52	9.47584e-54	3.13724e-53	ACTN4; SYNCRIP; EDF1; LMNA; ANXA1; CTSD; PSAP; CTSB; HNRNPC; HSPA5; HARS; EEF2; PPIB; RPS3; APEX1; TKT; PDIA3; MYH9; RPS5; RPS10; TPI1; RPS3A; HNRNPK; RPS25; RPL10A; YWHAZ; RPS21; GNB2L1; CLTC; ILF2; ILF3; PLEC; FSCN1; PA2G4; TLN1; QSOX1; ALDOA; GAPDH; ATP5B; ENO1; ANXA2; TUBB; HSP90AA1; HSPA8; CKB; PKM; ATP5A1; MSN; FBN1; MDH2; CALM1; CALM2; CALM3; RPS14; HIST4H4; HIST2H4B; HIST1H4I; HIST1H4A; H…
Cervico-vaginal fluid	80	565	26.8456	9.1377	3.60497e-54	3.05702e-51	5.55821e-53	1.8402e-52	ACTN4; WDR1; FLNB; CFB; SERPINA3; LMNA; SLPI; ANXA1; GSN; CTSD; CTSB; CLU; HSPA5; ANXA3; EEF2; PDIA4; FLNA; PPIB; RPS3; GRN; TKT; MYH9; COL18A1; MAP1B; MANF; TPI1; HNRNPK; CLTC; FKBP3; NUCB1; LGALS3BP; ILF3; PLEC; ECM1; LTBP3; TLN1; QSOX1; FN1; ALDOA; GAPDH; SERPINA5; ANXA2; HSP90AA1; CFH; VIM; HSPA8; VCAN; PKM; MSN; FBN1; MDH2; CALM1; CALM2; CALM3; HIST4H4; HIST2H4B; HIST1H4I; HIST1H4A; HIST1H4D…
CD8	168	3327	56.3758	3.25859	3.7667e-53	3.19416e-50	5.70386e-52	1.88842e-51	ACTN4; SYNCRIP; EDF1; WDR1; FLNB; CFB; SERPINA3; CST3; LMNA; SLPI; ANXA1; CLEC3B; GSN; S100A6; NPM1; CTSD; PSAP; CTSB; HNRNPC; ANXA6; ANXA5; RPSA; LGALS1; C7; CLU; HSPA5; HARS; ANXA3; EEF2; PDIA4; NCL; FLNA; PPIB; RPS3; APEX1; MAP4; TKT; PDIA3; MYH9; SERPINF1; RBMX; COL18A1; RPL5; RPS5; RPS10; MAP1B; CCT8; LUM; MANF; ARPC4; TPI1; MYL6; RPS3A; STXBP1; HNRNPK; ETF1; CNBP; RPL23A; RPS25; RPL10A; YWH…
Platelets	138	2168	46.3087	4.10769	5.05867e-53	4.28975e-50	7.52588e-52	2.49165e-51	MYL12A; ACTN4; SYNCRIP; WDR1; FLNB; CFB; SERPINA3; ANXA1; APP; CLEC3B; GSN; S100A6; NPM1; PSAP; ANXA5; RPSA; LGALS1; C7; CLU; HSPA5; HARS; ANXA3; EEF2; PDIA4; TIMP2; FLNA; PPIB; TKT; PDIA3; MYH9; SERPINF1; RPL5; MAP1B; THBS3; CCT8; STC1; MANF; ARPC4; TPI1; MYL6; RPS3A; STXBP1; HNRNPK; ETF1; YWHAZ; GNB2L1; ACTG1; TUBA1B; CLTC; FKBP3; AIMP1; SPTAN1; FLNC; PLEC; TXNDC5; DTD1; CORO1C; PA2G4; TLN1; C3…
Pancreatic cancer	254	8316	85.2349	1.97099	1.05768e-51	8.96915e-49	1.54641e-50	5.1198e-50	NRP1; MYL12A; ACTN4; SYNCRIP; EDF1; CTSV; WDR1; FLNB; ITGBL1; CFB; SERPINA3; CST3; LMNA; SLPI; ANXA1; APP; CLEC3B; GSN; S100A6; NPM1; CTSD; DCN; PSAP; CTSB; HNRNPC; ANXA6; MMP2; ANXA5; RPSA; LGALS1; C7; CLU; HSPA5; HARS; ANXA3; BMP1; EEF2; PDIA4; TIMP2; NCL; FLNA; BGN; PPIB; RPS3; MGAT1; APEX1; MAP4; GRN; TKT; PDIA3; MYH9; SERPINF1; COL18A1; RPL5; RPS5; RPS10; MAP1B; THBS3; MMP14; CCT8; LUM; STC1…
Ovary	257	8592	86.2416	1.93021	3.56591e-51	3.02389e-48	5.12524e-50	1.69685e-49	NRP1; MYL12A; ACTN4; SYNCRIP; EDF1; CTSV; WDR1; FLNB; STC2; ITGBL1; CFB; SERPINA3; CST3; LMNA; SLPI; ANXA1; APP; CLEC3B; GSN; S100A6; NPM1; CTSD; DCN; PSAP; CTSB; HNRNPC; ANXA6; MMP2; ANXA5; RPSA; LGALS1; C7; CLU; HSPA5; HARS; ANXA3; BMP1; EEF2; PDIA4; TIMP2; NCL; FLNA; BGN; PPIB; RPS3; MGAT1; APEX1; MAP4; GRN; TKT; PDIA3; MYH9; SERPINF1; RBMX; COL18A1; RPL5; RPS5; RPS10; MAP1B; THBS3; MMP14; CCT…
HCT116	148	2651	49.6644	3.6027	2.03283e-50	1.72384e-47	2.87307e-49	9.5121e-49	MYL12A; ACTN4; SYNCRIP; EDF1; WDR1; FLNB; LMNA; ANXA1; GSN; S100A6; NPM1; CTSD; PSAP; HNRNPC; ANXA6; ANXA5; RPSA; LGALS1; HSPA5; HARS; ANXA3; EEF2; PDIA4; NCL; FLNA; PPIB; RPS3; APEX1; MAP4; TKT; PDIA3; MYH9; RBMX; RPL5; RPS5; RPS10; CCT8; ARPC4; TPI1; MYL6; RPS3A; HNRNPK; ETF1; CNBP; RPL23A; RPS25; RPS28; RPL10A; YWHAZ; RPS21; GNB2L1; ACTG1; SERF2; CLTC; FKBP3; LGALS3BP; AIMP1; ILF2; ILF3; SPTAN…
B cells	74	533	24.8322	8.95991	2.75669e-49	2.33767e-46	3.83225e-48	1.26877e-47	ACTN4; WDR1; GSN; HNRNPC; ANXA6; ANXA5; RPSA; HSPA5; EEF2; NCL; FLNA; PPIB; RPS3; TKT; MYH9; RPL5; RPS5; CCT8; TPI1; RPS3A; HNRNPK; RPS25; RPS28; RPL10A; YWHAZ; TUBA1B; CLTC; SPTAN1; FSCN1; PA2G4; TLN1; AGRN; HIST1H2BL; MBP; ALDOA; GAPDH; ATP5B; ENO1; ANXA2; TUBB; HSP90AA1; HSP90AB1; VIM; HSPA8; PKM; EZR; MSN; MARCKS; RDX; MDH2; CALM2; RPS14; HIST2H4A; TPM4; SPTBN1; PRDX1; DPYSL2; TUBA1A; NACA; G…
Skin	236	7292	79.1946	2.08849	1.12351e-48	9.52738e-46	1.53667e-47	5.08759e-47	MYL12A; ACTN4; SYNCRIP; EDF1; CTSV; WDR1; FLNB; ITGBL1; CFB; SERPINA3; CST3; LMNA; ANXA1; CLEC3B; GSN; S100A6; NPM1; CTSD; DCN; PSAP; CTSB; HNRNPC; ANXA6; MMP2; ANXA5; RPSA; LGALS1; C7; CLU; HSPA5; HARS; ANXA3; BMP1; EEF2; PDIA4; TIMP2; NCL; FLNA; BGN; PPIB; RPS3; MGAT1; APEX1; GRN; TKT; PDIA3; MYH9; SERPINF1; RBMX; COL18A1; RPS10; MAP1B; THBS3; MMP14; CCT8; LUM; STC1; MFAP2; MANF; ARPC4; TPI1; M…
hupo46_reference_cam	96	1042	32.2148	5.94557	1.60006e-48	1.35685e-45	2.15373e-47	7.13052e-47	ACTN4; SYNCRIP; WDR1; CFB; SERPINA3; CLEC3B; GSN; NPM1; CTSB; ANXA6; LGALS1; C7; CLU; HSPA5; EEF2; PDIA4; NCL; FLNA; TKT; MYH9; SERPINF1; MAP1B; LUM; ARPC4; TPI1; MYL6; RPS3A; STXBP1; HNRNPK; RPL10A; YWHAZ; CLTC; LGALS3BP; PCOLCE; PLEC; ECM1; FSCN1; CAMK2A; FN1; ALDOA; GAPDH; ATP5B; ENO1; ANXA2; TUBB; HSP90AA1; THBS1; CFH; VIM; SPARC; HSPA8; SLC25A6; CKB; VCAN; ATP1A3; PKM; IGFBP3; ATP5A1; MSN; P…
Sy5y	140	2490	46.9799	3.62833	2.28266e-47	1.9357e-44	3.02453e-46	1.00135e-45	MYL12A; ACTN4; SYNCRIP; FLNB; CFB; SERPINA3; LMNA; ANXA1; GSN; NPM1; CTSD; CTSB; HNRNPC; ANXA6; ANXA5; RPSA; LGALS1; CLU; HSPA5; HARS; ANXA3; EEF2; PDIA4; NCL; FLNA; PPIB; RPS3; APEX1; MAP4; PDIA3; MYH9; SERPINF1; RBMX; RPL5; RPS5; RPS10; MAP1B; CCT8; MANF; ARPC4; TPI1; MYL6; RPS3A; STXBP1; HNRNPK; ETF1; RPL23A; RPS25; RPL10A; YWHAZ; RPS21; GNB2L1; ACTG1; BASP1; SERF2; CLTC; FKBP3; NUCB1; LGALS3B…
global_SCX_fractionated	139	2476	46.6443	3.62278	7.24338e-47	6.14239e-44	9.44982e-46	3.12863e-45	ACTN4; SYNCRIP; EDF1; WDR1; FLNB; LMNA; ANXA1; APP; GSN; S100A6; NPM1; CTSD; PSAP; CTSB; HNRNPC; ANXA5; RPSA; LGALS1; HSPA5; HARS; ANXA3; EEF2; PDIA4; NCL; FLNA; PPIB; RPS3; APEX1; MAP4; GRN; TKT; PDIA3; MYH9; RBMX; RPL5; RPS5; RPS10; CCT8; MANF; ARPC4; TPI1; MYL6; RPS3A; STXBP1; HNRNPK; ETF1; CNBP; RPL23A; RPS25; RPL10A; YWHAZ; RPS21; GNB2L1; CLTC; FKBP3; NUCB1; LGALS3BP; AIMP1; ILF2; ILF3; PLEC…
R	124	1948	41.6107	4.10785	1.34651e-46	1.14184e-43	1.73006e-45	5.72786e-45	ACTN4; SYNCRIP; EDF1; WDR1; FLNB; LMNA; ANXA1; GSN; NPM1; CTSD; PSAP; CTSB; HNRNPC; ANXA6; ANXA5; RPSA; HSPA5; HARS; EEF2; PDIA4; NCL; FLNA; PPIB; RPS3; APEX1; MAP4; TKT; PDIA3; MYH9; RBMX; RPL5; RPS10; MAP1B; CCT8; ARPC4; TPI1; MYL6; RPS3A; HNRNPK; ETF1; CNBP; RPL23A; RPS25; RPL10A; YWHAZ; RPS21; GNB2L1; SERF2; CLTC; FKBP3; AIMP1; ILF2; ILF3; FLNC; PLEC; FSCN1; TXNDC5; PA2G4; TLN1; AGRN; TIMP1; …
MicroProt2	73	561	24.4966	8.3977	1.43678e-46	1.21839e-43	1.81849e-45	6.02063e-45	SSC5D; CFB; SERPINA3; CST3; SLPI; CLEC3B; GSN; S100A6; CTSD; PSAP; CTSB; MMP2; LGALS1; C7; CLU; BMP1; TIMP2; FLNA; MGAT1; GRN; SERPINF1; COL18A1; MMP14; TPI1; SRPX; NUCB1; LGALS3BP; MFAP5; FLNC; PCOLCE; ECM1; FBLN5; QSOX1; CLSTN1; TIMP1; IGF2; COL1A1; FN1; GAPDH; SERPINA5; ANXA2; THBS1; COL4A2; CFH; SPARC; TFPI; COL6A3; PKM; IGFBP3; COL5A1; IGFBP4; IGFBP5; LOX; CTGF; CALM1; CALM2; CALM3; DCD; HSP…
T cells	116	1726	38.9262	4.33711	1.77302e-45	1.50352e-42	2.21105e-44	7.32031e-44	ACTN4; SYNCRIP; EDF1; WDR1; FLNB; ANXA1; S100A6; NPM1; CTSB; HNRNPC; ANXA6; ANXA5; RPSA; HSPA5; HARS; EEF2; PDIA4; NCL; FLNA; PPIB; RPS3; APEX1; MAP4; TKT; PDIA3; MYH9; RBMX; RPL5; RPS5; RPS10; CCT8; MANF; ARPC4; TPI1; MYL6; RPS3A; HNRNPK; ETF1; RPL23A; RPS25; RPS28; RPL10A; YWHAZ; RPS21; GNB2L1; TUBA1B; CLTC; FKBP3; ILF2; ILF3; SPTAN1; PLEC; PA2G4; TMA7; TLN1; C3; IGF2; MBP; ALDOA; GAPDH; ATP5B;…
Embryonic stem cells	151	3047	50.6711	3.19802	4.87309e-45	4.13238e-42	5.98896e-44	1.98281e-43	MYL12A; ACTN4; SYNCRIP; WDR1; FLNB; LMNA; ANXA1; APP; NPM1; CTSD; HNRNPC; ANXA6; ANXA5; RPSA; LGALS1; HSPA5; ANXA3; EEF2; PDIA4; NCL; FLNA; PPIB; RPS3; MGAT1; APEX1; MAP4; TKT; PDIA3; MYH9; RBMX; COL18A1; RPL5; RPS5; RPS10; MAP1B; MMP14; CCT8; ARPC4; TPI1; RPS3A; STXBP1; HNRNPK; ETF1; RPL23A; RPS25; RPL10A; YWHAZ; GNB2L1; ACTG1; TUBA1B; SRPX; BASP1; CLTC; AIMP1; ILF2; ILF3; SPTAN1; FLNC; PLEC; FS…
Serum	236	7685	79.1946	1.98169	4.17484e-44	3.54027e-41	5.05753e-43	1.67443e-42	NRP1; MYL12A; ACTN4; SYNCRIP; EDF1; WDR1; FLNB; CFB; SERPINA3; CST3; LMNA; SLPI; ANXA1; APP; CLEC3B; GSN; NPM1; CTSD; DCN; PSAP; CTSB; HNRNPC; ANXA6; MMP2; ANXA5; RPSA; LGALS1; C7; CLU; HSPA5; HARS; ANXA3; EEF2; PDIA4; TIMP2; NCL; FLNA; PPIB; RPS3; MGAT1; APEX1; MAP4; GRN; TKT; PDIA3; MYH9; SERPINF1; RBMX; COL18A1; RPL5; RPS5; MAP1B; MMP14; CCT8; LUM; STC1; ARPC4; TPI1; MYL6; RPS3A; STXBP1; HNRNP…
A549	89	997	29.8658	5.76087	1.48078e-43	1.2557e-40	1.76859e-42	5.85541e-42	MYL12A; ACTN4; CTSV; WDR1; FLNB; LMNA; NPM1; HNRNPC; ANXA6; ANXA5; RPSA; HSPA5; ANXA3; EEF2; FLNA; BGN; RPS3; APEX1; MAP4; TKT; PDIA3; MYH9; RBMX; RPS5; RPS10; MAP1B; TPI1; RPS3A; HNRNPK; CNBP; RPL10A; YWHAZ; RPS21; GNB2L1; ACTG1; TUBA1B; SERF2; ILF2; ILF3; SPTAN1; PLEC; FSCN1; FN1; ALDOA; GAPDH; ATP5B; ENO1; ANXA2; TUBB; HSP90AA1; HSP90AB1; VIM; HSPA8; PKM; EZR; ATP5A1; THBS2; MDH2; HIST4H4; HIS…
Placenta	275	10894	92.2819	1.62896	2.65551e-43	2.25187e-40	3.1276e-42	1.03548e-41	NRP1; MYL12A; ACTN4; SYNCRIP; EDF1; CTSV; WDR1; FLNB; STC2; ITGBL1; CFB; SERPINA3; CST3; LMNA; SLPI; ANXA1; APP; CLEC3B; GSN; S100A6; NPM1; CTSD; DCN; PSAP; CTSB; HNRNPC; ANXA6; MMP2; ANXA5; RPSA; LGALS1; C7; CLU; HSPA5; HARS; ANXA3; BMP1; EEF2; PDIA4; TIMP2; NCL; FLNA; BGN; PPIB; RPS3; MGAT1; APEX1; MAP4; GRN; TKT; PDIA3; MYH9; SERPINF1; RBMX; COL18A1; RPL5; RPS5; RPS10; MAP1B; THBS3; MMP14; CCT…
Tears	67	510	22.4832	8.47832	7.14238e-43	6.05674e-40	8.2969e-42	2.74692e-41	ACTN4; WDR1; FLNB; CFB; SERPINA3; CST3; SLPI; ANXA1; GSN; S100A6; CTSD; PSAP; CTSB; ANXA5; RPSA; CLU; HSPA5; ANXA3; EEF2; FLNA; RPS3; TKT; MYH9; SERPINF1; ARPC4; TPI1; MYL6; YWHAZ; GNB2L1; ACTG1; CLTC; NUCB1; LGALS3BP; SPTAN1; GLG1; TLN1; QSOX1; SLIT3; TIMP1; FN1; ALDOA; GAPDH; ATP5B; ENO1; ANXA2; TUBB; HSP90AA1; THBS1; CFH; VIM; HSPA8; COL6A1; PKM; EZR; DCD; HSPG2; PRDX1; TUBA1A; HTRA1; HSP90B1;…
NB4	76	711	25.5034	6.89833	2.52507e-42	2.14126e-39	2.89359e-41	9.58003e-41	NRP1; ACTN4; SYNCRIP; GSN; CTSD; PSAP; HNRNPC; RPSA; LGALS1; HSPA5; EEF2; RPS3; GRN; TKT; PDIA3; MYH9; RPL5; RPS5; TPI1; RPS3A; HNRNPK; RPL10A; GNB2L1; TUBA1B; BASP1; CLTC; LGALS3BP; AIMP1; FSCN1; TXNDC5; NEO1; GLG1; CORO1C; TIMP1; ALDOA; GAPDH; ENO1; TUBB; HSP90AA1; THBS1; HSP90AB1; HSPA8; PKM; MDH2; RPS14; HIST4H4; HIST2H4B; HIST1H4I; HIST1H4A; HIST1H4D; HIST1H4F; HIST1H4K; HIST1H4J; HIST1H4C; …
K-562	134	2513	44.9664	3.44106	3.06133e-42	2.59601e-39	3.46134e-41	1.14597e-40	MYL12A; ACTN4; SYNCRIP; EDF1; WDR1; FLNB; LMNA; ANXA1; NPM1; CTSD; CTSB; HNRNPC; ANXA5; RPSA; LGALS1; HSPA5; HARS; EEF2; PDIA4; NCL; FLNA; PPIB; RPS3; APEX1; MAP4; TKT; PDIA3; MYH9; RBMX; RPL5; RPS5; RPS10; MAP1B; CCT8; MANF; TPI1; MYL6; HNRNPK; ETF1; CNBP; RPL23A; RPS25; RPL10A; YWHAZ; RPS21; GNB2L1; TUBA1B; SERF2; CLTC; FKBP3; COL16A1; LGALS3BP; AIMP1; ILF2; ILF3; FLNC; PLEC; ECM1; FSCN1; FNDC1…
Aorta	67	530	22.4832	8.15839	8.80552e-42	7.46708e-39	9.8251e-41	3.25287e-40	WDR1; ITGBL1; GSN; CTSD; DCN; PSAP; CTSB; LGALS1; CLU; EEF2; NCL; FLNA; PPIB; RPS3; MAP4; TKT; MYH9; RPS5; MAP1B; CCT8; TPI1; MYL6; RPS3A; RPS25; RPS21; SPOCK1; ILF3; FLNC; PCOLCE; VASN; TXNDC5; TLN1; AGRN; C3; ALDOA; ATP5B; ENO1; THBS1; VIM; SPARC; SLC25A6; CKB; PKM; ATP5A1; MSN; RDX; THBS2; MDH2; TPM4; HSPG2; SPTBN1; LTBP1; DPYSL2; AEBP1; HTRA1; ANGPTL4; EMILIN1; GOT2; HSPD1; HSP90B1; DSP; HIST…
H293	216	6792	72.4832	2.05222	1.567e-39	1.32881e-36	1.72573e-38	5.71352e-38	NRP1; MYL12A; ACTN4; SYNCRIP; EDF1; CTSV; WDR1; FLNB; CFB; SERPINA3; CST3; LMNA; SLPI; ANXA1; APP; CLEC3B; GSN; NPM1; CTSD; PSAP; CTSB; HNRNPC; ANXA6; MMP2; ANXA5; RPSA; CXCL1; LGALS1; C7; CLU; HSPA5; HARS; ANXA3; BMP1; EEF2; PDIA4; TIMP2; NCL; FLNA; BGN; PPIB; RPS3; MGAT1; APEX1; MAP4; GRN; TKT; PDIA3; MYH9; SERPINF1; RBMX; COL18A1; RPL5; RPS5; RPS10; MAP1B; MMP14; CCT8; LUM; MANF; ARPC4; TPI1; …
J82	46	216	15.4362	13.7444	4.19967e-39	3.56132e-36	4.5658e-38	1.51163e-37	ACTN4; SYNCRIP; EDF1; WDR1; FLNB; ANXA1; ANXA6; ANXA5; LGALS1; HARS; ANXA3; EEF2; FLNA; PPIB; MAP4; TKT; PDIA3; RBMX; RPS10; TPI1; MYL6; HNRNPK; RPS28; YWHAZ; ACTG1; BASP1; PA2G4; ALDOA; GAPDH; SERPINE1; ENO1; ANXA2; HSPA8; PKM; EZR; MARCKS; CALM1; CALM2; CALM3; PRDX1; MDH1; IQGAP1; GDI2; HSPE1; YWHAE; EIF5A;
Bone marrow	231	7808	77.5168	1.90915	4.54756e-39	3.85633e-36	4.88143e-38	1.61613e-37	NRP1; MYL12A; ACTN4; SYNCRIP; EDF1; CTSV; WDR1; FLNB; ITGBL1; CFB; CST3; LMNA; SLPI; ANXA1; APP; CLEC3B; GSN; S100A6; NPM1; CTSD; PSAP; CTSB; HNRNPC; ANXA6; MMP2; ANXA5; RPSA; LGALS1; C7; CLU; HSPA5; HARS; ANXA3; BMP1; EEF2; PDIA4; TIMP2; NCL; FLNA; BGN; PPIB; RPS3; MGAT1; APEX1; MAP4; GRN; TKT; PDIA3; MYH9; SERPINF1; COL18A1; RPL5; RPS5; RPS10; MAP1B; MMP14; CCT8; LUM; STC1; MANF; ARPC4; TPI1; M…
17_wcx	98	1438	32.8859	4.39802	4.58747e-38	3.89017e-35	4.86272e-37	1.60994e-36	ACTN4; SYNCRIP; WDR1; FLNB; CFB; SERPINA3; LMNA; CLEC3B; GSN; NPM1; CTSD; PSAP; CTSB; HNRNPC; ANXA6; LGALS1; C7; CLU; HSPA5; HARS; EEF2; NCL; FLNA; PPIB; RPS3; APEX1; MAP4; TKT; PDIA3; MYH9; SERPINF1; RPL5; RPS5; MAP1B; CCT8; LUM; MANF; TPI1; MYL6; RPS3A; HNRNPK; ETF1; CNBP; RPS25; RPL10A; YWHAZ; RPS21; GNB2L1; CLTC; FKBP3; LGALS3BP; AIMP1; ILF2; ILF3; PLEC; ECM1; TXNDC5; GLG1; PA2G4; TLN1; QSOX1…
Lacrimal glands	59	453	19.7987	8.40556	2.03649e-37	1.72694e-34	2.13203e-36	7.05867e-36	ACTN4; WDR1; FLNB; SERPINA3; CST3; GSN; S100A6; CTSD; PSAP; CTSB; ANXA5; RPSA; CLU; HSPA5; ANXA3; EEF2; FLNA; RPS3; TKT; MYH9; SERPINF1; TPI1; YWHAZ; GNB2L1; CLTC; NUCB1; LGALS3BP; SPTAN1; GLG1; TLN1; SLIT3; TIMP1; FN1; ALDOA; GAPDH; ATP5B; ENO1; ANXA2; HSP90AA1; THBS1; CFH; VIM; HSPA8; COL6A1; PKM; EZR; DCD; HSPG2; PRDX1; TUBA1A; HTRA1; HSP90B1; DSP; MDH1; IQGAP1; GDI2; YWHAE; EIF5A; YWHAH;
Plasma	279	11971	93.6242	1.50396	6.70107e-37	5.68251e-34	6.92989e-36	2.29433e-35	SSC5D; NRP1; MYL12A; ACTN4; SYNCRIP; EDF1; CTSV; WDR1; MEGF6; FLNB; STC2; CFB; SERPINA3; CST3; LMNA; SLPI; ANXA1; APP; CLEC3B; GSN; S100A6; NPM1; CTSD; DCN; PSAP; CTSB; HNRNPC; ANXA6; MMP2; ANXA5; RPSA; CXCL1; LGALS1; C7; CLU; HSPA5; HARS; ANXA3; BMP1; EEF2; PDIA4; TIMP2; NCL; FLNA; BGN; PPIB; RPS3; MGAT1; APEX1; MAP4; GRN; TKT; PDIA3; MYH9; SERPINF1; RBMX; COL18A1; RPL5; RPS5; RPS10; MAP1B; THBS…
MicroProt	57	440	19.1275	8.36059	5.32063e-36	4.5119e-33	5.43602e-35	1.79975e-34	CFB; SERPINA3; CST3; SLPI; APP; CLEC3B; GSN; S100A6; CTSD; PSAP; MMP2; C7; CLU; TIMP2; GRN; SERPINF1; COL18A1; MMP14; LUM; TPI1; NUCB1; LGALS3BP; MFAP5; FLNC; PCOLCE; ECM1; CLSTN1; C3; TIMP1; IGF2; FN1; GAPDH; SERPINA5; ANXA2; THBS1; COL4A2; CFH; TFPI; COL6A3; PKM; IGFBP3; IGFBP4; IGFBP5; CTGF; MARCKS; DCD; HSPG2; PRDX1; LTBP1; LTBP2; IGFBP7; CCDC80; RARRES2; EMILIN1; RNASE4; YWHAE; CALML5;
Jurkat	134	2869	44.9664	3.01407	7.3991e-36	6.27444e-33	7.46957e-35	2.47301e-34	MYL12A; ACTN4; SYNCRIP; EDF1; WDR1; FLNB; ANXA1; NPM1; CTSD; PSAP; HNRNPC; ANXA6; ANXA5; RPSA; HSPA5; HARS; EEF2; PDIA4; NCL; FLNA; PPIB; RPS3; APEX1; TKT; PDIA3; MYH9; RPL5; RPS5; RPS10; CCT8; MANF; ARPC4; TPI1; MYL6; RPS3A; HNRNPK; ETF1; CNBP; RPL23A; RPS25; RPS28; RPL10A; YWHAZ; RPS21; GNB2L1; ACTG1; TUBA1B; SERF2; CLTC; FKBP3; LGALS3BP; AIMP1; ILF3; SPTAN1; PLEC; TXNDC5; NEO1; GLG1; ATF6B; PA…
N06CS97	47	270	15.7718	11.2346	1.14609e-35	9.71888e-33	1.1434e-34	3.78553e-34	ACTN4; FLNB; APP; ANXA6; ANXA5; RPSA; FLNA; TKT; MYH9; RPS10; MYL6; CLTC; SPTAN1; FLNC; PLEC; CORO1C; TLN1; ALDOA; ENO1; ANXA2; HSP90AB1; VIM; HSPA8; CALM1; CALM2; CALM3; HIST4H4; HIST2H4B; HIST1H4I; HIST1H4A; HIST1H4D; HIST1H4F; HIST1H4K; HIST1H4J; HIST1H4C; HIST1H4H; HIST1H4B; HIST1H4E; HIST1H4L; HIST2H4A; GOT2; HSP90B1; DSP; IQGAP1; GDI2; HSPE1; RAN;
HL60	61	545	20.4698	7.22346	7.4769e-35	6.34041e-32	7.37257e-34	2.4409e-33	NRP1; ACTN4; WDR1; APP; CTSD; PSAP; RPSA; LGALS1; HSPA5; EEF2; FLNA; PPIB; RPS3; GRN; TKT; PDIA3; MYH9; RPL5; RPS5; TPI1; RPS3A; YWHAZ; GNB2L1; TUBA1B; BASP1; CLTC; GLG1; C3; ALDOA; GAPDH; ENO1; TUBB; THBS1; HSP90AB1; HSPA8; PKM; MDH2; CALM1; CALM2; CALM3; HIST4H4; HIST2H4B; HIST1H4I; HIST1H4A; HIST1H4D; HIST1H4F; HIST1H4K; HIST1H4J; HIST1H4C; HIST1H4H; HIST1H4B; HIST1H4E; HIST1H4L; HIST2H4A; PRD…
01_glyco	66	667	22.1477	6.38596	1.79318e-34	1.52062e-31	1.74784e-33	5.7867e-33	NRP1; ACTN4; WDR1; FLNB; CFB; SERPINA3; LMNA; NPM1; PSAP; LGALS1; C7; CLU; EEF2; FLNA; PPIB; RPS3; APEX1; PDIA3; MYH9; SERPINF1; RPL5; RPS5; LUM; MANF; TPI1; RPS3A; HNRNPK; CNBP; YWHAZ; RPS21; GNB2L1; CLTC; LGALS3BP; PLEC; VASN; TXNDC5; NEO1; GLG1; C3; TIMP1; FN1; ALDOA; GAPDH; ENO1; ANXA2; TUBB; HSP90AA1; CFH; VIM; HSPA8; CKB; PKM; IGFBP3; ATP5A1; MSN; MDH2; TPM4; SPTBN1; GOT2; HSP90B1; GDI2; AD…
Erythrocytes	96	1539	32.2148	4.02554	4.98787e-34	4.22972e-31	4.8065e-33	1.59132e-32	ACTN4; SYNCRIP; WDR1; FLNB; LMNA; ANXA1; GSN; S100A6; NPM1; HNRNPC; ANXA5; RPSA; EEF2; FLNA; PPIB; RPS3; APEX1; TKT; MYH9; RBMX; RPS5; RPS10; CCT8; ARPC4; TPI1; MYL6; RPS3A; HNRNPK; ETF1; CNBP; RPS25; RPL10A; RPS21; SERF2; CLTC; FKBP3; ILF2; ILF3; FSCN1; DTD1; PA2G4; TLN1; HIST1H2BL; ALDOA; GAPDH; ATP5B; ENO1; ANXA2; HSP90AA1; HSP90AB1; VIM; HSPA8; PKM; EZR; MSN; RDX; MDH2; CALM1; CALM2; CALM3; R…
Renal cancer	212	7121	71.1409	1.92116	2.20359e-33	1.86865e-30	2.0996e-32	6.95131e-32	NRP1; MYL12A; ACTN4; SYNCRIP; EDF1; CTSV; WDR1; FLNB; ITGBL1; CFB; SERPINA3; CST3; LMNA; SLPI; ANXA1; APP; CLEC3B; GSN; S100A6; NPM1; CTSD; DCN; PSAP; CTSB; HNRNPC; ANXA6; MMP2; ANXA5; RPSA; LGALS1; C7; CLU; HSPA5; ANXA3; BMP1; EEF2; PDIA4; TIMP2; NCL; FLNA; BGN; PPIB; MGAT1; APEX1; GRN; TKT; PDIA3; MYH9; SERPINF1; COL18A1; MAP1B; THBS3; MMP14; CCT8; LUM; STC1; MANF; ARPC4; TPI1; STXBP1; HNRNPK; …
15_clinprot_c3	68	749	22.8188	5.85914	3.257e-33	2.76194e-30	3.06882e-32	1.01602e-31	SYNCRIP; CFB; SERPINA3; CLEC3B; GSN; NPM1; PSAP; HNRNPC; LGALS1; C7; CLU; HSPA5; EEF2; NCL; FLNA; PPIB; APEX1; PDIA3; MYH9; SERPINF1; RPL5; RPS10; CCT8; MANF; ARPC4; TPI1; MYL6; RPS3A; HNRNPK; CNBP; RPS25; YWHAZ; RPS21; GNB2L1; CLTC; ILF3; PCOLCE; ECM1; FSCN1; PA2G4; C3; FN1; ALDOA; GAPDH; SERPINA5; ENO1; TUBB; HSP90AA1; CFH; VIM; HSPA8; PKM; ATP5A1; MDH2; RPS14; TPM4; SPTBN1; PRDX1; GOT2; HSP90B…
Corpus, uterine	209	6997	70.1342	1.92754	9.6251e-33	8.16209e-30	8.96932e-32	2.96954e-31	NRP1; MYL12A; ACTN4; SYNCRIP; EDF1; CTSV; WDR1; FLNB; ITGBL1; CFB; SERPINA3; CST3; LMNA; SLPI; ANXA1; APP; CLEC3B; GSN; S100A6; NPM1; CTSD; DCN; PSAP; CTSB; HNRNPC; ANXA6; MMP2; ANXA5; RPSA; LGALS1; C7; CLU; HSPA5; ANXA3; BMP1; EEF2; PDIA4; TIMP2; NCL; FLNA; BGN; PPIB; MGAT1; APEX1; GRN; TKT; PDIA3; MYH9; SERPINF1; COL18A1; MAP1B; MMP14; CCT8; LUM; STC1; MFAP2; MANF; TPI1; STXBP1; HNRNPK; ETF1; R…
Soft tissue	208	6969	69.7987	1.92602	2.11433e-32	1.79295e-29	1.94886e-31	6.45223e-31	NRP1; MYL12A; ACTN4; SYNCRIP; EDF1; CTSV; WDR1; FLNB; ITGBL1; CFB; SERPINA3; CST3; LMNA; ANXA1; APP; CLEC3B; GSN; S100A6; NPM1; CTSD; DCN; PSAP; CTSB; HNRNPC; ANXA6; MMP2; ANXA5; RPSA; LGALS1; CLU; HSPA5; ANXA3; BMP1; EEF2; PDIA4; TIMP2; NCL; FLNA; BGN; PPIB; MGAT1; APEX1; GRN; TKT; PDIA3; MYH9; SERPINF1; COL18A1; MAP1B; THBS3; MMP14; CCT8; LUM; STC1; MFAP2; MANF; TPI1; STXBP1; HNRNPK; ETF1; RPS2…
Embryonal carcinoma cells	84	1232	28.1879	4.40013	3.57861e-32	3.03466e-29	3.26308e-31	1.08033e-30	FLNB; APP; NPM1; HNRNPC; HSPA5; EEF2; PDIA4; FLNA; PPIB; RPS3; APEX1; MYH9; RBMX; COL18A1; RPL5; RPS5; RPS10; MAP1B; MMP14; CCT8; ARPC4; RPS3A; STXBP1; HNRNPK; RPL23A; RPS25; RPL10A; GNB2L1; BASP1; CLTC; ILF2; ILF3; FLNC; PLEC; NEO1; GLG1; PA2G4; ALDOA; GAPDH; TUBB; HSP90AA1; LAMB1; VIM; LAMC1; HSPA8; SLC25A6; ATP1A3; ATP5A1; MSN; MARCKS; MDH2; RPS14; HIST4H4; HIST2H4B; HIST1H4I; HIST1H4A; HIST1H…
Ovarian cancer	218	7644	73.1544	1.84036	5.0167e-32	4.25416e-29	4.52571e-31	1.49836e-30	NRP1; MYL12A; ACTN4; SYNCRIP; EDF1; CTSV; WDR1; FLNB; ITGBL1; CFB; SERPINA3; CST3; LMNA; SLPI; ANXA1; APP; CLEC3B; GSN; S100A6; NPM1; CTSD; DCN; PSAP; CTSB; HNRNPC; ANXA6; MMP2; ANXA5; RPSA; LGALS1; C7; CLU; HSPA5; ANXA3; BMP1; EEF2; PDIA4; TIMP2; NCL; FLNA; BGN; PPIB; MGAT1; APEX1; GRN; TKT; PDIA3; MYH9; SERPINF1; COL18A1; MAP1B; THBS3; MMP14; CCT8; LUM; STC1; MFAP2; MANF; ARPC4; TPI1; STXBP1; H…
Pancreas	250	9936	83.8926	1.62366	5.70898e-32	4.84122e-29	5.09602e-31	1.68718e-30	NRP1; MYL12A; ACTN4; SYNCRIP; EDF1; CTSV; WDR1; FLNB; STC2; ITGBL1; CFB; SERPINA3; CST3; LMNA; ANXA1; APP; CLEC3B; GSN; S100A6; NPM1; CTSD; DCN; PSAP; CTSB; HNRNPC; ANXA6; MMP2; ANXA5; RPSA; LGALS1; C7; CLU; HSPA5; HARS; ANXA3; BMP1; EEF2; PDIA4; TIMP2; NCL; FLNA; BGN; PPIB; RPS3; MGAT1; APEX1; GRN; TKT; PDIA3; MYH9; SERPINF1; RBMX; COL18A1; RPL5; RPS5; RPS10; MAP1B; THBS3; MMP14; CCT8; LUM; MFAP…
Lens	77	1037	25.8389	4.79196	8.55615e-32	7.25561e-29	7.55793e-31	2.50226e-30	ACTN4; CTSV; WDR1; FLNB; ANXA1; NPM1; CTSD; PSAP; CTSB; ANXA6; ANXA5; LGALS1; HARS; ANXA3; EEF2; NCL; FLNA; PPIB; RPS3; APEX1; MAP4; TKT; PDIA3; MYH9; RPL5; RPS5; CCT8; TPI1; MYL6; RPS3A; HNRNPK; ETF1; CNBP; RPS25; RPL10A; YWHAZ; RPS21; GNB2L1; BASP1; CLTC; AIMP1; ILF3; FSCN1; TXNDC5; PA2G4; TLN1; ALDOA; GAPDH; ENO1; ANXA2; TUBB; HSP90AA1; VIM; SPARC; HSPA8; CKB; PKM; MSN; MDH2; RPS14; TPM4; SPTB…
Gastric juice	42	243	14.094	11.1552	9.01415e-32	7.644e-29	7.88041e-31	2.60903e-30	CFB; CST3; SLPI; ANXA1; GSN; S100A6; CTSD; PSAP; CLU; HSPA5; GRN; TKT; TPI1; YWHAZ; LGALS3BP; ECM1; ITLN1; QSOX1; C3; FN1; ALDOA; GAPDH; ENO1; ANXA2; CFH; CALM1; CALM2; CALM3; HIST4H4; HIST2H4B; HIST1H4I; HIST1H4A; HIST1H4D; HIST1H4F; HIST1H4K; HIST1H4J; HIST1H4C; HIST1H4H; HIST1H4B; HIST1H4E; HIST1H4L; HIST2H4A;
Kidney cancer	48	352	16.1074	8.80087	2.45963e-31	2.08576e-28	2.12833e-30	7.04643e-30	NRP1; CFB; SERPINA3; GSN; DCN; CLU; FLNA; BGN; COL18A1; CCT8; LUM; TPI1; ACTG1; COL12A1; FBLN5; AGRN; C3; COL1A1; COL3A1; COL4A1; FN1; GAPDH; COL5A2; ENO1; LAMB1; THBS1; COL1A2; COL4A2; CFH; LAMC1; COL6A1; COL6A2; COL6A3; VCAN; NID1; PKM; THBS2; HSPG2; COL14A1; EFEMP1; TUBB2A; NID2; TGFBI; LAMA4; PXDN; LAMA5; LAMB2; TUBB3;
Endometrial cancer	214	7460	71.8121	1.85116	2.62968e-31	2.22997e-28	2.25249e-30	7.4575e-30	NRP1; MYL12A; ACTN4; SYNCRIP; EDF1; CTSV; WDR1; FLNB; ITGBL1; CFB; SERPINA3; CST3; LMNA; SLPI; ANXA1; APP; CLEC3B; GSN; S100A6; NPM1; CTSD; DCN; PSAP; CTSB; HNRNPC; ANXA6; MMP2; ANXA5; RPSA; LGALS1; C7; CLU; HSPA5; ANXA3; BMP1; EEF2; PDIA4; TIMP2; NCL; FLNA; BGN; PPIB; MGAT1; APEX1; GRN; TKT; PDIA3; MYH9; SERPINF1; COL18A1; MAP1B; THBS3; MMP14; CCT8; LUM; STC1; MFAP2; MANF; ARPC4; STXBP1; HNRNPK;…
Brain	211	7290	70.8054	1.86777	4.22864e-31	3.58589e-28	3.58589e-30	1.18721e-29	MYL12A; ACTN4; SYNCRIP; EDF1; WDR1; MEGF6; FLNB; SERPINA3; CST3; LMNA; ANXA1; APP; CLEC3B; GSN; S100A6; NPM1; CTSD; DCN; PSAP; CTSB; HNRNPC; ANXA6; ANXA5; RPSA; LGALS1; C7; CLU; HSPA5; HARS; ANXA3; EEF2; PDIA4; TIMP2; NCL; FLNA; PPIB; RPS3; MGAT1; APEX1; MAP4; TKT; PDIA3; MYH9; SERPINF1; RBMX; COL18A1; RPL5; RPS5; RPS10; MAP1B; CCT8; LUM; STC1; ARPC4; TPI1; MYL6; RPS3A; STXBP1; TGFB2; HNRNPK; CNB…
Cervical cancer	213	7426	71.4765	1.85094	5.10302e-31	4.32736e-28	4.28452e-30	1.41851e-29	NRP1; MYL12A; ACTN4; SYNCRIP; EDF1; CTSV; WDR1; FLNB; ITGBL1; CFB; SERPINA3; CST3; LMNA; SLPI; ANXA1; APP; CLEC3B; GSN; S100A6; NPM1; CTSD; DCN; PSAP; CTSB; HNRNPC; ANXA6; MMP2; ANXA5; RPSA; LGALS1; C7; CLU; HSPA5; ANXA3; BMP1; EEF2; PDIA4; TIMP2; NCL; FLNA; BGN; PPIB; MGAT1; APEX1; GRN; TKT; PDIA3; MYH9; SERPINF1; COL18A1; MAP1B; THBS3; MMP14; CCT8; LUM; STC1; MFAP2; MANF; ARPC4; TPI1; STXBP1; H…
Lung cancer	213	7435	71.4765	1.8487	6.21617e-31	5.27131e-28	5.16795e-30	1.711e-29	NRP1; MYL12A; ACTN4; SYNCRIP; EDF1; CTSV; WDR1; FLNB; ITGBL1; CFB; SERPINA3; CST3; LMNA; SLPI; ANXA1; APP; CLEC3B; GSN; S100A6; NPM1; CTSD; DCN; PSAP; CTSB; HNRNPC; ANXA6; MMP2; ANXA5; RPSA; LGALS1; C7; CLU; HSPA5; ANXA3; BMP1; EEF2; PDIA4; TIMP2; NCL; FLNA; BGN; PPIB; MGAT1; APEX1; GRN; TKT; PDIA3; MYH9; SERPINF1; COL18A1; MAP1B; THBS3; MMP14; CCT8; LUM; STC1; MANF; ARPC4; TPI1; STXBP1; HNRNPK; …
Liver	269	11680	90.2685	1.48619	7.55369e-31	6.40553e-28	6.21896e-30	2.05896e-29	NRP1; MYL12A; ACTN4; SYNCRIP; EDF1; CTSV; WDR1; FLNB; STC2; ITGBL1; CFB; SERPINA3; CST3; LMNA; ANXA1; APP; CLEC3B; GSN; S100A6; NPM1; CTSD; DCN; PSAP; CTSB; HNRNPC; ANXA6; MMP2; ANXA5; RPSA; LGALS1; C7; CLU; HSPA5; HARS; ANXA3; BMP1; EEF2; PDIA4; TIMP2; NCL; FLNA; BGN; PPIB; RPS3; MGAT1; APEX1; MAP4; GRN; TKT; PDIA3; MYH9; SERPINF1; RBMX; COL18A1; RPL5; RPS5; RPS10; MAP1B; THBS3; MMP14; CCT8; LUM…
Malignant melanoma	213	7459	71.4765	1.84275	1.05017e-30	8.90546e-28	8.56294e-30	2.835e-29	NRP1; MYL12A; ACTN4; SYNCRIP; EDF1; CTSV; WDR1; FLNB; ITGBL1; CFB; SERPINA3; CST3; LMNA; ANXA1; APP; CLEC3B; GSN; S100A6; NPM1; CTSD; DCN; PSAP; CTSB; HNRNPC; ANXA6; MMP2; ANXA5; RPSA; LGALS1; C7; CLU; HSPA5; ANXA3; BMP1; EEF2; PDIA4; TIMP2; NCL; FLNA; BGN; PPIB; MGAT1; APEX1; GRN; TKT; PDIA3; MYH9; SERPINF1; COL18A1; MAP1B; MMP14; CCT8; LUM; STC1; MFAP2; MANF; ARPC4; TPI1; STXBP1; HNRNPK; ETF1; …
Stomach cancer	212	7399	71.1409	1.84898	1.14633e-30	9.72089e-28	9.25799e-30	3.06512e-29	NRP1; MYL12A; ACTN4; SYNCRIP; EDF1; CTSV; WDR1; FLNB; ITGBL1; CFB; SERPINA3; CST3; LMNA; SLPI; ANXA1; APP; CLEC3B; GSN; S100A6; NPM1; CTSD; DCN; PSAP; CTSB; HNRNPC; ANXA6; MMP2; ANXA5; RPSA; LGALS1; C7; CLU; HSPA5; ANXA3; BMP1; EEF2; PDIA4; TIMP2; NCL; FLNA; BGN; PPIB; MGAT1; APEX1; GRN; TKT; PDIA3; MYH9; SERPINF1; COL18A1; MAP1B; THBS3; MMP14; CCT8; LUM; STC1; MFAP2; MANF; ARPC4; TPI1; STXBP1; H…
Testis cancer	209	7248	70.1342	1.86079	2.71472e-30	2.30209e-27	2.17178e-29	7.19028e-29	NRP1; MYL12A; ACTN4; SYNCRIP; EDF1; CTSV; WDR1; FLNB; ITGBL1; CFB; SERPINA3; CST3; LMNA; SLPI; ANXA1; APP; CLEC3B; GSN; S100A6; NPM1; CTSD; DCN; PSAP; CTSB; HNRNPC; ANXA6; MMP2; ANXA5; RPSA; LGALS1; C7; CLU; HSPA5; ANXA3; BMP1; EEF2; PDIA4; TIMP2; NCL; FLNA; BGN; PPIB; MGAT1; APEX1; GRN; TKT; PDIA3; MYH9; SERPINF1; COL18A1; MAP1B; THBS3; MMP14; CCT8; LUM; STC1; MANF; ARPC4; TPI1; STXBP1; HNRNPK; …
Head & neck cancer	205	7062	68.7919	1.87325	1.11186e-29	9.42855e-27	8.81173e-29	2.91737e-28	NRP1; MYL12A; ACTN4; SYNCRIP; EDF1; CTSV; WDR1; FLNB; ITGBL1; CFB; SERPINA3; CST3; LMNA; ANXA1; APP; CLEC3B; GSN; S100A6; NPM1; CTSD; DCN; PSAP; CTSB; HNRNPC; ANXA6; MMP2; ANXA5; RPSA; LGALS1; C7; CLU; HSPA5; ANXA3; BMP1; EEF2; PDIA4; TIMP2; NCL; FLNA; BGN; PPIB; MGAT1; APEX1; GRN; TKT; PDIA3; MYH9; SERPINF1; COL18A1; MAP1B; MMP14; CCT8; LUM; STC1; MFAP2; MANF; ARPC4; TPI1; STXBP1; HNRNPK; ETF1; …
Breast cancer	211	7467	70.8054	1.8235	1.97577e-29	1.67546e-26	1.55135e-28	5.13617e-28	NRP1; MYL12A; ACTN4; SYNCRIP; EDF1; CTSV; WDR1; FLNB; ITGBL1; CFB; SERPINA3; CST3; LMNA; SLPI; ANXA1; APP; CLEC3B; GSN; S100A6; NPM1; CTSD; DCN; PSAP; CTSB; HNRNPC; ANXA6; MMP2; ANXA5; RPSA; LGALS1; C7; CLU; HSPA5; ANXA3; BMP1; EEF2; PDIA4; TIMP2; NCL; FLNA; BGN; PPIB; MGAT1; APEX1; GRN; TKT; PDIA3; MYH9; SERPINF1; COL18A1; MAP1B; MMP14; CCT8; LUM; STC1; MANF; ARPC4; TPI1; HNRNPK; ETF1; RPS25; YW…
Malignant glioma	206	7169	69.1275	1.85429	2.93103e-29	2.48551e-26	2.28029e-28	7.54953e-28	NRP1; ACTN4; SYNCRIP; EDF1; CTSV; WDR1; FLNB; ITGBL1; CFB; SERPINA3; CST3; LMNA; ANXA1; APP; CLEC3B; S100A6; NPM1; CTSD; DCN; PSAP; CTSB; HNRNPC; ANXA6; MMP2; ANXA5; RPSA; LGALS1; C7; CLU; HSPA5; ANXA3; BMP1; EEF2; PDIA4; TIMP2; NCL; FLNA; BGN; PPIB; APEX1; GRN; TKT; PDIA3; MYH9; SERPINF1; COL18A1; MAP1B; MMP14; CCT8; LUM; MANF; ARPC4; TPI1; STXBP1; HNRNPK; ETF1; RPS25; YWHAZ; RPS21; GNB2L1; TUBA…
Malignant carcinoid	204	7081	68.4564	1.85911	6.46946e-29	5.4861e-26	4.98736e-28	1.6512e-27	NRP1; MYL12A; ACTN4; SYNCRIP; EDF1; CTSV; WDR1; FLNB; ITGBL1; CFB; SERPINA3; CST3; LMNA; ANXA1; APP; CLEC3B; GSN; S100A6; NPM1; CTSD; DCN; PSAP; CTSB; HNRNPC; ANXA6; MMP2; ANXA5; RPSA; LGALS1; C7; CLU; HSPA5; ANXA3; BMP1; EEF2; PDIA4; TIMP2; NCL; BGN; PPIB; MGAT1; APEX1; GRN; TKT; PDIA3; MYH9; SERPINF1; COL18A1; MAP1B; MMP14; CCT8; LUM; STC1; MANF; ARPC4; TPI1; STXBP1; HNRNPK; ETF1; RPS25; YWHAZ;…
Prostate cancer	206	7214	69.1275	1.84272	7.70168e-29	6.53103e-26	5.88381e-28	1.948e-27	NRP1; MYL12A; ACTN4; SYNCRIP; EDF1; CTSV; WDR1; FLNB; ITGBL1; CFB; SERPINA3; CST3; LMNA; ANXA1; APP; CLEC3B; S100A6; NPM1; CTSD; DCN; PSAP; CTSB; HNRNPC; ANXA6; MMP2; ANXA5; RPSA; LGALS1; C7; CLU; HSPA5; ANXA3; BMP1; EEF2; PDIA4; TIMP2; NCL; FLNA; BGN; PPIB; APEX1; GRN; TKT; PDIA3; MYH9; SERPINF1; COL18A1; THBS3; MMP14; CCT8; LUM; STC1; MFAP2; MANF; ARPC4; TPI1; STXBP1; HNRNPK; ETF1; RPS25; YWHAZ…
Liver cancer	213	7697	71.4765	1.78577	1.65609e-28	1.40436e-25	1.2539e-27	4.15137e-27	NRP1; MYL12A; ACTN4; SYNCRIP; EDF1; CTSV; WDR1; FLNB; ITGBL1; CFB; SERPINA3; CST3; LMNA; SLPI; ANXA1; APP; CLEC3B; GSN; S100A6; NPM1; CTSD; DCN; PSAP; CTSB; HNRNPC; ANXA6; MMP2; ANXA5; RPSA; LGALS1; C7; CLU; HSPA5; ANXA3; BMP1; EEF2; PDIA4; TIMP2; NCL; FLNA; BGN; PPIB; MGAT1; APEX1; GRN; TKT; PDIA3; MYH9; SERPINF1; COL18A1; MAP1B; THBS3; MMP14; CCT8; LUM; STC1; MANF; ARPC4; TPI1; STXBP1; HNRNPK; …
Colorectal cancer	210	7513	70.4698	1.80374	2.01295e-28	1.70698e-25	1.5106e-27	5.00126e-27	NRP1; MYL12A; ACTN4; SYNCRIP; EDF1; CTSV; WDR1; FLNB; ITGBL1; CFB; SERPINA3; CST3; LMNA; ANXA1; APP; CLEC3B; GSN; S100A6; NPM1; CTSD; DCN; PSAP; CTSB; HNRNPC; ANXA6; MMP2; RPSA; LGALS1; C7; CLU; HSPA5; ANXA3; BMP1; EEF2; PDIA4; TIMP2; NCL; FLNA; BGN; PPIB; MGAT1; APEX1; GRN; TKT; PDIA3; MYH9; SERPINF1; COL18A1; MAP1B; THBS3; MMP14; CCT8; LUM; STC1; MFAP2; MANF; ARPC4; TPI1; STXBP1; HNRNPK; ETF1; …
HEK293	156	4439	52.349	2.26785	2.31616e-28	1.9641e-25	1.7229e-27	5.70413e-27	NRP1; ACTN4; SYNCRIP; EDF1; WDR1; FLNB; LMNA; ANXA1; GSN; NPM1; CTSD; CTSB; HNRNPC; ANXA6; ANXA5; RPSA; CLU; HSPA5; HARS; ANXA3; EEF2; PDIA4; NCL; FLNA; PPIB; RPS3; MGAT1; APEX1; MAP4; TKT; PDIA3; MYH9; RBMX; COL18A1; RPL5; RPS5; RPS10; MAP1B; CCT8; MANF; ARPC4; TPI1; MYL6; RPS3A; STXBP1; HNRNPK; ETF1; CNBP; RPL23A; RPS25; RPL10A; YWHAZ; RPS21; GNB2L1; BASP1; SERF2; CLTC; FKBP3; NUCB1; LGALS3BP; …
Adrenal glands	210	7554	70.4698	1.79395	4.72203e-28	4.00428e-25	3.48198e-27	1.15281e-26	NRP1; ACTN4; SYNCRIP; EDF1; CTSV; WDR1; FLNB; ITGBL1; CFB; SERPINA3; CST3; LMNA; ANXA1; APP; CLEC3B; GSN; S100A6; NPM1; CTSD; DCN; PSAP; CTSB; HNRNPC; ANXA6; MMP2; ANXA5; RPSA; LGALS1; C7; CLU; HSPA5; ANXA3; BMP1; EEF2; PDIA4; TIMP2; NCL; FLNA; BGN; PPIB; MGAT1; APEX1; GRN; TKT; PDIA3; MYH9; SERPINF1; COL18A1; MAP1B; THBS3; MMP14; CCT8; LUM; STC1; MANF; ARPC4; TPI1; STXBP1; HNRNPK; ETF1; RPS25; Y…
SH-SY5Y	52	537	17.4497	6.24961	1.29788e-26	1.1006e-23	9.48792e-26	3.14124e-25	SYNCRIP; LMNA; CTSD; HNRNPC; HSPA5; EEF2; RPS3; APEX1; MAP4; TKT; PDIA3; MYH9; RPL5; CCT8; ARPC4; RPS3A; HNRNPK; CNBP; YWHAZ; RPS21; ACTG1; TUBA1B; AIMP1; FLNC; ALDOA; GAPDH; ATP5B; ENO1; TUBB; VIM; HSPA8; CKB; PKM; EZR; ATP5A1; MDH2; CALM1; CALM2; CALM3; TPM4; PRDX1; TUBA1A; HSPD1; HSP90B1; RPS19; RPS20; HSPE1; YWHAG; YWHAE; YBX1; TUBB3; CCDC124;
Skin cancer	199	7029	66.7785	1.82696	1.47973e-26	1.25481e-23	1.07249e-25	3.55078e-25	NRP1; MYL12A; ACTN4; SYNCRIP; EDF1; CTSV; WDR1; FLNB; ITGBL1; CFB; SERPINA3; CST3; LMNA; SLPI; ANXA1; APP; CLEC3B; GSN; S100A6; NPM1; CTSD; DCN; PSAP; CTSB; HNRNPC; ANXA6; MMP2; ANXA5; RPSA; LGALS1; C7; HSPA5; ANXA3; BMP1; EEF2; PDIA4; TIMP2; NCL; FLNA; BGN; PPIB; APEX1; GRN; TKT; PDIA3; MYH9; SERPINF1; COL18A1; MAP1B; MMP14; CCT8; LUM; STC1; MANF; ARPC4; TPI1; HNRNPK; ETF1; RPS25; YWHAZ; RPS21; …
Thyroid cancer	203	7281	68.1208	1.79918	1.58263e-26	1.34207e-23	1.13735e-25	3.76551e-25	NRP1; MYL12A; ACTN4; SYNCRIP; EDF1; CTSV; WDR1; FLNB; ITGBL1; CFB; SERPINA3; CST3; LMNA; SLPI; ANXA1; APP; CLEC3B; GSN; S100A6; NPM1; CTSD; PSAP; CTSB; HNRNPC; ANXA6; MMP2; ANXA5; RPSA; LGALS1; C7; CLU; HSPA5; ANXA3; BMP1; EEF2; PDIA4; TIMP2; NCL; FLNA; BGN; PPIB; MGAT1; APEX1; GRN; TKT; PDIA3; MYH9; SERPINF1; COL18A1; MAP1B; THBS3; MMP14; CCT8; LUM; STC1; MANF; ARPC4; TPI1; STXBP1; HNRNPK; ETF1;…
Fallopian tubes	193	6677	64.7651	1.86529	1.95555e-26	1.65831e-23	1.39354e-25	4.6137e-25	NRP1; MYL12A; ACTN4; SYNCRIP; EDF1; CTSV; WDR1; FLNB; ITGBL1; CFB; SERPINA3; CST3; LMNA; SLPI; ANXA1; APP; GSN; S100A6; NPM1; CTSD; PSAP; CTSB; HNRNPC; ANXA6; MMP2; ANXA5; RPSA; C7; CLU; HSPA5; ANXA3; BMP1; EEF2; PDIA4; TIMP2; NCL; FLNA; PPIB; APEX1; GRN; TKT; PDIA3; MYH9; SERPINF1; COL18A1; MAP1B; THBS3; MMP14; CCT8; LUM; STC1; MANF; ARPC4; TPI1; STXBP1; HNRNPK; ETF1; RPS25; YWHAZ; RPS21; GNB2L1…
Breast	188	6413	63.0872	1.89177	4.00959e-26	3.40013e-23	2.80922e-25	9.30071e-25	NRP1; MYL12A; ACTN4; SYNCRIP; EDF1; CTSV; WDR1; FLNB; ITGBL1; CFB; SERPINA3; CST3; LMNA; ANXA1; APP; CLEC3B; GSN; S100A6; NPM1; CTSD; DCN; PSAP; CTSB; HNRNPC; ANXA6; MMP2; ANXA5; RPSA; LGALS1; C7; CLU; HSPA5; ANXA3; BMP1; EEF2; PDIA4; TIMP2; NCL; FLNA; BGN; PPIB; APEX1; GRN; TKT; PDIA3; MYH9; SERPINF1; COL18A1; MAP1B; MMP14; CCT8; LUM; STC1; MANF; ARPC4; TPI1; HNRNPK; ETF1; RPS25; YWHAZ; RPS21; G…
CPE_SCX_fractionated	106	2331	35.5705	2.93462	4.01043e-26	3.40084e-23	2.80922e-25	9.30071e-25	ACTN4; WDR1; FLNB; CST3; LMNA; SLPI; ANXA1; APP; GSN; S100A6; NPM1; CTSD; PSAP; CTSB; HNRNPC; LGALS1; HSPA5; HARS; ANXA3; EEF2; NCL; FLNA; PPIB; RPS3; APEX1; MAP4; GRN; TKT; PDIA3; MYH9; RPL5; RPS5; CCT8; MANF; TPI1; RPS3A; STXBP1; HNRNPK; ETF1; CNBP; RPL10A; YWHAZ; RPS21; GNB2L1; CLTC; FKBP3; LGALS3BP; AIMP1; ILF3; PLEC; FSCN1; TXNDC5; GLG1; PA2G4; TLN1; AGRN; IGF2; COL4A1; ALDOA; GAPDH; ATP5B; …
Skeletal muscles	229	9060	76.8456	1.63108	4.04157e-26	3.42725e-23	2.80922e-25	9.30071e-25	NRP1; ACTN4; SYNCRIP; EDF1; CTSV; WDR1; FLNB; STC2; CFB; SERPINA3; LMNA; ANXA1; CLEC3B; GSN; S100A6; NPM1; CTSD; PSAP; CTSB; HNRNPC; ANXA6; MMP2; ANXA5; RPSA; LGALS1; C7; CLU; HSPA5; HARS; ANXA3; BMP1; EEF2; PDIA4; TIMP2; NCL; BGN; PPIB; RPS3; MGAT1; APEX1; MAP4; TKT; PDIA3; MYH9; SERPINF1; COL18A1; RPL5; RPS5; RPS10; THBS3; MMP14; CCT8; LUM; MFAP2; ARPC4; TPI1; MYL6; HNRNPK; ETF1; CNBP; RPL23A; …
Urothelial cancer	206	7521	69.1275	1.76751	4.37317e-26	3.70845e-23	3.015e-25	9.98199e-25	NRP1; MYL12A; ACTN4; SYNCRIP; EDF1; CTSV; WDR1; FLNB; ITGBL1; CFB; SERPINA3; CST3; LMNA; SLPI; ANXA1; APP; CLEC3B; GSN; S100A6; NPM1; CTSD; DCN; PSAP; CTSB; HNRNPC; ANXA6; MMP2; ANXA5; RPSA; LGALS1; C7; CLU; HSPA5; ANXA3; BMP1; EEF2; PDIA4; TIMP2; NCL; FLNA; BGN; PPIB; MGAT1; APEX1; GRN; TKT; PDIA3; MYH9; SERPINF1; COL18A1; MAP1B; MMP14; CCT8; LUM; STC1; MANF; ARPC4; TPI1; HNRNPK; ETF1; RPS25; YW…
Mesothelioma cells	18	29	6.04027	40.0603	4.70833e-26	3.99266e-23	3.21989e-25	1.06603e-24	ACTN4; ANXA1; ANXA6; ANXA5; MYH9; FSCN1; EDIL3; FN1; GAPDH; ENO1; ANXA2; HSP90AA1; HSP90AB1; HSPA8; PKM; EZR; MSN; DSP;
Stomach	214	8044	71.8121	1.71676	4.77395e-26	4.04831e-23	3.23865e-25	1.07225e-24	NRP1; MYL12A; ACTN4; SYNCRIP; EDF1; CTSV; WDR1; FLNB; ITGBL1; CFB; SERPINA3; CST3; LMNA; ANXA1; APP; CLEC3B; GSN; S100A6; NPM1; CTSD; PSAP; CTSB; HNRNPC; ANXA6; MMP2; ANXA5; RPSA; C7; CLU; HSPA5; ANXA3; BMP1; EEF2; PDIA4; TIMP2; NCL; FLNA; BGN; PPIB; MGAT1; APEX1; GRN; TKT; PDIA3; MYH9; SERPINF1; COL18A1; MAP1B; THBS3; MMP14; CCT8; STC1; MFAP2; MANF; ARPC4; TPI1; STXBP1; HNRNPK; ETF1; RPS25; RPL1…
Tonsils	202	7274	67.7852	1.79204	4.8953e-26	4.15121e-23	3.29461e-25	1.09077e-24	NRP1; MYL12A; ACTN4; SYNCRIP; EDF1; CTSV; WDR1; FLNB; ITGBL1; CFB; SERPINA3; CST3; LMNA; SLPI; ANXA1; APP; CLEC3B; GSN; S100A6; NPM1; CTSD; PSAP; CTSB; HNRNPC; ANXA6; MMP2; ANXA5; RPSA; LGALS1; C7; CLU; HSPA5; ANXA3; BMP1; EEF2; PDIA4; TIMP2; NCL; FLNA; BGN; PPIB; MGAT1; APEX1; GRN; TKT; PDIA3; MYH9; SERPINF1; COL18A1; MMP14; CCT8; STC1; MANF; ARPC4; TPI1; STXBP1; HNRNPK; ETF1; RPS25; YWHAZ; RPS2…
Epididymis	199	7090	66.7785	1.81124	5.17137e-26	4.38532e-23	3.45301e-25	1.14321e-24	NRP1; MYL12A; ACTN4; SYNCRIP; EDF1; CTSV; WDR1; FLNB; ITGBL1; CFB; SERPINA3; CST3; LMNA; ANXA1; APP; CLEC3B; GSN; S100A6; NPM1; CTSD; PSAP; CTSB; HNRNPC; ANXA6; MMP2; ANXA5; RPSA; LGALS1; C7; CLU; HSPA5; ANXA3; BMP1; EEF2; PDIA4; TIMP2; NCL; FLNA; BGN; PPIB; MGAT1; APEX1; GRN; TKT; PDIA3; MYH9; SERPINF1; COL18A1; THBS3; MMP14; CCT8; MFAP2; MANF; ARPC4; TPI1; HNRNPK; ETF1; RPS25; YWHAZ; RPS21; GNB…
Kidney	245	10256	82.2148	1.54154	5.22242e-26	4.42861e-23	3.45985e-25	1.14548e-24	NRP1; MYL12A; ACTN4; SYNCRIP; EDF1; CTSV; WDR1; FLNB; STC2; ITGBL1; CFB; SERPINA3; CST3; LMNA; SLPI; ANXA1; APP; CLEC3B; GSN; S100A6; NPM1; CTSD; DCN; PSAP; CTSB; HNRNPC; ANXA6; MMP2; ANXA5; RPSA; LGALS1; C7; CLU; HSPA5; HARS; ANXA3; BMP1; EEF2; PDIA4; TIMP2; NCL; FLNA; BGN; PPIB; MGAT1; APEX1; GRN; TKT; PDIA3; MYH9; SERPINF1; COL18A1; MAP1B; THBS3; MMP14; CCT8; LUM; STC1; MANF; ARPC4; TPI1; STXB…
Endometrium	74	1202	24.8322	3.97311	2.39624e-25	2.03201e-22	1.5752e-24	5.21515e-24	MYL12A; ACTN4; CFB; CST3; LMNA; SLPI; ANXA1; APP; CLEC3B; S100A6; NPM1; CTSD; PSAP; CTSB; HNRNPC; ANXA6; MMP2; ANXA5; CXCL1; LGALS1; C7; CLU; HSPA5; FLNA; BGN; APEX1; PDIA3; ARPC4; GNB2L1; ACTG1; FKBP3; NUCB1; LGALS3BP; AIMP1; ILF3; SPTAN1; PLEC; FSCN1; FBLN5; CAMK2A; TLN1; QSOX1; C3; TIMP1; COL4A1; FN1; SERPINE1; ATP5B; ENO1; ANXA2; HSP90AA1; LAMB1; HSP90AB1; VIM; SPARC; LAMC1; HSPA8; COL6A3; CK…
Bronchus	195	6923	65.4362	1.81765	2.56593e-25	2.17591e-22	1.67378e-24	5.54151e-24	NRP1; MYL12A; ACTN4; SYNCRIP; EDF1; CTSV; WDR1; FLNB; ITGBL1; CFB; SERPINA3; CST3; LMNA; SLPI; ANXA1; APP; CLEC3B; GSN; S100A6; NPM1; CTSD; DCN; PSAP; CTSB; HNRNPC; ANXA6; MMP2; ANXA5; RPSA; C7; CLU; HSPA5; ANXA3; BMP1; EEF2; PDIA4; TIMP2; NCL; FLNA; BGN; PPIB; MGAT1; APEX1; GRN; TKT; PDIA3; MYH9; SERPINF1; COL18A1; MAP1B; MMP14; CCT8; LUM; STC1; MANF; ARPC4; TPI1; STXBP1; HNRNPK; ETF1; RPS25; YW…
Urinary bladder	197	7054	66.1074	1.80219	3.03329e-25	2.57223e-22	1.96354e-24	6.50083e-24	NRP1; MYL12A; ACTN4; SYNCRIP; EDF1; CTSV; WDR1; FLNB; ITGBL1; CFB; SERPINA3; CST3; LMNA; ANXA1; APP; CLEC3B; GSN; S100A6; NPM1; CTSD; PSAP; CTSB; HNRNPC; MMP2; ANXA5; RPSA; C7; HSPA5; ANXA3; BMP1; EEF2; PDIA4; TIMP2; NCL; FLNA; BGN; PPIB; MGAT1; APEX1; GRN; TKT; PDIA3; MYH9; SERPINF1; COL18A1; MAP1B; THBS3; MMP14; CCT8; STC1; MANF; ARPC4; TPI1; HNRNPK; ETF1; RPS25; YWHAZ; RPS21; GNB2L1; TUBA1B; S…
Ramos	84	1566	28.1879	3.46167	7.14301e-25	6.05727e-22	4.58884e-24	1.51926e-23	MYL12A; SYNCRIP; EDF1; LMNA; ANXA1; NPM1; CTSD; CTSB; RPSA; HSPA5; EEF2; PDIA4; FLNA; PPIB; PDIA3; MYH9; RPS5; CCT8; MANF; ARPC4; TPI1; HNRNPK; CNBP; RPS25; YWHAZ; RPS21; GNB2L1; TUBA1B; SERF2; CLTC; AIMP1; PLEC; TXNDC5; GLG1; CAMK2A; TMA7; TLN1; ALDOA; GAPDH; ATP5B; ENO1; ANXA2; TUBB; HSP90AA1; HSP90AB1; HSPA8; SLC25A6; PKM; EZR; ATP5A1; MDH2; RPS14; HIST4H4; HIST2H4B; HIST1H4I; HIST1H4A; HIST1H…
Lateral ventricle	189	6620	63.4228	1.84236	8.62968e-25	7.31797e-22	5.50223e-24	1.82167e-23	NRP1; SYNCRIP; EDF1; CTSV; WDR1; FLNB; CFB; SERPINA3; CST3; LMNA; ANXA1; APP; CLEC3B; GSN; S100A6; NPM1; CTSD; PSAP; CTSB; HNRNPC; ANXA6; ANXA5; RPSA; LGALS1; C7; CLU; HSPA5; ANXA3; BMP1; PDIA4; TIMP2; NCL; FLNA; BGN; PPIB; MGAT1; APEX1; GRN; TKT; PDIA3; SERPINF1; COL18A1; MAP1B; THBS3; MMP14; CCT8; STC1; MFAP2; MANF; ARPC4; TPI1; STXBP1; HNRNPK; ETF1; RPS25; YWHAZ; RPS21; GNB2L1; TUBA1B; CLTC; F…
Lung	239	9992	80.2013	1.54352	1.69923e-24	1.44095e-21	1.07533e-23	3.56019e-23	NRP1; MYL12A; ACTN4; SYNCRIP; EDF1; CTSV; WDR1; FLNB; ITGBL1; CFB; SERPINA3; CST3; LMNA; SLPI; ANXA1; APP; CLEC3B; GSN; S100A6; NPM1; CTSD; DCN; PSAP; CTSB; HNRNPC; ANXA6; MMP2; ANXA5; RPSA; LGALS1; C7; CLU; HSPA5; HARS; ANXA3; BMP1; EEF2; PDIA4; TIMP2; NCL; FLNA; BGN; PPIB; MGAT1; APEX1; GRN; TKT; PDIA3; MYH9; SERPINF1; COL18A1; THBS3; MMP14; CCT8; LUM; STC1; MFAP2; MANF; ARPC4; TPI1; MYL6; STXB…
Smooth muscle cells	162	5124	54.3624	2.04024	1.92834e-24	1.63523e-21	1.21128e-23	4.01029e-23	NRP1; MYL12A; ACTN4; SYNCRIP; EDF1; CTSV; WDR1; FLNB; CFB; SERPINA3; CST3; LMNA; CLEC3B; GSN; S100A6; NPM1; CTSD; DCN; PSAP; CTSB; HNRNPC; ANXA6; MMP2; ANXA5; RPSA; LGALS1; HSPA5; EEF2; PDIA4; TIMP2; NCL; FLNA; BGN; MGAT1; APEX1; TKT; PDIA3; MAP1B; MMP14; STC1; MFAP2; HNRNPK; ETF1; RPS25; YWHAZ; GNB2L1; ACTG1; TUBA1B; CLTC; FKBP3; COL16A1; SPOCK1; AIMP1; ILF2; ILF3; FLNC; PCOLCE; PLEC; ECM1; SVEP…
Cervix, uterine	184	6391	61.745	1.85789	3.4356e-24	2.91339e-21	2.1422e-23	7.09234e-23	NRP1; MYL12A; ACTN4; SYNCRIP; EDF1; CTSV; WDR1; FLNB; ITGBL1; CFB; SERPINA3; CST3; LMNA; SLPI; ANXA1; CLEC3B; GSN; S100A6; NPM1; CTSD; PSAP; CTSB; HNRNPC; ANXA6; MMP2; ANXA5; RPSA; LGALS1; C7; CLU; HSPA5; ANXA3; EEF2; PDIA4; TIMP2; NCL; FLNA; BGN; PPIB; MGAT1; APEX1; GRN; TKT; PDIA3; MYH9; SERPINF1; COL18A1; MAP1B; MMP14; CCT8; LUM; STC1; MANF; TPI1; HNRNPK; ETF1; RPS25; YWHAZ; RPS21; GNB2L1; TUB…
Testis	242	10269	81.2081	1.52073	4.14917e-24	3.51849e-21	2.56824e-23	8.50288e-23	NRP1; MYL12A; ACTN4; SYNCRIP; EDF1; CTSV; WDR1; FLNB; STC2; ITGBL1; CFB; SERPINA3; CST3; LMNA; ANXA1; APP; CLEC3B; GSN; S100A6; NPM1; CTSD; DCN; PSAP; CTSB; HNRNPC; ANXA6; MMP2; ANXA5; RPSA; LGALS1; C7; CLU; HSPA5; HARS; ANXA3; BMP1; EEF2; PDIA4; TIMP2; NCL; FLNA; BGN; PPIB; RPS3; MGAT1; APEX1; MAP4; GRN; TKT; PDIA3; MYH9; SERPINF1; RBMX; COL18A1; RPS5; MAP1B; THBS3; MMP14; CCT8; LUM; STC1; MFAP2…
Gall bladder	198	7295	66.443	1.7515	1.01915e-23	8.64237e-21	6.26258e-23	2.0734e-22	NRP1; MYL12A; ACTN4; SYNCRIP; EDF1; CTSV; WDR1; FLNB; ITGBL1; CFB; SERPINA3; CST3; LMNA; ANXA1; APP; GSN; S100A6; NPM1; CTSD; DCN; PSAP; CTSB; HNRNPC; MMP2; ANXA5; RPSA; C7; CLU; HSPA5; ANXA3; BMP1; EEF2; PDIA4; TIMP2; NCL; BGN; PPIB; MGAT1; APEX1; GRN; TKT; PDIA3; MYH9; SERPINF1; COL18A1; MAP1B; THBS3; MMP14; CCT8; STC1; MANF; ARPC4; TPI1; HNRNPK; ETF1; RPS25; YWHAZ; RPS21; GNB2L1; TUBA1B; CLTC;…
Thyroid gland	198	7306	66.443	1.74886	1.25842e-23	1.06714e-20	7.67729e-23	2.54178e-22	NRP1; MYL12A; ACTN4; SYNCRIP; EDF1; CTSV; WDR1; FLNB; STC2; ITGBL1; CFB; SERPINA3; CST3; LMNA; ANXA1; APP; GSN; S100A6; NPM1; CTSD; PSAP; CTSB; HNRNPC; ANXA6; MMP2; ANXA5; RPSA; CXCL1; C7; HSPA5; ANXA3; BMP1; EEF2; PDIA4; TIMP2; NCL; FLNA; BGN; PPIB; APEX1; GRN; TKT; PDIA3; MYH9; SERPINF1; COL18A1; MAP1B; THBS3; CCT8; STC1; MANF; TPI1; STXBP1; HNRNPK; ETF1; RPS25; YWHAZ; RPS21; GNB2L1; TUBA1B; CL…
Appendix	193	7004	64.7651	1.7782	1.44849e-23	1.22832e-20	8.77369e-23	2.90477e-22	NRP1; MYL12A; ACTN4; SYNCRIP; EDF1; CTSV; WDR1; FLNB; ITGBL1; CFB; SERPINA3; CST3; LMNA; ANXA1; APP; CLEC3B; GSN; S100A6; NPM1; CTSD; PSAP; CTSB; HNRNPC; ANXA6; MMP2; ANXA5; RPSA; LGALS1; C7; CLU; HSPA5; ANXA3; BMP1; EEF2; PDIA4; TIMP2; NCL; FLNA; BGN; PPIB; MGAT1; APEX1; GRN; TKT; PDIA3; MYH9; SERPINF1; COL18A1; MMP14; CCT8; STC1; MANF; ARPC4; TPI1; HNRNPK; ETF1; RPS25; YWHAZ; RPS21; GNB2L1; TUB…
Malignant lymphoma	186	6586	62.4161	1.82248	1.60047e-23	1.3572e-20	9.62554e-23	3.1868e-22	NRP1; MYL12A; ACTN4; SYNCRIP; EDF1; CTSV; WDR1; FLNB; ITGBL1; CFB; SERPINA3; CST3; LMNA; CLEC3B; S100A6; NPM1; CTSD; PSAP; CTSB; HNRNPC; ANXA6; MMP2; ANXA5; RPSA; LGALS1; C7; CLU; HSPA5; ANXA3; BMP1; EEF2; PDIA4; TIMP2; NCL; FLNA; BGN; PPIB; MGAT1; APEX1; GRN; TKT; PDIA3; MYH9; SERPINF1; COL18A1; CCT8; LUM; STC1; MANF; ARPC4; TPI1; HNRNPK; ETF1; RPS25; YWHAZ; RPS21; GNB2L1; TUBA1B; CLTC; FKBP3; N…
Duodenum	196	7275	65.7718	1.73857	7.46236e-23	6.32808e-20	4.45639e-22	1.47541e-21	NRP1; MYL12A; ACTN4; SYNCRIP; EDF1; CTSV; WDR1; FLNB; ITGBL1; CFB; SERPINA3; CST3; LMNA; ANXA1; APP; CLEC3B; GSN; S100A6; NPM1; CTSD; PSAP; CTSB; HNRNPC; MMP2; RPSA; C7; CLU; HSPA5; ANXA3; BMP1; EEF2; PDIA4; TIMP2; NCL; FLNA; BGN; PPIB; MGAT1; APEX1; GRN; TKT; PDIA3; MYH9; SERPINF1; COL18A1; MAP1B; THBS3; MMP14; CCT8; STC1; MANF; ARPC4; TPI1; STXBP1; HNRNPK; ETF1; RPS25; YWHAZ; RPS21; GNB2L1; TUB…
Prostate	206	7923	69.1275	1.67783	9.47384e-23	8.03382e-20	5.61806e-22	1.86001e-21	MYL12A; ACTN4; SYNCRIP; EDF1; CTSV; WDR1; FLNB; STC2; ITGBL1; CFB; SERPINA3; CST3; LMNA; ANXA1; APP; CLEC3B; GSN; S100A6; NPM1; CTSD; PSAP; CTSB; HNRNPC; ANXA6; MMP2; ANXA5; RPSA; C7; CLU; HSPA5; ANXA3; BMP1; EEF2; PDIA4; TIMP2; NCL; BGN; PPIB; APEX1; GRN; TKT; PDIA3; MYH9; SERPINF1; COL18A1; MAP1B; THBS3; MMP14; CCT8; LUM; STC1; MANF; ARPC4; STXBP1; HNRNPK; ETF1; RPS25; YWHAZ; RPS21; GNB2L1; TUB…
Parathyroid gland	174	5997	58.3893	1.87235	1.52536e-22	1.29351e-19	8.98269e-22	2.97397e-21	NRP1; MYL12A; ACTN4; SYNCRIP; CTSV; WDR1; FLNB; CFB; SERPINA3; CST3; LMNA; CLEC3B; GSN; NPM1; CTSD; PSAP; CTSB; HNRNPC; ANXA6; MMP2; RPSA; LGALS1; C7; CLU; HSPA5; ANXA3; BMP1; PDIA4; NCL; MGAT1; APEX1; GRN; TKT; PDIA3; MYH9; SERPINF1; COL18A1; MAP1B; MMP14; CCT8; LUM; STC1; MANF; TPI1; HNRNPK; ETF1; RPS25; YWHAZ; RPS21; GNB2L1; TUBA1B; SRPX; CLTC; FKBP3; NUCB1; COL16A1; SPOCK1; AIMP1; ILF3; SPTAN…
HeLa	170	5789	57.047	1.89504	2.28314e-22	1.9361e-19	1.33524e-21	4.4207e-21	SSC5D; MYL12A; ACTN4; SYNCRIP; EDF1; WDR1; FLNB; LMNA; ANXA1; GSN; S100A6; NPM1; CTSD; PSAP; CTSB; HNRNPC; ANXA6; ANXA5; RPSA; LGALS1; CLU; HSPA5; HARS; ANXA3; EEF2; PDIA4; NCL; FLNA; PPIB; RPS3; APEX1; MAP4; GRN; TKT; PDIA3; MYH9; RBMX; RPL5; RPS5; RPS10; MAP1B; CCT8; TPI1; MYL6; RPS3A; TGFB2; HNRNPK; ETF1; CNBP; RPL23A; RPS25; RPS28; RPL10A; YWHAZ; RPS21; GNB2L1; ACTG1; TUBA1B; BASP1; SERF2; CL…
Adducin	45	486	15.1007	5.97603	2.87646e-22	2.43924e-19	1.67071e-21	5.53135e-21	ACTN4; SYNCRIP; WDR1; NPM1; CTSD; PSAP; ANXA6; LGALS1; EEF2; FLNA; RPS3; APEX1; MAP4; RPL5; RPS5; CCT8; MANF; TPI1; MYL6; CNBP; YWHAZ; RPS21; GNB2L1; CLTC; ILF3; TLN1; ALDOA; GAPDH; ENO1; ANXA2; TUBB; HSP90AA1; VIM; HSPA8; PKM; MDH2; DPYSL2; TUBA1A; HIST1H2AJ; HSP90B1; MDH1; GDI2; RPL7A; RAN; EIF5A;
Stem cell	27	138	9.0604	12.6288	3.25067e-22	2.75657e-19	1.87521e-21	6.20842e-21	ACTN4; CTSD; PSAP; CTSB; LGALS1; PDIA3; SERPINF1; TPI1; YWHAZ; ACTG1; LGALS3BP; TXNDC5; COL3A1; ALDOA; SERPINE1; ENO1; VIM; SPARC; PKM; TPM4; PRDX1; FSTL1; MDH1; GDI2; YWHAG; YWHAE; YWHAH;
Rectum	191	7113	64.094	1.73281	1.16589e-21	9.88676e-19	6.68024e-21	2.21168e-20	NRP1; MYL12A; ACTN4; SYNCRIP; EDF1; CTSV; WDR1; FLNB; ITGBL1; CFB; CST3; LMNA; SLPI; ANXA1; APP; GSN; S100A6; NPM1; CTSD; PSAP; CTSB; HNRNPC; ANXA6; MMP2; RPSA; C7; HSPA5; ANXA3; BMP1; EEF2; PDIA4; TIMP2; NCL; FLNA; BGN; PPIB; MGAT1; APEX1; GRN; TKT; PDIA3; MYH9; COL18A1; MMP14; CCT8; STC1; MANF; ARPC4; TPI1; HNRNPK; ETF1; RPS25; YWHAZ; RPS21; GNB2L1; TUBA1B; CLTC; FKBP3; NUCB1; COL16A1; LGALS3BP…
Neutrophils	40	393	13.4228	6.56922	2.33748e-21	1.98219e-18	1.33033e-20	4.40441e-20	ACTN4; WDR1; ANXA1; CLEC3B; GSN; ANXA6; ANXA5; HSPA5; ANXA3; EEF2; PDIA4; FLNA; PPIB; APEX1; TKT; PDIA3; MYH9; ARPC4; TPI1; MYL6; YWHAZ; ACTG1; ILF2; CORO1C; TLN1; ALDOA; GAPDH; EDN1; ATP5B; ENO1; HSPA8; VCAN; PKM; EZR; ATP5A1; MSN; MDH2; MDH1; IQGAP1; GDI2;
Salivary glands	182	6607	61.0738	1.77762	2.41483e-21	2.04778e-18	1.36518e-20	4.51982e-20	NRP1; MYL12A; ACTN4; SYNCRIP; EDF1; CTSV; WDR1; FLNB; CFB; SERPINA3; CST3; LMNA; SLPI; ANXA1; APP; GSN; S100A6; NPM1; CTSD; PSAP; CTSB; ANXA6; MMP2; ANXA5; RPSA; C7; HSPA5; ANXA3; BMP1; EEF2; PDIA4; TIMP2; NCL; FLNA; BGN; PPIB; APEX1; GRN; TKT; PDIA3; MYH9; COL18A1; THBS3; CCT8; LUM; STC1; MANF; ARPC4; TPI1; TGFB2; HNRNPK; ETF1; RPS25; YWHAZ; RPS21; GNB2L1; TUBA1B; CLTC; FKBP3; NUCB1; COL16A1; LG…
Vulva/anal skin	178	6377	59.7315	1.80126	2.74825e-21	2.33052e-18	1.54339e-20	5.10982e-20	NRP1; MYL12A; SYNCRIP; EDF1; CTSV; FLNB; CFB; SERPINA3; CST3; LMNA; SLPI; ANXA1; CLEC3B; GSN; S100A6; NPM1; CTSD; DCN; PSAP; CTSB; HNRNPC; ANXA6; MMP2; ANXA5; RPSA; C7; CLU; HSPA5; ANXA3; BMP1; EEF2; PDIA4; TIMP2; NCL; FLNA; BGN; PPIB; APEX1; GRN; TKT; PDIA3; MYH9; COL18A1; MAP1B; MMP14; CCT8; STC1; MANF; TPI1; HNRNPK; ETF1; RPS25; YWHAZ; RPS21; GNB2L1; TUBA1B; CLTC; FKBP3; COL16A1; LGALS3BP; AIM…
Melanoma cells	18	47	6.04027	24.7213	4.84066e-21	4.10488e-18	2.70058e-20	8.94101e-20	WDR1; ANXA6; ANXA5; EEF2; TPI1; STXBP1; ACTG1; GAPDH; ENO1; ANXA2; HSPA8; EZR; MSN; RDX; MDH1; GDI2; YWHAE; RAN;
MV4-11	39	382	13.0872	6.58946	6.8785e-21	5.83297e-18	3.8124e-20	1.2622e-19	RPSA; LGALS1; HSPA5; EEF2; NCL; RPS3; MYH9; RPS5; RPL10A; YWHAZ; GNB2L1; CLTC; GAPDH; ATP5B; ENO1; TUBB; HSPA8; SLC25A6; ATP5A1; RPS14; HIST4H4; HIST2H4B; HIST1H4I; HIST1H4A; HIST1H4D; HIST1H4F; HIST1H4K; HIST1H4J; HIST1H4C; HIST1H4H; HIST1H4B; HIST1H4E; HIST1H4L; HIST2H4A; YWHAG; YWHAE; RPL7A; YWHAH; RPL18;
Monocytes	53	745	17.7852	4.59139	7.797e-21	6.61185e-18	4.29341e-20	1.42145e-19	ANXA1; APP; CLEC3B; ANXA6; RPSA; CXCL1; FLNA; PPIB; RPS3; MYH9; RPS5; HNRNPK; RPL10A; YWHAZ; GNB2L1; TUBA1B; BASP1; CLTC; LGALS3BP; PLEC; FSCN1; KCTD12; TLN1; C3; TIMP1; FN1; SERPINE1; ATP5B; ANXA2; TUBB; HSP90AA1; THBS1; HSP90AB1; VIM; SLC25A6; EZR; ATP5A1; PTX3; MSN; COL8A1; RPS14; IGFBP7; TUBA1A; DNM1L; HSPD1; HSP90B1; RNASE4; IQGAP1; CXCL12; YWHAE; RPL7A; EIF5A; RPL18;
Vagina	158	5307	53.0201	1.92125	1.01305e-20	8.59067e-18	5.54236e-20	1.83495e-19	NRP1; MYL12A; ACTN4; SYNCRIP; EDF1; WDR1; FLNB; CFB; CST3; LMNA; ANXA1; CLEC3B; S100A6; NPM1; PSAP; CTSB; ANXA6; MMP2; RPSA; LGALS1; C7; CLU; EEF2; PDIA4; TIMP2; NCL; FLNA; BGN; APEX1; GRN; TKT; PDIA3; MYH9; SERPINF1; COL18A1; MAP1B; MMP14; CCT8; LUM; STC1; ARPC4; HNRNPK; ETF1; RPS25; YWHAZ; RPS21; GNB2L1; TUBA1B; CLTC; FKBP3; NUCB1; COL16A1; LGALS3BP; SPOCK1; AIMP1; ILF2; ILF3; SPTAN1; PLEC; ECM…
AdducinII	24	116	8.05369	13.355	1.77881e-20	1.50843e-17	9.66941e-20	3.20133e-19	CFB; CLEC3B; C7; CLU; MYH9; FN1; HSP90AA1; THBS1; CFH; HIST4H4; HIST2H4B; HIST1H4I; HIST1H4A; HIST1H4D; HIST1H4F; HIST1H4K; HIST1H4J; HIST1H4C; HIST1H4H; HIST1H4B; HIST1H4E; HIST1H4L; HIST2H4A; PAPPA;
Nasopharynx	185	6904	62.0805	1.72919	2.06932e-20	1.75479e-17	1.1177e-19	3.70045e-19	NRP1; MYL12A; ACTN4; SYNCRIP; EDF1; CTSV; WDR1; FLNB; ITGBL1; CFB; CST3; LMNA; SLPI; ANXA1; GSN; S100A6; NPM1; CTSD; PSAP; CTSB; HNRNPC; ANXA6; MMP2; ANXA5; RPSA; C7; CLU; HSPA5; ANXA3; EEF2; PDIA4; TIMP2; NCL; FLNA; PPIB; MGAT1; APEX1; GRN; TKT; PDIA3; MYH9; SERPINF1; COL18A1; MAP1B; MMP14; CCT8; LUM; STC1; MANF; TPI1; HNRNPK; ETF1; RPS25; YWHAZ; RPS21; GNB2L1; TUBA1B; CLTC; FKBP3; NUCB1; COL16A…
Nuclear	70	1319	23.4899	3.425	2.91736e-20	2.47392e-17	1.56577e-19	5.18393e-19	ACTN4; WDR1; FLNB; STC2; NPM1; CTSD; PSAP; CTSB; HNRNPC; ANXA6; HARS; EEF2; PDIA4; NCL; FLNA; PPIB; RPS3; APEX1; TKT; PDIA3; MYH9; RPL5; RPS5; RPS10; MAP1B; CCT8; MANF; TPI1; RPS3A; STXBP1; HNRNPK; ETF1; CNBP; RPL10A; YWHAZ; RPS21; GNB2L1; CLTC; FKBP3; AIMP1; ILF3; TXNDC5; GLG1; PA2G4; TLN1; ALDOA; GAPDH; TUBB; HSP90AA1; HSPA8; CKB; PKM; MSN; MDH2; RPS14; PRDX1; DPYSL2; DNM1L; GOT2; HSP90B1; DSP;…
hupo1_b2-edta_cam	35	316	11.745	7.14891	5.60951e-20	4.75686e-17	2.99174e-19	9.90498e-19	CFB; SERPINA3; GSN; PSAP; C7; CLU; EEF2; RPS3; APEX1; MYH9; SERPINF1; RPS5; CCT8; LUM; TPI1; GNB2L1; LGALS3BP; ECM1; VASN; QSOX1; C3; TIMP1; FN1; ALDOA; SERPINA5; TUBB; CFH; HSPA8; PKM; IGFBP3; DCD; PRDX1; TUBB2A; TUBA1A; RPS20;
Fetal hepatocytes	127	3784	42.6174	2.16588	7.13831e-20	6.05329e-17	3.7833e-19	1.25257e-18	NRP1; ACTN4; SYNCRIP; WDR1; FLNB; CST3; LMNA; APP; GSN; CTSD; PSAP; CTSB; ANXA6; LGALS1; CLU; HSPA5; HARS; ANXA3; BMP1; EEF2; PDIA4; FLNA; RPS3; APEX1; GRN; PDIA3; MYH9; COL18A1; RPL5; RPS5; MAP1B; CCT8; MANF; ARPC4; TPI1; HNRNPK; RPS21; ACTG1; CLTC; FKBP3; SPOCK1; AIMP1; ILF3; FLNC; PLEC; PDGFRL; FSCN1; SVEP1; TXNDC5; NEO1; COL12A1; LTBP3; DKK3; PA2G4; TLN1; LOXL2; QSOX1; AGRN; CYR61; EDIL3; SLI…
Cerebral cortex	187	7099	62.7517	1.69987	7.60933e-20	6.45271e-17	4.0079e-19	1.32693e-18	NRP1; MYL12A; ACTN4; SYNCRIP; EDF1; CTSV; WDR1; FLNB; CFB; CST3; LMNA; ANXA1; APP; CLEC3B; GSN; S100A6; NPM1; CTSD; PSAP; CTSB; HNRNPC; ANXA6; MMP2; ANXA5; RPSA; LGALS1; C7; CLU; HSPA5; ANXA3; BMP1; EEF2; PDIA4; TIMP2; NCL; PPIB; MGAT1; APEX1; GRN; TKT; PDIA3; SERPINF1; COL18A1; MAP1B; THBS3; MMP14; CCT8; STC1; MFAP2; MANF; ARPC4; TPI1; STXBP1; HNRNPK; ETF1; RPS25; YWHAZ; RPS21; GNB2L1; TUBA1B; C…
Seminal vesicle	179	6620	60.0671	1.74489	8.29437e-20	7.03362e-17	4.34174e-19	1.43745e-18	NRP1; MYL12A; ACTN4; EDF1; CTSV; FLNB; ITGBL1; CFB; SERPINA3; CST3; LMNA; SLPI; ANXA1; APP; CLEC3B; S100A6; NPM1; CTSD; PSAP; CTSB; HNRNPC; ANXA6; MMP2; ANXA5; RPSA; C7; CLU; HSPA5; ANXA3; BMP1; EEF2; PDIA4; TIMP2; NCL; FLNA; BGN; PPIB; MGAT1; APEX1; GRN; TKT; PDIA3; MYH9; SERPINF1; COL18A1; THBS3; MMP14; CCT8; STC1; MANF; ARPC4; TPI1; HNRNPK; ETF1; RPS25; YWHAZ; RPS21; GNB2L1; TUBA1B; CLTC; FKBP…
Lymph nodes	180	6700	60.4027	1.73368	1.19282e-19	1.01151e-16	6.2056e-19	2.05454e-18	NRP1; MYL12A; ACTN4; SYNCRIP; EDF1; CTSV; WDR1; FLNB; ITGBL1; CFB; SERPINA3; CST3; LMNA; ANXA1; GSN; S100A6; NPM1; CTSD; PSAP; CTSB; HNRNPC; ANXA6; MMP2; ANXA5; RPSA; LGALS1; C7; CLU; HSPA5; ANXA3; BMP1; EEF2; PDIA4; TIMP2; NCL; FLNA; PPIB; MGAT1; APEX1; GRN; TKT; PDIA3; MYH9; SERPINF1; CCT8; STC1; MANF; ARPC4; TPI1; HNRNPK; ETF1; RPS25; YWHAZ; RPS21; GNB2L1; TUBA1B; CLTC; FKBP3; NUCB1; COL16A1; …
Spleen	199	7887	66.7785	1.62821	1.40242e-19	1.18925e-16	7.25152e-19	2.40082e-18	NRP1; MYL12A; ACTN4; SYNCRIP; EDF1; CTSV; WDR1; FLNB; STC2; ITGBL1; CFB; SERPINA3; CST3; LMNA; ANXA1; APP; GSN; S100A6; NPM1; CTSD; PSAP; CTSB; HNRNPC; ANXA6; MMP2; ANXA5; RPSA; LGALS1; C7; CLU; HSPA5; ANXA3; BMP1; EEF2; PDIA4; TIMP2; NCL; FLNA; BGN; PPIB; MGAT1; APEX1; GRN; TKT; PDIA3; MYH9; SERPINF1; COL18A1; CCT8; MANF; ARPC4; TPI1; HNRNPK; ETF1; RPS25; RPL10A; YWHAZ; RPS21; GNB2L1; TUBA1B; BA…
HH4	101	2684	33.8926	2.42845	1.40366e-18	1.1903e-15	7.21396e-18	2.38838e-17	SSC5D; ACTN4; SYNCRIP; WDR1; FLNB; LMNA; ANXA1; APP; CTSD; PSAP; CTSB; LGALS1; CLU; HSPA5; HARS; EEF2; TIMP2; FLNA; BGN; RPS3; APEX1; GRN; PDIA3; RPS5; MMP14; CCT8; STC1; MANF; TPI1; HNRNPK; RPS21; SRPX; CLTC; AIMP1; ILF3; FLNC; PLEC; PDGFRL; FSCN1; SVEP1; TXNDC5; DKK3; PA2G4; TLN1; LOXL2; QSOX1; AGRN; EFEMP2; TIMP1; FN1; GAPDH; ANXA2; HSP90AA1; LAMB1; THBS1; SPARC; TFPI; LAMC1; HSPA8; COL6A1; SL…
Hippocampus	188	7355	63.0872	1.64948	2.13265e-18	1.80849e-15	1.08945e-17	3.60693e-17	NRP1; MYL12A; SYNCRIP; EDF1; CTSV; WDR1; FLNB; ITGBL1; CFB; CST3; LMNA; ANXA1; APP; CLEC3B; GSN; S100A6; NPM1; CTSD; PSAP; CTSB; HNRNPC; ANXA6; MMP2; ANXA5; RPSA; LGALS1; C7; CLU; HSPA5; BMP1; EEF2; PDIA4; TIMP2; NCL; BGN; PPIB; MGAT1; APEX1; GRN; TKT; PDIA3; SERPINF1; COL18A1; MAP1B; THBS3; MMP14; CCT8; LUM; MFAP2; MANF; ARPC4; TPI1; STXBP1; HNRNPK; ETF1; RPS25; YWHAZ; RPS21; GNB2L1; TUBA1B; CLT…
Leukocytes	104	2845	34.8993	2.35907	2.74343e-18	2.32643e-15	1.39307e-17	4.61215e-17	ACTN4; SYNCRIP; WDR1; FLNB; LMNA; ANXA1; GSN; S100A6; CTSD; PSAP; HNRNPC; ANXA6; ANXA5; CXCL1; LGALS1; HSPA5; ANXA3; EEF2; PDIA4; NCL; FLNA; PPIB; RPS3; APEX1; MAP4; GRN; TKT; PDIA3; MYH9; SERPINF1; RBMX; RPL5; CCT8; ARPC4; TPI1; MYL6; RPS3A; HNRNPK; RPL23A; YWHAZ; GNB2L1; ACTG1; TUBA1B; BASP1; CLTC; FKBP3; NUCB1; ILF2; ILF3; SPTAN1; PCOLCE; PLEC; TXNDC5; ITLN1; ATF6B; CORO1C; PA2G4; TLN1; QSOX1;…
Small intestine	203	8360	68.1208	1.56697	4.66167e-18	3.9531e-15	2.35304e-17	7.79038e-17	NRP1; MYL12A; ACTN4; SYNCRIP; EDF1; CTSV; WDR1; FLNB; ITGBL1; CFB; SERPINA3; CST3; LMNA; APP; GSN; S100A6; NPM1; CTSD; PSAP; CTSB; HNRNPC; ANXA6; MMP2; RPSA; C7; CLU; HSPA5; ANXA3; BMP1; EEF2; PDIA4; TIMP2; NCL; FLNA; BGN; PPIB; MGAT1; APEX1; GRN; TKT; PDIA3; MYH9; SERPINF1; COL18A1; MAP1B; THBS3; MMP14; CCT8; STC1; MANF; ARPC4; TPI1; STXBP1; HNRNPK; ETF1; RPS25; RPL10A; YWHAZ; RPS21; GNB2L1; TUB…
Islets of Langerhans	23	135	7.71812	10.9976	1.12648e-17	9.55256e-15	5.6524e-17	1.87138e-16	SLPI; ANXA5; HSPA5; EEF2; PPIB; TKT; PDIA3; TPI1; GNB2L1; QSOX1; ALDOA; GAPDH; ATP5B; ENO1; ANXA2; HSP90AB1; HSPA8; COL6A1; PKM; ATP5A1; TUBA1A; HSPD1; HSP90B1;
hupo1_b2-hep_cam	52	848	17.4497	3.95762	1.21306e-17	1.02867e-14	6.05101e-17	2.00336e-16	ACTN4; FLNB; CFB; SERPINA3; CLU; HSPA5; EEF2; FLNA; RPS3; PDIA3; MYH9; LUM; MYL6; HNRNPK; YWHAZ; GNB2L1; CLTC; PLEC; GLG1; TLN1; MBP; GAPDH; ATP5B; TUBB; HSP90AA1; CFH; VIM; HSPA8; ATP1A3; PKM; ATP5A1; HIST4H4; HIST2H4B; HIST1H4I; HIST1H4A; HIST1H4D; HIST1H4F; HIST1H4K; HIST1H4J; HIST1H4C; HIST1H4H; HIST1H4B; HIST1H4E; HIST1H4L; HIST2H4A; DCD; SPTBN1; HIST1H2AJ; NSF; IQGAP1; RPS20; RAN;
Oral mucosa	160	5861	53.6913	1.76167	4.11497e-17	3.4895e-14	2.04064e-16	6.75611e-16	NRP1; MYL12A; ACTN4; SYNCRIP; EDF1; CTSV; WDR1; FLNB; CFB; SERPINA3; CST3; LMNA; SLPI; ANXA1; CLEC3B; GSN; S100A6; NPM1; CTSD; PSAP; CTSB; HNRNPC; MMP2; RPSA; C7; HSPA5; ANXA3; EEF2; PDIA4; TIMP2; NCL; FLNA; BGN; PPIB; APEX1; GRN; TKT; PDIA3; MYH9; SERPINF1; COL18A1; MAP1B; MMP14; CCT8; STC1; MANF; ARPC4; TPI1; HNRNPK; ETF1; RPS25; YWHAZ; RPS21; GNB2L1; CLTC; FKBP3; NUCB1; LGALS3BP; SPOCK1; AIMP1…
Cerebellum	189	7633	63.4228	1.59786	7.03949e-17	5.96948e-14	3.47063e-16	1.14905e-15	NRP1; MYL12A; SYNCRIP; EDF1; CTSV; WDR1; FLNB; CFB; SERPINA3; CST3; LMNA; ANXA1; APP; CLEC3B; GSN; S100A6; NPM1; CTSD; PSAP; CTSB; HNRNPC; ANXA6; MMP2; ANXA5; RPSA; LGALS1; C7; CLU; HSPA5; ANXA3; BMP1; EEF2; PDIA4; NCL; PPIB; MGAT1; APEX1; GRN; TKT; PDIA3; SERPINF1; COL18A1; MAP1B; THBS3; CCT8; MFAP2; MANF; ARPC4; TPI1; STXBP1; HNRNPK; ETF1; RPS25; YWHAZ; RPS21; GNB2L1; TUBA1B; CLTC; FKBP3; NUCB1…
Colon	201	8429	67.4497	1.53883	1.05117e-16	8.91389e-14	5.15254e-16	1.70589e-15	NRP1; MYL12A; ACTN4; SYNCRIP; EDF1; CTSV; WDR1; FLNB; ITGBL1; CFB; CST3; LMNA; SLPI; ANXA1; APP; GSN; S100A6; NPM1; CTSD; PSAP; CTSB; HNRNPC; ANXA6; MMP2; RPSA; C7; HSPA5; ANXA3; BMP1; EEF2; PDIA4; TIMP2; NCL; FLNA; PPIB; RPS3; MGAT1; APEX1; GRN; TKT; PDIA3; MYH9; SERPINF1; COL18A1; RPL5; RPS5; RPS10; MAP1B; THBS3; MMP14; CCT8; MANF; TPI1; HNRNPK; ETF1; RPS25; RPL10A; YWHAZ; RPS21; GNB2L1; TUBA1B…
Esophagus	162	6034	54.3624	1.73254	1.11869e-16	9.48647e-14	5.45199e-16	1.80503e-15	NRP1; MYL12A; ACTN4; SYNCRIP; EDF1; CTSV; WDR1; FLNB; CFB; CST3; LMNA; SLPI; ANXA1; GSN; S100A6; NPM1; DCN; PSAP; CTSB; HNRNPC; MMP2; RPSA; C7; HSPA5; ANXA3; BMP1; EEF2; PDIA4; TIMP2; NCL; FLNA; BGN; PPIB; APEX1; GRN; TKT; PDIA3; MYH9; SERPINF1; COL18A1; MMP14; CCT8; STC1; MANF; HNRNPK; ETF1; RPS25; YWHAZ; RPS21; GNB2L1; TUBA1B; CLTC; FKBP3; NUCB1; COL16A1; LGALS3BP; AIMP1; ILF2; ILF3; SPTAN1; PC…
N06BJ504	18	78	6.04027	14.8975	1.46336e-16	1.24093e-13	7.09104e-16	2.34768e-15	MYH9; NUCB1; ANXA2; VIM; HIST4H4; HIST2H4B; HIST1H4I; HIST1H4A; HIST1H4D; HIST1H4F; HIST1H4K; HIST1H4J; HIST1H4C; HIST1H4H; HIST1H4B; HIST1H4E; HIST1H4L; HIST2H4A;
Heart muscle	164	6191	55.0336	1.70945	2.22907e-16	1.89025e-13	1.07401e-15	3.5558e-15	NRP1; SYNCRIP; EDF1; CTSV; WDR1; ITGBL1; CFB; SERPINA3; CST3; LMNA; ANXA1; APP; CLEC3B; GSN; S100A6; NPM1; CTSD; DCN; PSAP; CTSB; HNRNPC; ANXA6; MMP2; RPSA; HSPA5; ANXA3; BMP1; EEF2; PDIA4; TIMP2; NCL; BGN; MGAT1; GRN; PDIA3; SERPINF1; COL18A1; THBS3; MMP14; CCT8; MFAP2; TPI1; HNRNPK; ETF1; RPS25; YWHAZ; RPS21; TUBA1B; CLTC; FKBP3; NUCB1; LGALS3BP; SPOCK1; AIMP1; ILF2; ILF3; SPTAN1; FLNC; PCOLCE;…
Tracheobronchial cells	15	47	5.03356	20.6034	2.41629e-16	2.04902e-13	1.15764e-15	3.83268e-15	ANXA1; TKT; MYL6; YWHAZ; BASP1; GAPDH; ANXA2; PKM; EZR; MSN; RDX; CALM1; CALM2; CALM3; GDI2;
YTS	78	1888	26.1745	2.66621	2.97135e-16	2.51971e-13	1.41557e-15	4.68662e-15	SYNCRIP; WDR1; NPM1; PSAP; ANXA6; ANXA5; RPSA; HSPA5; EEF2; PDIA4; NCL; FLNA; PPIB; RPS3; MGAT1; PDIA3; MYH9; RPL5; RPS5; RPS10; CCT8; MYL6; HNRNPK; RPL10A; ACTG1; TUBA1B; CLTC; NUCB1; AIMP1; ILF2; ILF3; GLG1; PA2G4; TLN1; ALDOA; GAPDH; ATP5B; ENO1; ANXA2; TUBB; HSP90AA1; HSP90AB1; VIM; HSPA8; ATP1A3; PKM; EZR; ATP5A1; RPS14; HIST4H4; HIST2H4B; HIST1H4I; HIST1H4A; HIST1H4D; HIST1H4F; HIST1H4K; HI…
Thyroid	51	889	17.1141	3.70252	4.06516e-16	3.44726e-13	1.92584e-15	6.37604e-15	NRP1; MYL12A; ACTN4; CFB; CST3; LMNA; APP; S100A6; CTSD; PSAP; CTSB; HNRNPC; ANXA6; MMP2; ANXA5; LGALS1; C7; HSPA5; FLNA; BGN; APEX1; PDIA3; COL18A1; ARPC4; GNB2L1; FKBP3; NUCB1; ILF3; SPTAN1; PLEC; FBLN5; CAMK2A; TLN1; C3; COL4A1; FN1; ANXA2; LAMB1; VIM; SPARC; LAMC1; HSPA8; COL6A3; EZR; SYN1; COL5A1; PLP1; PRDX1; LTBP2; HSPD1; LAMB2;
051503_BAL20_gly_hui	27	268	9.0604	6.50313	1.29281e-14	1.0963e-11	6.09058e-14	2.01645e-13	CFB; SERPINA3; GSN; CLU; EEF2; FLNA; RPS3; MYH9; SERPINF1; RPS5; CCT8; LUM; RPS3A; RPL10A; GNB2L1; C3; COL4A1; FN1; GAPDH; TUBB; HSP90AA1; CFH; HSPA8; PRDX1; TUBA1A; YWHAG; YWHAE;
Uterine cervix	49	902	16.443	3.50608	1.38211e-14	1.17203e-11	6.4753e-14	2.14383e-13	NRP1; MYL12A; ACTN4; CFB; CST3; LMNA; SLPI; CLEC3B; S100A6; CTSD; PSAP; CTSB; HNRNPC; MMP2; ANXA5; C7; CLU; HSPA5; FLNA; BGN; APEX1; PDIA3; COL18A1; LUM; ARPC4; GNB2L1; FKBP3; LGALS3BP; ILF3; SPTAN1; CAMK2A; TLN1; C3; FN1; ATP5B; ANXA2; HSP90AA1; LAMB1; VIM; SPARC; LAMC1; COL6A3; EZR; COL5A1; PRDX1; LTBP2; HSPD1; LAMB2; NRG1;
Bronchoalveolar fluid	23	186	7.71812	7.98232	1.55965e-14	1.32259e-11	7.26695e-14	2.40593e-13	ACTN4; WDR1; ANXA1; ANXA5; FLNA; MAP4; TKT; LUM; MYL6; HNRNPK; NUCB1; PLEC; NEO1; TLN1; ALDOA; GAPDH; ANXA2; LAMC1; HSPA8; SYN1; TPM4; PRDX1; LAMA5;
Blood vessels	19	130	6.37584	9.43526	1.48934e-13	1.26296e-10	6.89555e-13	2.28296e-12	SERPINA3; CTSB; RPSA; FBLN5; AGRN; TIMP1; IGF2; COL3A1; COL4A1; LAMB1; THBS1; COL4A2; FST; FBN1; HSPG2; COL14A1; LAMA4; LAMA5; LAMB2;
Cellzome_Abl_inhibitors_NatureBiotechnology_exp144	22	186	7.38255	7.63541	1.4962e-13	1.26878e-10	6.89555e-13	2.28296e-12	CCT8; CNBP; TMA7; ATP5B; HSPA8; RPS14; HIST4H4; HIST2H4B; HIST1H4I; HIST1H4A; HIST1H4D; HIST1H4F; HIST1H4K; HIST1H4J; HIST1H4C; HIST1H4H; HIST1H4B; HIST1H4E; HIST1H4L; HIST2H4A; NACA; HMGA1;
Insular cortex membrane micro domains	15	75	5.03356	12.9125	4.96684e-13	4.21188e-10	2.27669e-12	7.53762e-12	GSN; MAP1B; TPI1; CLTC; FSCN1; MBP; ALDOA; ATP5B; ENO1; CKB; PKM; MDH2; SPTBN1; DPYSL2; MDH1;
RBC	25	267	8.38926	6.04414	6.76394e-13	5.73582e-10	3.08378e-12	1.02097e-11	ACTN4; ANXA1; APP; CLU; HSPA5; PDIA3; YWHAZ; FN1; GAPDH; ATP5B; TUBB; THBS1; HSPA8; PKM; MSN; MDH2; CALM1; CALM2; CALM3; TPM4; SPTBN1; PRDX1; TUBA1A; MDH1; YWHAE;
22_mars	21	196	7.04698	6.91666	3.78318e-12	3.20814e-09	1.71558e-11	5.67991e-11	CFB; SERPINA3; CLEC3B; GSN; C7; CLU; SERPINF1; LUM; LGALS3BP; ECM1; VASN; TLN1; QSOX1; C3; IGF2; FN1; CFH; IGFBP3; EFEMP1; TGFBI; DSP;
Breast milk	14	73	4.69799	12.3824	5.53152e-12	4.69073e-09	2.49507e-11	8.26062e-11	ANXA6; CLU; EEF2; ALDOA; ENO1; ANXA2; HSPA8; EZR; MSN; RDX; PRDX1; ANGPTL4; IQGAP1; GDI2;
Muscle	44	904	14.7651	3.14143	1.46755e-11	1.24448e-08	6.58457e-11	2.18001e-10	NRP1; STC2; SERPINA3; LMNA; DCN; CTSB; ANXA5; ANXA3; FLNA; THBS3; ACTG1; COL16A1; PLEC; ECM1; LTBP3; DKK3; TLN1; EFEMP2; IGF2; ALDOA; LAMB1; VIM; CKB; NID1; PKM; IGFBP3; FST; LAMA2; MSN; CTGF; CALM1; CALM2; PLOD1; COL14A1; EFEMP1; NID2; LTBP2; LAMA4; HTRA1; DNM1L; LAMA5; RPS19; LAMB2; EIF5A;
H2228	19	168	6.37584	7.30122	1.587e-11	1.34577e-08	7.08302e-11	2.34503e-10	NRP1; WDR1; FLNB; ANXA1; APP; TKT; MAP1B; CLTC; TLN1; ENO1; ANXA2; VIM; PKM; MSN; CALM1; CALM2; CALM3; IQGAP1; CDV3;
Vulva	42	838	14.094	3.23484	1.79458e-11	1.5218e-08	7.96756e-11	2.63788e-10	MYL12A; CFB; LMNA; SLPI; CLEC3B; S100A6; CTSD; PSAP; HNRNPC; ANXA6; MMP2; ANXA5; LGALS1; C7; CLU; HSPA5; FLNA; BGN; APEX1; PDIA3; ARPC4; GNB2L1; FKBP3; LGALS3BP; ILF3; SPTAN1; FSCN1; TLN1; C3; ATP5B; ANXA2; LAMB1; VIM; SPARC; HSPA8; COL6A3; EZR; SYN1; COL5A1; PRDX1; HSPD1; LAMB2;
b1-SE_nonglyco_qstar	14	90	4.69799	10.0438	1.06814e-10	9.05787e-08	4.71764e-10	1.56191e-09	CFB; SERPINA3; CLEC3B; GSN; C7; CLU; SERPINF1; LUM; LGALS3BP; FN1; SERPINA5; THBS1; CFH; HSPA8;
Parathyroid	39	782	13.0872	3.21894	1.1831e-10	1.00327e-07	5.19827e-10	1.72103e-09	NRP1; MYL12A; ACTN4; CFB; CST3; LMNA; CLEC3B; PSAP; CTSB; HNRNPC; ANXA6; MMP2; LGALS1; C7; HSPA5; APEX1; PDIA3; ARPC4; GNB2L1; FKBP3; ILF3; SPTAN1; FBLN5; CAMK2A; TLN1; ATP5B; ANXA2; VIM; SPARC; COL6A3; CKB; EZR; SYN1; COL5A1; PRDX1; IGFBP7; HSPD1; LAMB2; NRG1;
Breast cancer cells	10	36	3.3557	17.9374	1.22324e-10	1.03731e-07	5.34694e-10	1.77025e-09	HSPA5; PDIA3; ACTG1; GAPDH; ANXA2; TUBB; HSPA8; PRDX1; TUBA1A; HSPD1;
Huh7	88	2976	29.5302	1.9083	4.82695e-10	4.09325e-07	2.0991e-09	6.94966e-09	ACTN4; SYNCRIP; CTSV; FLNB; APP; CTSD; PSAP; CTSB; MMP2; LGALS1; C7; CLU; HARS; ANXA3; BMP1; EEF2; TIMP2; FLNA; RPS3; APEX1; PDIA3; MYH9; RPL5; RPS5; CCT8; MANF; TPI1; STXBP1; HNRNPK; RPS25; RPS21; ACTG1; CLTC; LGALS3BP; AIMP1; ILF3; PLEC; FSCN1; FAM198B; TXNDC5; PA2G4; TLN1; AGRN; SLIT3; CLSTN1; GAPDH; SERPINE1; ANXA2; TUBB; HSP90AA1; LAMB1; LAMC1; HSPA8; COL6A1; CKB; VCAN; PKM; FST; LAMA2; THBS…
Cartilage	13	89	4.36242	9.43164	1.12277e-09	9.52108e-07	4.85769e-09	1.60827e-08	DCN; CTSB; ANXA6; ANXA5; CLU; BGN; MMP14; COL16A1; FN1; VCAN; FBN1; HTRA1; ANGPT1;
Oesophagus	40	921	13.4228	2.80319	3.77384e-09	3.20022e-06	1.62448e-08	5.37828e-08	NRP1; MYL12A; ACTN4; CFB; CST3; LMNA; SLPI; S100A6; PSAP; CTSB; HNRNPC; MMP2; C7; HSPA5; FLNA; BGN; APEX1; PDIA3; ARPC4; GNB2L1; FKBP3; LGALS3BP; ILF3; PCOLCE; TXNDC5; TLN1; C3; FN1; ATP5B; ANXA2; COL6A3; EZR; SYN1; COL5A1; PRDX1; LAMA4; HTRA1; S100A16; HSPD1; LAMB2;
Skin fibroblasts	16	162	5.36913	6.37673	4.8517e-09	4.11424e-06	2.0779e-08	6.87946e-08	CXCL1; BMP1; COL12A1; CYR61; C3; TIMP1; ANXA2; CFH; SPARC; LAMC1; COL6A2; COL6A3; CKB; THBS2; PAPPA; MATN2;
N06cs110	12	87	4.02685	8.90682	9.67965e-09	8.20834e-06	4.1248e-08	1.36563e-07	ANXA5; FLNA; MYH9; RPS10; ALDOA; ANXA2; VIM; COL6A2; CALM1; CALM2; CALM3; RAN;
Heart	131	5507	43.9597	1.5351	1.00026e-08	8.48222e-06	4.24111e-08	1.40414e-07	NRP1; SYNCRIP; EDF1; FLNB; STC2; CFB; CST3; LMNA; APP; CLEC3B; GSN; CTSD; PSAP; CTSB; HNRNPC; ANXA6; MMP2; ANXA5; LGALS1; CLU; HSPA5; HARS; ANXA3; BMP1; BGN; MGAT1; PDIA3; MYH9; SERPINF1; COL18A1; CCT8; LUM; STC1; ARPC4; MYL6; HNRNPK; CNBP; RPL23A; RPL10A; GNB2L1; SRPX; BASP1; CLTC; FKBP3; NUCB1; LGALS3BP; SPOCK1; ILF3; FLNC; PCOLCE; PLEC; ECM1; SVEP1; FNDC1; VASN; TXNDC5; ITLN1; NEO1; KCTD12; MM…
HCC78	19	249	6.37584	4.92622	1.29184e-08	1.09548e-05	5.45015e-08	1.80442e-07	ACTN4; FLNB; RPSA; RPS10; CLTC; PLEC; TLN1; ALDOA; ENO1; ANXA2; VIM; PKM; EZR; CALM1; CALM2; CALM3; IQGAP1; RAN; CDV3;
BJ635	16	175	5.36913	5.90306	1.47665e-08	1.2522e-05	6.19899e-08	2.05235e-07	NRP1; ANXA1; FLNA; MYH9; RPS10; CLTC; PLEC; TLN1; ENO1; ANXA2; VIM; CALM1; CALM2; CALM3; DSP; CDV3;
Pancreatic fluid	14	136	4.69799	6.64685	2.65457e-08	2.25108e-05	1.1089e-07	3.67134e-07	CLEC3B; CLU; PPIB; MYH9; TPI1; YWHAZ; ACTG1; FN1; HSP90AA1; HSP90AB1; CFH; PRDX1; LAMA4; YWHAE;
H1703	14	138	4.69799	6.55053	3.20062e-08	2.71412e-05	1.33045e-07	4.40483e-07	FLNB; ANXA1; APP; CCT8; CLTC; PLEC; TLN1; ANXA2; HSP90AB1; VIM; IQGAP1; RAN; YBX1; CDV3;
Nervous system	17	212	5.7047	5.17722	3.69454e-08	3.13297e-05	1.52828e-07	5.05979e-07	PSAP; PLEC; NEO1; DKK3; FBLN5; ALDOA; SERPINE2; LAMB1; ATP1A3; EZR; LAMA2; THBS2; PLP1; COL14A1; LAMA4; LAMB2; TUBB3;
Adipocytes	14	147	4.69799	6.1495	7.1442e-08	6.05828e-05	2.94091e-07	9.73671e-07	CST3; MMP2; CXCL1; LGALS1; CLU; C3; IGF2; SPARC; IGFBP3; LOX; AEBP1; ANGPTL4; CXCL12; ANGPT1;
18_size	12	104	4.02685	7.45103	7.46298e-08	6.32861e-05	3.0573e-07	1.0122e-06	ACTN4; CFB; SERPINA3; CST3; CLEC3B; GSN; CLU; HSPA5; SERPINF1; LUM; LGALS3BP; FN1;
Cytoskeleton	11	86	3.69128	8.26013	8.97893e-08	7.61413e-05	3.66064e-07	1.21196e-06	MYH9; YWHAZ; GAPDH; HSPA8; CALM1; CALM2; CALM3; TPM4; SPTBN1; YWHAG; YWHAE;
Osteoblasts	9	52	3.02013	11.1786	9.37122e-08	7.94679e-05	3.80229e-07	1.25886e-06	ITGBL1; CLEC3B; TIMP1; FST; IGFBP4; IGFBP5; PAPPA; AEBP1; ANGPT1;
Dermis	5	9	1.67785	35.8808	1.035e-07	8.7768e-05	4.17943e-07	1.38372e-06	ECM1; COL12A1; SPARC; HSPG2; MATN2;
Umbilical vein endothelial cells	15	178	5.03356	5.44108	1.23987e-07	0.000105141	4.98299e-07	1.64976e-06	EDF1; FLNB; ITGBL1; MMP2; CXCL1; CYR61; C3; GAPDH; SERPINE1; EDN1; CFH; PTX3; MSN; TFPI2; ANGPT1;
hupo1_b1-cit_cam	10	71	3.3557	9.09627	1.37698e-07	0.000116768	5.50794e-07	1.82356e-06	CFB; SERPINA3; GSN; CLU; SERPINF1; LUM; C3; FN1; CFH; TUBB2A;
Ligament	5	10	1.67785	32.2963	2.04374e-07	0.000173309	8.1366e-07	2.69385e-06	DCN; BGN; SPARC; HAPLN1; COL5A3;
Jurkat A3	103	4200	34.5638	1.58262	2.6147e-07	0.000221727	1.03611e-06	3.43032e-06	EDF1; WDR1; FLNB; GSN; NPM1; CTSD; PSAP; CTSB; LGALS1; CLU; EEF2; TIMP2; NCL; FLNA; PPIB; RPS3; MAP4; TKT; MYH9; RPL5; RPS5; RPS10; CCT8; TPI1; MYL6; RPS3A; ETF1; RPS25; RPS28; YWHAZ; RPS21; ACTG1; TUBA1B; CLTC; ILF2; ILF3; SPTAN1; FLNC; PLEC; PDGFRL; VASN; DTD1; NEO1; TMA7; TLN1; C3; ATP5B; ENO1; THBS1; VIM; SPARC; SLC25A6; PKM; EZR; ATP5A1; MSN; RDX; MDH2; CALM1; CALM2; CALM3; HIST4H4; HIST2H4B…
20_cys	11	96	3.69128	7.39979	2.82174e-07	0.000239284	1.11295e-06	3.68472e-06	CFB; SERPINA3; CLEC3B; GSN; C7; CLU; SERPINF1; LUM; FN1; CFH; IGFBP3;
BOB2H_ISB	11	98	3.69128	7.24879	3.48807e-07	0.000295788	1.36939e-06	4.53375e-06	CFB; SERPINA3; CLU; SERPINF1; LUM; LGALS3BP; ECM1; FN1; SERPINA5; CFH; IGFBP3;
hupo1_b1-hep_cam	10	80	3.3557	8.07307	4.34259e-07	0.000368251	1.69701e-06	5.61843e-06	CFB; SERPINA3; GSN; CLU; SERPINF1; LUM; LGALS3BP; C3; FN1; CFH;
N06cs122	12	123	4.02685	6.30016	4.78023e-07	0.000405363	1.85947e-06	6.15628e-06	NRP1; ANXA1; APP; FLNA; MYH9; TLN1; ANXA2; VIM; CALM1; CALM2; CALM3; DSP;
Cornea	10	82	3.3557	7.87619	5.49045e-07	0.00046559	2.12598e-06	7.03866e-06	SERPINA3; TKT; SERPINF1; LUM; COL4A1; COL4A2; SPARC; COL8A1; TGFBI; LAMA5;
hupo1_b2-cit_cam	9	65	3.02013	8.94321	6.8267e-07	0.000578904	2.61948e-06	8.67251e-06	SERPINA3; CLU; LUM; FN1; GAPDH; ENO1; TUBB; PLOD1; DSP;
Chondrocytes	9	65	3.02013	8.94321	6.8267e-07	0.000578904	2.61948e-06	8.67251e-06	CTSB; CXCL1; EDIL3; TIMP1; IGFBP4; CTGF; HTRA1; HAPLN1; ANGPT1;
BOB_Sensitivity	12	129	4.02685	6.00715	8.0048e-07	0.000678807	3.05769e-06	1.01233e-05	CFB; SERPINA3; GSN; C7; CLU; SERPINF1; LUM; LGALS3BP; FN1; SERPINA5; CFH; IGFBP3;
BOB2L_ISB	10	87	3.3557	7.42358	9.59112e-07	0.000813327	3.64721e-06	1.20751e-05	CFB; SERPINA3; CLU; SERPINF1; LUM; LGALS3BP; FN1; SERPINA5; CFH; IGFBP3;
N06CS98-2	13	165	4.36242	5.08763	1.85595e-06	0.00157385	7.0261e-06	2.32619e-05	ANXA1; APP; ANXA6; ANXA5; MYH9; TLN1; ALDOA; ENO1; ANXA2; VIM; CALM1; CALM2; CALM3;
19_proteinag	10	98	3.3557	6.59041	2.89021e-06	0.00245089	1.08929e-05	3.60639e-05	CFB; SERPINA3; GSN; C7; CLU; SERPINF1; LUM; FN1; THBS1; CFH;
NIBSC_glyco_qstar	8	60	2.68456	8.61306	3.85031e-06	0.00326507	1.44472e-05	4.78315e-05	CFB; SERPINA3; CLU; SERPINF1; LGALS3BP; FN1; SERPINA5; CFH;
032403_BALF4_glypep	7	43	2.34899	10.5171	3.99616e-06	0.00338875	1.49284e-05	4.94246e-05	CFB; SERPINA3; CLU; SERPINF1; LGALS3BP; TIMP1; CFH;
Glomerulus	7	44	2.34899	10.2782	4.68965e-06	0.00397682	1.74422e-05	5.77472e-05	AGRN; C3; GAPDH; COL8A1; HTRA1; EMILIN1; PODN;
hupo53_reference_cam	10	104	3.3557	6.21023	4.96366e-06	0.00420918	1.83807e-05	6.08544e-05	CFB; SERPINA3; GSN; C7; CLU; SERPINF1; LUM; C3; FN1; CFH;
Vascular endothelial cells	8	63	2.68456	8.20298	5.59837e-06	0.00474741	2.06409e-05	6.83375e-05	LGALS1; AGRN; TIMP1; EDN1; MSN; CTGF; PRDX1; ANGPTL4;
Bone	10	112	3.3557	5.76668	9.65245e-06	0.00818527	3.54341e-05	0.000117314	CTSB; ECM1; TIMP1; IGF2; COL5A2; SPARC; IGFBP5; LOX; THBS2; LTBP1;
Blood	14	227	4.69799	3.98237	1.30364e-05	0.0110548	4.76502e-05	0.000157759	ANXA1; GSN; PPIB; SERPINF1; SPOCK1; FSCN1; MBP; EZR; FST; LOX; LAMA4; HSPD1; RPS19; MDH1;
Keratinocytes	14	250	4.69799	3.61601	3.80835e-05	0.0322948	0.000138604	0.000458889	SLPI; MFAP2; HNRNPK; ECM1; COL12A1; SERPINA5; EDN1; HSPA8; IGFBP3; COL8A1; SPTBN1; DSP; IQGAP1; DSC1;
Uterus	31	917	10.4027	2.18211	4.03648e-05	0.0342293	0.000146279	0.000484298	SYNCRIP; FLNB; STC2; SERPINA3; SLPI; ANXA5; RPL5; RPS5; RPS10; THBS3; SPOCK1; PCOLCE; PLEC; TXNDC5; ITLN1; LOXL2; AGRN; VIM; SPARC; CKB; VCAN; FST; IGFBP5; CTGF; THBS2; COL14A1; LAMA4; S100A16; EMILIN1; COL5A3; HSPE1;
Intestinal epithelial cells	5	27	1.67785	11.9691	5.27352e-05	0.0447194	0.000190295	0.000630026	GAPDH; ENO1; HSP90AA1; CKB; PKM;
Corneal epithelial cells	5	28	1.67785	11.5418	6.339e-05	0.0537547	0.000227774	0.00075411	CTSV; CXCL1; LGALS1; CLU; SERPINF1;
Vitreous humor	3	6	1.00671	32.3177	7.11797e-05	0.0603604	0.000254685	0.000843206	CLU; SERPINF1; SPARC;
Milk	6	47	2.01342	8.2496	8.28794e-05	0.0702817	0.000295301	0.000977677	SERPINA3; SLPI; PSAP; CLU; LGALS3BP; IGFBP3;
16_clinprot_c8	8	92	2.68456	5.61754	9.13007e-05	0.077423	0.000323946	0.00107251	CFB; SERPINA3; CLEC3B; GSN; CLU; SERPINF1; SERPINA5; CFH;
Thymus	19	456	6.37584	2.69003	9.86094e-05	0.0836208	0.00034842	0.00115354	FLNB; SERPINF1; CLTC; PCOLCE; PLEC; NEO1; CORO1C; TLN1; SLIT3; EFEMP2; IGF2; MBP; IGFBP5; EFEMP1; IGFBP7; HTRA1; LAMA5; CXCL12; DSC1;
Malignant pleural effusions	5	31	1.67785	10.4252	0.000105501	0.0894652	0.000371225	0.00122904	SERPINF1; HSP90AA1; CFH; PTX3; THBS2;
21_unfract	8	95	2.68456	5.44016	0.00011455	0.0971383	0.000400293	0.00132528	CFB; SERPINA3; GSN; CLU; SERPINF1; C3; FN1; CFH;
Synovial fluid	4	17	1.34228	15.2121	0.000114707	0.0972712	0.000400293	0.00132528	CXCL1; FN1; IGFBP3; IGFBP4;
BOB2L	8	96	2.68456	5.3835	0.000123308	0.104565	0.000428547	0.00141882	CFB; SERPINA3; CLU; SERPINF1; LUM; FN1; CFH; IGFBP3;
Ovarian follicle	4	18	1.34228	14.3674	0.000145687	0.123543	0.000504256	0.00166948	IGF2; TFPI; PAPPA; HAPLN1;
Aqueous humor	2	2	0.671141	64.5281	0.000239352	0.20297	0.000825083	0.00273167	CLU; SPARC;
Ciliary epithelium	3	9	1.00671	21.5571	0.000288782	0.244887	0.000987449	0.00326922	SERPINF1; ANXA2; SPARC;
Ependymal cells	3	9	1.00671	21.5571	0.000288782	0.244887	0.000987449	0.00326922	SPOCK1; IGFBP7; HTRA1;
Veins	3	10	1.00671	19.4035	0.00040782	0.345831	0.00138888	0.00459827	VCAN; LTBP1; ANGPT1;
Epidermis	7	95	2.34899	4.76099	0.000690473	0.585521	0.00234209	0.00775413	ECM1; SERPINA5; VCAN; HTRA1; MATN2; DSC1; CALML5;
CSF	3	12	1.00671	16.1723	0.000730656	0.619596	0.00246851	0.00817269	CLU; IGFBP3; GDF15;
051503_BAL20_gly_lec	4	30	1.34228	8.62238	0.00112718	0.955851	0.00379306	0.012558	CFB; SERPINA3; CLU; CFH;
Chorion	3	14	1.00671	13.8636	0.00118144	1	0.00395991	0.0131104	MMP2; LOXL2; IGFBP7;
Pre-B cells	2	4	0.671141	32.3445	0.0014068	1	0.00467831	0.0154888	HSPA5; HSPD1;
Lymphoid	2	4	0.671141	32.3445	0.0014068	1	0.00467831	0.0154888	SPTBN1; HSPD1;
Tooth	4	32	1.34228	8.08365	0.00144355	1	0.00478177	0.0158314	COL1A1; COL1A2; SPARC; HSPD1;
Urothelium	4	33	1.34228	7.83876	0.00162285	1	0.00535476	0.0177284	NRP1; IGFBP7; HTRA1; HSPD1;
Retina	14	364	4.69799	2.48355	0.00171885	1	0.00564954	0.0187044	RPSA; CLU; TIMP2; SERPINF1; COL18A1; RPL5; RPS5; RPS10; THBS3; STXBP1; SRPX; AGRN; SPARC; HSPD1;
Umbilical cord	4	34	1.34228	7.60828	0.00181705	1	0.00594926	0.0196967	IGFBP3; PRDX1; IGFBP7; ANGPT1;
Mesenchymal stromal cells	9	178	3.02013	3.2661	0.00187981	1	0.00613107	0.0202986	NRP1; PDIA4; PPIB; MMP14; VASN; GLG1; SLC25A6; TGFBI; DSC1;
Purkinje cells	4	35	1.34228	7.39096	0.00202678	1	0.0065851	0.0218018	APEX1; SPOCK1; HTRA1; NRG1;
Articular cartilage	3	17	1.00671	11.4185	0.00213243	1	0.0069019	0.0228507	CTSB; LUM; HAPLN1;
Osteocytes	2	5	0.671141	25.8885	0.00232067	1	0.00745427	0.0246794	SPARC; FST;
Cervical mucus	2	5	0.671141	25.8885	0.00232067	1	0.00745427	0.0246794	SLPI; PAPPA;
Intestine	17	508	5.7047	2.16063	0.00254709	1	0.00815068	0.0269851	STC2; CST3; CTSB; APEX1; ECM1; MMP19; TLN1; EFEMP2; ALDOA; LAMB1; IGFBP4; CALM2; EFEMP1; LAMA4; HTRA1; DNM1L; HSPD1;
Adipose tissue	8	155	2.68456	3.33443	0.00292407	1	0.00932185	0.0308626	LMNA; MOGAT2; SERPINE1; SPARC; PKM; LAMA4; S100A16; ANGPTL4;
BOBFreezeThaw	5	64	1.67785	5.05055	0.00312422	1	0.00992263	0.0328516	CFB; SERPINA3; CLU; FN1; CFH;
Sperm	2	6	0.671141	21.5809	0.00344542	1	0.0109019	0.0360938	CLU; NSF;
Mammary gland	22	760	7.38255	1.86874	0.00383077	1	0.0120762	0.0399816	SERPINA3; GSN; CTSD; ANXA6; RPSA; CLU; APEX1; YWHAZ; LGALS3BP; SPOCK1; PCOLCE; ITLN1; NEO1; MMP19; QSOX1; AGRN; THBS2; TGFBI; HTRA1; EMILIN1; COL5A3; NRG1;
Neurons	5	68	1.67785	4.7535	0.00406299	1	0.0127608	0.0422481	APEX1; MAP1B; SPOCK1; AGRN; HTRA1;
Trophoblast	4	44	1.34228	5.87952	0.00471285	1	0.0147472	0.0488248	TIMP1; IGFBP3; PAPPA; GDF15;
Cervix	6	104	2.01342	3.72862	0.00562374	1	0.0175328	0.0580474	MMP2; APEX1; TXNDC5; TIMP1; LTBP1; IGFBP7;
Megakaryocytes	4	47	1.34228	5.50431	0.00597236	1	0.0185515	0.06142	STC1; MBP; SERPINA5; THBS1;
Seminal plasma	2	8	0.671141	16.1924	0.00630085	1	0.0195004	0.0645617	MMP2; PAPPA;
Ubiquitous	27	1052	9.0604	1.65674	0.00716483	1	0.0220937	0.0731474	ACTN4; LMNA; S100A6; CTSD; CTSB; NCL; APEX1; MAP4; RBMX; TPI1; TGFB2; TUBA1B; ILF3; GAPDH; ENO1; HSP90AA1; LAMC1; COL6A1; COL6A2; COL5A1; FSTL1; DPYSL2; HTRA1; S100A16; GDI2; ARF5; EIF5A;
Temporal cortex	4	51	1.34228	5.07268	0.00797451	1	0.0243719	0.08069	APP; HSPA5; CYR61; C3;
Retinal pigmented epithelial cells	4	51	1.34228	5.07268	0.00797451	1	0.0243719	0.08069	CTSD; EDN1; SPARC; COL8A1;
Lung epithelium	2	9	0.671141	14.3953	0.00801859	1	0.0243719	0.08069	QSOX1; FST;
Central nervous system	2	9	0.671141	14.3953	0.00801859	1	0.0243719	0.08069	MBP; CKB;
Adrenal cortex	5	82	1.67785	3.94203	0.00893259	1	0.027053	0.0895664	STC2; APEX1; SERPINF1; IGF2; EDN1;
Granulosa lutein cells	3	28	1.00671	6.93429	0.0090618	1	0.0273467	0.0905387	EEF2; CTGF; HTRA1;
Hair follicle	5	83	1.67785	3.89454	0.00938786	1	0.0282301	0.0934637	ECM1; IGFBP4; HSPG2; HTRA1; DSC1;
Syncytiotrophoblast	4	54	1.34228	4.79092	0.00973479	1	0.02917	0.0965753	LOXL2; QSOX1; TFPI2; PAPPA;
Myoblast	2	10	0.671141	12.9572	0.00992128	1	0.0296241	0.0980788	MYL6; IGFBP3;
Macrophages	10	274	3.3557	2.35731	0.0107017	1	0.0318422	0.105422	LMNA; CLEC3B; RPSA; FLNA; APEX1; MBP; FN1; VIM; HSPD1; GDF15;
Arteries	3	30	1.00671	6.47216	0.0109784	1	0.0323254	0.107022	VCAN; TFPI2; ANGPT1;
Myocardium	3	30	1.00671	6.47216	0.0109784	1	0.0323254	0.107022	GAPDH; PTX3; HTRA1;
Cerebrum	3	30	1.00671	6.47216	0.0109784	1	0.0323254	0.107022	MAP1B; KCTD12; C3;
Eyes	6	122	2.01342	3.17854	0.0119145	1	0.0349603	0.115746	MYL6; COL4A1; COL4A2; EZR; FST; TGFBI;
Ureter	2	11	0.671141	11.7803	0.0120028	1	0.0349773	0.115802	IGFBP7; LAMA5;
Neuroglia	2	11	0.671141	11.7803	0.0120028	1	0.0349773	0.115802	SPOCK1; AGRN;
Astrocytes	4	58	1.34228	4.46057	0.0124486	1	0.0361521	0.119692	SPOCK1; AGRN; CKB; HTRA1;
Hematopoietic stem cells	8	200	2.68456	2.58422	0.012978	1	0.0375608	0.124355	SERPINA3; MMP2; SERPINF1; GLG1; TIMP1; IGF2; TGFBI; LAMA4;
Corpus luteum	2	12	0.671141	10.7995	0.0142573	1	0.0409836	0.135687	IGFBP3; IGFBP5;
Podocyte	2	12	0.671141	10.7995	0.0142573	1	0.0409836	0.135687	AGRN; PODN;
Oculomotor nucleus	1	1	0.33557	64.5281	0.0154966	1	0.0429449	0.142181	NRG1;
Tunica adventitia	1	1	0.33557	64.5281	0.0154966	1	0.0429449	0.142181	VCAN;
RPE	1	1	0.33557	64.5281	0.0154966	1	0.0429449	0.142181	SERPINF1;
Epimysium	1	1	0.33557	64.5281	0.0154966	1	0.0429449	0.142181	COL5A3;
Retinal astrocyte	1	1	0.33557	64.5281	0.0154966	1	0.0429449	0.142181	TIMP1;
Macroglia	1	1	0.33557	64.5281	0.0154966	1	0.0429449	0.142181	HTRA1;
Odontoclast	1	1	0.33557	64.5281	0.0154966	1	0.0429449	0.142181	CTSD;
Nerves	1	1	0.33557	64.5281	0.0154966	1	0.0429449	0.142181	LAMB1;
Pituicyte	1	1	0.33557	64.5281	0.0154966	1	0.0429449	0.142181	SPOCK1;
Arachnoid mater	1	1	0.33557	64.5281	0.0154966	1	0.0429449	0.142181	SPOCK1;
Mesangial cell	1	1	0.33557	64.5281	0.0154966	1	0.0429449	0.142181	SERPINE1;
Glomerular mesangial cell	2	13	0.671141	9.96936	0.0166788	1	0.0459207	0.152033	AGRN; COL4A1;
White matter	2	13	0.671141	9.96936	0.0166788	1	0.0459207	0.152033	MBP; NRG1;
Dentate nucleus	2	14	0.671141	9.25777	0.0192616	1	0.0526899	0.174445	SPOCK1; NRG1;
Alveolus	2	14	0.671141	9.25777	0.0192616	1	0.0526899	0.174445	APEX1; AGRN;
Sweat glands	3	37	1.00671	5.24803	0.0194117	1	0.0529295	0.175238	DCD; IGFBP7; HTRA1;
Ciliary body	2	15	0.671141	8.641	0.0220004	1	0.0597959	0.197971	CTSD; CLU;
Cytotrophoblasts	3	39	1.00671	4.97897	0.0223232	1	0.0604794	0.200234	APEX1; TFPI2; HMGA1;
Vascular endothelium	3	40	1.00671	4.85452	0.0238632	1	0.0644458	0.213366	SPOCK1; IGFBP3; PTX3;
Hepatocytes	4	73	1.34228	3.54414	0.0267083	1	0.0719005	0.238046	APEX1; CTGF; HTRA1; ANGPTL4;
hupo1_b1-edta_cam	3	42	1.00671	4.62341	0.0271115	1	0.0727549	0.240875	SERPINA3; CLU; FN1;
Langerhans cells	2	17	0.671141	7.62501	0.0279238	1	0.0744634	0.246532	APEX1; FSCN1;
Microglia	2	17	0.671141	7.62501	0.0279238	1	0.0744634	0.246532	CTSB; MSN;
Fetus	59	2992	19.7987	1.27266	0.0280663	1	0.0746089	0.247013	SYNCRIP; EDF1; STC2; ITGBL1; SERPINA3; APP; GSN; CTSB; MMP2; TIMP2; MAP4; SERPINF1; COL18A1; MAP1B; LUM; MYL6; HNRNPK; NUCB1; LGALS3BP; SPOCK1; PCOLCE; FNDC1; VASN; DTD1; ITLN1; KCTD12; CAMK2A; LOXL2; QSOX1; AGRN; SLIT3; CLSTN1; TIMP1; IGF2; MBP; FN1; SPARC; TFPI; IGFBP3; IGFBP4; IGFBP5; MSN; THBS2; HMGA2; PLP1; EFEMP1; PAPPA; HTRA1; EMILIN1; NACA; DNM1L; LAMA5; GOT2; HAPLN1; RPL7A; YBX1; NRG1; A…
Decidua	3	43	1.00671	4.51591	0.0288196	1	0.0763721	0.252851	SPARC; IGFBP3; PAPPA;
Mammary epithelium	4	75	1.34228	3.44964	0.0291262	1	0.0769441	0.254745	CTSD; CXCL1; APEX1; IGFBP7;
Teeth	1	2	0.33557	32.4246	0.0307539	1	0.0783162	0.259288	SPARC;
Apocrine gland	1	2	0.33557	32.4246	0.0307539	1	0.0783162	0.259288	QSOX1;
Vagus nucleus	1	2	0.33557	32.4246	0.0307539	1	0.0783162	0.259288	NRG1;
Atrial septum	1	2	0.33557	32.4246	0.0307539	1	0.0783162	0.259288	HTRA1;
Peritoneal fluid	1	2	0.33557	32.4246	0.0307539	1	0.0783162	0.259288	IGFBP3;
Adrenal	1	2	0.33557	32.4246	0.0307539	1	0.0783162	0.259288	HSPD1;
Retinal ganglion cell	1	2	0.33557	32.4246	0.0307539	1	0.0783162	0.259288	TIMP1;
Pericardial fluid	1	2	0.33557	32.4246	0.0307539	1	0.0783162	0.259288	EDN1;
Pars compacta	1	2	0.33557	32.4246	0.0307539	1	0.0783162	0.259288	NRG1;
Zygote	1	2	0.33557	32.4246	0.0307539	1	0.0783162	0.259288	TUBB;
Claustrum	1	2	0.33557	32.4246	0.0307539	1	0.0783162	0.259288	SPOCK1;
Endocardium	1	2	0.33557	32.4246	0.0307539	1	0.0783162	0.259288	GAPDH;
Choroid plexus	2	18	0.671141	7.20163	0.031098	1	0.0789555	0.261404	SPOCK1; GDF15;
Lymphocytes	13	468	4.36242	1.79379	0.0313373	1	0.0793254	0.262629	APP; PPIB; APEX1; RPS3A; ETF1; GNB2L1; MBP; ANXA2; TUBB; PKM; EZR; SYN1; HTRA1;
hupo55_b1-cit_cam	4	78	1.34228	3.31698	0.0329892	1	0.0832584	0.27565	CLEC3B; CFH; IGFBP3; IGFBP4;
Bone marrow stromal cells	2	19	0.671141	6.8228	0.0344072	1	0.0865796	0.286646	LGALS1; PAPPA;
Vermiform appendix	9	286	3.02013	2.03279	0.0348261	1	0.0873744	0.289277	SERPINF1; SPOCK1; PCOLCE; TXNDC5; AGRN; THBS2; IGFBP7; HTRA1; EMILIN1;
Cellzome_Abl_inhibitors_NatureBiotechnology_exp142	4	83	1.34228	3.11719	0.0400621	1	0.100214	0.331787	TUBB; HSP90AB1; HSPA8; YWHAG;
Pituitary gland	13	494	4.36242	1.69938	0.0450428	1	0.110277	0.365104	RPS3; THBS3; TPI1; SPOCK1; PCOLCE; PLEC; AGRN; ALDOA; GAPDH; HSP90AA1; FST; THBS2; IGFBP7;
Hematopoietic cells	2	22	0.671141	5.89284	0.0450959	1	0.110277	0.365104	SERPINA3; LMNA;
Hypoglossal nucleus	1	3	0.33557	21.6523	0.0457755	1	0.110277	0.365104	NRG1;
Hilus	1	3	0.33557	21.6523	0.0457755	1	0.110277	0.365104	NRG1;
Myotubes	1	3	0.33557	21.6523	0.0457755	1	0.110277	0.365104	MYL6;
Basal cell	1	3	0.33557	21.6523	0.0457755	1	0.110277	0.365104	ECM1;
Ileum epithelium	1	3	0.33557	21.6523	0.0457755	1	0.110277	0.365104	IGFBP7;
Sebocytes	1	3	0.33557	21.6523	0.0457755	1	0.110277	0.365104	IGFBP7;
Inferior olivary nuclear complex	1	3	0.33557	21.6523	0.0457755	1	0.110277	0.365104	NRG1;
Supra optic nucleus	1	3	0.33557	21.6523	0.0457755	1	0.110277	0.365104	SPOCK1;
Odontoblast	1	3	0.33557	21.6523	0.0457755	1	0.110277	0.365104	SPARC;
Bone cell	1	3	0.33557	21.6523	0.0457755	1	0.110277	0.365104	IGFBP4;
Dermal papilla	1	3	0.33557	21.6523	0.0457755	1	0.110277	0.365104	TMA7;
Cellzome_Abl_inhibitors_NatureBiotechnology_exp143	4	87	1.34228	2.97388	0.046294	1	0.11121	0.368193	TUBB; HSPA8; YWHAG; YWHAE;
Gastrointestinal tract	2	23	0.671141	5.63674	0.0488969	1	0.116801	0.386704	SLPI; CKB;
Collecting duct	2	23	0.671141	5.63674	0.0488969	1	0.116801	0.386704	GSN; HTRA1;
Superior colliculus	1	4	0.33557	16.2527	0.0605651	1	0.143461	0.474969	NRG1;
Dorsal root ganglia	1	4	0.33557	16.2527	0.0605651	1	0.143461	0.474969	EDN1;
Paraventricular nucleus	1	4	0.33557	16.2527	0.0605651	1	0.143461	0.474969	SPOCK1;
Dentate gyrus	2	26	0.671141	4.9866	0.0609517	1	0.143975	0.476669	SPOCK1; NRG1;
Lung fibroblasts	2	27	0.671141	4.80198	0.0651732	1	0.153519	0.508267	QSOX1; TIMP1;
Peripheral blood cells	5	140	1.67785	2.30902	0.0670284	1	0.157452	0.521288	SYNCRIP; HNRNPK; C3; HSP90AA1; HTRA1;
Mast cells	3	62	1.00671	3.13223	0.0714924	1	0.167474	0.554469	SLPI; COL8A1; SYT1;
Fibroblats	1	5	0.33557	13.0087	0.0751261	1	0.172648	0.571598	PKM;
Malignant ascites	1	5	0.33557	13.0087	0.0751261	1	0.172648	0.571598	HSPA8;
Pancreatic duct epithelium	1	5	0.33557	13.0087	0.0751261	1	0.172648	0.571598	APEX1;
Proerythroblast	1	5	0.33557	13.0087	0.0751261	1	0.172648	0.571598	PAPPA;
Myofibroblast	1	5	0.33557	13.0087	0.0751261	1	0.172648	0.571598	MYL6;
Myeloid	1	5	0.33557	13.0087	0.0751261	1	0.172648	0.571598	SPTBN1;
Corneal endothelium	1	5	0.33557	13.0087	0.0751261	1	0.172648	0.571598	SERPINF1;
Pineal gland	2	31	0.671141	4.18257	0.0829682	1	0.189642	0.627861	SERPINF1; SPARC;
Bile duct	2	31	0.671141	4.18257	0.0829682	1	0.189642	0.627861	APEX1; MSN;
T lymphocytes	2	32	0.671141	4.0519	0.0876253	1	0.197563	0.654086	PLEC; CXCL12;
Parotid gland	2	32	0.671141	4.0519	0.0876253	1	0.197563	0.654086	SLPI; QSOX1;
Proximal convoluted tubule	2	32	0.671141	4.0519	0.0876253	1	0.197563	0.654086	C3; HTRA1;
Corneal stromal cell	1	6	0.33557	10.8442	0.0894623	1	0.197563	0.654086	CXCL1;
Nephron	1	6	0.33557	10.8442	0.0894623	1	0.197563	0.654086	STC1;
Pontine nucleus	1	6	0.33557	10.8442	0.0894623	1	0.197563	0.654086	SPOCK1;
Amnionic epithelial cell	1	6	0.33557	10.8442	0.0894623	1	0.197563	0.654086	LOXL2;
Stratum corneum	1	6	0.33557	10.8442	0.0894623	1	0.197563	0.654086	CALML5;
Thrombocyte	1	6	0.33557	10.8442	0.0894623	1	0.197563	0.654086	MSN;
Parietal cells	1	6	0.33557	10.8442	0.0894623	1	0.197563	0.654086	IGFBP7;
Tendons	1	6	0.33557	10.8442	0.0894623	1	0.197563	0.654086	COL5A3;
Germ cell layer	1	6	0.33557	10.8442	0.0894623	1	0.197563	0.654086	HTRA1;
Gall bladder epithelium	1	6	0.33557	10.8442	0.0894623	1	0.197563	0.654086	HTRA1;
Bronchial epithelial cells	3	69	1.00671	2.81451	0.0917045	1	0.201988	0.668738	CXCL1; C3; EDN1;
Adrenal medulla	3	71	1.00671	2.73524	0.0978704	1	0.215011	0.711853	STC2; APEX1; SERPINF1;
Bowmann's capsule	1	7	0.33557	9.2972	0.103577	1	0.224637	0.743725	AGRN;
Chromaffin cell	1	7	0.33557	9.2972	0.103577	1	0.224637	0.743725	HTRA1;
Entorhinal cortex	1	7	0.33557	9.2972	0.103577	1	0.224637	0.743725	NRG1;
Duodenum epithelium	1	7	0.33557	9.2972	0.103577	1	0.224637	0.743725	IGFBP7;
Red nucleus	1	7	0.33557	9.2972	0.103577	1	0.224637	0.743725	NRG1;
CNS	3	74	1.00671	2.62437	0.107423	1	0.232385	0.769376	AGRN; CKB; RDX;
HUPO28_b1-CIT	2	37	0.671141	3.5045	0.111985	1	0.241636	0.800003	CFB; SERPINA3;
Red blood cells	5	166	1.67785	1.94739	0.116277	1	0.248423	0.822473	TKT; SPTAN1; GAPDH; PKM; EIF5A;
Uterine myometrium	3	77	1.00671	2.52213	0.117323	1	0.248423	0.822473	LGALS3BP; TFPI; HMGA1;
Colostrum	1	8	0.33557	8.1365	0.117474	1	0.248423	0.822473	TGFB2;
Kidney epithelium	1	8	0.33557	8.1365	0.117474	1	0.248423	0.822473	IGFBP7;
B lymphoblast	1	8	0.33557	8.1365	0.117474	1	0.248423	0.822473	STXBP1;
Proximal tubular epithelium	1	8	0.33557	8.1365	0.117474	1	0.248423	0.822473	C3;
Thymic epithelial cells	1	8	0.33557	8.1365	0.117474	1	0.248423	0.822473	LGALS1;
Kupffer cell	1	8	0.33557	8.1365	0.117474	1	0.248423	0.822473	APEX1;
Occipital cortex	2	39	0.671141	3.32482	0.122168	1	0.257709	0.853216	HSPA5; CYR61;
Thyroid epithelial cells	1	9	0.33557	7.23345	0.131155	1	0.274617	0.909195	IGFBP7;
Stratum granulosum	1	9	0.33557	7.23345	0.131155	1	0.274617	0.909195	CALML5;
Erythroblasts	1	9	0.33557	7.23345	0.131155	1	0.274617	0.909195	MBP;
Granular cell	1	10	0.33557	6.51082	0.144626	1	0.300595	0.995203	APEX1;
Renal tubular epithelium	1	10	0.33557	6.51082	0.144626	1	0.300595	0.995203	LGALS1;
Uterine stromal cells	1	10	0.33557	6.51082	0.144626	1	0.300595	0.995203	CXCL1;
T-lymphoblast	1	11	0.33557	5.91947	0.157888	1	0.324974	1	STXBP1;
Oviduct	1	11	0.33557	5.91947	0.157888	1	0.324974	1	IGFBP4;
Oesophagus epithelium	1	11	0.33557	5.91947	0.157888	1	0.324974	1	IGFBP7;
Gingiva	1	11	0.33557	5.91947	0.157888	1	0.324974	1	SPARC;
Colon mucosa	2	46	0.671141	2.81898	0.159358	1	0.327204	1	CTSB; FSTL1;
Transverse colon	2	48	0.671141	2.70155	0.170337	1	0.34763	1	MOGAT2; TXNDC5;
Forebrain	1	12	0.33557	5.42659	0.170946	1	0.34763	1	FST;
Thyroid follicular cells	1	12	0.33557	5.42659	0.170946	1	0.34763	1	IGFBP7;
Mononuclear phagocytes	1	12	0.33557	5.42659	0.170946	1	0.34763	1	PTX3;
Ascending colon	2	50	0.671141	2.59351	0.181438	1	0.368085	1	MOGAT2; TXNDC5;
Parahippocampal gyrus	1	13	0.33557	5.00948	0.183801	1	0.371989	1	NRG1;
Iris	1	14	0.33557	4.65192	0.196458	1	0.396658	1	CTSD;
Ileum	5	201	1.67785	1.60831	0.202343	1	0.407569	1	PCOLCE; MOGAT2; TXNDC5; ITLN1; HTRA1;
Tongue	2	54	0.671141	2.40143	0.203934	1	0.409802	1	IGF2; DSC1;
Ventricles	4	151	1.34228	1.71351	0.20721	1	0.4154	1	PCOLCE; TXNDC5; ANXA2; HTRA1;
Prostrate	1	15	0.33557	4.342	0.208919	1	0.417838	1	PLEC;
Spermatozoa	3	102	1.00671	1.90402	0.210503	1	0.420015	1	CLU; CKB; NSF;
Descending colon	2	56	0.671141	2.31568	0.215297	1	0.428573	1	MOGAT2; TXNDC5;
Amnion	1	16	0.33557	4.07079	0.221188	1	0.439268	1	EDN1;
Distal convoluted tubule	1	17	0.33557	3.83147	0.233267	1	0.457894	1	HTRA1;
Basal nuclei	1	17	0.33557	3.83147	0.233267	1	0.457894	1	ICAM5;
Schwann cells	1	17	0.33557	3.83147	0.233267	1	0.457894	1	IGFBP7;
PNS	1	17	0.33557	3.83147	0.233267	1	0.457894	1	VCAN;
Lymphoid stem cell	1	17	0.33557	3.83147	0.233267	1	0.457894	1	SPTBN1;
T-lymphocytes	1	18	0.33557	3.61873	0.245159	1	0.479021	1	ANXA6;
Osteoclast	1	18	0.33557	3.61873	0.245159	1	0.479021	1	ANGPT1;
Frontal cortex	3	113	1.00671	1.71869	0.255593	1	0.498259	1	APP; HSPA5; CYR61;
Cardiac muscle	2	64	0.671141	2.02627	0.261172	1	0.507968	1	CKB; HSPE1;
Neural stem cells	2	67	0.671141	1.93555	0.278435	1	0.540305	1	THBS1; EZR;
Plasma cells	1	21	0.33557	3.10202	0.279744	1	0.541605	1	QSOX1;
Peripheral blood leukocytes	3	125	1.00671	1.55371	0.306088	1	0.591259	1	CLTC; PCOLCE; IGFBP7;
Renal cortex	1	24	0.33557	2.71443	0.31275	1	0.598672	1	AGRN;
Nasal mucosa	1	24	0.33557	2.71443	0.31275	1	0.598672	1	SLPI;
Karpas 299	1	24	0.33557	2.71443	0.31275	1	0.598672	1	NSF;
Nasal tissue epithelial cells	1	24	0.33557	2.71443	0.31275	1	0.598672	1	LGALS1;
Parietal cortex	1	25	0.33557	2.60589	0.323413	1	0.61769	1	HSPA5;
B lymphocytes	1	27	0.33557	2.41293	0.344248	1	0.656005	1	ANXA6;
Jejunum	4	194	1.34228	1.33373	0.354184	1	0.672375	1	PCOLCE; MOGAT2; TXNDC5; HTRA1;
Cochlea	1	28	0.33557	2.32679	0.354424	1	0.672375	1	KCTD12;
Sertoli cells	1	29	0.33557	2.24658	0.364443	1	0.688302	1	LGALS1;
Sebaceous glands	1	29	0.33557	2.24658	0.364443	1	0.688302	1	HTRA1;
Cardiomyocytes	1	31	0.33557	2.10169	0.384018	1	0.72366	1	STC1;
Choroid	1	32	0.33557	2.03603	0.393579	1	0.736766	1	COL8A1;
Dorsal root ganglion	1	32	0.33557	2.03603	0.393579	1	0.736766	1	EDN1;
Coronary arteries	1	32	0.33557	2.03603	0.393579	1	0.736766	1	IGFBP7;
Atrium	3	146	1.00671	1.33025	0.394791	1	0.737406	1	PCOLCE; TXNDC5; HTRA1;
Caecum	1	36	0.33557	1.80987	0.430367	1	0.800331	1	MOGAT2;
Leydig cells	1	36	0.33557	1.80987	0.430367	1	0.800331	1	HTRA1;
Spermatids	1	38	0.33557	1.71464	0.447918	1	0.831147	1	GRN;
Large intestine	1	39	0.33557	1.67068	0.45649	1	0.845204	1	HTRA1;
Eosinophils	2	100	0.671141	1.29688	0.46053	1	0.850828	1	CXCL1; GNB2L1;
Embryo	2	104	0.671141	1.24701	0.480884	1	0.886499	1	QSOX1; HMGA1;
Natural killer cell	2	106	0.671141	1.22348	0.490883	1	0.902969	1	MSN; RDX;
HUVEC	202	13061	67.7852	0.998033	0.547703	1	1	1	SSC5D; NRP1; MYL12A; SYNCRIP; CTSV; WDR1; MEGF6; FLNB; ITGBL1; CFB; SERPINA3; CST3; LMNA; SLPI; ANXA1; APP; CLEC3B; S100A6; NPM1; CTSD; DCN; PSAP; CTSB; HNRNPC; ANXA6; MMP2; ANXA5; CXCL1; LGALS1; C7; CLU; HSPA5; ANXA3; BMP1; PDIA4; NCL; FLNA; MGAT1; MAP4; GRN; TKT; PDIA3; MYH9; SERPINF1; RBMX; COL18A1; RPL5; MAP1B; THBS3; MMP14; LUM; MANF; TPI1; TUBA1B; BASP1; FKBP3; NUCB1; COL16A1; LGALS3BP; SPO…
Occipital pole	2	129	0.671141	1.00536	0.596757	1	1	1	ICAM5; CYR61;
Cerebellar cortex	1	59	0.33557	1.10445	0.60262	1	1	1	APP;
Hypothalamus	2	147	0.671141	0.882263	0.667509	1	1	1	SERPINF1; ICAM5;
Melanocytes	1	71	0.33557	0.917805	0.670742	1	1	1	QSOX1;
Ventricular septum	1	82	0.33557	0.7947	0.722906	1	1	1	TXNDC5;
Granulocytes	1	89	0.33557	0.732203	0.751724	1	1	1	MBP;
Temporal lobe	6	477	2.01342	0.81301	0.752037	1	1	1	SERPINF1; SPOCK1; ICAM5; CYR61; C3; THBS2;
Trachea	7	612	2.34899	0.739108	0.840202	1	1	1	SPOCK1; PCOLCE; TXNDC5; AGRN; SLIT3; HSPA8; THBS2;
Medulla oblongata	5	473	1.67785	0.683465	0.860316	1	1	1	SERPINF1; SPOCK1; PCOLCE; CYR61; THBS2;
Frontal lobe	5	480	1.67785	0.673498	0.868613	1	1	1	SERPINF1; SPOCK1; ICAM5; CYR61; THBS2;
Pons	1	134	0.33557	0.486332	0.87756	1	1	1	PCOLCE;
Putamen	5	527	1.67785	0.613434	0.914218	1	1	1	SERPINF1; SPOCK1; ICAM5; CYR61; THBS2;
Occipital lobe	3	359	1.00671	0.541014	0.919059	1	1	1	SERPINF1; SPOCK1; THBS2;
Nucleus accumbens	1	166	0.33557	0.392587	0.926012	1	1	1	SPOCK1;
Spinal cord	15	1465	5.03356	0.661133	0.970583	1	1	1	MAP4; SERPINF1; SPOCK1; PCOLCE; FNDC1; KCTD12; CYR61; SLIT3; CLSTN1; MBP; EDN1; FST; THBS2; IGFBP7; HAPLN1;
Caudate nucleus	11	1204	3.69128	0.590073	0.981792	1	1	1	HSPA5; SERPINF1; SPOCK1; PCOLCE; FNDC1; ICAM5; CYR61; CLSTN1; THBS2; HAPLN1; SYT1;
Subthalamic nucleus	7	882	2.34899	0.512853	0.984984	1	1	1	SERPINF1; FNDC1; ICAM5; CYR61; CLSTN1; THBS2; HAPLN1;
Amygdala	10	1204	3.3557	0.536479	0.991406	1	1	1	SERPINF1; SPOCK1; PCOLCE; FNDC1; ICAM5; CYR61; CLSTN1; THBS2; HAPLN1; NRG1;
Substantia nigra	9	1146	3.02013	0.507324	0.993513	1	1	1	SERPINF1; SPOCK1; FNDC1; CYR61; CLSTN1; THBS2; HAPLN1; NRG1; YWHAH;
Thalamus	8	1141	2.68456	0.452993	0.997285	1	1	1	HSPA5; SPOCK1; FNDC1; ICAM5; CYR61; CLSTN1; THBS2; HAPLN1;
Corpus callosum	6	988	2.01342	0.39252	0.998251	1	1	1	SERPINF1; FNDC1; ICAM5; CYR61; CLSTN1; HAPLN1;

## Sheet: Transcription factor
Analysis: Transcription factor
Name of dataset: Low and Medium cation
Number of genes in the dataset: 298
Number of genes in the dataset (which are available in Transcription factor database) :267
Number of genes in background: 19230
Is analysis quantitative: No
						Corrected p-values
Transcription factor	No. of genes in the dataset	No.of genes in the background dataset	Percentage of genes	Fold enrichment	P-value (Hypergeometric test)	Bonferroni method	BH method	Q-value (Storey-Tibshirani method)
CACD	30	514	10.0671	3.76741	5.11729e-10	1.07463e-07	1.07463e-07	1.23417e-07	MYL12A; FLNB; SLPI; ANXA1; S100A6; NPM1; HNRNPC; ANXA6; LGALS1; FLNA; THBS3; YWHAZ; BASP1; SPTAN1; PLEC; TLN1; AGRN; EDIL3; C3; COL1A2; VIM; COL6A3; ATP1A3; IGFBP4; IGFBP5; CALM2; CALM3; TUBA1A; SYT1; EIF5A;
FOS	53	1754	17.7852	1.95018	1.72362e-06	0.000361961	6.03268e-05	6.92831e-05	SSC5D; NRP1; ACTN4; SYNCRIP; ITGBL1; LMNA; ANXA1; GSN; C7; CLU; HARS; TIMP2; FLNA; BGN; MYH9; SERPINF1; STXBP1; RPL10A; CLTC; COL16A1; PLEC; ECM1; FAM198B; MMP19; COL12A1; LTBP3; CORO1C; LOXL2; CLSTN1; ALDOA; GAPDH; EDN1; ENO1; ANXA2; COL1A2; HSP90AB1; VIM; TFPI; LAMC1; MSN; COL8A1; THBS2; HSPG2; COL14A1; PAPPA; LTBP1; DPYSL2; AEBP1; EMILIN1; COL5A3; RPS20; TUBB3; CDV3;
FOSB	53	1754	17.7852	1.95018	1.72362e-06	0.000361961	6.03268e-05	6.92831e-05	SSC5D; NRP1; ACTN4; SYNCRIP; ITGBL1; LMNA; ANXA1; GSN; C7; CLU; HARS; TIMP2; FLNA; BGN; MYH9; SERPINF1; STXBP1; RPL10A; CLTC; COL16A1; PLEC; ECM1; FAM198B; MMP19; COL12A1; LTBP3; CORO1C; LOXL2; CLSTN1; ALDOA; GAPDH; EDN1; ENO1; ANXA2; COL1A2; HSP90AB1; VIM; TFPI; LAMC1; MSN; COL8A1; THBS2; HSPG2; COL14A1; PAPPA; LTBP1; DPYSL2; AEBP1; EMILIN1; COL5A3; RPS20; TUBB3; CDV3;
JUN	53	1754	17.7852	1.95018	1.72362e-06	0.000361961	6.03268e-05	6.92831e-05	SSC5D; NRP1; ACTN4; SYNCRIP; ITGBL1; LMNA; ANXA1; GSN; C7; CLU; HARS; TIMP2; FLNA; BGN; MYH9; SERPINF1; STXBP1; RPL10A; CLTC; COL16A1; PLEC; ECM1; FAM198B; MMP19; COL12A1; LTBP3; CORO1C; LOXL2; CLSTN1; ALDOA; GAPDH; EDN1; ENO1; ANXA2; COL1A2; HSP90AB1; VIM; TFPI; LAMC1; MSN; COL8A1; THBS2; HSPG2; COL14A1; PAPPA; LTBP1; DPYSL2; AEBP1; EMILIN1; COL5A3; RPS20; TUBB3; CDV3;
JUNB	53	1754	17.7852	1.95018	1.72362e-06	0.000361961	6.03268e-05	6.92831e-05	SSC5D; NRP1; ACTN4; SYNCRIP; ITGBL1; LMNA; ANXA1; GSN; C7; CLU; HARS; TIMP2; FLNA; BGN; MYH9; SERPINF1; STXBP1; RPL10A; CLTC; COL16A1; PLEC; ECM1; FAM198B; MMP19; COL12A1; LTBP3; CORO1C; LOXL2; CLSTN1; ALDOA; GAPDH; EDN1; ENO1; ANXA2; COL1A2; HSP90AB1; VIM; TFPI; LAMC1; MSN; COL8A1; THBS2; HSPG2; COL14A1; PAPPA; LTBP1; DPYSL2; AEBP1; EMILIN1; COL5A3; RPS20; TUBB3; CDV3;
JUND	53	1754	17.7852	1.95018	1.72362e-06	0.000361961	6.03268e-05	6.92831e-05	SSC5D; NRP1; ACTN4; SYNCRIP; ITGBL1; LMNA; ANXA1; GSN; C7; CLU; HARS; TIMP2; FLNA; BGN; MYH9; SERPINF1; STXBP1; RPL10A; CLTC; COL16A1; PLEC; ECM1; FAM198B; MMP19; COL12A1; LTBP3; CORO1C; LOXL2; CLSTN1; ALDOA; GAPDH; EDN1; ENO1; ANXA2; COL1A2; HSP90AB1; VIM; TFPI; LAMC1; MSN; COL8A1; THBS2; HSPG2; COL14A1; PAPPA; LTBP1; DPYSL2; AEBP1; EMILIN1; COL5A3; RPS20; TUBB3; CDV3;
ZIC1	24	548	8.05369	2.82717	5.22286e-06	0.0010968	0.000156686	0.000179948	SYNCRIP; ANXA1; GSN; FLNA; BGN; MYH9; MAP1B; SRPX; SVEP1; DKK3; CAMK2A; C3; COL1A1; COL6A3; CKB; MSN; MARCKS; FBN1; CALM3; HSPG2; DPYSL2; NACA; NRG1; PODN;
NFIC	57	2040	19.1275	1.8033	7.37277e-06	0.00154828	0.000173029	0.000198718	MEGF6; LMNA; DCN; HNRNPC; MMP2; CXCL1; LGALS1; FLNA; PDIA3; MYH9; THBS3; CNBP; YWHAZ; SRPX; SERF2; COL16A1; ILF3; SPTAN1; FSCN1; NEO1; COL12A1; CAMK2A; COL1A1; ALDOA; GAPDH; SERPINE2; LAMB1; THBS1; COL1A2; VIM; TFPI; VCAN; ATP1A3; COL5A1; IGFBP4; IGFBP5; CTGF; FBN1; TFPI2; HMGA2; PLP1; CALM2; HSPG2; PAPPA; NID2; LAMA4; ABI3BP; HSP90B1; DSP; SYT1; RPS19; MDH1; ADAMTS12; ARF5; EIF5A; NRG1; PODN;
TCF3	59	2140	19.7987	1.77934	7.41555e-06	0.00155727	0.000173029	0.000198718	NRP1; SYNCRIP; MEGF6; FLNB; STC2; LMNA; APP; DCN; LGALS1; ANXA3; PDIA4; TIMP2; MYH9; MFAP2; STXBP1; TUBA1B; CLTC; COL16A1; SPTAN1; FLNC; PLEC; SVEP1; COL12A1; CORO1C; CAMK2A; QSOX1; EFEMP2; MBP; ALDOA; COL5A2; HSP90AA1; COL1A2; CKB; ATP1A3; PKM; SYN1; IGFBP5; ATP5A1; COL8A1; FBN1; CALM3; SPTBN1; PLOD1; PAPPA; TUBB2A; LTBP1; LAMA4; DPYSL2; AEBP1; S100A16; CLSTN2; LAMA5; PRSS23; GOT2; DSP; HMGA1; C…
KLF7	101	4448	33.8926	1.46537	1.36203e-05	0.00286026	0.000286026	0.00032849	NRP1; MYL12A; ACTN4; SYNCRIP; CTSV; WDR1; LMNA; ANXA1; APP; GSN; NPM1; PSAP; HNRNPC; CXCL1; LGALS1; HSPA5; PDIA4; TIMP2; NCL; FLNA; PPIB; MYH9; MAP1B; MYL6; RPS3A; STXBP1; YWHAZ; GNB2L1; ACTG1; TUBA1B; SRPX; SERF2; FKBP3; NUCB1; COL16A1; AIMP1; ILF3; SPTAN1; FLNC; PLEC; FSCN1; DTD1; GLG1; CORO1C; ICAM5; TLN1; QSOX1; AGRN; EFEMP2; C3; TIMP1; IGF2; COL1A1; COL4A1; GAPDH; SERPINA5; ANXA2; TUBB; HSP9…
SP1	142	7140	47.651	1.28342	0.000117379	0.0246496	0.00224087	0.00257356	MYL12A; ACTN4; SYNCRIP; CTSV; WDR1; FLNB; STC2; LMNA; APP; GSN; NPM1; PSAP; HNRNPC; ANXA6; MMP2; RPSA; CXCL1; LGALS1; HSPA5; PDIA4; TIMP2; NCL; FLNA; PPIB; MYH9; COL18A1; RPL5; RPS5; RPS10; MAP1B; THBS3; MMP14; STC1; RPS3A; STXBP1; HNRNPK; RPL23A; RPS25; YWHAZ; ACTG1; TUBA1B; SERF2; FKBP3; NUCB1; COL16A1; AIMP1; ILF3; SPTAN1; FLNC; PLEC; FSCN1; VASN; DTD1; NEO1; GLG1; KCTD12; COL12A1; CORO1C; ICA…
SOAT1	37	1261	12.4161	1.89387	0.00013963	0.0293223	0.00225556	0.00259042	NRP1; MYL12A; WDR1; APP; GSN; C7; MYH9; SERPINF1; LUM; STC1; RPL23A; SRPX; SERF2; FKBP3; VASN; FAM198B; FBLN5; COL4A1; FN1; LAMB1; THBS1; COL1A2; VIM; VCAN; LAMA2; MSN; LOX; RDX; RPS14; AEBP1; HSPD1; RNASE4; NSF; ADAMTS12; HSPE1; RPL18; PODN;
STAT1	37	1261	12.4161	1.89387	0.00013963	0.0293223	0.00225556	0.00259042	NRP1; MYL12A; WDR1; APP; GSN; C7; MYH9; SERPINF1; LUM; STC1; RPL23A; SRPX; SERF2; FKBP3; VASN; FAM198B; FBLN5; COL4A1; FN1; LAMB1; THBS1; COL1A2; VIM; VCAN; LAMA2; MSN; LOX; RDX; RPS14; AEBP1; HSPD1; RNASE4; NSF; ADAMTS12; HSPE1; RPL18; PODN;
TEAD1	17	422	5.7047	2.60094	0.000337696	0.0709162	0.00493946	0.00567279	NRP1; MYL12A; LMNA; THBS3; FBLN5; ENO1; THBS1; LAMC1; COL5A1; CTGF; HSPG2; SPTBN1; PAPPA; CCDC80; HAPLN1; DSP; NSF;
EGR1	73	3215	24.4966	1.46537	0.000352819	0.074092	0.00493946	0.00567279	NRP1; SYNCRIP; CTSV; WDR1; STC2; LMNA; HNRNPC; MMP2; ANXA5; FLNA; MYH9; MAP1B; MMP14; STC1; STXBP1; HNRNPK; ETF1; CNBP; RPL23A; RPS25; YWHAZ; TUBA1B; SERF2; CLTC; FLNC; DTD1; GLG1; KCTD12; FBLN5; CORO1C; ICAM5; LOXL2; C3; COL1A1; COL4A1; TUBB; HSP90AA1; THBS1; COL1A2; HSP90AB1; COL4A2; VIM; HSPA8; VCAN; ATP1A3; PKM; SYN1; FST; IGFBP5; MARCKS; TFPI2; CALM2; COL14A1; PAPPA; TUBB2A; LTBP2; DPYSL2; T…
TFAP4	36	1280	12.0805	1.81534	0.000387679	0.0814126	0.00508829	0.00584371	MYL12A; SYNCRIP; ANXA6; LGALS1; HSPA5; MYH9; THBS3; STC1; TGFB2; YWHAZ; CLTC; COL16A1; SPTAN1; FAM198B; FBLN5; CAMK2A; SLIT3; COL1A1; ALDOA; CKB; ATP1A3; PKM; IGFBP3; FBN1; CALM3; TPM4; NID2; LAMA4; CTHRC1; CLSTN2; EMILIN1; LAMA5; HSP90B1; CXCL12; YWHAG; TUBB3;
NFE2	19	518	6.37584	2.36806	0.000491991	0.103318	0.00602292	0.0069171	NRP1; TIMP2; FLNA; MYH9; STXBP1; TGFB2; COL16A1; PLEC; FAM198B; FN1; ALDOA; GAPDH; ENO1; HSP90AB1; TFPI; LAMC1; SYN1; ANGPTL4; COL5A3;
BACH1	22	648	7.38255	2.19173	0.000516251	0.108413	0.00602292	0.0069171	ITGBL1; LMNA; ANXA1; C7; CLU; TIMP2; FLNA; MYH9; ECM1; ATF6B; FN1; ALDOA; GAPDH; ENO1; ANXA2; VIM; SYN1; COL14A1; CTHRC1; HMGA1; RPS20; TUBB3;
YY1	36	1317	12.0805	1.76434	0.00065494	0.137537	0.00723881	0.0083135	SYNCRIP; NPM1; HNRNPC; MYH9; RBMX; STC1; MYL6; TGFB2; GNB2L1; ACTG1; ILF3; SPTAN1; GLG1; CLSTN1; GAPDH; ENO1; COL1A2; HSP90AB1; HSPA8; ATP1A3; EZR; SYN1; ATP5A1; RDX; HMGA2; PLP1; TUBB2A; LTBP1; TUBA1A; NACA; HIST1H1C; HMGA1; NSF; GDI2; YWHAE; YBX1;
SRF	17	462	5.7047	2.37575	0.000931671	0.195651	0.00978254	0.0112349	WDR1; ANXA6; FLNA; MYH9; MYL6; ACTG1; FLNC; PLEC; FBLN5; CYR61; IGF2; FN1; THBS1; FST; TPM4; ADAMTS12; PODN;
RREB1	51	2136	17.1141	1.54099	0.0011301	0.23732	0.011301	0.0129787	ACTN4; LMNA; S100A6; C7; BMP1; BGN; GRN; MYH9; SERPINF1; THBS3; MMP14; MFAP2; TPI1; MYL6; HNRNPK; YWHAZ; BASP1; CLTC; COL16A1; SPTAN1; FLNC; PLEC; SVEP1; FAM198B; ICAM5; CAMK2A; LOXL2; C3; COL4A1; FN1; COL5A2; COL4A2; VIM; VCAN; ATP1A3; PKM; COL5A1; IGFBP5; MARCKS; PLP1; CALM3; SPTBN1; CTHRC1; S100A16; DKK1; HAPLN1; HIST1H1C; SYT1; CXCL12; TUBB3; PODN;
CREB1	28	973	9.39597	1.85757	0.00125221	0.262964	0.0119529	0.0137275	ANXA5; LGALS1; EEF2; MYL6; STXBP1; SRPX; FKBP3; FSCN1; COL12A1; AGRN; FN1; HSP90AA1; HSP90AB1; LAMC1; CKB; SYN1; CALM2; HIST1H4H; HIST1H4E; TUBB2A; LTBP1; CLSTN2; DKK1; HIST1H2AJ; YWHAH; RPL18; HHIP; CDV3;
ATF1	29	1037	9.73154	1.80515	0.0015829	0.332409	0.0128046	0.0147056	GSN; EEF2; FLNA; THBS3; MYL6; FKBP3; FSCN1; COL12A1; AGRN; TIMP1; FN1; HSP90AB1; LAMC1; CKB; VCAN; SYN1; CALM2; HIST1H4H; HIST1H4E; TPM4; TUBB2A; LTBP1; PXDN; CLSTN2; GOT2; HIST1H2AJ; YWHAH; RPL18; HHIP;
PLAU	29	1037	9.73154	1.80515	0.0015829	0.332409	0.0128046	0.0147056	GSN; EEF2; FLNA; THBS3; MYL6; FKBP3; FSCN1; COL12A1; AGRN; TIMP1; FN1; HSP90AB1; LAMC1; CKB; VCAN; SYN1; CALM2; HIST1H4H; HIST1H4E; TPM4; TUBB2A; LTBP1; PXDN; CLSTN2; GOT2; HIST1H2AJ; YWHAH; RPL18; HHIP;
ZNF238	24	799	8.05369	1.93905	0.00158533	0.332919	0.0128046	0.0147056	NRP1; APP; MMP2; BMP1; MYH9; COL18A1; MFAP2; HNRNPK; COL16A1; MMP19; CAMK2A; CLSTN1; IGF2; COL3A1; LAMB1; LAMC1; COL5A1; MSN; MARCKS; PLP1; HSPG2; LTBP1; DPYSL2; PODN;
ZNF513	24	799	8.05369	1.93905	0.00158533	0.332919	0.0128046	0.0147056	NRP1; APP; MMP2; BMP1; MYH9; COL18A1; MFAP2; HNRNPK; COL16A1; MMP19; CAMK2A; CLSTN1; IGF2; COL3A1; LAMB1; LAMC1; COL5A1; MSN; MARCKS; PLP1; HSPG2; LTBP1; DPYSL2; PODN;
HSF1	24	806	8.05369	1.92221	0.00177847	0.373479	0.0138325	0.0158862	FLNB; APP; PSAP; C7; MYH9; STXBP1; CLTC; ITLN1; DKK3; FBLN5; HSP90AA1; THBS1; HSP90AB1; HSPA8; LAMA2; ATP5A1; TPM4; NID2; DPYSL2; EMILIN1; HSPD1; HSPE1; YWHAG; NRG1;
HOXB9	18	537	6.04027	2.16411	0.00188924	0.396741	0.0141693	0.0162729	NRP1; GSN; C7; TIMP2; MAP1B; TGFB2; HNRNPK; ILF2; SLIT3; THBS1; COL1A2; MARCKS; HMGA2; DPYSL2; ABI3BP; CTHRC1; CLSTN2; SYT1;
HOXA9	22	729	7.38255	1.94821	0.00232621	0.488504	0.016845	0.0193458	ANXA1; DCN; TIMP2; STC1; TGFB2; CLTC; GLG1; TLN1; TIMP1; FN1; EDN1; COL5A2; COL1A2; TFPI; HMGA2; PAPPA; LTBP1; CLSTN2; HAPLN1; SYT1; YBX1; NRG1;
CTCF	58	2605	19.4631	1.43695	0.00258828	0.543538	0.0177887	0.0204297	ACTN4; GSN; ANXA5; PDIA4; BGN; GRN; PDIA3; MYH9; COL18A1; RPL5; THBS3; MMP14; RPL10A; SERF2; COL16A1; SPOCK1; ILF2; SPTAN1; FLNC; PLEC; PDGFRL; SVEP1; FNDC1; FAM198B; ITLN1; NEO1; AGRN; SLIT3; C3; COL1A1; ALDOA; EDN1; TUBB; THBS1; COL1A2; TFPI; COL6A2; NID1; IGFBP3; FST; COL5A1; IGFBP5; CTGF; MARCKS; PLP1; CALM3; HSPG2; COL14A1; LTBP1; LTBP2; CCDC80; CTHRC1; OLFML3; LAMA5; CXCL12; YWHAE; NRG1; PO…
MAF	16	466	5.36913	2.21689	0.00262596	0.551451	0.0177887	0.0204297	PSAP; TIMP2; FLNA; MYH9; HNRNPK; COL16A1; PLEC; FAM198B; ALDOA; GAPDH; ENO1; COL1A2; HSP90AB1; LAMC1; ANGPTL4; YWHAG;
MYF5	44	1856	14.7651	1.5301	0.00291936	0.613066	0.0191555	0.0219993	EDF1; FLNB; STC2; CLEC3B; ANXA6; BMP1; RPS5; THBS3; MFAP2; YWHAZ; TUBA1B; SERF2; COL16A1; SPTAN1; PLEC; FNDC1; DKK3; CAMK2A; QSOX1; AGRN; IGF2; HSP90AA1; COL1A2; COL6A3; CKB; PKM; IGFBP3; FST; IGFBP5; CALM3; SPTBN1; LTBP1; LAMA4; AEBP1; CLSTN2; EMILIN1; LAMA5; PRSS23; HAPLN1; DSP; HMGA1; YWHAE; NRG1; YWHAH;
HNF4A	65	3015	21.8121	1.39136	0.00301014	0.63213	0.0191555	0.0219993	SSC5D; NRP1; MEGF6; GSN; CTSD; ANXA6; HSPA5; PDIA4; FLNA; BGN; MYH9; SERPINF1; RBMX; COL18A1; TPI1; RPS3A; STXBP1; HNRNPK; BASP1; CLTC; COL16A1; SPTAN1; PLEC; GLG1; MMP19; CORO1C; TLN1; QSOX1; AGRN; CYR61; SLIT3; CLSTN1; TIMP1; COL1A1; FN1; ALDOA; GAPDH; ATP5B; SERPINE2; LAMB1; THBS1; HSP90AB1; LAMC1; COL6A2; FST; COL8A1; HMGA2; PLP1; CALM3; HSPG2; PLOD1; COL14A1; TGFBI; TUBA1A; ABI3BP; AEBP1; S1…
NFYA	56	2544	18.7919	1.42068	0.00396109	0.831828	0.0240725	0.0276463	CTSV; HNRNPC; RPSA; LGALS1; HSPA5; PDIA4; GRN; PDIA3; RBMX; LUM; STC1; MYL6; STXBP1; ETF1; CNBP; RPL23A; NUCB1; ILF2; VASN; FAM198B; COL12A1; ATF6B; ICAM5; TLN1; SLIT3; C3; COL1A1; COL3A1; FN1; THBS1; COL1A2; VIM; TFPI; SLC25A6; CKB; ATP1A3; CTGF; MARCKS; HMGA2; PLP1; CALM2; CALM3; HIST1H4A; HIST1H4C; HIST1H4L; DCD; PAPPA; NID2; HIST1H2AJ; HSP90B1; HIST1H1C; SYT1; COL5A3; CXCL12; TUBB3; CDV3;
JDP2	22	763	7.38255	1.86139	0.00401208	0.842536	0.0240725	0.0276463	MYL6; FSCN1; AGRN; HSP90AB1; COL6A3; CKB; SYN1; THBS2; CALM1; CALM2; HIST1H4H; HIST1H4E; HSPG2; SPTBN1; TUBB2A; ABI3BP; CLSTN2; HIST1H2AJ; YWHAH; RPL18; TUBB3; HHIP;
DBX2	14	408	4.69799	2.21573	0.00478261	1	0.0278985	0.0320404	APP; TGFB2; NEO1; LAMB1; COL1A2; VIM; FST; LAMA2; COL8A1; MARCKS; COL14A1; LTBP1; TUBA1A; PXDN;
MYC	28	1086	9.39597	1.66429	0.00585289	1	0.0332191	0.0381509	MYL12A; SYNCRIP; LMNA; NPM1; ANXA6; NCL; APEX1; COL18A1; TUBA1B; SERF2; ILF3; FLNC; GAPDH; EDN1; ENO1; COL1A2; HSPA8; EZR; ATP5A1; HMGA2; PLP1; RPS14; RPS19; GDI2; RAN; EIF5A; TUBB3; HHIP;
CDX2	10	253	3.3557	2.55297	0.00629212	1	0.0334542	0.0384209	GSN; MAP1B; STC1; TGFB2; HNRNPK; THBS1; MARCKS; NID2; CLSTN2; EIF5A;
HENMT1	29	1144	9.73154	1.63631	0.00637222	1	0.0334542	0.0384209	LMNA; CLEC3B; GSN; ANXA6; C7; BMP1; FLNA; SERPINF1; ETF1; COL16A1; FLNC; ECM1; FBLN5; CAMK2A; SYN1; LAMA2; RDX; FBN1; CALM3; HSPG2; COL14A1; NID2; LTBP1; ABI3BP; AEBP1; DSP; SYT1; COL5A3; RNASE4;
NHLH1	29	1144	9.73154	1.63631	0.00637222	1	0.0334542	0.0384209	LMNA; CLEC3B; GSN; ANXA6; C7; BMP1; FLNA; SERPINF1; ETF1; COL16A1; FLNC; ECM1; FBLN5; CAMK2A; SYN1; LAMA2; RDX; FBN1; CALM3; HSPG2; COL14A1; NID2; LTBP1; ABI3BP; AEBP1; DSP; SYT1; COL5A3; RNASE4;
FOXJ2	11	299	3.69128	2.37602	0.00719414	1	0.0368481	0.0423186	NRP1; TGFB2; HNRNPK; CNBP; SLIT3; COL1A2; FST; MARCKS; FSTL1; PAPPA; ANGPT1;
FEV	16	526	5.36913	1.96402	0.00824162	1	0.0398495	0.0457656	LMNA; APP; PSAP; HNRNPK; CLTC; SPTAN1; COL5A2; LAMB1; LAMC1; COL6A3; VCAN; NID1; THBS2; FSTL1; MATN2; YWHAE;
HOXA3	17	573	5.7047	1.91554	0.00831384	1	0.0398495	0.0457656	APP; GSN; BMP1; ILF3; NEO1; LAMB1; PKM; MARCKS; COL14A1; LTBP1; ABI3BP; PXDN; SYT1; MDH1; GDI2; NRG1; TUBB3;
CEBPD	6	113	2.01342	3.43168	0.00834941	1	0.0398495	0.0457656	STC2; SERPINF1; FBLN5; CAMK2A; FN1; FST;
HOXB4	20	718	6.71141	1.79831	0.00857657	1	0.040024	0.0459661	NRP1; ANXA1; APP; GSN; NEO1; COL12A1; FN1; HSP90AA1; LAMB1; COL1A2; LAMC1; PKM; MARCKS; COL14A1; TUBA1A; PXDN; CLSTN2; SYT1; NRG1; HHIP;
MEF2A	41	1835	13.7584	1.44212	0.0108847	1	0.049691	0.0570682	LMNA; APP; GSN; C7; TIMP2; LUM; TGFB2; HNRNPK; CNBP; COL16A1; FLNC; PLEC; FAM198B; COL12A1; COL1A1; FN1; ALDOA; GAPDH; SERPINE2; HSP90AA1; LAMB1; COL1A2; COL6A3; CKB; FST; COL5A1; COL8A1; CTGF; THBS2; MDH2; HIST1H4A; SPTBN1; COL14A1; ABI3BP; DKK1; HAPLN1; SYT1; ADAMTS12; YWHAG; EIF5A; YWHAH;
POU3F4	12	366	4.02685	2.11738	0.0121472	1	0.0542747	0.0623325	NRP1; ANXA1; APP; HNRNPK; NEO1; SERPINE2; COL1A2; VIM; COL8A1; MARCKS; COL14A1; TUBA1A;
ATF3	21	800	7.04698	1.69465	0.0133714	1	0.0584997	0.0671848	GSN; THBS3; MYL6; FSCN1; AGRN; HSP90AB1; COL6A3; SYN1; CALM1; RPS14; HIST1H4H; TPM4; SPTBN1; TUBB2A; LTBP1; PXDN; CLSTN2; HIST1H2AJ; RPL18; TUBB3; HHIP;
RXRA	27	1113	9.0604	1.56594	0.0143047	1	0.061306	0.0704077	NRP1; APP; CTSD; FLNA; MYH9; RBMX; MAP1B; TPI1; RPS3A; TGFB2; ACTG1; COL16A1; SPTAN1; PLEC; SVEP1; MMP19; TLN1; SERPINE2; CTGF; MARCKS; HSPG2; SPTBN1; PXDN; S100A16; LAMA5; PRSS23; EIF5A;
HOXB3	11	335	3.69128	2.1207	0.0158198	1	0.0664433	0.0763076	APP; CLTC; NEO1; COL1A2; VIM; MSN; COL8A1; LTBP1; PXDN; MDH1; DSC1;
HOXA7	15	527	5.03356	1.83785	0.0179209	1	0.0732057	0.0840741	ANXA1; APP; FLNA; NEO1; COL12A1; LAMB1; COL1A2; LAMC1; PKM; FST; COL8A1; MARCKS; CCDC80; PXDN; SYT1;
ZFP161	27	1137	9.0604	1.53288	0.0183496	1	0.0732057	0.0840741	ACTN4; SYNCRIP; NPM1; PSAP; MMP2; TUBA1B; ILF3; SPTAN1; NEO1; CLSTN1; FN1; HSP90AA1; LAMC1; CKB; CALM3; SPTBN1; COL14A1; DPYSL2; HTRA1; HMGA1; NSF; CXCL12; EIF5A; YBX1; NRG1; HHIP; CDV3;
BACH2	17	628	5.7047	1.74778	0.0189697	1	0.0732057	0.0840741	SYNCRIP; LMNA; CLU; FLNA; MYH9; SRPX; PLEC; COL12A1; ANXA2; EZR; COL8A1; LTBP1; LAMA5; HMGA1; COL5A3; RPS20; TUBB3;
NKX6-1	32	1408	10.7383	1.46699	0.0189847	1	0.0732057	0.0840741	NRP1; LMNA; APP; DCN; TIMP2; MYH9; STC1; TGFB2; HNRNPK; TUBA1B; CLTC; NEO1; COL12A1; CAMK2A; FN1; EDN1; LAMB1; COL1A2; VIM; FST; LAMA2; ATP5A1; COL8A1; MARCKS; RDX; LAMA4; ABI3BP; PXDN; CLSTN2; HAPLN1; SYT1; NRG1;
PPARG	43	2016	14.4295	1.37666	0.0191729	1	0.0732057	0.0840741	SSC5D; NRP1; ACTN4; LMNA; APP; CLEC3B; CTSD; ANXA6; LGALS1; HARS; FLNA; MYH9; RBMX; RPS3A; STXBP1; NUCB1; COL16A1; MFAP5; PLEC; SVEP1; MMP19; CAMK2A; TLN1; LOXL2; C3; FN1; ALDOA; GAPDH; COL4A2; COL6A2; COL5A1; LOX; HSPG2; PLOD1; PAPPA; ABI3BP; HSPD1; RPS19; CXCL12; HSPE1; YBX1; ANGPT1; GDF15;
ITGAL	7	178	2.34899	2.5411	0.0212171	1	0.0791566	0.0909084	RPL23A; COL16A1; AGRN; CTGF; PLP1; COL14A1; YBX1;
POU4F3	18	687	6.04027	1.69161	0.0214854	1	0.0791566	0.0909084	NRP1; LUM; ETF1; NEO1; FN1; LAMB1; COL1A2; VIM; LAMA2; MARCKS; TFPI2; SPTBN1; LAMA4; TUBA1A; CCDC80; PXDN; SYT1; TUBB3;
ZEB1	12	401	4.02685	1.93258	0.0230695	1	0.0835274	0.0959281	MYL12A; FLNB; APP; CLTC; SPOCK1; SLIT3; THBS1; COL5A1; COL8A1; SPTBN1; LTBP1; HSP90B1;
FOXD3	11	361	3.69128	1.96796	0.0257513	1	0.0903086	0.103716	RBMX; TGFB2; CLTC; SVEP1; FNDC1; NEO1; COL12A1; SLIT3; MARCKS; FSTL1; HHIP;
GFI1	15	552	5.03356	1.75462	0.0258024	1	0.0903086	0.103716	NRP1; ANXA5; CCT8; TGFB2; HNRNPK; COL12A1; EDN1; COL5A2; COL1A2; COL5A1; LAMA2; HIST1H4A; HSPG2; DNM1L; ANGPT1;
HOXA5	22	916	7.38255	1.55049	0.0283085	1	0.0974555	0.111924	NRP1; LMNA; APP; DCN; BMP1; TGFB2; HNRNPK; BASP1; SPTAN1; SVEP1; NEO1; COL12A1; LTBP3; CAMK2A; FN1; COL5A2; LTBP1; DKK1; GOT2; MDH1; GDI2; TUBB3;
REST	19	765	6.37584	1.60348	0.0298651	1	0.0996622	0.114458	SYNCRIP; APP; PSAP; MYH9; MAP1B; MMP14; ETF1; COL16A1; DKK3; ALDOA; COL5A2; TFPI; SYN1; TUBB2A; LTBP1; TUBA1A; COL5A3; CXCL12; TUBB3;
MSX1	8	234	2.68456	2.20875	0.0298986	1	0.0996622	0.114458	ITGBL1; APP; TGFB2; COL1A2; FST; MARCKS; LTBP1; NRG1;
ARID3A	28	1250	9.39597	1.44593	0.0320941	1	0.105309	0.120943	NRP1; SYNCRIP; SLPI; GSN; C7; FLNA; SRPX; COL16A1; SPTAN1; COL12A1; CYR61; COL3A1; FN1; LAMB1; COL1A2; COL4A2; LAMC1; LAMA2; IGFBP5; ATP5A1; MARCKS; LTBP1; LAMA4; CTHRC1; MATN2; SYT1; NRG1; HHIP;
NOBOX	16	621	5.36913	1.66357	0.0332451	1	0.107407	0.123353	ANXA1; APP; FLNA; MYH9; RBMX; STXBP1; COL12A1; FN1; VIM; LAMC1; LAMA2; MARCKS; HMGA2; LTBP1; LAMA4; NRG1;
LHX3	27	1210	9.0604	1.4404	0.0364069	1	0.11584	0.133038	NRP1; ANXA1; APP; FLNA; HNRNPK; NEO1; COL12A1; FBLN5; SERPINE2; LAMB1; COL1A2; COL4A2; VIM; TFPI; LAMC1; VCAN; COL8A1; MARCKS; THBS2; COL14A1; LTBP1; ABI3BP; PXDN; HAPLN1; HMGA1; SYT1; NRG1;
VAX2	12	434	4.02685	1.78563	0.0388096	1	0.121642	0.139701	LMNA; FLNA; COL12A1; COL1A2; COL6A3; LAMA2; MARCKS; LTBP1; TUBA1A; PXDN; MDH1; NRG1;
HOXB7	11	388	3.69128	1.83102	0.0401984	1	0.124142	0.142572	APP; COL1A2; LAMC1; FST; LAMA2; MARCKS; SPTBN1; COL14A1; LTBP1; MDH1; NRG1;
E2F1	26	1188	8.72483	1.41276	0.0480688	1	0.146296	0.168016	SYNCRIP; LMNA; LGALS1; NCL; MFAP2; HNRNPK; CNBP; TUBA1B; COL16A1; ILF3; HIST1H2BL; CLSTN1; IGF2; COL1A1; ALDOA; CKB; VCAN; CALM2; HIST1H4A; DPYSL2; HIST1H2AJ; HAPLN1; HMGA1; RNASE4; RPS20; PODN;
LMO2	15	610	5.03356	1.58779	0.0536446	1	0.160934	0.184826	FLNB; APP; ETF1; YWHAZ; PLEC; MOGAT2; COL12A1; HSP90AB1; IGFBP5; SPTBN1; LTBP1; DNM1L; LAMA5; HSP90B1; ANGPT1;
RUNX2	9	315	3.02013	1.84565	0.0576075	1	0.168022	0.192967	SYNCRIP; PSAP; THBS3; CLTC; CYR61; VIM; LTBP1; EIF5A; HHIP;
ATF4	9	315	3.02013	1.84565	0.0576075	1	0.168022	0.192967	PSAP; FLNC; NEO1; FN1; COL5A2; SPTBN1; TUBB2A; LTBP1; CLSTN2;
ASCL2	31	1499	10.4027	1.33489	0.0611075	1	0.175789	0.201887	MYL12A; ACTN4; SYNCRIP; EDF1; LMNA; ANXA6; ANXA5; C7; MYH9; RPS5; THBS3; STC1; COL16A1; ILF3; PLEC; SVEP1; FAM198B; MMP19; COL12A1; CORO1C; MBP; FN1; SPARC; LAMA2; CALM1; LAMA4; HTRA1; EMILIN1; LAMA5; MDH1; YWHAH;
SOX1	8	276	2.68456	1.87265	0.0664217	1	0.188494	0.216478	MAP1B; STC1; BASP1; ILF2; CYR61; MARCKS; PLP1; HSPG2;
NR1H4	3	62	1.00671	3.13223	0.0714924	1	0.200179	0.229898	NRP1; LMNA; APP;
RBPJ	7	235	2.34899	1.92478	0.0739743	1	0.201855	0.231823	NRP1; ILF3; AGRN; COL4A1; COL4A2; TUBA1A; COL5A3;
NR1H3	22	1020	7.38255	1.3924	0.0740134	1	0.201855	0.231823	SYNCRIP; CTSD; BMP1; EEF2; TIMP2; FLNA; MYH9; RBMX; THBS3; TPI1; RPS3A; YWHAZ; COL16A1; PLEC; PDGFRL; SVEP1; TLN1; SPTBN1; HTRA1; S100A16; LAMA5; GOT2;
FOXA1	18	804	6.04027	1.44544	0.0762539	1	0.205299	0.235778	NRP1; ANXA1; RBMX; TGFB2; HNRNPK; SVEP1; FNDC1; VASN; NEO1; CYR61; SLIT3; FN1; VCAN; FST; PLP1; PAPPA; ABI3BP; HAPLN1;
DBX1	7	239	2.34899	1.89256	0.0792833	1	0.206528	0.23719	NRP1; HNRNPK; COL1A2; FST; MARCKS; CLSTN2; SYT1;
SP4	78	4345	26.1745	1.15853	0.0795631	1	0.206528	0.23719	NRP1; SYNCRIP; EDF1; CTSV; WDR1; STC2; LMNA; GSN; CTSD; LGALS1; HSPA5; PDIA4; TIMP2; FLNA; MYH9; RPS10; MAP1B; HNRNPK; SERF2; FKBP3; NUCB1; ILF3; SPTAN1; FLNC; FSCN1; VASN; DTD1; NEO1; COL12A1; ATF6B; CORO1C; ICAM5; LOXL2; AGRN; EFEMP2; C3; IGF2; COL1A1; ALDOA; HSP90AA1; LAMB1; THBS1; COL1A2; HSP90AB1; HSPA8; VCAN; PKM; IGFBP3; IGFBP5; ATP5A1; CTGF; MARCKS; FBN1; HMGA2; CALM1; CALM2; RPS14; HIST4…
VSX2	14	595	4.69799	1.51937	0.0806029	1	0.206528	0.23719	LMNA; ANXA1; BMP1; CCT8; ETF1; TUBA1B; FN1; COL1A2; TFPI; MSN; IGFBP7; OLFML3; HAPLN1; TUBB3;
HMX1	7	240	2.34899	1.88468	0.0806443	1	0.206528	0.23719	APP; SRPX; EDN1; MARCKS; CLSTN2; SYT1; NRG1;
TGIF1	22	1034	7.38255	1.37355	0.0827132	1	0.209274	0.240344	BMP1; FLNA; PDIA3; MYH9; YWHAZ; SPTAN1; FNDC1; COL12A1; AGRN; MBP; FN1; COL5A2; LAMC1; COL14A1; LTBP1; ABI3BP; CLSTN2; HSPD1; COL5A3; GDI2; TUBB3; CDV3;
PHOX2A	11	442	3.69128	1.60733	0.0841245	1	0.210311	0.241535	ANXA1; APP; COL12A1; COL1A2; VIM; LAMC1; LAMA2; MARCKS; COL14A1; PXDN; NRG1;
POU6F1	15	655	5.03356	1.4787	0.0861932	1	0.212948	0.244563	APP; MYH9; RPL5; HNRNPK; TUBA1B; CLTC; NEO1; COL12A1; FN1; LAMB1; PLP1; LTBP1; IGFBP7; HAPLN1; HSP90B1;
TCF12	23	1099	7.71812	1.35103	0.0885762	1	0.21628	0.248389	LMNA; CLEC3B; GSN; C7; HARS; GRN; MYH9; THBS3; STXBP1; TGFB2; YWHAZ; SRPX; COL16A1; FAM198B; COL6A2; FBN1; HSPG2; LAMA4; DPYSL2; ABI3BP; EMILIN1; LAMA5; ADAMTS12;
ETS1	47	2496	15.7718	1.21533	0.0896015	1	0.21628	0.248389	SSC5D; NRP1; SYNCRIP; LMNA; APP; CLEC3B; GSN; CTSD; FLNA; RPS3; MYH9; HNRNPK; ETF1; TUBA1B; LGALS3BP; SPTAN1; FLNC; PLEC; MMP19; COL12A1; ATF6B; CORO1C; CAMK2A; COL5A2; LAMB1; THBS1; SPARC; LAMC1; COL5A1; MDH2; HMGA2; PLP1; CALM1; CALM2; HSPG2; COL14A1; LAMA4; CTHRC1; S100A16; NACA; HAPLN1; HSP90B1; HMGA1; RNASE4; GDI2; EIF5A; ANGPT1;
NANOG	6	204	2.01342	1.90095	0.098343	1	0.234682	0.269524	GSN; BMP1; HAPLN1; HMGA1; ADAMTS12; YWHAE;
ELF2	17	780	5.7047	1.40719	0.099873	1	0.235655	0.270642	NRP1; FLNB; RPS3; RPS3A; TUBA1B; CLTC; FLNC; PLEC; MMP19; TLN1; EFEMP2; LAMB1; THBS1; COL8A1; CALM2; HMGA1; NRG1;
POU3F2	17	789	5.7047	1.39114	0.107728	1	0.249822	0.286911	ANXA1; APP; CLTC; NEO1; COL12A1; FN1; COL1A2; VIM; LAMA2; COL8A1; MARCKS; SPTBN1; COL14A1; TUBA1A; CCDC80; PXDN; NRG1;
DLX3	10	413	3.3557	1.56395	0.110194	1	0.249822	0.286911	NRP1; DCN; TGFB2; HNRNPK; BASP1; SPTAN1; LTBP3; COL1A2; FST; HMGA1;
HOXC9	13	573	4.36242	1.46509	0.11063	1	0.249822	0.286911	NRP1; LMNA; TGFB2; HNRNPK; SPTAN1; COL1A2; VIM; PKM; SPTBN1; PAPPA; LTBP1; MATN2; ANGPT1;
EN1	11	466	3.69128	1.52455	0.110635	1	0.249822	0.286911	LMNA; ANXA1; APP; LAMB1; COL1A2; VIM; COL8A1; MARCKS; HMGA2; COL14A1; PXDN;
POU2F1	41	2209	13.7584	1.19796	0.126771	1	0.283212	0.325258	NRP1; ITGBL1; ANXA1; APP; DCN; C7; MGAT1; LUM; STC1; TGFB2; HNRNPK; CLTC; MFAP5; COL12A1; FBLN5; TLN1; AGRN; CYR61; SLIT3; COL3A1; FN1; EDN1; COL5A2; SERPINE2; ANXA2; COL1A2; VIM; COL8A1; SPTBN1; COL14A1; PAPPA; LAMA4; DPYSL2; TUBA1A; CCDC80; HIST1H2AJ; HMGA1; SYT1; NRG1; YWHAH; CDV3;
SPI1	17	814	5.7047	1.34841	0.131492	1	0.290667	0.333821	SYNCRIP; S100A6; ANXA3; PDIA4; GRN; MYH9; MYL6; TUBA1B; FN1; SERPINE2; CALM2; DPYSL2; DKK1; NSF; IQGAP1; YWHAE; CDV3;
GSC	9	379	3.02013	1.53399	0.136194	1	0.297924	0.342155	CAMK2A; TLN1; FN1; COL1A2; HIST1H4C; TUBA1A; CCDC80; MDH1; YBX1;
NKX2-1	15	711	5.03356	1.36224	0.141424	1	0.306176	0.351632	STC2; ANXA1; C7; TIMP2; FLNA; LUM; MYL6; KCTD12; CORO1C; COL1A2; FBN1; HMGA2; ABI3BP; SYT1; NSF;
PAX6	12	557	4.02685	1.39133	0.158016	1	0.338606	0.388876	NRP1; ANXA1; NEO1; COL12A1; SERPINE2; LAMB1; COL1A2; VIM; COL8A1; COL14A1; HMGA1; NRG1;
GATA1	15	728	5.03356	1.33043	0.161392	1	0.342346	0.393172	NRP1; BASP1; MOGAT2; COL12A1; CORO1C; EDN1; PKM; IGFBP5; COL14A1; LAMA4; CCDC80; EMILIN1; HAPLN1; SYT1; ANGPT1;
SPDEF	5	189	1.67785	1.71042	0.170664	1	0.358395	0.411603	HNRNPC; YWHAZ; FN1; HSPD1; HSP90B1;
ISL2	11	515	3.69128	1.3795	0.177895	1	0.366339	0.420727	ANXA1; CLTC; NEO1; COL3A1; THBS1; COL1A2; VIM; MARCKS; PXDN; CLSTN2; ANGPT1;
CUX1	8	350	2.68456	1.47673	0.177936	1	0.366339	0.420727	NRP1; PSAP; SVEP1; COL12A1; PKM; LTBP2; SYT1; NRG1;
PKNOX1	3	95	1.00671	2.04431	0.182831	1	0.371137	0.426237	IGF2; COL5A2; SPTBN1;
SMAD1	1	13	0.33557	5.00948	0.183801	1	0.371137	0.426237	COL5A2;
FOXC1	7	301	2.34899	1.50275	0.187721	1	0.375443	0.431182	DCN; TUBA1B; ICAM5; HSP90AA1; PAPPA; HSP90B1; ANGPT1;
EHF	15	753	5.03356	1.28626	0.193289	1	0.379865	0.436261	NRP1; WDR1; HARS; RPS5; RPS21; GNB2L1; ATF6B; ATP5A1; RPS14; HIST1H4E; HSPD1; HSP90B1; IQGAP1; RPS20; HSPE1;
IRF1	16	811	5.36913	1.27384	0.19355	1	0.379865	0.436261	NRP1; LMNA; HNRNPC; MYL6; CLTC; FAM198B; COL12A1; PA2G4; THBS1; FST; FBN1; CALM1; PAPPA; LTBP1; ABI3BP; YWHAG;
ELF1	12	585	4.02685	1.32473	0.198905	1	0.386759	0.444179	PSAP; MYH9; FBLN5; TLN1; SERPINE2; VIM; COL6A3; MARCKS; NSF; IQGAP1; NRG1; CDV3;
PAX5	4	149	1.34228	1.73651	0.200811	1	0.386883	0.444321	FLNB; SPTAN1; CALM3; NRG1;
MNX1	7	311	2.34899	1.45443	0.209236	1	0.39945	0.458753	SPTAN1; LTBP3; COL1A2; SPTBN1; LTBP1; LAMA4; MDH1;
TFAP2A	6	258	2.01342	1.5031	0.212264	1	0.40158	0.461199	ACTN4; MAP1B; CLTC; VCAN; LTBP1; MATN2;
PRRX2	12	597	4.02685	1.29811	0.217769	1	0.408318	0.468938	ANXA1; BMP1; CLTC; NEO1; FN1; COL1A2; COL6A3; COL14A1; ABI3BP; PXDN; CLSTN2; NRG1;
PDX1	8	372	2.68456	1.3894	0.221412	1	0.411473	0.472562	LMNA; STC1; SERPINE2; LAMB1; FST; MARCKS; SPTBN1; HMGA1;
INSM1	10	487	3.3557	1.32631	0.225459	1	0.41532	0.476979	LMNA; LGALS1; RPS10; FLNC; VASN; COL1A2; FBN1; LTBP1; TGFBI; RPS19;
ISX	6	265	2.01342	1.46339	0.229598	1	0.419267	0.481512	BMP1; PA2G4; MSN; MARCKS; CCDC80; HMGA1;
NKX3-1	2	61	0.671141	2.1259	0.243919	1	0.441578	0.507136	HNRNPK; ABI3BP;
PRRX1	8	389	2.68456	1.32868	0.257439	1	0.462069	0.530669	ANXA1; APP; GSN; COL12A1; FN1; COL1A2; VIM; MARCKS;
NR4A2	19	1042	6.37584	1.17722	0.264281	1	0.470331	0.540158	NRP1; ACTN4; EEF2; PDIA3; MYH9; RBMX; RPS3A; HNRNPK; CLTC; ITLN1; TLN1; AGRN; COL3A1; GAPDH; ENO1; CKB; MSN; CALM2; TUBB3;
BARHL1	10	509	3.3557	1.26898	0.266607	1	0.470482	0.540331	ANXA1; APP; SRPX; VIM; MARCKS; HMGA2; PXDN; CLSTN2; SYT1; NRG1;
HOXD8	15	811	5.03356	1.19427	0.277361	1	0.485381	0.557442	SPTAN1; NEO1; COL12A1; LAMB1; COL1A2; FST; RDX; SPTBN1; COL14A1; LTBP1; LAMA4; PXDN; SYT1; NSF; NRG1;
ARNT	8	403	2.68456	1.28252	0.288374	1	0.500483	0.574786	SYNCRIP; NPM1; ILF3; FLNC; ICAM5; HMGA2; CLSTN2; LAMA5;
ESR2	9	464	3.02013	1.25299	0.293833	1	0.505778	0.580867	RBMX; COL16A1; SVEP1; GAPDH; HSPA8; LOX; MDH2; SPTBN1; GDI2;
HOXB6	3	123	1.00671	1.57897	0.297621	1	0.508134	0.583573	NRP1; DCN; BASP1;
TP53	1	23	0.33557	2.83239	0.301919	1	0.511314	0.587226	RPS19;
HOXC6	5	237	1.67785	1.36402	0.306601	1	0.51509	0.591562	COL1A2; FST; COL8A1; MARCKS; CLSTN2;
BARX2	6	296	2.01342	1.31014	0.310855	1	0.518091	0.595008	ANXA1; APP; TGFB2; COL1A2; VIM; FST;
GBX2	6	302	2.01342	1.28411	0.327174	1	0.540997	0.621315	BMP1; TFPI; MSN; MARCKS; COL14A1; IGFBP7;
DMBX1	7	368	2.34899	1.22916	0.345205	1	0.566353	0.650435	NRP1; MYL12A; ANXA1; ATP5B; ENO1; CALM2; MDH1;
ESRRA	16	917	5.36913	1.12659	0.348946	1	0.568052	0.652387	APP; HNRNPC; LGALS1; SRPX; ITLN1; CLSTN1; COL3A1; ATP5B; ENO1; SERPINE2; ATP5A1; MSN; PAPPA; MATN2; NRG1; ANGPT1;
HOXC10	2	81	0.671141	1.60105	0.358127	1	0.578513	0.6644	HAPLN1; ANGPT1;
ZNF143	11	618	3.69128	1.14958	0.362862	1	0.581687	0.668046	BMP1; CCT8; PA2G4; TLN1; AGRN; FBN1; SPTBN1; PAPPA; HSP90B1; YWHAG; EIF5A;
NR5A1	19	1129	6.37584	1.08651	0.388772	1	0.610111	0.70069	NRP1; CLEC3B; PSAP; LGALS1; PDIA3; MYH9; SERPINF1; RBMX; COL18A1; MAP1B; FLNC; FNDC1; FAM198B; ALDOA; ATP5B; CKB; MSN; PLOD1; TUBB3;
SF1	19	1129	6.37584	1.08651	0.388772	1	0.610111	0.70069	NRP1; CLEC3B; PSAP; LGALS1; PDIA3; MYH9; SERPINF1; RBMX; COL18A1; MAP1B; FLNC; FNDC1; FAM198B; ALDOA; ATP5B; CKB; MSN; PLOD1; TUBB3;
TBX5	4	204	1.34228	1.26836	0.389309	1	0.610111	0.70069	NRP1; SERF2; DPYSL2; HSP90B1;
ESR1	12	696	4.02685	1.11346	0.394433	1	0.610435	0.701062	CTSD; COL16A1; COL1A1; GAPDH; ENO1; THBS1; VIM; FST; LOX; HSPG2; DPYSL2; LAMA5;
ESX1	5	266	1.67785	1.21531	0.395329	1	0.610435	0.701062	ANXA1; COL1A2; VIM; LAMA2; COL14A1;
GLI1	3	148	1.00671	1.31227	0.403129	1	0.617935	0.709676	SYNCRIP; SVEP1; RDX;
FOXD1	6	334	2.01342	1.16108	0.41535	1	0.632054	0.725891	NRP1; CLTC; NEO1; PAPPA; HTRA1; GDF15;
NRF1	33	2037	11.0738	1.04569	0.420578	1	0.635406	0.72974	ACTN4; NPM1; PSAP; EEF2; RPL5; RPS5; RPS25; RPL10A; TUBA1B; BASP1; COL16A1; ILF3; ATF6B; SLIT3; ALDOA; ENO1; HSP90AA1; THBS1; HSPA8; SLC25A6; SYN1; FBN1; HIST1H4A; FSTL1; DPYSL2; PXDN; HSPD1; HSPE1; YWHAE; RAN; EIF5A; YWHAH; CDV3;
HOXB13	9	526	3.02013	1.1053	0.428971	1	0.642181	0.737521	DCN; RBMX; MAP1B; ILF2; PDGFRL; SVEP1; FN1; COL1A2; HAPLN1;
MEIS2	9	527	3.02013	1.1032	0.431179	1	0.642181	0.737521	NRP1; BMP1; SPTAN1; CYR61; THBS1; COL1A2; FST; ABI3BP; CLSTN2;
RUNX1	1	37	0.33557	1.76097	0.439211	1	0.645876	0.741764	TFPI;
OTX1	14	848	4.69799	1.06607	0.442886	1	0.645876	0.741764	LMNA; APP; GSN; DCN; COL12A1; IGF2; COL5A2; COL6A3; ATP5A1; HIST1H4C; LTBP1; GOT2; HMGA1; MDH1;
PITX1	14	848	4.69799	1.06607	0.442886	1	0.645876	0.741764	LMNA; APP; GSN; DCN; COL12A1; IGF2; COL5A2; COL6A3; ATP5A1; HIST1H4C; LTBP1; GOT2; HMGA1; MDH1;
CRX	6	349	2.01342	1.11118	0.45648	1	0.661108	0.759258	FN1; HIST1H4C; LTBP1; LTBP2; HIST1H1C; NSF;
HOXB8	4	225	1.34228	1.14998	0.461928	1	0.664417	0.763058	APP; MMP14; KCTD12; COL1A2;
EOMES	5	291	1.67785	1.11091	0.471175	1	0.673107	0.773038	FN1; COL1A2; FST; HMGA2; S100A16;
PBX1	12	741	4.02685	1.04585	0.479729	1	0.678663	0.779419	NRP1; HNRNPK; COL16A1; SVEP1; COL12A1; IGF2; COL5A2; COL1A2; TFPI2; SPTBN1; PAPPA; HMGA1;
NR5A2	8	486	2.68456	1.0635	0.481527	1	0.678663	0.779419	NRP1; COL16A1; SVEP1; GLG1; TLN1; SLIT3; CALM3; NRG1;
DLX2	3	171	1.00671	1.13578	0.495998	1	0.694397	0.797489	DCN; COL1A2; HMGA1;
HOXD10	1	48	0.33557	1.3575	0.52791	1	0.73418	0.843178	HNRNPK;
STRA13	9	574	3.02013	1.01287	0.533167	1	0.736612	0.845972	PSAP; APEX1; SERF2; ILF3; PLEC; LOX; HMGA2; HSPD1; HSPE1;
FOXK1	2	121	0.671141	1.07182	0.561882	1	0.771211	0.885707	COL5A2; ABI3BP;
OTX2	5	324	1.67785	0.997764	0.566067	1	0.771332	0.885846	ANXA1; HIST1H4C; TUBA1A; NACA; NSF;
LHX4	6	392	2.01342	0.989295	0.569316	1	0.771332	0.885846	NRP1; MYL12A; TUBA1B; PA2G4; TUBA1A; CCDC80;
ALX1	1	56	0.33557	1.1636	0.5835	1	0.781963	0.898056	STC1;
ATF6	3	195	1.00671	0.995998	0.584611	1	0.781963	0.898056	ANXA5; FLNC; FNDC1;
MAFK	2	128	0.671141	1.01321	0.592513	1	0.787518	0.904435	PA2G4; SLIT3;
TLX2	1	60	0.33557	1.08604	0.608797	1	0.804072	0.923446	COL1A2;
EBF1	3	205	1.00671	0.947415	0.61849	1	0.811768	0.932286	SYNCRIP; MAP1B; CYR61;
ONECUT1	8	564	2.68456	0.91642	0.649685	1	0.842278	0.967325	NRP1; RBMX; COL12A1; EDN1; SERPINE2; COL1A2; MARCKS; LTBP1;
NR6A1	11	769	3.69128	0.923855	0.649758	1	0.842278	0.967325	NRP1; BASP1; COL12A1; ATP5B; SERPINE2; LAMC1; IGFBP3; LAMA2; PLP1; CLSTN2; HSPD1;
ELK1	29	1986	9.73154	0.942573	0.661455	1	0.847265	0.973052	MYL12A; ACTN4; WDR1; APP; CXCL1; HARS; NCL; MYH9; ETF1; RPS25; GNB2L1; TUBA1B; VASN; DTD1; CORO1C; FN1; GAPDH; SERPINE2; LAMC1; ATP5A1; MDH2; SPTBN1; LAMA4; HMGA1; RPS19; NSF; GDI2; EIF5A; HHIP;
NKX1-1	2	146	0.671141	0.888305	0.663855	1	0.847265	0.973052	COL1A2; MDH1;
DLX5	3	220	1.00671	0.882821	0.665708	1	0.847265	0.973052	APP; SRPX; LTBP3;
LHX8	3	223	1.00671	0.870945	0.674625	1	0.853442	0.980146	BMP1; PDIA4; PA2G4;
PPARA	5	370	1.67785	0.873721	0.682148	1	0.857791	0.985141	FLNA; MYH9; RBMX; PLEC; CCDC80;
POU5F1	5	373	1.67785	0.866694	0.688948	1	0.861185	0.989039	LMNA; C7; KCTD12; FN1; LAMA4;
HOXA13	4	309	1.34228	0.837376	0.708342	1	0.880188	1	FN1; LAMA2; PLP1; LTBP1;
RORA	16	1168	5.36913	0.884491	0.730545	1	0.902438	1	PDIA4; MGAT1; MMP14; CNBP; CLTC; ATP5B; COL4A2; LOX; MARCKS; PAPPA; LAMA4; DNM1L; SYT1; MDH1; ARF5; ANGPT1;
TAL1	15	1113	5.03356	0.870222	0.747893	1	0.918465	1	ITGBL1; APP; MYH9; STXBP1; COL16A1; SPOCK1; HSP90AA1; MSN; HMGA2; LTBP1; TGFBI; LAMA4; DPYSL2; LAMA5; RPL18;
PAX4	2	175	0.671141	0.741109	0.757297	1	0.924607	1	COL5A2; HMGA1;
RFX1	30	2158	10.0671	0.897349	0.763673	1	0.927001	1	ANXA1; APP; CLEC3B; GSN; THBS3; LUM; TGFB2; CLTC; SPTAN1; PLEC; NEO1; COL12A1; ICAM5; CAMK2A; TLN1; COL1A1; ALDOA; ENO1; ANXA2; LAMB1; ATP1A3; IGFBP4; MSN; MARCKS; PLP1; NID2; LAMA5; HSP90B1; RNASE4; TUBB3;
PITX3	3	265	1.00671	0.732914	0.781402	1	0.93998	1	FN1; LTBP2; NSF;
HERPUD1	5	421	1.67785	0.767881	0.784271	1	0.93998	1	THBS3; CLTC; CORO1C; SERPINA5; TUBB3;
BSX	3	268	1.00671	0.72471	0.787793	1	0.93998	1	NRP1; C7; NEO1;
FOXO1	2	192	0.671141	0.675493	0.80097	1	0.945142	1	COL5A2; ABI3BP;
RAB40B	10	806	3.3557	0.801387	0.805621	1	0.945142	1	NRP1; MYH9; RPS3A; FKBP3; SPTAN1; LOXL2; ATP5B; ENO1; IGFBP7; NRG1;
RARA	10	806	3.3557	0.801387	0.805621	1	0.945142	1	NRP1; MYH9; RPS3A; FKBP3; SPTAN1; LOXL2; ATP5B; ENO1; IGFBP7; NRG1;
ELF3	5	437	1.67785	0.739767	0.810525	1	0.945613	1	NRP1; STC1; ATP5A1; DNM1L; ANGPT1;
GBX1	2	199	0.671141	0.651733	0.816837	1	0.947712	1	FBLN5; LTBP1;
HNF1A	10	831	3.3557	0.777278	0.833857	1	0.962143	1	NRP1; RPL5; HNRNPK; ENO1; LAMB1; COL14A1; CLSTN2; HSPD1; HSPE1; NRG1;
MAFB	3	352	1.00671	0.551773	0.912494	1	1	1	TGFB2; PA2G4; CALM3;
E4F1	1	158	0.33557	0.412463	0.916076	1	1	1	ANXA5;
PAX7	4	467	1.34228	0.554073	0.93359	1	1	1	ANXA1; FLNA; VIM; MARCKS;
BARX1	3	382	1.00671	0.508441	0.937594	1	1	1	C7; SPTAN1; MDH1;
ETV7	11	1049	3.69128	0.677261	0.937673	1	1	1	WDR1; CORO1C; QSOX1; HSP90AB1; LAMC1; RPS14; PXDN; HSP90B1; HMGA1; RNASE4; RPS19;
GABPA	33	2702	11.0738	0.788329	0.94604	1	1	1	MYL12A; SYNCRIP; EDF1; WDR1; GSN; HARS; NCL; PPIB; RPS3; RPS3A; ETF1; RPS25; RPS21; GNB2L1; PLEC; VASN; CORO1C; HSP90AA1; HSP90AB1; SLC25A6; COL5A1; LAMA2; MDH2; HIST4H4; HIST1H4I; HIST1H4C; FSTL1; HSP90B1; HMGA1; RPS19; IQGAP1; EIF5A; PODN;
MSX2	2	344	0.671141	0.377028	0.9712	1	1	1	NRP1; LTBP1;

## Sheet: Clinical phenotype
Analysis: Clinical phenotype
Name of dataset: Low and Medium cation
Number of genes in the dataset: 298
Number of genes in the dataset (which are available in Clinical phenotype database) :51
Number of genes in background: 19230
Is analysis quantitative: No
						Corrected p-values
Clinical phenotype	No. of genes in the dataset	No.of genes in the background dataset	Percentage of genes	Fold enrichment	P-value (Hypergeometric test)	Bonferroni method	BH method	Q-value (Storey-Tibshirani method)
Pes planus	10	37	3.3557	17.4527	1.6535e-10	3.65489e-06	3.65489e-06	2.35133e-05	FLNB; MMP2; FLNA; COL1A1; COL5A2; COL1A2; COL5A1; FBN1; HSPG2; PLOD1;
Molluscoid pseudotumors	5	5	1.67785	64.5281	8.64496e-10	1.91088e-05	9.55441e-06	6.14672e-05	COL1A1; COL3A1; COL5A2; COL5A1; PLOD1;
Autosomal dominant	35	747	11.745	3.02423	5.83336e-09	0.000128941	4.29802e-05	0.000276508	FLNB; CST3; LMNA; APP; GSN; NPM1; RPSA; GRN; MYH9; CNBP; ACTG1; PLEC; PDGFRL; COL1A1; COL3A1; COL4A1; FN1; COL5A2; COL1A2; CFH; VIM; COL6A1; COL6A2; COL6A3; VCAN; ATP1A3; COL5A1; FBN1; EFEMP1; TGFBI; HSPD1; DSP; HMGA1; RPS19; TUBB3;
Mitral valve prolapse	7	20	2.34899	22.6058	1.3047e-08	0.000288391	7.17517e-05	0.000461606	FLNA; COL1A1; COL3A1; COL5A2; COL1A2; COL5A1; FBN1;
Delivery	9	43	3.02013	13.5177	1.62305e-08	0.000358759	7.17517e-05	0.000461606	FLNB; LMNA; COL1A1; COL3A1; COL5A2; COL1A2; COL5A1; PLOD1; RPS19;
Prenatal Manifestations	13	115	4.36242	7.29945	2.7231e-08	0.000601914	0.000100319	0.00064539	FLNB; LMNA; FBLN5; COL1A1; COL3A1; COL5A2; COL1A2; COL6A1; COL6A2; COL6A3; COL5A1; PLOD1; RPS19;
Hyperextensible skin	5	8	1.67785	40.3603	4.65912e-08	0.00102985	0.000124961	0.000803924	COL1A1; COL3A1; COL1A2; COL5A1; PLOD1;
Cigarette-paper scars	4	4	1.34228	64.5281	5.65334e-08	0.00124961	0.000124961	0.000803924	COL1A1; COL3A1; COL5A2; COL5A1;
Fragile skin	4	4	1.34228	64.5281	5.65334e-08	0.00124961	0.000124961	0.000803924	COL1A1; COL3A1; COL5A2; COL5A1;
Poor wound healing	4	4	1.34228	64.5281	5.65334e-08	0.00124961	0.000124961	0.000803924	COL1A1; COL5A2; COL1A2; COL5A1;
Easy bruisability	6	17	2.01342	22.7992	1.41193e-07	0.00312092	0.00028372	0.00182528	COL1A1; COL3A1; COL5A2; COL1A2; COL5A1; PLOD1;
Blue sclerae	5	10	1.67785	32.2963	2.04374e-07	0.00451749	0.000376458	0.0024219	COL1A1; COL5A2; COL1A2; COL5A1; PLOD1;
Inguinal hernia	8	44	2.68456	11.7444	3.30603e-07	0.00730766	0.000562127	0.00361638	FBLN5; COL1A1; COL3A1; COL5A2; COL1A2; COL5A1; HSPG2; PLOD1;
Miscellaneous	43	1228	14.4295	2.26004	4.44554e-07	0.00982642	0.000701887	0.00451551	FLNB; CST3; LMNA; APP; PSAP; MMP2; RPSA; FLNA; GRN; MYH9; COL18A1; CNBP; ACTG1; AIMP1; PLEC; PDGFRL; ECM1; FBLN5; COL1A1; COL3A1; COL4A1; FN1; COL1A2; CFH; COL6A1; COL6A2; COL6A3; VCAN; ATP1A3; SYN1; COL5A1; FBN1; HMGA2; PLP1; RPS14; HSPG2; LTBP2; TGFBI; HTRA1; HSPD1; DSP; RPS19; TUBB3;
Aortic root dilatation	4	6	1.34228	43.0545	8.27384e-07	0.0182885	0.00107579	0.006921	COL1A1; COL5A2; COL5A1; FBN1;
Spinal rigidity	4	6	1.34228	43.0545	8.27384e-07	0.0182885	0.00107579	0.006921	LMNA; COL6A1; COL6A2; COL6A3;
Tibial bowing	4	6	1.34228	43.0545	8.27384e-07	0.0182885	0.00107579	0.006921	FLNB; FLNA; COL1A1; COL1A2;
Cardiovascular	22	446	7.38255	3.18437	1.96367e-06	0.0434049	0.00114711	0.00737983	FLNB; LMNA; APP; FLNA; MYH9; CNBP; FBLN5; COL1A1; COL3A1; FN1; COL5A2; COL1A2; CFH; COL6A1; COL6A2; COL6A3; COL5A1; FBN1; PLOD1; HTRA1; DSP; RPS19;
Kyphosis	8	56	2.68456	9.22817	2.25542e-06	0.0498539	0.00114711	0.00737983	PPIB; COL1A1; COL1A2; COL6A1; COL6A2; COL6A3; HSPG2; PLOD1;
Absence of collagen VI immunostaining	3	3	1.00671	64.5281	3.68463e-06	0.0814451	0.00114711	0.00737983	COL6A1; COL6A2; COL6A3;
Approximately half of patients need ambulatory support after the fifth decade	3	3	1.00671	64.5281	3.68463e-06	0.0814451	0.00114711	0.00737983	COL6A1; COL6A2; COL6A3;
A subset of patients have heterozygous mutations consistent with a dominant-negative effect	3	3	1.00671	64.5281	3.68463e-06	0.0814451	0.00114711	0.00737983	COL6A1; COL6A2; COL6A3;
Bethlem myopathy (	3	3	1.00671	64.5281	3.68463e-06	0.0814451	0.00114711	0.00737983	COL6A1; COL6A2; COL6A3;
BETHLEM MYOPATHY	3	3	1.00671	64.5281	3.68463e-06	0.0814451	0.00114711	0.00737983	COL6A1; COL6A2; COL6A3;
Bowel diverticula	3	3	1.00671	64.5281	3.68463e-06	0.0814451	0.00114711	0.00737983	COL1A1; COL5A2; COL5A1;
Bowing of limbs due to multiple fractures	3	3	1.00671	64.5281	3.68463e-06	0.0814451	0.00114711	0.00737983	PPIB; COL1A1; COL1A2;
Calcaneal protrusion	3	3	1.00671	64.5281	3.68463e-06	0.0814451	0.00114711	0.00737983	COL6A1; COL6A2; COL6A3;
Contractures of the ankles	3	3	1.00671	64.5281	3.68463e-06	0.0814451	0.00114711	0.00737983	COL6A1; COL6A2; COL6A3;
Decreased fetal movements may occur	3	3	1.00671	64.5281	3.68463e-06	0.0814451	0.00114711	0.00737983	COL6A1; COL6A2; COL6A3;
Decreased or absent reflexes due to muscle weakness	3	3	1.00671	64.5281	3.68463e-06	0.0814451	0.00114711	0.00737983	COL6A1; COL6A2; COL6A3;
Delayed ambulation	3	3	1.00671	64.5281	3.68463e-06	0.0814451	0.00114711	0.00737983	COL6A1; COL6A2; COL6A3;
Distal joint laxity	3	3	1.00671	64.5281	3.68463e-06	0.0814451	0.00114711	0.00737983	COL6A1; COL6A2; COL6A3;
EHLERS-DANLOS SYNDROME, TYPE I	3	3	1.00671	64.5281	3.68463e-06	0.0814451	0.00114711	0.00737983	COL1A1; COL5A2; COL5A1;
Extensor muscle weakness more severe than flexor muscle weakness	3	3	1.00671	64.5281	3.68463e-06	0.0814451	0.00114711	0.00737983	COL6A1; COL6A2; COL6A3;
Facial weakness, mild	3	3	1.00671	64.5281	3.68463e-06	0.0814451	0.00114711	0.00737983	COL6A1; COL6A2; COL6A3;
Hypermobile	3	3	1.00671	64.5281	3.68463e-06	0.0814451	0.00114711	0.00737983	COL1A1; COL5A2; COL5A1;
Hypotonia in infancy	3	3	1.00671	64.5281	3.68463e-06	0.0814451	0.00114711	0.00737983	COL1A1; COL5A2; COL5A1;
Hypotonia, in neonatal onset	3	3	1.00671	64.5281	3.68463e-06	0.0814451	0.00114711	0.00737983	COL6A1; COL6A2; COL6A3;
Increased endo- and perimysial connective tissue	3	3	1.00671	64.5281	3.68463e-06	0.0814451	0.00114711	0.00737983	COL6A1; COL6A2; COL6A3;
Increased laxity of ankles	3	3	1.00671	64.5281	3.68463e-06	0.0814451	0.00114711	0.00737983	COL6A1; COL6A2; COL6A3;
Increased laxity of fingers	3	3	1.00671	64.5281	3.68463e-06	0.0814451	0.00114711	0.00737983	COL6A1; COL6A2; COL6A3;
Increased laxity of wrists	3	3	1.00671	64.5281	3.68463e-06	0.0814451	0.00114711	0.00737983	COL6A1; COL6A2; COL6A3;
Joint dislocation (hip, shoulder, elbow, knee, or clavicle)	3	3	1.00671	64.5281	3.68463e-06	0.0814451	0.00114711	0.00737983	COL1A1; COL5A2; COL5A1;
Long finger flexion contractures of the last four fingers	3	3	1.00671	64.5281	3.68463e-06	0.0814451	0.00114711	0.00737983	COL6A1; COL6A2; COL6A3;
Long, thin limbs	3	3	1.00671	64.5281	3.68463e-06	0.0814451	0.00114711	0.00737983	COL6A1; COL6A2; COL6A3;
Low weight due to poor feeding	3	3	1.00671	64.5281	3.68463e-06	0.0814451	0.00114711	0.00737983	COL6A1; COL6A2; COL6A3;
Muscle atrophy, mild, more proximal than distal	3	3	1.00671	64.5281	3.68463e-06	0.0814451	0.00114711	0.00737983	COL6A1; COL6A2; COL6A3;
Muscle biopsy shows merosin (	3	3	1.00671	64.5281	3.68463e-06	0.0814451	0.00114711	0.00737983	COL6A1; COL6A2; COL6A3;
Muscle biopsy shows type 1 fiber predominance	3	3	1.00671	64.5281	3.68463e-06	0.0814451	0.00114711	0.00737983	COL6A1; COL6A2; COL6A3;
Muscle fiber regeneration	3	3	1.00671	64.5281	3.68463e-06	0.0814451	0.00114711	0.00737983	COL6A1; COL6A2; COL6A3;
Muscle weakness, limb-girdle	3	3	1.00671	64.5281	3.68463e-06	0.0814451	0.00114711	0.00737983	COL6A1; COL6A2; COL6A3;
Muscle weakness, proximal greater than distal	3	3	1.00671	64.5281	3.68463e-06	0.0814451	0.00114711	0.00737983	COL6A1; COL6A2; COL6A3;
Narrow maxilla	3	3	1.00671	64.5281	3.68463e-06	0.0814451	0.00114711	0.00737983	COL1A1; COL5A2; COL5A1;
Neck weakness	3	3	1.00671	64.5281	3.68463e-06	0.0814451	0.00114711	0.00737983	COL6A1; COL6A2; COL6A3;
No cardiac involvement	3	3	1.00671	64.5281	3.68463e-06	0.0814451	0.00114711	0.00737983	COL6A1; COL6A2; COL6A3;
Normal or increased serum creatine kinase	3	3	1.00671	64.5281	3.68463e-06	0.0814451	0.00114711	0.00737983	COL6A1; COL6A2; COL6A3;
Numerous multiple fractures present at birth	3	3	1.00671	64.5281	3.68463e-06	0.0814451	0.00114711	0.00737983	PPIB; COL1A1; COL1A2;
Onset usually in early childhood, although ranges from birth to adulthood	3	3	1.00671	64.5281	3.68463e-06	0.0814451	0.00114711	0.00737983	COL6A1; COL6A2; COL6A3;
Premature birth following premature rupture of fetal membranes	3	3	1.00671	64.5281	3.68463e-06	0.0814451	0.00114711	0.00737983	COL1A1; COL5A2; COL5A1;
Proximal joint contractures	3	3	1.00671	64.5281	3.68463e-06	0.0814451	0.00114711	0.00737983	COL6A1; COL6A2; COL6A3;
Proximal muscle weakness more severe than distal muscle weakness	3	3	1.00671	64.5281	3.68463e-06	0.0814451	0.00114711	0.00737983	COL6A1; COL6A2; COL6A3;
Recurrent chest infections	3	3	1.00671	64.5281	3.68463e-06	0.0814451	0.00114711	0.00737983	COL6A1; COL6A2; COL6A3;
Respiratory failure due to muscle weakness may occur in late stages	3	3	1.00671	64.5281	3.68463e-06	0.0814451	0.00114711	0.00737983	COL6A1; COL6A2; COL6A3;
Respiratory insufficiency due to muscle weakness often requiring ventilatory assistance	3	3	1.00671	64.5281	3.68463e-06	0.0814451	0.00114711	0.00737983	COL6A1; COL6A2; COL6A3;
Small, irregularly placed teeth	3	3	1.00671	64.5281	3.68463e-06	0.0814451	0.00114711	0.00737983	COL1A1; COL5A2; COL5A1;
Some patients never achieve ambulation	3	3	1.00671	64.5281	3.68463e-06	0.0814451	0.00114711	0.00737983	COL6A1; COL6A2; COL6A3;
Spheroids	3	3	1.00671	64.5281	3.68463e-06	0.0814451	0.00114711	0.00737983	COL1A1; COL5A2; COL5A1;
Spontaneous bowel rupture	3	3	1.00671	64.5281	3.68463e-06	0.0814451	0.00114711	0.00737983	COL1A1; COL5A2; COL5A1;
Torticollis, congenital	3	3	1.00671	64.5281	3.68463e-06	0.0814451	0.00114711	0.00737983	COL6A1; COL6A2; COL6A3;
Ullrich congenital muscular dystrophy (	3	3	1.00671	64.5281	3.68463e-06	0.0814451	0.00114711	0.00737983	COL6A1; COL6A2; COL6A3;
Wide, thin scars	3	3	1.00671	64.5281	3.68463e-06	0.0814451	0.00114711	0.00737983	COL1A1; COL5A2; COL5A1;
Heart	18	351	6.04027	3.31088	1.01181e-05	0.223651	0.00310626	0.0199837	FLNB; LMNA; FLNA; MYH9; CNBP; FBLN5; COL1A1; COL3A1; COL5A2; COL1A2; COL6A1; COL6A2; COL6A3; COL5A1; FBN1; PLOD1; DSP; RPS19;
Ectopia lentis	4	10	1.34228	25.8499	1.10278e-05	0.243758	0.00333915	0.0214821	COL1A1; COL5A2; COL5A1; FBN1;
Muscle biopsy shows increased variation in fiber size	3	4	1.00671	48.4363	1.45689e-05	0.322032	0.00418223	0.0269059	COL6A1; COL6A2; COL6A3;
Muscle biopsy shows nonspecific myopathic changes	3	4	1.00671	48.4363	1.45689e-05	0.322032	0.00418223	0.0269059	COL6A1; COL6A2; COL6A3;
Muscle fiber necrosis	3	4	1.00671	48.4363	1.45689e-05	0.322032	0.00418223	0.0269059	COL6A1; COL6A2; COL6A3;
Normal to mildly increased serum creatine kinase	3	4	1.00671	48.4363	1.45689e-05	0.322032	0.00418223	0.0269059	COL6A1; COL6A2; COL6A3;
Face	20	433	6.71141	2.98193	1.51737e-05	0.335399	0.00429998	0.0276634	FLNB; LMNA; FLNA; AIMP1; ECM1; FBLN5; COL1A1; COL3A1; COL4A1; COL5A2; COL1A2; COL6A1; COL6A2; COL6A3; ATP1A3; COL5A1; FBN1; HSPG2; RPS19; TUBB3;
Joint hypermobility	4	11	1.34228	23.502	1.7118e-05	0.378376	0.0047297	0.030428	COL1A1; COL5A2; COL5A1; FBN1;
Wormian bones	4	11	1.34228	23.502	1.7118e-05	0.378376	0.0047297	0.030428	LMNA; FLNA; COL1A1; COL1A2;
Skin, Nails, Hair	23	554	7.71812	2.68008	1.93718e-05	0.428195	0.00528636	0.0340092	FLNB; LMNA; MMP2; FLNA; COL18A1; CNBP; PLEC; ECM1; FBLN5; COL1A1; COL3A1; COL5A2; COL1A2; COL6A1; COL6A2; COL6A3; COL5A1; FBN1; HSPG2; PLOD1; LTBP2; HTRA1; RPS19;
Premature birth	4	12	1.34228	21.5452	2.53639e-05	0.560644	0.00675475	0.0434559	LMNA; COL1A1; COL1A2; RPS19;
Round face	4	12	1.34228	21.5452	2.53639e-05	0.560644	0.00675475	0.0434559	COL6A1; COL6A2; COL6A3; FBN1;
Pelvis	11	153	3.69128	4.64319	2.73477e-05	0.604494	0.00719636	0.0462969	FLNB; MMP2; FLNA; COL1A1; COL1A2; COL6A1; COL6A2; COL6A3; FBN1; HSPG2; RPS19;
Head and Neck	32	954	10.7383	2.16512	3.50196e-05	0.774073	0.00884247	0.056887	FLNB; LMNA; FLNA; PPIB; MYH9; COL18A1; CNBP; ACTG1; AIMP1; PLEC; ECM1; FBLN5; COL1A1; COL3A1; COL4A1; COL5A2; COL1A2; COL6A1; COL6A2; COL6A3; VCAN; ATP1A3; SYN1; COL5A1; FBN1; PLP1; HSPG2; PLOD1; LTBP2; TGFBI; RPS19; TUBB3;
Contractures of the elbows	3	5	1.00671	38.7684	3.60035e-05	0.795822	0.00884247	0.056887	COL6A1; COL6A2; COL6A3;
Follicular hyperkeratosis	3	5	1.00671	38.7684	3.60035e-05	0.795822	0.00884247	0.056887	COL6A1; COL6A2; COL6A3;
Short limb dwarfism	3	5	1.00671	38.7684	3.60035e-05	0.795822	0.00884247	0.056887	PPIB; COL1A1; COL1A2;
Slender build	3	5	1.00671	38.7684	3.60035e-05	0.795822	0.00884247	0.056887	COL6A1; COL6A2; COL6A3;
Velvety skin	3	5	1.00671	38.7684	3.60035e-05	0.795822	0.00884247	0.056887	COL1A1; COL5A2; COL5A1;
Spine	15	286	5.03356	3.38648	4.30703e-05	0.952026	0.0104618	0.067305	FLNB; LMNA; FLNA; PPIB; AIMP1; COL1A1; COL1A2; COL6A1; COL6A2; COL6A3; FBN1; HSPG2; PLOD1; HTRA1; RPS19;
Torticollis	4	15	1.34228	17.239	6.74181e-05	1	0.0161979	0.104207	COL6A1; COL6A2; COL6A3; ATP1A3;
Generalized muscle atrophy	3	6	1.00671	32.3177	7.11797e-05	1	0.0165616	0.106547	COL6A1; COL6A2; COL6A3;
Lop ears	3	6	1.00671	32.3177	7.11797e-05	1	0.0165616	0.106547	COL1A1; COL5A2; COL5A1;
Nocturnal hypoventilation	3	6	1.00671	32.3177	7.11797e-05	1	0.0165616	0.106547	COL6A1; COL6A2; COL6A3;
Movement	5	29	1.67785	11.1439	7.56309e-05	1	0.017414	0.112031	LMNA; COL6A1; COL6A2; COL6A3; PLOD1;
Myopia	6	47	2.01342	8.2496	8.28794e-05	1	0.0188862	0.121502	COL1A1; COL5A2; COL5A1; FBN1; HSPG2; PLOD1;
Limbs	16	339	5.36913	3.04739	8.44621e-05	1	0.0190505	0.122559	FLNB; LMNA; MMP2; FLNA; PPIB; COL1A1; COL5A2; COL1A2; COL6A1; COL6A2; COL6A3; COL5A1; FBN1; PLP1; HSPG2; RPS19;
Eyes	28	826	9.39597	2.18815	9.23586e-05	1	0.0206212	0.132664	FLNB; LMNA; FLNA; PPIB; MYH9; COL18A1; CNBP; AIMP1; PLEC; ECM1; COL1A1; COL3A1; COL4A1; COL5A2; COL1A2; CFH; VIM; VCAN; COL5A1; FBN1; PLP1; HSPG2; PLOD1; EFEMP1; LTBP2; TGFBI; RPS19; TUBB3;
Scoliosis	9	118	3.02013	4.92668	9.33293e-05	1	0.0206295	0.132718	FLNB; FLNA; PPIB; COL1A1; COL1A2; COL6A1; COL6A2; COL6A3; FBN1;
Feet	16	345	5.36913	2.99439	0.000103578	1	0.0226681	0.145833	FLNB; LMNA; MMP2; FLNA; COL1A1; COL3A1; COL5A2; COL1A2; COL6A1; COL6A2; COL6A3; COL5A1; FBN1; PLP1; HSPG2; PLOD1;
Talipes equinovarus	6	49	2.01342	7.91295	0.000105172	1	0.0227914	0.146626	FLNB; COL6A1; COL6A2; COL6A3; HSPG2; PLOD1;
External Features	11	180	3.69128	3.94675	0.000119625	1	0.0256718	0.165156	FLNB; LMNA; FLNA; FBLN5; COL1A1; COL3A1; COL5A2; COL5A1; FBN1; HSPG2; RPS19;
Neurologic	30	930	10.0671	2.08222	0.000124675	1	0.0264982	0.170473	FLNB; CST3; LMNA; APP; PSAP; FLNA; GRN; COL18A1; CNBP; AIMP1; ECM1; COL1A1; COL4A1; COL5A2; COL1A2; CFH; COL6A1; COL6A2; COL6A3; ATP1A3; SYN1; COL5A1; FBN1; PLP1; HSPG2; PLOD1; HTRA1; HSPD1; RPS19; TUBB3;
Central Nervous System	29	887	9.73154	2.11042	0.000129058	1	0.0271686	0.174786	FLNB; CST3; LMNA; APP; PSAP; FLNA; GRN; COL18A1; CNBP; AIMP1; ECM1; COL1A1; COL4A1; COL5A2; COL1A2; CFH; COL6A1; COL6A2; COL6A3; ATP1A3; SYN1; COL5A1; PLP1; HSPG2; PLOD1; HTRA1; HSPD1; RPS19; TUBB3;
Vascular	12	215	4.02685	3.6044	0.000140074	1	0.0292093	0.187915	LMNA; APP; FLNA; MYH9; FBLN5; COL3A1; FN1; CFH; FBN1; PLOD1; HTRA1; RPS19;
Slow progression	4	18	1.34228	14.3674	0.000145687	1	0.030096	0.193619	FN1; COL6A1; COL6A2; COL6A3;
Skeletal	23	634	7.71812	2.3419	0.00015003	1	0.0307061	0.197544	FLNB; LMNA; MMP2; FLNA; PPIB; COL18A1; AIMP1; FBLN5; COL1A1; COL3A1; COL5A2; COL1A2; COL6A1; COL6A2; COL6A3; COL5A1; FBN1; PLP1; HSPG2; PLOD1; HTRA1; RPS19; TUBB3;
Kyphoscoliosis	5	34	1.67785	9.50561	0.000166334	1	0.0309394	0.199045	LMNA; FLNA; AIMP1; FBN1; HSPG2;
Respiratory	16	360	5.36913	2.86963	0.000168795	1	0.0309394	0.199045	FLNB; LMNA; FLNA; PLEC; ECM1; FBLN5; COL1A1; COL3A1; COL1A2; COL6A1; COL6A2; COL6A3; FBN1; PLP1; HSPG2; PLOD1;
Height	14	290	4.69799	3.11727	0.000184634	1	0.0309394	0.199045	FLNB; FLNA; PPIB; PLEC; COL1A1; COL3A1; COL5A2; COL1A2; COL6A2; COL5A1; FBN1; HSPG2; PLOD1; RPS19;
Hyperhidrosis	3	8	1.00671	24.2484	0.000194754	1	0.0309394	0.199045	COL6A1; COL6A2; COL6A3;
Neck	9	130	3.02013	4.47195	0.000195567	1	0.0309394	0.199045	FLNB; LMNA; FLNA; COL6A1; COL6A2; COL6A3; ATP1A3; HSPG2; RPS19;
Joint laxity	5	36	1.67785	8.97766	0.000219724	1	0.0309394	0.199045	FLNB; FBLN5; COL1A2; COL5A1; PLOD1;
Ribs, Sternum, Clavicles and Scapulae	10	162	3.3557	3.98695	0.000223652	1	0.0309394	0.199045	FLNB; LMNA; FLNA; FBLN5; COL1A1; COL1A2; FBN1; HSPG2; LTBP2; RPS19;
Absent calvarial mineralization	2	2	0.671141	64.5281	0.000239352	1	0.0309394	0.199045	COL1A1; COL1A2;
Adult height 92-108 cm	2	2	0.671141	64.5281	0.000239352	1	0.0309394	0.199045	COL1A1; COL1A2;
Atrophic scars	2	2	0.671141	64.5281	0.000239352	1	0.0309394	0.199045	COL1A1; COL1A2;
Basilar impression	2	2	0.671141	64.5281	0.000239352	1	0.0309394	0.199045	COL1A1; COL1A2;
Biconcave flattened vertebrae	2	2	0.671141	64.5281	0.000239352	1	0.0309394	0.199045	COL1A1; COL1A2;
Blue sclerae at birth becoming normal with age	2	2	0.671141	64.5281	0.000239352	1	0.0309394	0.199045	COL1A1; COL1A2;
Bowed limbs due to multiple fractures	2	2	0.671141	64.5281	0.000239352	1	0.0309394	0.199045	COL1A1; COL1A2;
Broad crumpled long bones	2	2	0.671141	64.5281	0.000239352	1	0.0309394	0.199045	COL1A1; COL1A2;
Codfish vertebrae	2	2	0.671141	64.5281	0.000239352	1	0.0309394	0.199045	COL1A1; COL1A2;
Congenital bilateral hip dislocation	2	2	0.671141	64.5281	0.000239352	1	0.0309394	0.199045	COL1A1; COL1A2;
Dentinogenesis imperfecta (both primary and secondary teeth)	2	2	0.671141	64.5281	0.000239352	1	0.0309394	0.199045	COL1A1; COL1A2;
EHLERS-DANLOS SYNDROME, TYPE VII, AUTOSOMAL DOMINANT	2	2	0.671141	64.5281	0.000239352	1	0.0309394	0.199045	COL1A1; COL1A2;
Evidence of in utero fracture	2	2	0.671141	64.5281	0.000239352	1	0.0309394	0.199045	COL1A1; COL1A2;
Femoral bowing present at birth, straightening with time	2	2	0.671141	64.5281	0.000239352	1	0.0309394	0.199045	COL1A1; COL1A2;
Flattened acetabulae and iliac wings	2	2	0.671141	64.5281	0.000239352	1	0.0309394	0.199045	COL1A1; COL1A2;
Fractures can occur in utero, during labor and delivery, or in newborn period	2	2	0.671141	64.5281	0.000239352	1	0.0309394	0.199045	COL1A1; COL1A2;
Fractures decrease after puberty but increase after menopause	2	2	0.671141	64.5281	0.000239352	1	0.0309394	0.199045	COL1A1; COL1A2;
Fractures occur in first few months, then decrease in frequency and then occur with ambulation	2	2	0.671141	64.5281	0.000239352	1	0.0309394	0.199045	COL1A1; COL1A2;
Gonadal and somatic mosaicism reported in parent	2	2	0.671141	64.5281	0.000239352	1	0.0309394	0.199045	COL1A1; COL1A2;
Hips usually flexed and abducted (frog-leg position)	2	2	0.671141	64.5281	0.000239352	1	0.0309394	0.199045	COL1A1; COL1A2;
Joint laxity, severe	2	2	0.671141	64.5281	0.000239352	1	0.0309394	0.199045	COL1A1; COL1A2;
Long bone deformity evident at birth or in the first 2 years of life	2	2	0.671141	64.5281	0.000239352	1	0.0309394	0.199045	COL1A1; COL1A2;
Mild-moderate skeletal deformity	2	2	0.671141	64.5281	0.000239352	1	0.0309394	0.199045	COL1A1; COL1A2;
Multiple fractures present at birth	2	2	0.671141	64.5281	0.000239352	1	0.0309394	0.199045	COL1A1; COL1A2;
Muscular hypertrophy	2	2	0.671141	64.5281	0.000239352	1	0.0309394	0.199045	LMNA; HSPG2;
Myelodysplastic syndrome	2	2	0.671141	64.5281	0.000239352	1	0.0309394	0.199045	RPS14; RPS19;
Nonimmune hydrops	2	2	0.671141	64.5281	0.000239352	1	0.0309394	0.199045	COL1A1; COL1A2;
Normal-greyish sclerae	2	2	0.671141	64.5281	0.000239352	1	0.0309394	0.199045	COL1A1; COL1A2;
Often identified in newborn period	2	2	0.671141	64.5281	0.000239352	1	0.0309394	0.199045	COL1A1; COL1A2;
OSTEOGENESIS IMPERFECTA, TYPE II	2	2	0.671141	64.5281	0.000239352	1	0.0309394	0.199045	COL1A1; COL1A2;
OSTEOGENESIS IMPERFECTA, TYPE III	2	2	0.671141	64.5281	0.000239352	1	0.0309394	0.199045	COL1A1; COL1A2;
OSTEOGENESIS IMPERFECTA, TYPE IV	2	2	0.671141	64.5281	0.000239352	1	0.0309394	0.199045	COL1A1; COL1A2;
Otosclerosis	2	2	0.671141	64.5281	0.000239352	1	0.0309394	0.199045	COL1A1; COL1A2;
Pale blue sclerae (10% of the cases)	2	2	0.671141	64.5281	0.000239352	1	0.0309394	0.199045	COL1A1; COL1A2;
Perinatal lethal	2	2	0.671141	64.5281	0.000239352	1	0.0309394	0.199045	COL1A1; COL1A2;
Popcorn" calcification	2	2	0.671141	64.5281	0.000239352	1	0.0309394	0.199045	COL1A1; COL1A2;
Protrusio acetabuli	2	2	0.671141	64.5281	0.000239352	1	0.0309394	0.199045	COL1A1; COL1A2;
Pulmonary insufficiency	2	2	0.671141	64.5281	0.000239352	1	0.0309394	0.199045	COL1A1; COL1A2;
Recurrent joint subluxation	2	2	0.671141	64.5281	0.000239352	1	0.0309394	0.199045	COL1A1; COL1A2;
Severe, generalized osteoporosis	2	2	0.671141	64.5281	0.000239352	1	0.0309394	0.199045	COL1A1; COL1A2;
Short deformed femurs	2	2	0.671141	64.5281	0.000239352	1	0.0309394	0.199045	COL1A1; COL1A2;
Short limb dwarfism recognizable at birth	2	2	0.671141	64.5281	0.000239352	1	0.0309394	0.199045	COL1A1; COL1A2;
Short-limbed dwarfism	2	2	0.671141	64.5281	0.000239352	1	0.0309394	0.199045	FLNB; HSPG2;
Short stature, often below 5th percentile	2	2	0.671141	64.5281	0.000239352	1	0.0309394	0.199045	COL1A1; COL1A2;
Soft calvaria	2	2	0.671141	64.5281	0.000239352	1	0.0309394	0.199045	COL1A1; COL1A2;
Some mutations have been found in homozygosity and the phenotype is more severe than that of the heterozygous parents	2	2	0.671141	64.5281	0.000239352	1	0.0309394	0.199045	COL1A1; COL1A2;
Supernumerary carpal bones	2	2	0.671141	64.5281	0.000239352	1	0.0309394	0.199045	FLNB; FLNA;
Survival greater than one year rare	2	2	0.671141	64.5281	0.000239352	1	0.0309394	0.199045	COL1A1; COL1A2;
Telescoped femur	2	2	0.671141	64.5281	0.000239352	1	0.0309394	0.199045	COL1A1; COL1A2;
Thin gracile long bones	2	2	0.671141	64.5281	0.000239352	1	0.0309394	0.199045	COL1A1; COL1A2;
Thin gracile ribs	2	2	0.671141	64.5281	0.000239352	1	0.0309394	0.199045	COL1A1; COL1A2;
Thin, velvety skin	2	2	0.671141	64.5281	0.000239352	1	0.0309394	0.199045	COL1A1; COL1A2;
Tricuspid valve prolapse	2	2	0.671141	64.5281	0.000239352	1	0.0309394	0.199045	FLNA; FBN1;
Ultrasound detection in second trimester of pregnancy	2	2	0.671141	64.5281	0.000239352	1	0.0309394	0.199045	COL1A1; COL1A2;
Undermineralized calvarium	2	2	0.671141	64.5281	0.000239352	1	0.0309394	0.199045	COL1A1; COL1A2;
Varying degree of multiple fractures	2	2	0.671141	64.5281	0.000239352	1	0.0309394	0.199045	COL1A1; COL1A2;
Onset in infancy	7	82	2.34899	5.51569	0.000281762	1	0.0362097	0.232951	RPSA; FLNA; COL6A1; COL6A2; COL6A3; PLP1; RPS19;
Midface hypoplasia	5	38	1.67785	8.50528	0.000285244	1	0.0364452	0.234466	FLNB; LMNA; FLNA; COL1A1; COL1A2;
Osteoarthritis	3	9	1.00671	21.5571	0.000288782	1	0.0366853	0.236011	COL1A1; COL5A2; COL5A1;
Muscle, Soft Tissue	15	341	5.03356	2.84029	0.000299723	1	0.0378576	0.243553	LMNA; PSAP; FLNA; CNBP; AIMP1; PLEC; COL1A2; COL6A1; COL6A2; COL6A3; FBN1; PLP1; HSPG2; PLOD1; TUBB3;
Skin	20	539	6.71141	2.39552	0.000302941	1	0.0380467	0.244769	LMNA; GSN; MMP2; FLNA; CNBP; PLEC; ECM1; FBLN5; COL1A1; COL3A1; COL5A2; COL1A2; COL6A1; COL6A2; COL6A3; COL5A1; FBN1; PLOD1; LTBP2; RPS19;
Lung	10	171	3.3557	3.77712	0.000345244	1	0.0431146	0.277372	FLNB; LMNA; FLNA; FBLN5; COL1A1; COL3A1; COL1A2; FBN1; HSPG2; PLOD1;
Delayed motor milestones	3	10	1.00671	19.4035	0.00040782	1	0.050643	0.325806	COL6A1; COL6A2; COL6A3;
Bladder	7	90	2.34899	5.02546	0.000498498	1	0.0615575	0.396023	PSAP; PLEC; FBLN5; COL3A1; PLOD1; HTRA1; HSPD1;
Pulmonary hypertension	3	11	1.00671	17.6412	0.000554333	1	0.0680721	0.437934	FLNA; COL1A1; COL1A2;
Pectus excavatum	5	44	1.67785	7.34573	0.000572131	1	0.0698695	0.449497	FLNB; FLNA; FBLN5; COL1A2; FBN1;
Micrognathia	8	121	2.68456	4.2713	0.000599959	1	0.0728654	0.468771	FLNB; LMNA; FLNA; COL1A1; COL1A2; FBN1; HSPG2; RPS19;
Onset in childhood	4	26	1.34228	9.94839	0.000645566	1	0.0779759	0.501649	LMNA; ECM1; COL6A2; PLP1;
Ascending aortic aneurysm	2	3	0.671141	43.0902	0.000710686	1	0.082679	0.531906	FBLN5; FBN1;
Beaded ribs	2	3	0.671141	43.0902	0.000710686	1	0.082679	0.531906	COL1A1; COL1A2;
Delayed gross motor development	2	3	0.671141	43.0902	0.000710686	1	0.082679	0.531906	COL1A1; COL1A2;
Lattice corneal dystrophy	2	3	0.671141	43.0902	0.000710686	1	0.082679	0.531906	GSN; TGFBI;
Mitral regurgitation	2	3	0.671141	43.0902	0.000710686	1	0.082679	0.531906	COL1A2; FBN1;
Mitral valve insufficiency	2	3	0.671141	43.0902	0.000710686	1	0.082679	0.531906	LMNA; COL1A2;
Myotonia	2	3	0.671141	43.0902	0.000710686	1	0.082679	0.531906	CNBP; HSPG2;
Small mouth	4	27	1.34228	9.58007	0.000748667	1	0.0866416	0.557399	LMNA; FLNA; FBN1; HSPG2;
Mouth	16	417	5.36913	2.47739	0.000845393	1	0.0973259	0.626135	FLNB; LMNA; FLNA; PLEC; ECM1; COL1A1; COL3A1; COL5A2; COL6A1; COL6A2; COL6A3; COL5A1; FBN1; HSPG2; LTBP2; RPS19;
Hip dislocation	4	28	1.34228	9.23804	0.00086288	1	0.0988244	0.635775	FLNA; COL6A1; COL6A2; COL6A3;
Large fontanelles	3	13	1.00671	14.9292	0.000938996	1	0.106987	0.688291	LMNA; COL1A1; COL1A2;
Genitourinary	17	478	5.7047	2.29623	0.00134585	1	0.152431	0.980649	FLNB; LMNA; PSAP; FLNA; MYH9; CNBP; PLEC; FBLN5; COL3A1; FN1; COL1A2; CFH; HMGA2; HSPG2; PLOD1; HTRA1; HSPD1;
Growth	20	609	6.71141	2.12017	0.00137335	1	0.152431	0.980649	FLNB; LMNA; FLNA; PPIB; AIMP1; PLEC; COL1A1; COL3A1; COL5A2; COL1A2; COL6A1; COL6A2; COL6A3; COL5A1; FBN1; PLP1; HSPG2; PLOD1; LTBP2; RPS19;
Bladder diverticula	2	4	0.671141	32.3445	0.0014068	1	0.152431	0.980649	FBLN5; PLOD1;
Delayed closure of fontanel	2	4	0.671141	32.3445	0.0014068	1	0.152431	0.980649	FLNA; RPS19;
Dentinogenesis imperfecta	2	4	0.671141	32.3445	0.0014068	1	0.152431	0.980649	COL1A1; COL1A2;
Genu recurvatum	2	4	0.671141	32.3445	0.0014068	1	0.152431	0.980649	COL1A2; FBN1;
Hypoplastic ilia	2	4	0.671141	32.3445	0.0014068	1	0.152431	0.980649	FLNA; RPS19;
Premature osteoarthritis	2	4	0.671141	32.3445	0.0014068	1	0.152431	0.980649	COL1A1; COL1A2;
Premature rupture of membranes	2	4	0.671141	32.3445	0.0014068	1	0.152431	0.980649	LMNA; PLOD1;
Vitreoretinal degeneration	2	4	0.671141	32.3445	0.0014068	1	0.152431	0.980649	COL18A1; VCAN;
Variable severity	5	55	1.67785	5.87685	0.00159573	1	0.172059	1	LMNA; PSAP; COL6A1; COL6A2; COL6A3;
Arachnodactyly	3	16	1.00671	12.1318	0.00177636	1	0.189684	1	FLNA; FBN1; PLOD1;
Prominent ears	3	16	1.00671	12.1318	0.00177636	1	0.189684	1	COL6A1; COL6A2; COL6A3;
High-arched palate	6	86	2.01342	4.50894	0.00219386	1	0.232295	1	LMNA; COL6A1; COL6A2; COL6A3; FBN1; RPS19;
Skull	8	148	2.68456	3.49213	0.00219642	1	0.232295	1	FLNB; LMNA; FLNA; COL18A1; COL1A1; COL1A2; HSPG2; RPS19;
Generalized amyloid deposition	2	5	0.671141	25.8885	0.00232067	1	0.239701	1	CST3; GSN;
Microscopic hematuria	2	5	0.671141	25.8885	0.00232067	1	0.239701	1	MYH9; FN1;
Short stature, mild to moderate	2	5	0.671141	25.8885	0.00232067	1	0.239701	1	COL1A1; COL1A2;
Soft skin	2	5	0.671141	25.8885	0.00232067	1	0.239701	1	COL3A1; COL1A2;
Spondylolysis	2	5	0.671141	25.8885	0.00232067	1	0.239701	1	FLNB; FLNA;
Contractures	3	18	1.00671	10.7845	0.00252977	1	0.260084	1	COL6A1; COL6A2; COL6A3;
Hypotonia, neonatal	3	19	1.00671	10.2172	0.00296993	1	0.303922	1	COL6A1; COL6A2; COL6A3;
Hands	13	349	4.36242	2.4054	0.00326732	1	0.320728	1	FLNB; LMNA; MMP2; FLNA; COL3A1; COL6A1; COL6A2; COL6A3; FBN1; HSPG2; PLOD1; RPS19; TUBB3;
Acroosteolysis	2	6	0.671141	21.5809	0.00344542	1	0.320728	1	FLNA; COL3A1;
Cutis laxa	2	6	0.671141	21.5809	0.00344542	1	0.320728	1	GSN; FBLN5;
Finger contractures	2	6	0.671141	21.5809	0.00344542	1	0.320728	1	MMP2; HSPG2;
Nail dystrophy	2	6	0.671141	21.5809	0.00344542	1	0.320728	1	FLNA; PLEC;
Narrow shoulders	2	6	0.671141	21.5809	0.00344542	1	0.320728	1	FLNA; RPS19;
OSTEOPOROSIS	2	6	0.671141	21.5809	0.00344542	1	0.320728	1	COL1A1; COL1A2;
Postmenopausal osteoporosis	2	6	0.671141	21.5809	0.00344542	1	0.320728	1	COL1A1; COL1A2;
Radial bowing	2	6	0.671141	21.5809	0.00344542	1	0.320728	1	FLNB; FLNA;
Short nails	2	6	0.671141	21.5809	0.00344542	1	0.320728	1	FLNB; LMNA;
Thin skin	2	6	0.671141	21.5809	0.00344542	1	0.320728	1	COL1A1; COL1A2;
Flat face	3	20	1.00671	9.70662	0.00345431	1	0.320728	1	FLNB; FLNA; HSPG2;
Ears	15	442	5.03356	2.19128	0.00393448	1	0.320728	1	FLNB; LMNA; FLNA; MYH9; ACTG1; COL1A1; COL3A1; COL5A2; COL1A2; COL6A1; COL6A2; COL6A3; COL5A1; PLP1; HSPG2;
Progressive disorder	5	69	1.67785	4.68462	0.00432602	1	0.320728	1	AIMP1; COL6A1; COL6A2; COL6A3; HSPD1;
Umbilical hernia	4	43	1.34228	6.01622	0.00433642	1	0.320728	1	COL1A1; COL5A2; COL5A1; HSPG2;
Hair	10	240	3.3557	2.69125	0.00437475	1	0.320728	1	LMNA; FLNA; COL18A1; CNBP; PLEC; ECM1; COL3A1; FBN1; HSPG2; HTRA1;
Chest	10	243	3.3557	2.65802	0.00476969	1	0.320728	1	FLNB; LMNA; FLNA; FBLN5; COL1A1; COL1A2; FBN1; HSPG2; LTBP2; RPS19;
Breech presentation	2	7	0.671141	18.5023	0.00477433	1	0.320728	1	COL1A1; COL1A2;
Elbow contractures	2	7	0.671141	18.5023	0.00477433	1	0.320728	1	LMNA; FLNA;
Pyramidal signs	3	23	1.00671	8.44109	0.00518562	1	0.320728	1	AIMP1; HTRA1; HSPD1;
Short stature	8	172	2.68456	3.00488	0.00547464	1	0.320728	1	FLNA; PLEC; COL1A1; COL3A1; COL5A2; COL6A2; COL5A1; RPS19;
Cone-shaped epiphyses	2	8	0.671141	16.1924	0.00630085	1	0.320728	1	FLNA; FBN1;
Dysphasia	2	8	0.671141	16.1924	0.00630085	1	0.320728	1	GRN; CFH;
Fractures	2	8	0.671141	16.1924	0.00630085	1	0.320728	1	COL1A1; COL1A2;
Full cheeks	2	8	0.671141	16.1924	0.00630085	1	0.320728	1	LMNA; HSPG2;
Keratoconus	2	8	0.671141	16.1924	0.00630085	1	0.320728	1	COL3A1; PLOD1;
Large anterior fontanelle	2	8	0.671141	16.1924	0.00630085	1	0.320728	1	COL1A1; COL1A2;
Sudden cardiac death	2	8	0.671141	16.1924	0.00630085	1	0.320728	1	LMNA; DSP;
Congestive heart failure	3	25	1.00671	7.76607	0.00658284	1	0.320728	1	COL1A1; COL1A2; FBN1;
Retrognathia	3	25	1.00671	7.76607	0.00658284	1	0.320728	1	LMNA; FBN1; RPS19;
Platyspondyly	3	26	1.00671	7.46749	0.00735727	1	0.320728	1	COL1A1; COL1A2; HSPG2;
Abnormal gait	2	9	0.671141	14.3953	0.00801859	1	0.320728	1	MMP2; FLNA;
Hoarse voice	2	9	0.671141	14.3953	0.00801859	1	0.320728	1	FLNA; FBN1;
Incontinence	2	9	0.671141	14.3953	0.00801859	1	0.320728	1	PSAP; HTRA1;
Mutism	2	9	0.671141	14.3953	0.00801859	1	0.320728	1	GRN; ATP1A3;
Prominent occiput	2	9	0.671141	14.3953	0.00801859	1	0.320728	1	FLNB; FLNA;
Small mandible	2	9	0.671141	14.3953	0.00801859	1	0.320728	1	FLNA; HSPG2;
Pectus carinatum	3	27	1.00671	7.19102	0.00818335	1	0.320728	1	FLNB; FBN1; HSPG2;
Thrombocytopenia	4	52	1.34228	4.97515	0.00853589	1	0.320728	1	FLNA; MYH9; CFH; RPS19;
Teeth	9	228	3.02013	2.54988	0.00939844	1	0.320728	1	FLNB; LMNA; FLNA; PLEC; COL1A1; COL1A2; FBN1; PLOD1; LTBP2;
Retinal detachment	2	10	0.671141	12.9572	0.00992128	1	0.320728	1	FBN1; PLOD1;
Rocker-bottom feet	2	10	0.671141	12.9572	0.00992128	1	0.320728	1	LMNA; FLNA;
Somatic mutation	3	30	1.00671	6.47216	0.0109784	1	0.320728	1	PDGFRL; HMGA2; RPS14;
Weight	6	122	2.01342	3.17854	0.0119145	1	0.320728	1	PLEC; COL1A1; COL1A2; COL6A1; COL6A2; COL6A3;
Hyperlipidemia	2	11	0.671141	11.7803	0.0120028	1	0.320728	1	LMNA; CFH;
Lumbar lordosis	2	11	0.671141	11.7803	0.0120028	1	0.320728	1	COL6A2; HSPG2;
Wide nasal bridge	2	11	0.671141	11.7803	0.0120028	1	0.320728	1	FLNA; HSPG2;
Delayed bone age	3	31	1.00671	6.26345	0.0120177	1	0.320728	1	FLNB; FBN1; HSPG2;
Frontal bossing	4	58	1.34228	4.46057	0.0124486	1	0.320728	1	FLNB; FLNA; COL1A1; COL1A2;
Pes cavus	4	58	1.34228	4.46057	0.0124486	1	0.320728	1	LMNA; MMP2; FBN1; PLP1;
Increased serum creatine kinase	3	32	1.00671	6.06778	0.0131116	1	0.320728	1	LMNA; COL4A1; COL6A2;
Mental retardation (in some patients)	2	12	0.671141	10.7995	0.0142573	1	0.320728	1	LMNA; RPS19;
Epicanthal folds	4	61	1.34228	4.24123	0.0147723	1	0.320728	1	COL1A1; COL5A2; COL5A1; PLOD1;
Abnormal argyrophilic neurons in the myenteric and submucosal plexuses	1	1	0.33557	64.5281	0.0154966	1	0.320728	1	FLNA;
Abnormal gastrointestinal motility	1	1	0.33557	64.5281	0.0154966	1	0.320728	1	FLNA;
Abnormal hemidesmosome intracellular attachment plates	1	1	0.33557	64.5281	0.0154966	1	0.320728	1	PLEC;
Abnormally low cerebrospinal fluid cystatin C	1	1	0.33557	64.5281	0.0154966	1	0.320728	1	CST3;
Abnormal segmentation	1	1	0.33557	64.5281	0.0154966	1	0.320728	1	FLNB;
Abnormal spinal segmentation	1	1	0.33557	64.5281	0.0154966	1	0.320728	1	FLNB;
Absence of fear	1	1	0.33557	64.5281	0.0154966	1	0.320728	1	ECM1;
Absence of subcutaneous fat	1	1	0.33557	64.5281	0.0154966	1	0.320728	1	LMNA;
Absence of tongue papillae	1	1	0.33557	64.5281	0.0154966	1	0.320728	1	LMNA;
Absent-hypoplastic fibulae	1	1	0.33557	64.5281	0.0154966	1	0.320728	1	FLNB;
Absent-hypoplastic ulnae	1	1	0.33557	64.5281	0.0154966	1	0.320728	1	FLNB;
Absent-mild skin hyperextensibility	1	1	0.33557	64.5281	0.0154966	1	0.320728	1	COL3A1;
Absent myelination of the brain (severe connatal form)	1	1	0.33557	64.5281	0.0154966	1	0.320728	1	PLP1;
Absent pro alpha 2(I) chain synthesis (fibroblasts)	1	1	0.33557	64.5281	0.0154966	1	0.320728	1	COL1A2;
Absent radial pulse	1	1	0.33557	64.5281	0.0154966	1	0.320728	1	RPS19;
Absent radii and fibulae with boomerang shaped remaining long bones	1	1	0.33557	64.5281	0.0154966	1	0.320728	1	FLNB;
Absent sphenoid sinuses	1	1	0.33557	64.5281	0.0154966	1	0.320728	1	FLNA;
Acanthosis nigricans (uncommon)	1	1	0.33557	64.5281	0.0154966	1	0.320728	1	LMNA;
Acneform facial lesions	1	1	0.33557	64.5281	0.0154966	1	0.320728	1	ECM1;
Acneform lesions	1	1	0.33557	64.5281	0.0154966	1	0.320728	1	ECM1;
Acrogeria (skin over hands and feet are thin and finely wrinkled)	1	1	0.33557	64.5281	0.0154966	1	0.320728	1	COL3A1;
Acrogeric appearance (prominent veins and lack of subcutaneous tissue)	1	1	0.33557	64.5281	0.0154966	1	0.320728	1	LMNA;
Acroosteolysis of distal phalanges	1	1	0.33557	64.5281	0.0154966	1	0.320728	1	LMNA;
Acute stroke	1	1	0.33557	64.5281	0.0154966	1	0.320728	1	HTRA1;
Affected males who survive are secondary to new mutations	1	1	0.33557	64.5281	0.0154966	1	0.320728	1	FLNA;
Affected patients have various combinations of the main clinical features	1	1	0.33557	64.5281	0.0154966	1	0.320728	1	SYN1;
Age at diagnosis 2-4 months	1	1	0.33557	64.5281	0.0154966	1	0.320728	1	RPS19;
Age of onset 17 to 68 years (mean 39)	1	1	0.33557	64.5281	0.0154966	1	0.320728	1	HSPD1;
All cases have been stillborn or immediate neonatal death	1	1	0.33557	64.5281	0.0154966	1	0.320728	1	FLNB;
Allelic disorders with overlapping phenotypes include autosomal dominant Emery-Dreifuss muscular dystrophy (	1	1	0.33557	64.5281	0.0154966	1	0.320728	1	LMNA;
Allelic disorder to Dunnigan-type familial partial lipodystrophy (	1	1	0.33557	64.5281	0.0154966	1	0.320728	1	LMNA;
Allelic to early-onset familial Alzheimer disease (AD1,	1	1	0.33557	64.5281	0.0154966	1	0.320728	1	APP;
Allelic to Fechtner syndrome (	1	1	0.33557	64.5281	0.0154966	1	0.320728	1	MYH9;
Allelic to Groenouw type 1 corneal dystrophy (	1	1	0.33557	64.5281	0.0154966	1	0.320728	1	TGFBI;
Allelic to May-Hegglin anomaly (	1	1	0.33557	64.5281	0.0154966	1	0.320728	1	MYH9;
Allelic to May-Heglin anomaly (	1	1	0.33557	64.5281	0.0154966	1	0.320728	1	MYH9;
Alopecia at the occipital defect	1	1	0.33557	64.5281	0.0154966	1	0.320728	1	COL18A1;
Alopecia (occurs before neurologic signs)	1	1	0.33557	64.5281	0.0154966	1	0.320728	1	HTRA1;
Alopecia, partial	1	1	0.33557	64.5281	0.0154966	1	0.320728	1	LMNA;
Amyloid cardiomyopathy	1	1	0.33557	64.5281	0.0154966	1	0.320728	1	GSN;
AMYLOIDOSIS, FINNISH TYPE	1	1	0.33557	64.5281	0.0154966	1	0.320728	1	GSN;
Amyloid plaques may be present	1	1	0.33557	64.5281	0.0154966	1	0.320728	1	GRN;
Anemia, congenital hypoplastic, moderate-severe (normochromic, macrocytic)	1	1	0.33557	64.5281	0.0154966	1	0.320728	1	RPS19;
Anesthesia complications include difficult intubation secondary to microstomia and risk of malignant hyperthermia	1	1	0.33557	64.5281	0.0154966	1	0.320728	1	HSPG2;
Aneurysm of other aortic segments rare	1	1	0.33557	64.5281	0.0154966	1	0.320728	1	FBN1;
Angulated atrophic muscle fibers	1	1	0.33557	64.5281	0.0154966	1	0.320728	1	CNBP;
Anomalous fifth metatarsal	1	1	0.33557	64.5281	0.0154966	1	0.320728	1	FLNA;
Anterior bowing of long bones	1	1	0.33557	64.5281	0.0154966	1	0.320728	1	HSPG2;
Anterior concavity of thoracic vertebrae	1	1	0.33557	64.5281	0.0154966	1	0.320728	1	FLNA;
Anterior corneal lens opacities	1	1	0.33557	64.5281	0.0154966	1	0.320728	1	FLNB;
Anteriorly placed odontoid process	1	1	0.33557	64.5281	0.0154966	1	0.320728	1	FLNA;
Aortic dissection	1	1	0.33557	64.5281	0.0154966	1	0.320728	1	FBN1;
Arm span to height > 1.05	1	1	0.33557	64.5281	0.0154966	1	0.320728	1	FBN1;
Arterial rupture	1	1	0.33557	64.5281	0.0154966	1	0.320728	1	PLOD1;
Astrocytic gliosis	1	1	0.33557	64.5281	0.0154966	1	0.320728	1	GRN;
A subset of patients may have congenital abnormalities of the ocular anterior segment	1	1	0.33557	64.5281	0.0154966	1	0.320728	1	COL4A1;
Asymptomatic (easy bruisability, postoperative hemorrhage)	1	1	0.33557	64.5281	0.0154966	1	0.320728	1	MYH9;
Asymptomatic to mild bleeding episodes (epistaxis, postoperative hemorrhage)	1	1	0.33557	64.5281	0.0154966	1	0.320728	1	MYH9;
Atrioventricular conduction disturbances	1	1	0.33557	64.5281	0.0154966	1	0.320728	1	LMNA;
Atrophic skin over ears	1	1	0.33557	64.5281	0.0154966	1	0.320728	1	COL3A1;
Atrophy of the lower limbs	1	1	0.33557	64.5281	0.0154966	1	0.320728	1	AIMP1;
Audiogram shows sloping configuration	1	1	0.33557	64.5281	0.0154966	1	0.320728	1	ACTG1;
Autism spectrum disorders	1	1	0.33557	64.5281	0.0154966	1	0.320728	1	SYN1;
Autosomal dominant (5q22-q33.3)	1	1	0.33557	64.5281	0.0154966	1	0.320728	1	TGFBI;
Autosomal recessive inheritance (	1	1	0.33557	64.5281	0.0154966	1	0.320728	1	FLNB;
Autosomal recessive inheritance has been reported in 1 family (as of April 2011)	1	1	0.33557	64.5281	0.0154966	1	0.320728	1	COL3A1;
Axenfeld-Rieger anomalies (reported in 1 family)	1	1	0.33557	64.5281	0.0154966	1	0.320728	1	COL4A1;
BASAL LAMINAR DRUSEN	1	1	0.33557	64.5281	0.0154966	1	0.320728	1	CFH;
Beak nose	1	1	0.33557	64.5281	0.0154966	1	0.320728	1	LMNA;
Bifid digits	1	1	0.33557	64.5281	0.0154966	1	0.320728	1	FLNB;
Bifid thoracic vertebrae	1	1	0.33557	64.5281	0.0154966	1	0.320728	1	RPS19;
Bifid thumbs	1	1	0.33557	64.5281	0.0154966	1	0.320728	1	RPS19;
Bilateral proximal femoral epiphyseal dysplasia	1	1	0.33557	64.5281	0.0154966	1	0.320728	1	FLNB;
Bladder prolapse	1	1	0.33557	64.5281	0.0154966	1	0.320728	1	COL3A1;
Bleeding episodes occur early in life and may disappear with age	1	1	0.33557	64.5281	0.0154966	1	0.320728	1	MYH9;
Blistering, generalized, neonatal onset	1	1	0.33557	64.5281	0.0154966	1	0.320728	1	PLEC;
Blistering of mucous membranes	1	1	0.33557	64.5281	0.0154966	1	0.320728	1	PLEC;
Blister plane in lowest portion of basal keratinocytes, just above hemidesmosomes	1	1	0.33557	64.5281	0.0154966	1	0.320728	1	PLEC;
Blisters originating in basal cells above hemidesmosomes	1	1	0.33557	64.5281	0.0154966	1	0.320728	1	PLEC;
Block vertebrae	1	1	0.33557	64.5281	0.0154966	1	0.320728	1	FLNB;
BOOMERANG DYSPLASIA	1	1	0.33557	64.5281	0.0154966	1	0.320728	1	FLNB;
Bowing of humerus	1	1	0.33557	64.5281	0.0154966	1	0.320728	1	FLNA;
Bowing of radius	1	1	0.33557	64.5281	0.0154966	1	0.320728	1	FLNA;
Bowing of tibia	1	1	0.33557	64.5281	0.0154966	1	0.320728	1	FLNA;
Bowing of ulna	1	1	0.33557	64.5281	0.0154966	1	0.320728	1	FLNA;
Brain imaging shows diffuse white matter abnormalities	1	1	0.33557	64.5281	0.0154966	1	0.320728	1	HTRA1;
Brain MRI shows arrest in myelination	1	1	0.33557	64.5281	0.0154966	1	0.320728	1	AIMP1;
BRAIN SMALL VESSEL DISEASE WITH HEMORRHAGE	1	1	0.33557	64.5281	0.0154966	1	0.320728	1	COL4A1;
Broad, square nasal tip	1	1	0.33557	64.5281	0.0154966	1	0.320728	1	FLNB;
Bulbar and upper limb symptoms more severe than lower limb symptoms	1	1	0.33557	64.5281	0.0154966	1	0.320728	1	ATP1A3;
C2-C3 subluxation	1	1	0.33557	64.5281	0.0154966	1	0.320728	1	FLNB;
CAFFEY DISEASE	1	1	0.33557	64.5281	0.0154966	1	0.320728	1	COL1A1;
Calcification of the amygdala and the amygdala-hippocampal transition area	1	1	0.33557	64.5281	0.0154966	1	0.320728	1	ECM1;
Calcifications	1	1	0.33557	64.5281	0.0154966	1	0.320728	1	COL4A1;
Cardiac failure (secondary to chest deformity)	1	1	0.33557	64.5281	0.0154966	1	0.320728	1	PLOD1;
CARDIOMYOPATHY, DILATED, WITH HYPERGONADOTROPIC HYPOGONADISM	1	1	0.33557	64.5281	0.0154966	1	0.320728	1	LMNA;
Carpal osteolysis	1	1	0.33557	64.5281	0.0154966	1	0.320728	1	MMP2;
Carpal synostosis (especially capitate-hamate and lunate-triquetrum)	1	1	0.33557	64.5281	0.0154966	1	0.320728	1	FLNB;
Carrier females may be affected	1	1	0.33557	64.5281	0.0154966	1	0.320728	1	SYN1;
Cataract (Alport syndrome with macrothrombocytopenia)	1	1	0.33557	64.5281	0.0154966	1	0.320728	1	MYH9;
Cataract, nuclear diffuse nonprogressive	1	1	0.33557	64.5281	0.0154966	1	0.320728	1	VIM;
Cataracts, posterior, subcapsular, iridescent	1	1	0.33557	64.5281	0.0154966	1	0.320728	1	CNBP;
Centrally located nuclei seen on muscle biopsy	1	1	0.33557	64.5281	0.0154966	1	0.320728	1	CNBP;
Cerebellar ataxia, adult-onset (in 1 family)	1	1	0.33557	64.5281	0.0154966	1	0.320728	1	COL18A1;
Cerebellar atrophy (in 1 family)	1	1	0.33557	64.5281	0.0154966	1	0.320728	1	COL18A1;
Cerebral amyloid angiopathy	1	1	0.33557	64.5281	0.0154966	1	0.320728	1	APP;
CEREBRAL AMYLOID ANGIOPATHY, APP-RELATED	1	1	0.33557	64.5281	0.0154966	1	0.320728	1	APP;
CEREBRAL AMYLOID ANGIOPATHY, CST3-RELATED	1	1	0.33557	64.5281	0.0154966	1	0.320728	1	CST3;
Cerebral artery amyloidosis (amyloid deposition in cerebral arteries)	1	1	0.33557	64.5281	0.0154966	1	0.320728	1	APP;
Cerebral atrophy (in 1 family)	1	1	0.33557	64.5281	0.0154966	1	0.320728	1	COL18A1;
Cerebral cortical atrophy, especially frontal lobes	1	1	0.33557	64.5281	0.0154966	1	0.320728	1	GRN;
Cerebral infarction	1	1	0.33557	64.5281	0.0154966	1	0.320728	1	APP;
Cerebrospinal fluid may show decreased levels of homovanillic acid (HVA)	1	1	0.33557	64.5281	0.0154966	1	0.320728	1	ATP1A3;
Cervical spine segmentation defects	1	1	0.33557	64.5281	0.0154966	1	0.320728	1	FLNB;
Cervical vertebrae hypoplasia	1	1	0.33557	64.5281	0.0154966	1	0.320728	1	FLNB;
Cervical vertebral fusion	1	1	0.33557	64.5281	0.0154966	1	0.320728	1	FLNA;
Childhood onset rarely occurs	1	1	0.33557	64.5281	0.0154966	1	0.320728	1	ATP1A3;
Chondroosseous morphology notable for short, irregular chondrocyte columns, large, unfused calcospherites, perichondral bone overgrowth and patchy, mucoid degeneration of resting cartilage	1	1	0.33557	64.5281	0.0154966	1	0.320728	1	HSPG2;
CHROMOSOME 5q DELETION SYNDROME	1	1	0.33557	64.5281	0.0154966	1	0.320728	1	RPS14;
Cigarette paper scarring'	1	1	0.33557	64.5281	0.0154966	1	0.320728	1	COL5A1;
Classical form (type I), less severe with survival into adulthood	1	1	0.33557	64.5281	0.0154966	1	0.320728	1	PLP1;
Clavicle agenesis	1	1	0.33557	64.5281	0.0154966	1	0.320728	1	RPS19;
Club-shaped femora	1	1	0.33557	64.5281	0.0154966	1	0.320728	1	FLNB;
Club-shaped humeri with early proximal epiphyseal ossification	1	1	0.33557	64.5281	0.0154966	1	0.320728	1	FLNB;
Coarctation of the aorta	1	1	0.33557	64.5281	0.0154966	1	0.320728	1	RPS19;
Coat hanger" deformity of lower ribs	1	1	0.33557	64.5281	0.0154966	1	0.320728	1	FLNA;
Cochleosaccular dysplasia	1	1	0.33557	64.5281	0.0154966	1	0.320728	1	MYH9;
Cognitive decline (in some patients)	1	1	0.33557	64.5281	0.0154966	1	0.320728	1	COL18A1;
Cognitive impairment, gradual onset	1	1	0.33557	64.5281	0.0154966	1	0.320728	1	GRN;
Complete manifestation in males	1	1	0.33557	64.5281	0.0154966	1	0.320728	1	FLNA;
Congenital fibrosis of the extraocular muscles (CFEOM)	1	1	0.33557	64.5281	0.0154966	1	0.320728	1	TUBB3;
Congenital fractures	1	1	0.33557	64.5281	0.0154966	1	0.320728	1	FBLN5;
Congenital scoliosis, progressive	1	1	0.33557	64.5281	0.0154966	1	0.320728	1	PLOD1;
Congenital stridor	1	1	0.33557	64.5281	0.0154966	1	0.320728	1	FLNA;
Congential dwarfism	1	1	0.33557	64.5281	0.0154966	1	0.320728	1	FLNB;
Congestive cardiomyopathy	1	1	0.33557	64.5281	0.0154966	1	0.320728	1	LMNA;
Connatal form (type II), most severe with death in first decade	1	1	0.33557	64.5281	0.0154966	1	0.320728	1	PLP1;
Contiguous gene deletion syndrome of 5q31	1	1	0.33557	64.5281	0.0154966	1	0.320728	1	RPS14;
Contractures most severe by midadolescence	1	1	0.33557	64.5281	0.0154966	1	0.320728	1	HSPG2;
Corneal flatness	1	1	0.33557	64.5281	0.0154966	1	0.320728	1	FBN1;
Coronal clefts	1	1	0.33557	64.5281	0.0154966	1	0.320728	1	FLNB;
Cortical and brainstem neuronal loss	1	1	0.33557	64.5281	0.0154966	1	0.320728	1	GRN;
Cranial neuropathy, esp. facial paresis	1	1	0.33557	64.5281	0.0154966	1	0.320728	1	GSN;
Cutaneous nodules at distal interphalangeal joints (in some patients)	1	1	0.33557	64.5281	0.0154966	1	0.320728	1	FBN1;
Cylindric fingers	1	1	0.33557	64.5281	0.0154966	1	0.320728	1	FLNB;
Deafness, bilateral sensorineural, high frequency (100% of patients)	1	1	0.33557	64.5281	0.0154966	1	0.320728	1	MYH9;
Deafness, moderate-severe (onset in third decade)	1	1	0.33557	64.5281	0.0154966	1	0.320728	1	MYH9;
Deafness, profound, by 6th decade	1	1	0.33557	64.5281	0.0154966	1	0.320728	1	ACTG1;
Death before age 40	1	1	0.33557	64.5281	0.0154966	1	0.320728	1	CST3;
Death usually occurs before 5th decade	1	1	0.33557	64.5281	0.0154966	1	0.320728	1	COL3A1;
Decreased absolute lymphocytes	1	1	0.33557	64.5281	0.0154966	1	0.320728	1	CNBP;
Decreased cervical spine flexion due to contractures of posterior cervical muscles	1	1	0.33557	64.5281	0.0154966	1	0.320728	1	LMNA;
Decreased collagen VI	1	1	0.33557	64.5281	0.0154966	1	0.320728	1	COL6A2;
Decreased creatine	1	1	0.33557	64.5281	0.0154966	1	0.320728	1	CNBP;
Decreased dermal hydroxylysine content	1	1	0.33557	64.5281	0.0154966	1	0.320728	1	PLOD1;
Decreased fibrillin-1 immunostaining in the dermis	1	1	0.33557	64.5281	0.0154966	1	0.320728	1	FBN1;
Decreased N-acetylaspartate	1	1	0.33557	64.5281	0.0154966	1	0.320728	1	AIMP1;
Decreased or absent brainstem auditory evoked potentials (BAEP) of waves III-V	1	1	0.33557	64.5281	0.0154966	1	0.320728	1	PLP1;
Decreased pulmonary function (secondary to chest deformity)	1	1	0.33557	64.5281	0.0154966	1	0.320728	1	PLOD1;
Decreased range of motion at elbows	1	1	0.33557	64.5281	0.0154966	1	0.320728	1	FLNB;
Decreased serum IgG and IgM	1	1	0.33557	64.5281	0.0154966	1	0.320728	1	CNBP;
Decreased total protein	1	1	0.33557	64.5281	0.0154966	1	0.320728	1	CNBP;
Decreased upper-to-lower body ratio (rare)	1	1	0.33557	64.5281	0.0154966	1	0.320728	1	LTBP2;
Deep anterior chamber (in some patients)	1	1	0.33557	64.5281	0.0154966	1	0.320728	1	LTBP2;
Deeper, fusiform lattice deposits develop later	1	1	0.33557	64.5281	0.0154966	1	0.320728	1	TGFBI;
Deep finger muscle weakness	1	1	0.33557	64.5281	0.0154966	1	0.320728	1	CNBP;
Deep hypointensities (MRI, T2) suggestive of past microbleeds	1	1	0.33557	64.5281	0.0154966	1	0.320728	1	COL4A1;
Degeneration of the spinocerebellar tracts	1	1	0.33557	64.5281	0.0154966	1	0.320728	1	PLP1;
Degenerative changes with increased connective tissue	1	1	0.33557	64.5281	0.0154966	1	0.320728	1	PLEC;
Delayed closure of cranial sutures	1	1	0.33557	64.5281	0.0154966	1	0.320728	1	LMNA;
Delayed coalescence of calcaneal ossification centers	1	1	0.33557	64.5281	0.0154966	1	0.320728	1	FLNB;
Delayed development (in some)	1	1	0.33557	64.5281	0.0154966	1	0.320728	1	TUBB3;
Delayed paranasal sinus development	1	1	0.33557	64.5281	0.0154966	1	0.320728	1	FLNA;
Dementia, progressive, with onset of disease	1	1	0.33557	64.5281	0.0154966	1	0.320728	1	APP;
Dense long bones	1	1	0.33557	64.5281	0.0154966	1	0.320728	1	FLNA;
Dense middle-ear ossicles	1	1	0.33557	64.5281	0.0154966	1	0.320728	1	FLNA;
Dense skull base	1	1	0.33557	64.5281	0.0154966	1	0.320728	1	FLNA;
Dental overcrowding	1	1	0.33557	64.5281	0.0154966	1	0.320728	1	LMNA;
Dentinogenesis imperfecta (rare)	1	1	0.33557	64.5281	0.0154966	1	0.320728	1	COL1A1;
Deposition of hyaline material in the skin	1	1	0.33557	64.5281	0.0154966	1	0.320728	1	ECM1;
Deposits may recur in graft after corneal transplantation	1	1	0.33557	64.5281	0.0154966	1	0.320728	1	TGFBI;
Developmental delay, progressive	1	1	0.33557	64.5281	0.0154966	1	0.320728	1	PSAP;
Diffuse entrapment neuropathy (in some patients)	1	1	0.33557	64.5281	0.0154966	1	0.320728	1	FBN1;
Diffuse white matter hyperintensities on T2-weighed imaging	1	1	0.33557	64.5281	0.0154966	1	0.320728	1	PLP1;
Dilated perivascular spaces	1	1	0.33557	64.5281	0.0154966	1	0.320728	1	COL4A1;
Dilation of the sinuses of Valsalva	1	1	0.33557	64.5281	0.0154966	1	0.320728	1	FLNA;
Dilation of the thoracic aorta	1	1	0.33557	64.5281	0.0154966	1	0.320728	1	FLNA;
Disease course depends on age at onset	1	1	0.33557	64.5281	0.0154966	1	0.320728	1	PSAP;
Dislocation of the hip	1	1	0.33557	64.5281	0.0154966	1	0.320728	1	FLNB;
Dislocations of the elbows	1	1	0.33557	64.5281	0.0154966	1	0.320728	1	FLNB;
Dislocations of the knees	1	1	0.33557	64.5281	0.0154966	1	0.320728	1	FLNB;
Dislocations of the wrists	1	1	0.33557	64.5281	0.0154966	1	0.320728	1	FLNB;
Disproportionate tall stature, upper to lower segment ratio less than 0.85	1	1	0.33557	64.5281	0.0154966	1	0.320728	1	FBN1;
Distal lower limb muscle weakness and atrophy	1	1	0.33557	64.5281	0.0154966	1	0.320728	1	LMNA;
Dysgenesis of the anterior commissure (in some)	1	1	0.33557	64.5281	0.0154966	1	0.320728	1	TUBB3;
Dysgenesis or agenesis of the corpus callosum (in some)	1	1	0.33557	64.5281	0.0154966	1	0.320728	1	TUBB3;
Dysharmonic bone maturation	1	1	0.33557	64.5281	0.0154966	1	0.320728	1	FLNA;
Dysmorphic basal ganglia (in some)	1	1	0.33557	64.5281	0.0154966	1	0.320728	1	TUBB3;
Dysmyelination of the brain, myelin is not formed properly	1	1	0.33557	64.5281	0.0154966	1	0.320728	1	PLP1;
Dysnomia	1	1	0.33557	64.5281	0.0154966	1	0.320728	1	GRN;
Dysplastic epiphyseal centers	1	1	0.33557	64.5281	0.0154966	1	0.320728	1	FLNB;
Dyssegmental dysplasia	1	1	0.33557	64.5281	0.0154966	1	0.320728	1	HSPG2;
Early cataracts	1	1	0.33557	64.5281	0.0154966	1	0.320728	1	FBN1;
Early glaucoma	1	1	0.33557	64.5281	0.0154966	1	0.320728	1	FBN1;
Early loss of teeth	1	1	0.33557	64.5281	0.0154966	1	0.320728	1	COL3A1;
Ectopia lentis, isolated (congenital lens dislocation)	1	1	0.33557	64.5281	0.0154966	1	0.320728	1	FBN1;
Edematous eyelids	1	1	0.33557	64.5281	0.0154966	1	0.320728	1	FLNB;
EHLERS-DANLOS SYNDROME, AUTOSOMAL RECESSIVE, CARDIAC VALVULAR FORM	1	1	0.33557	64.5281	0.0154966	1	0.320728	1	COL1A2;
EHLERS-DANLOS SYNDROME, TYPE II	1	1	0.33557	64.5281	0.0154966	1	0.320728	1	COL5A1;
EHLERS-DANLOS SYNDROME, TYPE IV, AUTOSOMAL DOMINANT	1	1	0.33557	64.5281	0.0154966	1	0.320728	1	COL3A1;
Elbow dislocations	1	1	0.33557	64.5281	0.0154966	1	0.320728	1	FLNB;
Elbow, knee, shoulder contractures	1	1	0.33557	64.5281	0.0154966	1	0.320728	1	HSPG2;
Elevated antinuclear antibody (ANA) (speckled pattern)	1	1	0.33557	64.5281	0.0154966	1	0.320728	1	MMP2;
Elevated erythrocyte adenosine deaminase (eADA)	1	1	0.33557	64.5281	0.0154966	1	0.320728	1	RPS19;
Elevated fetal hemoglobin (HbF)	1	1	0.33557	64.5281	0.0154966	1	0.320728	1	RPS19;
Elevated follicle stimulating hormone (FSH)	1	1	0.33557	64.5281	0.0154966	1	0.320728	1	CNBP;
Elevated gamma-glutamyltransferase (GGT)	1	1	0.33557	64.5281	0.0154966	1	0.320728	1	CNBP;
Elevated IL1-beta	1	1	0.33557	64.5281	0.0154966	1	0.320728	1	MMP2;
Elevated IL6	1	1	0.33557	64.5281	0.0154966	1	0.320728	1	MMP2;
Elevated serum levels of follicle stimulating hormone (FSH)	1	1	0.33557	64.5281	0.0154966	1	0.320728	1	LMNA;
Elevated serum levels of luteinizing hormone (LH)	1	1	0.33557	64.5281	0.0154966	1	0.320728	1	LMNA;
EMG - repetitive muscle discharges	1	1	0.33557	64.5281	0.0154966	1	0.320728	1	HSPG2;
Emphysema in most severe presentation	1	1	0.33557	64.5281	0.0154966	1	0.320728	1	FBN1;
Empty' vitreous with fibrillary condensations (childhood)	1	1	0.33557	64.5281	0.0154966	1	0.320728	1	VCAN;
End stage renal disease (20-40 years)(28% of patients)	1	1	0.33557	64.5281	0.0154966	1	0.320728	1	MYH9;
End-stage renal disease	1	1	0.33557	64.5281	0.0154966	1	0.320728	1	FN1;
End stage renal disease (33% of patients)	1	1	0.33557	64.5281	0.0154966	1	0.320728	1	MYH9;
Enlarged lateral ventricles	1	1	0.33557	64.5281	0.0154966	1	0.320728	1	GRN;
Enlarged peripheral nerves	1	1	0.33557	64.5281	0.0154966	1	0.320728	1	LMNA;
Enophthalmos	1	1	0.33557	64.5281	0.0154966	1	0.320728	1	FBN1;
EPIDERMOLYSIS BULLOSA SIMPLEX, OGNA TYPE	1	1	0.33557	64.5281	0.0154966	1	0.320728	1	PLEC;
EPIDERMOLYSIS BULLOSA SIMPLEX WITH MUSCULAR DYSTROPHY	1	1	0.33557	64.5281	0.0154966	1	0.320728	1	PLEC;
EPILEPSY, X-LINKED, WITH VARIABLE LEARNING DISABILITIES AND BEHAVIOR DISORDERS	1	1	0.33557	64.5281	0.0154966	1	0.320728	1	SYN1;
Episodic absence-like spells	1	1	0.33557	64.5281	0.0154966	1	0.320728	1	ECM1;
EPSTEIN SYNDROME	1	1	0.33557	64.5281	0.0154966	1	0.320728	1	MYH9;
Erlenmeyer-flask appearance of femur and tibia	1	1	0.33557	64.5281	0.0154966	1	0.320728	1	FLNA;
Erythroid hypoplasia in the bone marrow	1	1	0.33557	64.5281	0.0154966	1	0.320728	1	RPS14;
Exotropia (severe cases)	1	1	0.33557	64.5281	0.0154966	1	0.320728	1	TUBB3;
Extra calcaneal ossification center	1	1	0.33557	64.5281	0.0154966	1	0.320728	1	FLNA;
Exudative vitreoretinopathy (in some patients)	1	1	0.33557	64.5281	0.0154966	1	0.320728	1	VCAN;
Eyes fixed in hypotrophic eye position (severe cases)	1	1	0.33557	64.5281	0.0154966	1	0.320728	1	TUBB3;
Facial dysmorphism, mild	1	1	0.33557	64.5281	0.0154966	1	0.320728	1	FLNA;
Facial paresis	1	1	0.33557	64.5281	0.0154966	1	0.320728	1	COL4A1;
Facial weakness (in some)	1	1	0.33557	64.5281	0.0154966	1	0.320728	1	TUBB3;
Fibrous nodules	1	1	0.33557	64.5281	0.0154966	1	0.320728	1	COL5A1;
Fifth metacarpal notched on ulnar side	1	1	0.33557	64.5281	0.0154966	1	0.320728	1	FBN1;
Fifty percent of cases secondary to new mutations	1	1	0.33557	64.5281	0.0154966	1	0.320728	1	FLNA;
Finger and wrist contractures	1	1	0.33557	64.5281	0.0154966	1	0.320728	1	FLNA;
Finger contractures (in some)	1	1	0.33557	64.5281	0.0154966	1	0.320728	1	TUBB3;
Fingertip rounding	1	1	0.33557	64.5281	0.0154966	1	0.320728	1	LMNA;
Flared pelvis	1	1	0.33557	64.5281	0.0154966	1	0.320728	1	FLNA;
Flat acetabulum	1	1	0.33557	64.5281	0.0154966	1	0.320728	1	FLNA;
Flat anterior chamber (in some patients)	1	1	0.33557	64.5281	0.0154966	1	0.320728	1	LTBP2;
Flattened frontal bone	1	1	0.33557	64.5281	0.0154966	1	0.320728	1	FLNB;
Flattened vertebrae	1	1	0.33557	64.5281	0.0154966	1	0.320728	1	FLNA;
Flexed, overlapping fingers	1	1	0.33557	64.5281	0.0154966	1	0.320728	1	FLNA;
Flexion contracture (hip)	1	1	0.33557	64.5281	0.0154966	1	0.320728	1	MMP2;
Flexion contractures (elbows and knees)	1	1	0.33557	64.5281	0.0154966	1	0.320728	1	MMP2;
Fluid-filled cavity within the cerebral hemispheres, can be unilateral or bilateral and may or may not communicate with cerebrospinal fluid (CSF) spaces	1	1	0.33557	64.5281	0.0154966	1	0.320728	1	COL4A1;
Focal cortical dysplasia	1	1	0.33557	64.5281	0.0154966	1	0.320728	1	COL4A1;
Foreign body sensation if erosions occur	1	1	0.33557	64.5281	0.0154966	1	0.320728	1	TGFBI;
Fracture frequency constant through childhood, decreases after puberty	1	1	0.33557	64.5281	0.0154966	1	0.320728	1	COL1A1;
Fracture frequency increases after menopause and in men ages 60-80	1	1	0.33557	64.5281	0.0154966	1	0.320728	1	COL1A1;
Fractures often heal without deformity	1	1	0.33557	64.5281	0.0154966	1	0.320728	1	COL1A1;
Fragmentation of femoral epiphyses	1	1	0.33557	64.5281	0.0154966	1	0.320728	1	HSPG2;
Frontometaphyseal dysplasia (FMD,	1	1	0.33557	64.5281	0.0154966	1	0.320728	1	FLNA;
FRONTOTEMPORAL LOBAR DEGENERATION WITH TDP43 INCLUSIONS, GRN-RELATED	1	1	0.33557	64.5281	0.0154966	1	0.320728	1	GRN;
Full cheek	1	1	0.33557	64.5281	0.0154966	1	0.320728	1	FLNA;
Fusiform finger swelling	1	1	0.33557	64.5281	0.0154966	1	0.320728	1	MMP2;
Fusion of hamate and capitate	1	1	0.33557	64.5281	0.0154966	1	0.320728	1	FLNA;
Gastrointestinal symptoms are inconstant	1	1	0.33557	64.5281	0.0154966	1	0.320728	1	GSN;
Generalized bruising tendency	1	1	0.33557	64.5281	0.0154966	1	0.320728	1	PLEC;
Generalized osteoporosis with pathologic fractures	1	1	0.33557	64.5281	0.0154966	1	0.320728	1	LMNA;
Genetic heterogeneity (see CMT2B2,	1	1	0.33557	64.5281	0.0154966	1	0.320728	1	LMNA;
Genetic heterogeneity (see LGMD1A	1	1	0.33557	64.5281	0.0154966	1	0.320728	1	LMNA;
Genetic heterogeneity (see MADB,	1	1	0.33557	64.5281	0.0154966	1	0.320728	1	LMNA;
Giant cells (degenerating chondrocytes) in resting zone of epiphyseal cartilage	1	1	0.33557	64.5281	0.0154966	1	0.320728	1	FLNB;
Glare	1	1	0.33557	64.5281	0.0154966	1	0.320728	1	TGFBI;
Global developmental delay, severe	1	1	0.33557	64.5281	0.0154966	1	0.320728	1	AIMP1;
Good prognosis	1	1	0.33557	64.5281	0.0154966	1	0.320728	1	RPS14;
Granular corneal dystrophy	1	1	0.33557	64.5281	0.0154966	1	0.320728	1	TGFBI;
Granular deposits replace epithelial basement membrane	1	1	0.33557	64.5281	0.0154966	1	0.320728	1	TGFBI;
Gray, crumb-like granular deposits in anterior third of stroma	1	1	0.33557	64.5281	0.0154966	1	0.320728	1	TGFBI;
Growth cartilage disorganized, with islands of cells and abnormal collagen arrangement	1	1	0.33557	64.5281	0.0154966	1	0.320728	1	FBN1;
Gut malrotation	1	1	0.33557	64.5281	0.0154966	1	0.320728	1	FLNA;
Halos around lights	1	1	0.33557	64.5281	0.0154966	1	0.320728	1	TGFBI;
Haploinsufficiency of GRN (	1	1	0.33557	64.5281	0.0154966	1	0.320728	1	GRN;
Haploinsufficiency of RPS14 (	1	1	0.33557	64.5281	0.0154966	1	0.320728	1	RPS14;
Hearing impairment may improve with age	1	1	0.33557	64.5281	0.0154966	1	0.320728	1	PLP1;
Hearing impairment may occur	1	1	0.33557	64.5281	0.0154966	1	0.320728	1	PLP1;
Hearing loss begins with loss of high frequencies	1	1	0.33557	64.5281	0.0154966	1	0.320728	1	ACTG1;
Hearing loss, high-frequency (onset in childhood-adolescence)	1	1	0.33557	64.5281	0.0154966	1	0.320728	1	MYH9;
Hearing loss, progressive conductive and/or sensorineural, during adulthood	1	1	0.33557	64.5281	0.0154966	1	0.320728	1	COL1A1;
Hearing loss, sensorineural, bilateral, progressive	1	1	0.33557	64.5281	0.0154966	1	0.320728	1	ACTG1;
Height often shorter than unaffected family members	1	1	0.33557	64.5281	0.0154966	1	0.320728	1	COL1A1;
Hemoptysis	1	1	0.33557	64.5281	0.0154966	1	0.320728	1	COL3A1;
Hemosiderin deposition	1	1	0.33557	64.5281	0.0154966	1	0.320728	1	COL4A1;
HETEROTOPIA, PERIVENTRICULAR, X-LINKED DOMINANT	1	1	0.33557	64.5281	0.0154966	1	0.320728	1	FLNA;
High-arched palate (in some patients)	1	1	0.33557	64.5281	0.0154966	1	0.320728	1	LTBP2;
High frequency of de novo mutations	1	1	0.33557	64.5281	0.0154966	1	0.320728	1	LMNA;
High-tone sensorineural deafness (67% of patients)	1	1	0.33557	64.5281	0.0154966	1	0.320728	1	MYH9;
Hip contracture	1	1	0.33557	64.5281	0.0154966	1	0.320728	1	HSPG2;
Hirsute forehead	1	1	0.33557	64.5281	0.0154966	1	0.320728	1	FLNA;
Hirsutism of buttocks and thighs	1	1	0.33557	64.5281	0.0154966	1	0.320728	1	FLNA;
Hirsutism (uncommon)	1	1	0.33557	64.5281	0.0154966	1	0.320728	1	LMNA;
Histopathology shows fusiform amyloid deposits in the deeper stroma as seen in lattice dystrophy	1	1	0.33557	64.5281	0.0154966	1	0.320728	1	TGFBI;
Histopathology shows hyaline changes consistent with granular dystrophy in the anterior stroma	1	1	0.33557	64.5281	0.0154966	1	0.320728	1	TGFBI;
Hitchhiker halluces	1	1	0.33557	64.5281	0.0154966	1	0.320728	1	FLNB;
Hoarse voice due to laryngeal infiltration	1	1	0.33557	64.5281	0.0154966	1	0.320728	1	ECM1;
Honeycomb retinal degeneration	1	1	0.33557	64.5281	0.0154966	1	0.320728	1	EFEMP1;
Horizontal or rotary nystagmus	1	1	0.33557	64.5281	0.0154966	1	0.320728	1	AIMP1;
Hot, tender swelling of involved bones (e.g., mandible, ribs)	1	1	0.33557	64.5281	0.0154966	1	0.320728	1	COL1A1;
Howell-Jolly bodies seen in peripheral blood smear	1	1	0.33557	64.5281	0.0154966	1	0.320728	1	RPSA;
Humeroperoneal weakness and atrophy	1	1	0.33557	64.5281	0.0154966	1	0.320728	1	LMNA;
Hyaline thickening of cerebral arteries	1	1	0.33557	64.5281	0.0154966	1	0.320728	1	APP;
Hydronephrosis (1 patient)	1	1	0.33557	64.5281	0.0154966	1	0.320728	1	FLNA;
Hyperhydrosis	1	1	0.33557	64.5281	0.0154966	1	0.320728	1	CNBP;
Hypermobility of distal interphalangeal joints	1	1	0.33557	64.5281	0.0154966	1	0.320728	1	COL3A1;
Hyperpigmented erythematous lesions	1	1	0.33557	64.5281	0.0154966	1	0.320728	1	MMP2;
Hypersexuality	1	1	0.33557	64.5281	0.0154966	1	0.320728	1	GRN;
Hypertension due to renal disease	1	1	0.33557	64.5281	0.0154966	1	0.320728	1	FN1;
Hypertension, moderate	1	1	0.33557	64.5281	0.0154966	1	0.320728	1	MYH9;
Hypertension, moderate, secondary to renal disease	1	1	0.33557	64.5281	0.0154966	1	0.320728	1	MYH9;
Hypolobulated megakaryocytes in the bone marrow	1	1	0.33557	64.5281	0.0154966	1	0.320728	1	RPS14;
Hypomimic face	1	1	0.33557	64.5281	0.0154966	1	0.320728	1	ATP1A3;
Hypoplasia of the ocular nerve	1	1	0.33557	64.5281	0.0154966	1	0.320728	1	TUBB3;
Hypoplastic coccygeal vertebrae	1	1	0.33557	64.5281	0.0154966	1	0.320728	1	RPS19;
Hypoplastic condyloid process	1	1	0.33557	64.5281	0.0154966	1	0.320728	1	FLNA;
Hypoplastic coronoid process	1	1	0.33557	64.5281	0.0154966	1	0.320728	1	FLNA;
Hypoplastic hemidesmosomes	1	1	0.33557	64.5281	0.0154966	1	0.320728	1	PLEC;
Hypoplastic internal capsule (in some)	1	1	0.33557	64.5281	0.0154966	1	0.320728	1	TUBB3;
Hypoplastic, irregular metacarpals	1	1	0.33557	64.5281	0.0154966	1	0.320728	1	FLNA;
Hypoplastic metatarsals	1	1	0.33557	64.5281	0.0154966	1	0.320728	1	FLNA;
Hypoplastic sacral vertebrae	1	1	0.33557	64.5281	0.0154966	1	0.320728	1	RPS19;
Hyposplenia	1	1	0.33557	64.5281	0.0154966	1	0.320728	1	RPSA;
Icelandic families	1	1	0.33557	64.5281	0.0154966	1	0.320728	1	CST3;
Identified by x-ray in the fetus in utero	1	1	0.33557	64.5281	0.0154966	1	0.320728	1	COL1A1;
Iliac flaring	1	1	0.33557	64.5281	0.0154966	1	0.320728	1	FLNA;
Imaging shows noncalcified subependymal periventricular heterotopic nodules of gray matter	1	1	0.33557	64.5281	0.0154966	1	0.320728	1	FLNA;
Impacted teeth	1	1	0.33557	64.5281	0.0154966	1	0.320728	1	FLNA;
Impaired keratin filament insertion into hemidesmosomes	1	1	0.33557	64.5281	0.0154966	1	0.320728	1	PLEC;
Impairment of dark adaptation with age	1	1	0.33557	64.5281	0.0154966	1	0.320728	1	VCAN;
Inability to raise one or both eyes above midline	1	1	0.33557	64.5281	0.0154966	1	0.320728	1	TUBB3;
Incidence of 0.51 per million in France	1	1	0.33557	64.5281	0.0154966	1	0.320728	1	RPSA;
Incomplete sinus development	1	1	0.33557	64.5281	0.0154966	1	0.320728	1	FLNA;
Increased ALT	1	1	0.33557	64.5281	0.0154966	1	0.320728	1	CNBP;
Increased arm-span-to-height ratio (rare)	1	1	0.33557	64.5281	0.0154966	1	0.320728	1	LTBP2;
Increased axial globe length	1	1	0.33557	64.5281	0.0154966	1	0.320728	1	FBN1;
Increased density of long bone diaphyses	1	1	0.33557	64.5281	0.0154966	1	0.320728	1	FLNA;
Increased intraabdominal fat	1	1	0.33557	64.5281	0.0154966	1	0.320728	1	LMNA;
Increased intramuscular fat	1	1	0.33557	64.5281	0.0154966	1	0.320728	1	LMNA;
Increased risk of sudden cardiac death	1	1	0.33557	64.5281	0.0154966	1	0.320728	1	LMNA;
Increased urinary sulfatides	1	1	0.33557	64.5281	0.0154966	1	0.320728	1	PSAP;
Increased vascularization, reduced collagen bundle size	1	1	0.33557	64.5281	0.0154966	1	0.320728	1	FBLN5;
Infantile hemiparesis	1	1	0.33557	64.5281	0.0154966	1	0.320728	1	COL4A1;
Infantile respiratory distress	1	1	0.33557	64.5281	0.0154966	1	0.320728	1	PLEC;
Insulin insensitivity	1	1	0.33557	64.5281	0.0154966	1	0.320728	1	CNBP;
Insulin-resistant diabetes mellitus (onset around puberty)	1	1	0.33557	64.5281	0.0154966	1	0.320728	1	LMNA;
Intermediate expression in females	1	1	0.33557	64.5281	0.0154966	1	0.320728	1	FLNA;
Internal notch of femoral head	1	1	0.33557	64.5281	0.0154966	1	0.320728	1	FBN1;
Interphalangeal joint erosions	1	1	0.33557	64.5281	0.0154966	1	0.320728	1	MMP2;
Intestinal pseudoobstruction, chronic	1	1	0.33557	64.5281	0.0154966	1	0.320728	1	FLNA;
INTESTINAL PSEUDOOBSTRUCTION, NEURONAL, CHRONIC IDIOPATHIC, X-LINKED	1	1	0.33557	64.5281	0.0154966	1	0.320728	1	FLNA;
Intracranial calcifications in the anterior mesial temporal lobes	1	1	0.33557	64.5281	0.0154966	1	0.320728	1	ECM1;
Intrafamilial variation	1	1	0.33557	64.5281	0.0154966	1	0.320728	1	FLNB;
Intrauterine growth retardation, mild	1	1	0.33557	64.5281	0.0154966	1	0.320728	1	RPS19;
Iridodonesis (in some patients)	1	1	0.33557	64.5281	0.0154966	1	0.320728	1	LTBP2;
Irregular ribbon-like ribs	1	1	0.33557	64.5281	0.0154966	1	0.320728	1	FLNA;
Irregular rib contours	1	1	0.33557	64.5281	0.0154966	1	0.320728	1	FLNA;
Irregular white dots at the vitreoretinal interface	1	1	0.33557	64.5281	0.0154966	1	0.320728	1	COL18A1;
John F. Jackson - 6/15/1995	1	1	0.33557	64.5281	0.0154966	1	0.320728	1	HMGA2;
Joint dislocations become less frequent with age	1	1	0.33557	64.5281	0.0154966	1	0.320728	1	FLNB;
Juvenile epithelial corneal dystrophy	1	1	0.33557	64.5281	0.0154966	1	0.320728	1	TGFBI;
Knee and ankle contractures	1	1	0.33557	64.5281	0.0154966	1	0.320728	1	FLNA;
Knee dislocations	1	1	0.33557	64.5281	0.0154966	1	0.320728	1	FLNB;
Labial pseudohypertrophy	1	1	0.33557	64.5281	0.0154966	1	0.320728	1	LMNA;
Lack of psychomotor development (severe connatal form)	1	1	0.33557	64.5281	0.0154966	1	0.320728	1	PLP1;
Large jaw	1	1	0.33557	64.5281	0.0154966	1	0.320728	1	FLNA;
Laryngeal lesions resulting in hoarseness	1	1	0.33557	64.5281	0.0154966	1	0.320728	1	ECM1;
Late closure of large anterior fontanel	1	1	0.33557	64.5281	0.0154966	1	0.320728	1	FLNA;
Learning disabilities (in some)	1	1	0.33557	64.5281	0.0154966	1	0.320728	1	TUBB3;
Leukocyte inclusion bodies (Dohle-like bodies)	1	1	0.33557	64.5281	0.0154966	1	0.320728	1	MYH9;
Leukocyte inclusion bodies (EM) - intermediate filaments and ribosome clusters irregularly dispersed in cytoplasm	1	1	0.33557	64.5281	0.0154966	1	0.320728	1	MYH9;
Life-threatening in infancy due to sepsis	1	1	0.33557	64.5281	0.0154966	1	0.320728	1	RPSA;
Limb-girdle muscle weakness, proximal, upper greater than lower	1	1	0.33557	64.5281	0.0154966	1	0.320728	1	LMNA;
Limb-girdle muscular dystrophy 1B (LGMD1B,	1	1	0.33557	64.5281	0.0154966	1	0.320728	1	LMNA;
Limited knee flexion	1	1	0.33557	64.5281	0.0154966	1	0.320728	1	FLNA;
Limited mouth opening due to jaw contractures	1	1	0.33557	64.5281	0.0154966	1	0.320728	1	COL6A2;
Limited neck motion due to spinal contractures	1	1	0.33557	64.5281	0.0154966	1	0.320728	1	COL6A2;
Lipodystrophy (in some patients)	1	1	0.33557	64.5281	0.0154966	1	0.320728	1	FBN1;
LIPOID PROTEINOSIS OF URBACH AND WIETHE	1	1	0.33557	64.5281	0.0154966	1	0.320728	1	ECM1;
Long bone overgrowth (dolichostenomelia)	1	1	0.33557	64.5281	0.0154966	1	0.320728	1	FBN1;
Long eyelashes in irregular rows	1	1	0.33557	64.5281	0.0154966	1	0.320728	1	HSPG2;
Long, narrow feet	1	1	0.33557	64.5281	0.0154966	1	0.320728	1	FBN1;
Loss of adipose tissue occurs around puberty	1	1	0.33557	64.5281	0.0154966	1	0.320728	1	LMNA;
Loss of retinal pigment epithelium	1	1	0.33557	64.5281	0.0154966	1	0.320728	1	VCAN;
Loss of subcutaneous adipose tissue in limbs	1	1	0.33557	64.5281	0.0154966	1	0.320728	1	LMNA;
Loss of subcutaneous truncal adipose tissue	1	1	0.33557	64.5281	0.0154966	1	0.320728	1	LMNA;
Loss of teeth	1	1	0.33557	64.5281	0.0154966	1	0.320728	1	LMNA;
Low testosterone	1	1	0.33557	64.5281	0.0154966	1	0.320728	1	CNBP;
Lumbago	1	1	0.33557	64.5281	0.0154966	1	0.320728	1	HTRA1;
Lumbar disc herniation	1	1	0.33557	64.5281	0.0154966	1	0.320728	1	HTRA1;
Lumbosacral dural ectasia	1	1	0.33557	64.5281	0.0154966	1	0.320728	1	FBN1;
Lysyl hydroxylase deficiency	1	1	0.33557	64.5281	0.0154966	1	0.320728	1	PLOD1;
Macrocytic anemia, refractory	1	1	0.33557	64.5281	0.0154966	1	0.320728	1	RPS14;
MACROTHROMBOCYTOPENIA AND PROGRESSIVE SENSORINEURAL DEAFNESS	1	1	0.33557	64.5281	0.0154966	1	0.320728	1	MYH9;
Majority of patients are stillborn or die before 5 months of age	1	1	0.33557	64.5281	0.0154966	1	0.320728	1	FLNA;
Males born to affected females are stillborn with exophthalmos, omphalocele, thin calvaria, curved long bones, and hypoplastic/absence thumbs and halluces	1	1	0.33557	64.5281	0.0154966	1	0.320728	1	FLNA;
Malformations of the auditory ossicles	1	1	0.33557	64.5281	0.0154966	1	0.320728	1	FLNB;
Map-dot-fingerprint corneal dystrophy	1	1	0.33557	64.5281	0.0154966	1	0.320728	1	TGFBI;
Mean adult height 175.4 +/- 8.2 cm for females	1	1	0.33557	64.5281	0.0154966	1	0.320728	1	FBN1;
Mean adult height 191.3 +/- 9 cm for males	1	1	0.33557	64.5281	0.0154966	1	0.320728	1	FBN1;
Mean age of onset about 62 years (45-79 years)	1	1	0.33557	64.5281	0.0154966	1	0.320728	1	GRN;
Mean length at birth 52.5 +/- 3.5 cm for females	1	1	0.33557	64.5281	0.0154966	1	0.320728	1	FBN1;
Mean length at birth 53 +/- 4.4 cm for males	1	1	0.33557	64.5281	0.0154966	1	0.320728	1	FBN1;
Medial rotation of the medial malleolus	1	1	0.33557	64.5281	0.0154966	1	0.320728	1	FBN1;
Median life expectancy, 13.4 years	1	1	0.33557	64.5281	0.0154966	1	0.320728	1	LMNA;
Median mean platelet volume (MPV) 12.5fL	1	1	0.33557	64.5281	0.0154966	1	0.320728	1	MYH9;
Median mean platelet volume (MPV) 18fl	1	1	0.33557	64.5281	0.0154966	1	0.320728	1	MYH9;
Median mean platelet volume (MPV) 20fl	1	1	0.33557	64.5281	0.0154966	1	0.320728	1	MYH9;
Medullary blast count of less than 5%	1	1	0.33557	64.5281	0.0154966	1	0.320728	1	RPS14;
Melnick-Needles syndrome (MNS,	1	1	0.33557	64.5281	0.0154966	1	0.320728	1	FLNA;
Mental retardation, mild (in some patients)	1	1	0.33557	64.5281	0.0154966	1	0.320728	1	FLNA;
Mesangial and subendothelial granular or fibrillar deposits which show immunoreactivity to fibronectin	1	1	0.33557	64.5281	0.0154966	1	0.320728	1	FN1;
METACHROMATIC LEUKODYSTROPHY DUE TO SAPOSIN B DEFICIENCY	1	1	0.33557	64.5281	0.0154966	1	0.320728	1	PSAP;
Microbleeds (less than 5 mm in diameter) occur at the gray-white matter junction in the cerebral hemispheres and cerebellum and do not occur in the thalamus, basal ganglia, or brainstem	1	1	0.33557	64.5281	0.0154966	1	0.320728	1	APP;
Microspherophakia	1	1	0.33557	64.5281	0.0154966	1	0.320728	1	LTBP2;
Microvacuolation	1	1	0.33557	64.5281	0.0154966	1	0.320728	1	GRN;
Midline occipital bone defect	1	1	0.33557	64.5281	0.0154966	1	0.320728	1	COL18A1;
Mild bleeding episodes (epistaxis, GI bleeding, menorrhagia)	1	1	0.33557	64.5281	0.0154966	1	0.320728	1	MYH9;
Mild congenital leg curvature	1	1	0.33557	64.5281	0.0154966	1	0.320728	1	COL1A1;
Milder manifestations in heterozygous females (broad face, downslanting palpebral fissures, and cleft palate)	1	1	0.33557	64.5281	0.0154966	1	0.320728	1	FLNA;
Mild facial anomalies	1	1	0.33557	64.5281	0.0154966	1	0.320728	1	FBN1;
Mild facial dysmorphism is associated with duplication of the FLNA gene	1	1	0.33557	64.5281	0.0154966	1	0.320728	1	FLNA;
Mild joint contractures with sparing of the elbows	1	1	0.33557	64.5281	0.0154966	1	0.320728	1	LMNA;
Mild joint hypermobility	1	1	0.33557	64.5281	0.0154966	1	0.320728	1	COL1A1;
Mild, lateral femoral bowing	1	1	0.33557	64.5281	0.0154966	1	0.320728	1	FLNA;
Mildly prolonged bleeding time 10-12 minutes	1	1	0.33557	64.5281	0.0154966	1	0.320728	1	MYH9;
Mild radial hypoplasia	1	1	0.33557	64.5281	0.0154966	1	0.320728	1	RPS19;
Mild-significant bleeding episodes (epistaxis, easy bruisability, postoperative hemorrhage, menorrhagia)	1	1	0.33557	64.5281	0.0154966	1	0.320728	1	MYH9;
Mild to moderate thrombocytopenia (40-120 x 10(9)/l)	1	1	0.33557	64.5281	0.0154966	1	0.320728	1	MYH9;
Minimal or absent scarring	1	1	0.33557	64.5281	0.0154966	1	0.320728	1	PLEC;
Moderately increased serum creatine kinase	1	1	0.33557	64.5281	0.0154966	1	0.320728	1	LMNA;
Moderate scarring	1	1	0.33557	64.5281	0.0154966	1	0.320728	1	PLOD1;
Moderate to severe thrombocytopenia (30-90 x 10(9)/l)	1	1	0.33557	64.5281	0.0154966	1	0.320728	1	MYH9;
Most common inherited giant platelet disorder	1	1	0.33557	64.5281	0.0154966	1	0.320728	1	MYH9;
Most common subtype of frontotemporal dementia (	1	1	0.33557	64.5281	0.0154966	1	0.320728	1	GRN;
Most patients have severe Streptococcus pneumoniae infections	1	1	0.33557	64.5281	0.0154966	1	0.320728	1	RPSA;
Most patients remain stable or improve in years after the abrupt onset of symptoms	1	1	0.33557	64.5281	0.0154966	1	0.320728	1	ATP1A3;
Motor neuron disease (less common)	1	1	0.33557	64.5281	0.0154966	1	0.320728	1	GRN;
Mottled pigmentation	1	1	0.33557	64.5281	0.0154966	1	0.320728	1	LMNA;
Multiple carpal ossification centers	1	1	0.33557	64.5281	0.0154966	1	0.320728	1	FLNB;
Multiple drusen of Bruch membrane	1	1	0.33557	64.5281	0.0154966	1	0.320728	1	CFH;
Muscle biopsy shows fibrosis and increased connective tissue	1	1	0.33557	64.5281	0.0154966	1	0.320728	1	COL6A2;
Muscle biopsy shows mild dystrophic changes	1	1	0.33557	64.5281	0.0154966	1	0.320728	1	LMNA;
Muscles have a woody consistency on palpation	1	1	0.33557	64.5281	0.0154966	1	0.320728	1	COL6A2;
Muscle symptoms precede cardiac symptoms	1	1	0.33557	64.5281	0.0154966	1	0.320728	1	LMNA;
Muscle tears	1	1	0.33557	64.5281	0.0154966	1	0.320728	1	COL1A2;
Muscle wasting (especially legs and arms)	1	1	0.33557	64.5281	0.0154966	1	0.320728	1	FLNA;
Muscle weakness (in some patients)	1	1	0.33557	64.5281	0.0154966	1	0.320728	1	FBN1;
Muscle weakness, mild, proximal and distal	1	1	0.33557	64.5281	0.0154966	1	0.320728	1	COL6A2;
Muscular appearance	1	1	0.33557	64.5281	0.0154966	1	0.320728	1	LMNA;
Muscular dystrophy with variable age of onset (infancy to young adult)	1	1	0.33557	64.5281	0.0154966	1	0.320728	1	PLEC;
Mutation in the filamin B gene (FLNB,	1	1	0.33557	64.5281	0.0154966	1	0.320728	1	FLNB;
MYH9-positive inclusions on immunohistochemical staining	1	1	0.33557	64.5281	0.0154966	1	0.320728	1	MYH9;
Myocardial deposits of a nonmetachromatic, diastase-resistant, PAS-positive polysaccharide	1	1	0.33557	64.5281	0.0154966	1	0.320728	1	LMNA;
Myocardial infarction (secondary to coronary artery thrombosis)	1	1	0.33557	64.5281	0.0154966	1	0.320728	1	MYH9;
Myopia, axial	1	1	0.33557	64.5281	0.0154966	1	0.320728	1	LTBP2;
Myopia, mild	1	1	0.33557	64.5281	0.0154966	1	0.320728	1	VCAN;
MYOSCLEROSIS, AUTOSOMAL RECESSIVE	1	1	0.33557	64.5281	0.0154966	1	0.320728	1	COL6A2;
Myotonia seen on EMG	1	1	0.33557	64.5281	0.0154966	1	0.320728	1	CNBP;
Myxomatous cardiac valvular degeneration with secondary calcification	1	1	0.33557	64.5281	0.0154966	1	0.320728	1	FLNA;
Narrow, beaked nose	1	1	0.33557	64.5281	0.0154966	1	0.320728	1	LMNA;
Narrowing of retinal vessels	1	1	0.33557	64.5281	0.0154966	1	0.320728	1	FLNB;
Narrow thoracic cage	1	1	0.33557	64.5281	0.0154966	1	0.320728	1	FLNB;
Neck flexor weakness	1	1	0.33557	64.5281	0.0154966	1	0.320728	1	CNBP;
Negative staining with HD121	1	1	0.33557	64.5281	0.0154966	1	0.320728	1	PLEC;
Neonatal lethal	1	1	0.33557	64.5281	0.0154966	1	0.320728	1	HSPG2;
Nerve compression	1	1	0.33557	64.5281	0.0154966	1	0.320728	1	LMNA;
Nerve entrapment syndromes	1	1	0.33557	64.5281	0.0154966	1	0.320728	1	LMNA;
Neuronal migration disorder	1	1	0.33557	64.5281	0.0154966	1	0.320728	1	FLNA;
Neuropathology shows diffuse demyelination of the cerebral white matter	1	1	0.33557	64.5281	0.0154966	1	0.320728	1	HTRA1;
Neuropsychiatric manifestations are variable	1	1	0.33557	64.5281	0.0154966	1	0.320728	1	ECM1;
Neutropenia, mild	1	1	0.33557	64.5281	0.0154966	1	0.320728	1	RPS19;
No cataract (Epstein syndrome)	1	1	0.33557	64.5281	0.0154966	1	0.320728	1	MYH9;
No cataracts	1	1	0.33557	64.5281	0.0154966	1	0.320728	1	MYH9;
No congenital form	1	1	0.33557	64.5281	0.0154966	1	0.320728	1	CNBP;
No deafness	1	1	0.33557	64.5281	0.0154966	1	0.320728	1	MYH9;
No leukocyte inclusion bodies on Giemsa staining	1	1	0.33557	64.5281	0.0154966	1	0.320728	1	MYH9;
No leukocyte inclusions on Giemsa staining	1	1	0.33557	64.5281	0.0154966	1	0.320728	1	MYH9;
No lipodystrophy in face and neck	1	1	0.33557	64.5281	0.0154966	1	0.320728	1	LMNA;
No mechanical intestinal obstructive lesion	1	1	0.33557	64.5281	0.0154966	1	0.320728	1	FLNA;
Noncompaction of ventricular myocardium	1	1	0.33557	64.5281	0.0154966	1	0.320728	1	FLNA;
No nephritis	1	1	0.33557	64.5281	0.0154966	1	0.320728	1	MYH9;
Nonfluent aphasia	1	1	0.33557	64.5281	0.0154966	1	0.320728	1	GRN;
Nonossified fifth metatarsal	1	1	0.33557	64.5281	0.0154966	1	0.320728	1	FLNA;
Nonspecific myopathic changes	1	1	0.33557	64.5281	0.0154966	1	0.320728	1	LMNA;
Nonspecific spongiform degeneration	1	1	0.33557	64.5281	0.0154966	1	0.320728	1	GRN;
No Pick bodies or Lewy bodies	1	1	0.33557	64.5281	0.0154966	1	0.320728	1	GRN;
Normal alleles contain up to 30 repeats	1	1	0.33557	64.5281	0.0154966	1	0.320728	1	CNBP;
Normal blood pressure	1	1	0.33557	64.5281	0.0154966	1	0.320728	1	HTRA1;
Normal brain MRI or CT scan	1	1	0.33557	64.5281	0.0154966	1	0.320728	1	ATP1A3;
Normal face at birth	1	1	0.33557	64.5281	0.0154966	1	0.320728	1	HSPG2;
Normal gums	1	1	0.33557	64.5281	0.0154966	1	0.320728	1	LTBP2;
Normal neurologic examination	1	1	0.33557	64.5281	0.0154966	1	0.320728	1	LMNA;
Normal or increased adipose tissue around the neck	1	1	0.33557	64.5281	0.0154966	1	0.320728	1	LMNA;
Normal or increased facial adipose tissue	1	1	0.33557	64.5281	0.0154966	1	0.320728	1	LMNA;
Normal or increased platelet count	1	1	0.33557	64.5281	0.0154966	1	0.320728	1	RPS14;
Normal or increased truncal adipose tissue	1	1	0.33557	64.5281	0.0154966	1	0.320728	1	LMNA;
Normal or mildly decreased arylsulfatase A activity	1	1	0.33557	64.5281	0.0154966	1	0.320728	1	PSAP;
Normal platelet aggregation response to arachidonic acid (AA), adenosine 5'-diphosphate (ADP), collagen, and ristocetin	1	1	0.33557	64.5281	0.0154966	1	0.320728	1	MYH9;
Normal platelet aggregation response to epinephrine, ADP, collagen, and ristocetin	1	1	0.33557	64.5281	0.0154966	1	0.320728	1	MYH9;
Normal platelet aggregation response to epinephrine, arachidonic acid (AA), adenosine 5'-diphosphate (ADP), collagen, and ristocetin	1	1	0.33557	64.5281	0.0154966	1	0.320728	1	MYH9;
Normal-prolonged bleeding time	1	1	0.33557	64.5281	0.0154966	1	0.320728	1	MYH9;
Normal teeth (in most patients)	1	1	0.33557	64.5281	0.0154966	1	0.320728	1	COL1A1;
Normal to near normal stature	1	1	0.33557	64.5281	0.0154966	1	0.320728	1	COL1A1;
Normal to prolonged bleeding time	1	1	0.33557	64.5281	0.0154966	1	0.320728	1	MYH9;
No speech acquisition	1	1	0.33557	64.5281	0.0154966	1	0.320728	1	AIMP1;
No tau pathology	1	1	0.33557	64.5281	0.0154966	1	0.320728	1	GRN;
Nuclear clumps	1	1	0.33557	64.5281	0.0154966	1	0.320728	1	CNBP;
Nystagmus is often the presenting sign	1	1	0.33557	64.5281	0.0154966	1	0.320728	1	AIMP1;
Nystagmus may disappear by mid-childhood	1	1	0.33557	64.5281	0.0154966	1	0.320728	1	PLP1;
Occasional femoral bowing	1	1	0.33557	64.5281	0.0154966	1	0.320728	1	COL1A1;
Occipital dermal sinus tract	1	1	0.33557	64.5281	0.0154966	1	0.320728	1	COL18A1;
Occipital skull defect	1	1	0.33557	64.5281	0.0154966	1	0.320728	1	HSPG2;
Ocular rupture	1	1	0.33557	64.5281	0.0154966	1	0.320728	1	PLOD1;
Often confused with tuberous sclerosis (	1	1	0.33557	64.5281	0.0154966	1	0.320728	1	FLNA;
Oligospermia	1	1	0.33557	64.5281	0.0154966	1	0.320728	1	CNBP;
Omphalocele (males)	1	1	0.33557	64.5281	0.0154966	1	0.320728	1	FLNA;
Onset 3rd to 4th decade of life	1	1	0.33557	64.5281	0.0154966	1	0.320728	1	CST3;
Onset before age 20 years	1	1	0.33557	64.5281	0.0154966	1	0.320728	1	LMNA;
Onset in middle age (44 to 60 years)	1	1	0.33557	64.5281	0.0154966	1	0.320728	1	APP;
Onset in teens to late twenties (range 14 to 44 years)	1	1	0.33557	64.5281	0.0154966	1	0.320728	1	HTRA1;
Onset may be triggered by emotional stress, fever, exercise, exposure to heat	1	1	0.33557	64.5281	0.0154966	1	0.320728	1	ATP1A3;
Onset of cardiac involvement later, usually after age 20 years and after skeletal muscle involvement	1	1	0.33557	64.5281	0.0154966	1	0.320728	1	LMNA;
Onset of clinical features around puberty	1	1	0.33557	64.5281	0.0154966	1	0.320728	1	LMNA;
Onset of end-stage renal disease 15 to 20 years after onset	1	1	0.33557	64.5281	0.0154966	1	0.320728	1	FN1;
Onset of fracture usually when child begins to walk	1	1	0.33557	64.5281	0.0154966	1	0.320728	1	COL1A1;
Onset of hearing loss in late childhood	1	1	0.33557	64.5281	0.0154966	1	0.320728	1	MYH9;
Onset of hearing loss in late childhood or adolescence	1	1	0.33557	64.5281	0.0154966	1	0.320728	1	MYH9;
Onset of muscle weakness in early childhood, usually before age 10 years	1	1	0.33557	64.5281	0.0154966	1	0.320728	1	LMNA;
Onset of proteinuria in the second to fourth decades	1	1	0.33557	64.5281	0.0154966	1	0.320728	1	FN1;
Onset usually in late adolescence or early adulthood (range 15 to 45 years)	1	1	0.33557	64.5281	0.0154966	1	0.320728	1	ATP1A3;
Onychogryphosis of large toenails (occasional)	1	1	0.33557	64.5281	0.0154966	1	0.320728	1	PLEC;
Opalescent teeth (rare)	1	1	0.33557	64.5281	0.0154966	1	0.320728	1	COL1A1;
Ophthalmoplegia, nonprogressive restrictive, bilateral or unilateral	1	1	0.33557	64.5281	0.0154966	1	0.320728	1	TUBB3;
Optic atrophy (seen in patients older than 45 years)	1	1	0.33557	64.5281	0.0154966	1	0.320728	1	VCAN;
Organ of Corti degeneration	1	1	0.33557	64.5281	0.0154966	1	0.320728	1	MYH9;
OSTEOGENESIS IMPERFECTA, TYPE I	1	1	0.33557	64.5281	0.0154966	1	0.320728	1	COL1A1;
Osteopenia/osteoporosis	1	1	0.33557	64.5281	0.0154966	1	0.320728	1	LMNA;
Otopalatodigital syndrome type II (OPD2,	1	1	0.33557	64.5281	0.0154966	1	0.320728	1	FLNA;
Otopalatodigital syndrome type I (OPD1,	1	1	0.33557	64.5281	0.0154966	1	0.320728	1	FLNA;
Ovarian failure, premature	1	1	0.33557	64.5281	0.0154966	1	0.320728	1	LMNA;
Pale fundi	1	1	0.33557	64.5281	0.0154966	1	0.320728	1	AIMP1;
Palmoplantar keratosis	1	1	0.33557	64.5281	0.0154966	1	0.320728	1	PLEC;
Pancreatitis, acute in some	1	1	0.33557	64.5281	0.0154966	1	0.320728	1	LMNA;
Papules along the eyebrows and palpebral fissures	1	1	0.33557	64.5281	0.0154966	1	0.320728	1	ECM1;
Papules on the lips	1	1	0.33557	64.5281	0.0154966	1	0.320728	1	ECM1;
Parkinsonism (later)	1	1	0.33557	64.5281	0.0154966	1	0.320728	1	GRN;
Partial epilepsy	1	1	0.33557	64.5281	0.0154966	1	0.320728	1	SYN1;
Partial fusion of carpals	1	1	0.33557	64.5281	0.0154966	1	0.320728	1	FLNA;
Partial fusion of tarsals	1	1	0.33557	64.5281	0.0154966	1	0.320728	1	FLNA;
Partial lipodystrophy (abnormal distribution of adipose tissue)	1	1	0.33557	64.5281	0.0154966	1	0.320728	1	LMNA;
Partial lipodystrophy (abnormal distribution of subcutaneous adipose tissue)	1	1	0.33557	64.5281	0.0154966	1	0.320728	1	LMNA;
Pathogenic alleles contain 75-11,000 repeats	1	1	0.33557	64.5281	0.0154966	1	0.320728	1	CNBP;
Patients in whom echocardiography has been performed have a normal heart, heart valves, and aortic root	1	1	0.33557	64.5281	0.0154966	1	0.320728	1	LTBP2;
Pectus asymmetric sternum	1	1	0.33557	64.5281	0.0154966	1	0.320728	1	FBN1;
Pelizaeus-Merzbacher disease (PMD,	1	1	0.33557	64.5281	0.0154966	1	0.320728	1	PLP1;
Pelvic muscle involvement occurs later	1	1	0.33557	64.5281	0.0154966	1	0.320728	1	LMNA;
Peripapillary atrophy	1	1	0.33557	64.5281	0.0154966	1	0.320728	1	COL18A1;
Peripheral traction retinal detachment (middle age)	1	1	0.33557	64.5281	0.0154966	1	0.320728	1	VCAN;
Periventricular heterotopia (	1	1	0.33557	64.5281	0.0154966	1	0.320728	1	FLNA;
Persistent fetal hyaloid vasculature	1	1	0.33557	64.5281	0.0154966	1	0.320728	1	COL18A1;
Pharyngeal lesions	1	1	0.33557	64.5281	0.0154966	1	0.320728	1	ECM1;
Pinched, thin nose	1	1	0.33557	64.5281	0.0154966	1	0.320728	1	COL3A1;
Pointed nose	1	1	0.33557	64.5281	0.0154966	1	0.320728	1	LMNA;
Polycystic ovary disease (uncommon)	1	1	0.33557	64.5281	0.0154966	1	0.320728	1	LMNA;
Polymorphic geographic deposits at Bowman's layer	1	1	0.33557	64.5281	0.0154966	1	0.320728	1	TGFBI;
Poor ossifications of metacarpal and proximal, middle phalanges	1	1	0.33557	64.5281	0.0154966	1	0.320728	1	FLNB;
Posterior leukoencephalopathy	1	1	0.33557	64.5281	0.0154966	1	0.320728	1	COL4A1;
Postnatal onset growth retardation	1	1	0.33557	64.5281	0.0154966	1	0.320728	1	LMNA;
Preauricular skin tag	1	1	0.33557	64.5281	0.0154966	1	0.320728	1	FLNB;
Premature aging	1	1	0.33557	64.5281	0.0154966	1	0.320728	1	LMNA;
Premature arthritis	1	1	0.33557	64.5281	0.0154966	1	0.320728	1	FBN1;
Premature calcification of mitral annulus	1	1	0.33557	64.5281	0.0154966	1	0.320728	1	FBN1;
Premature delivery because of cervical insufficiency or membrane fragility	1	1	0.33557	64.5281	0.0154966	1	0.320728	1	COL3A1;
Premature stroke	1	1	0.33557	64.5281	0.0154966	1	0.320728	1	CST3;
Prenatal or perinatal lethality in hemizygous males	1	1	0.33557	64.5281	0.0154966	1	0.320728	1	FLNA;
Presence of i erythrocyte antigen	1	1	0.33557	64.5281	0.0154966	1	0.320728	1	RPS19;
Probably autosomal dominant with rare instances of affected sibs due to germinal mosaicism	1	1	0.33557	64.5281	0.0154966	1	0.320728	1	LMNA;
Progressive acroosteolysis of the clavicle	1	1	0.33557	64.5281	0.0154966	1	0.320728	1	LMNA;
Progressive clinical course with onset in childhood	1	1	0.33557	64.5281	0.0154966	1	0.320728	1	VCAN;
Progressive disease with onset in infancy	1	1	0.33557	64.5281	0.0154966	1	0.320728	1	HSPG2;
Progressive language deterioration	1	1	0.33557	64.5281	0.0154966	1	0.320728	1	GRN;
Progressive mixed conductive and sensorineural hearing loss	1	1	0.33557	64.5281	0.0154966	1	0.320728	1	FLNA;
Progressive pyramidal and cerebellar signs	1	1	0.33557	64.5281	0.0154966	1	0.320728	1	PLP1;
Progressive visual impairment, mild	1	1	0.33557	64.5281	0.0154966	1	0.320728	1	TGFBI;
Prominent globes	1	1	0.33557	64.5281	0.0154966	1	0.320728	1	FLNB;
Prominent hirsute forehead	1	1	0.33557	64.5281	0.0154966	1	0.320728	1	FLNA;
Prominent supraorbital ridge	1	1	0.33557	64.5281	0.0154966	1	0.320728	1	FLNA;
Prominent venous markings	1	1	0.33557	64.5281	0.0154966	1	0.320728	1	COL3A1;
Protrusio acetabulae	1	1	0.33557	64.5281	0.0154966	1	0.320728	1	FBN1;
Proximal muscle involvement may occur	1	1	0.33557	64.5281	0.0154966	1	0.320728	1	LMNA;
Pseudobulbar signs	1	1	0.33557	64.5281	0.0154966	1	0.320728	1	HTRA1;
Pseudomuscular build	1	1	0.33557	64.5281	0.0154966	1	0.320728	1	FBN1;
Psychomotor deterioration (classical form)	1	1	0.33557	64.5281	0.0154966	1	0.320728	1	PLP1;
Ptosis, bilateral (in some patients)	1	1	0.33557	64.5281	0.0154966	1	0.320728	1	LMNA;
Ptosis, variable (bilateral, unilateral, or absent)	1	1	0.33557	64.5281	0.0154966	1	0.320728	1	TUBB3;
Puberty-associated peak in growth velocity is 2.4 years earlier for males and 2.2 years earlier for females	1	1	0.33557	64.5281	0.0154966	1	0.320728	1	FBN1;
Pulmonary artery dilatation	1	1	0.33557	64.5281	0.0154966	1	0.320728	1	FBN1;
Pyloric stenosis (1 patient)	1	1	0.33557	64.5281	0.0154966	1	0.320728	1	FLNA;
Rapid initial onset of symptoms (hours to weeks)	1	1	0.33557	64.5281	0.0154966	1	0.320728	1	ATP1A3;
Rapidly progressive course	1	1	0.33557	64.5281	0.0154966	1	0.320728	1	HTRA1;
Rarefaction of retinal pigmentation	1	1	0.33557	64.5281	0.0154966	1	0.320728	1	FLNB;
Reading comprehension deficits	1	1	0.33557	64.5281	0.0154966	1	0.320728	1	GRN;
Rectus medial atrophy	1	1	0.33557	64.5281	0.0154966	1	0.320728	1	TUBB3;
Recurrent cerebral and cerebellar hemorrhage	1	1	0.33557	64.5281	0.0154966	1	0.320728	1	APP;
Recurrent corneal ulceration	1	1	0.33557	64.5281	0.0154966	1	0.320728	1	TGFBI;
Recurrent episodes of pneumonia	1	1	0.33557	64.5281	0.0154966	1	0.320728	1	PLOD1;
Recurrent erosions uncommon	1	1	0.33557	64.5281	0.0154966	1	0.320728	1	TGFBI;
Recurrent joint dislocations	1	1	0.33557	64.5281	0.0154966	1	0.320728	1	PLOD1;
Recurrent or incisional hernia	1	1	0.33557	64.5281	0.0154966	1	0.320728	1	FBN1;
Recurrent severe and invasive bacterial infections	1	1	0.33557	64.5281	0.0154966	1	0.320728	1	RPSA;
Recurrent strokes	1	1	0.33557	64.5281	0.0154966	1	0.320728	1	APP;
Reduced platelet aggregation response to ADP, collagen, epinephrine	1	1	0.33557	64.5281	0.0154966	1	0.320728	1	MYH9;
Refractive error	1	1	0.33557	64.5281	0.0154966	1	0.320728	1	TUBB3;
Repeat tracts may expand as patient ages (somatic instability)	1	1	0.33557	64.5281	0.0154966	1	0.320728	1	CNBP;
Repetitive compulsive behavior	1	1	0.33557	64.5281	0.0154966	1	0.320728	1	GRN;
Respiratory insufficiency (secondary to chest deformity)	1	1	0.33557	64.5281	0.0154966	1	0.320728	1	PLOD1;
Restricted neck movement due to contractures	1	1	0.33557	64.5281	0.0154966	1	0.320728	1	LMNA;
Restrictive pulmonary function	1	1	0.33557	64.5281	0.0154966	1	0.320728	1	COL6A2;
Retained deciduous teeth	1	1	0.33557	64.5281	0.0154966	1	0.320728	1	FLNA;
Retinal arteriolar tortuosity	1	1	0.33557	64.5281	0.0154966	1	0.320728	1	COL4A1;
Retinal detachment (childhood)	1	1	0.33557	64.5281	0.0154966	1	0.320728	1	COL18A1;
Retinal detachment (in some patients)	1	1	0.33557	64.5281	0.0154966	1	0.320728	1	COL4A1;
Retinal detachment, postsurgical (in some patients)	1	1	0.33557	64.5281	0.0154966	1	0.320728	1	LTBP2;
Rotary head movements ('rolling,' 'tremor')	1	1	0.33557	64.5281	0.0154966	1	0.320728	1	PLP1;
Round, broad face	1	1	0.33557	64.5281	0.0154966	1	0.320728	1	FLNB;
Rounded iliac bones with shortened sacrosciatic notches	1	1	0.33557	64.5281	0.0154966	1	0.320728	1	FLNB;
Sad, fixed facies	1	1	0.33557	64.5281	0.0154966	1	0.320728	1	HSPG2;
Sagging cheeks	1	1	0.33557	64.5281	0.0154966	1	0.320728	1	FBLN5;
Sagittal clefts	1	1	0.33557	64.5281	0.0154966	1	0.320728	1	FLNB;
Saposin B deficiency	1	1	0.33557	64.5281	0.0154966	1	0.320728	1	PSAP;
Scarring alopecia of scalp	1	1	0.33557	64.5281	0.0154966	1	0.320728	1	PLEC;
Second finger clinodactyly	1	1	0.33557	64.5281	0.0154966	1	0.320728	1	FLNA;
Second metacarpal notched proximally on radial side	1	1	0.33557	64.5281	0.0154966	1	0.320728	1	FBN1;
See also X-linked EDMD (	1	1	0.33557	64.5281	0.0154966	1	0.320728	1	LMNA;
See myotonic dystonia 1 (DM1,	1	1	0.33557	64.5281	0.0154966	1	0.320728	1	CNBP;
Seizures, refractory to treatment	1	1	0.33557	64.5281	0.0154966	1	0.320728	1	FLNA;
Sensorimotor axonal peripheral neuropathy (in some)	1	1	0.33557	64.5281	0.0154966	1	0.320728	1	TUBB3;
Severe contractures of all joints, proximal and distal	1	1	0.33557	64.5281	0.0154966	1	0.320728	1	COL6A2;
Severe course	1	1	0.33557	64.5281	0.0154966	1	0.320728	1	LMNA;
Severe hyalinosis	1	1	0.33557	64.5281	0.0154966	1	0.320728	1	HTRA1;
Severe micrognathia	1	1	0.33557	64.5281	0.0154966	1	0.320728	1	FLNA;
Severe thrombocytopenia (30-60 x 10(9)/L)	1	1	0.33557	64.5281	0.0154966	1	0.320728	1	MYH9;
Short, bent long bones	1	1	0.33557	64.5281	0.0154966	1	0.320728	1	HSPG2;
Short, bowed radius	1	1	0.33557	64.5281	0.0154966	1	0.320728	1	FLNB;
Short, bowed, rigid limbs	1	1	0.33557	64.5281	0.0154966	1	0.320728	1	FLNB;
Short bowel (in some patients)	1	1	0.33557	64.5281	0.0154966	1	0.320728	1	FLNA;
Short, broad distal phalanges, especially thumbs	1	1	0.33557	64.5281	0.0154966	1	0.320728	1	FLNA;
Short, broad halluces	1	1	0.33557	64.5281	0.0154966	1	0.320728	1	FLNA;
Short femora with proximal clubbing and distal tapering	1	1	0.33557	64.5281	0.0154966	1	0.320728	1	FLNB;
Short humeri with proximal clubbing and distal tapering	1	1	0.33557	64.5281	0.0154966	1	0.320728	1	FLNB;
Short square fingernails	1	1	0.33557	64.5281	0.0154966	1	0.320728	1	FLNA;
Short square nails	1	1	0.33557	64.5281	0.0154966	1	0.320728	1	FLNA;
Short stature (final adult height less than 152cm)	1	1	0.33557	64.5281	0.0154966	1	0.320728	1	FLNB;
Short stature, relative (in some patients)	1	1	0.33557	64.5281	0.0154966	1	0.320728	1	FBN1;
Short, stubby metacarpals	1	1	0.33557	64.5281	0.0154966	1	0.320728	1	FBN1;
Short, stubby phalanges	1	1	0.33557	64.5281	0.0154966	1	0.320728	1	FBN1;
Short third, fourth, fifth metacarpals	1	1	0.33557	64.5281	0.0154966	1	0.320728	1	FLNA;
Short to normal stature	1	1	0.33557	64.5281	0.0154966	1	0.320728	1	FLNA;
Similar clinical features to EDSI (	1	1	0.33557	64.5281	0.0154966	1	0.320728	1	COL5A1;
Skeletal muscle biopsy shows hypertrophy of type 1 and 2 muscle fibers	1	1	0.33557	64.5281	0.0154966	1	0.320728	1	LMNA;
Skin atrophy (especially over hands and feet)	1	1	0.33557	64.5281	0.0154966	1	0.320728	1	LMNA;
Skin changes worse in areas of lower skin temperature	1	1	0.33557	64.5281	0.0154966	1	0.320728	1	COL3A1;
Skin fragility with non-scarring blistering	1	1	0.33557	64.5281	0.0154966	1	0.320728	1	PLEC;
Skin hyperextensibility	1	1	0.33557	64.5281	0.0154966	1	0.320728	1	COL1A2;
Skin hyperlaxity (males)	1	1	0.33557	64.5281	0.0154966	1	0.320728	1	FLNA;
Sky-blue leukocyte inclusion bodies (Dohle-like bodies) that contain clusters of ribosomes oriented along parallel microfilaments	1	1	0.33557	64.5281	0.0154966	1	0.320728	1	MYH9;
Slender diaphysis	1	1	0.33557	64.5281	0.0154966	1	0.320728	1	HSPG2;
Slow gait	1	1	0.33557	64.5281	0.0154966	1	0.320728	1	ATP1A3;
Slow pupillary reflexes	1	1	0.33557	64.5281	0.0154966	1	0.320728	1	AIMP1;
Slow weight gain	1	1	0.33557	64.5281	0.0154966	1	0.320728	1	PLEC;
Small cerebral arteries show arteriosclerotic changes	1	1	0.33557	64.5281	0.0154966	1	0.320728	1	HTRA1;
Small cerebral arteries show fibrous intimal proliferation	1	1	0.33557	64.5281	0.0154966	1	0.320728	1	HTRA1;
Smaller repeat lengths in younger generations (reverse anticipation)	1	1	0.33557	64.5281	0.0154966	1	0.320728	1	CNBP;
Small hemorrhagic blisters on hands	1	1	0.33557	64.5281	0.0154966	1	0.320728	1	PLEC;
Small, high-pitched voice	1	1	0.33557	64.5281	0.0154966	1	0.320728	1	HSPG2;
Small iliac crests	1	1	0.33557	64.5281	0.0154966	1	0.320728	1	FLNA;
Small mandible with obtuse angle	1	1	0.33557	64.5281	0.0154966	1	0.320728	1	FLNA;
Small pedicles	1	1	0.33557	64.5281	0.0154966	1	0.320728	1	FLNA;
Small pointed chin	1	1	0.33557	64.5281	0.0154966	1	0.320728	1	FLNA;
Small skull base	1	1	0.33557	64.5281	0.0154966	1	0.320728	1	FLNB;
Small to absent fibula	1	1	0.33557	64.5281	0.0154966	1	0.320728	1	FLNA;
Soft thin skin	1	1	0.33557	64.5281	0.0154966	1	0.320728	1	PLOD1;
Soft tissue calcinosis	1	1	0.33557	64.5281	0.0154966	1	0.320728	1	LMNA;
Soft tissue or tendinous calcinosis may occur	1	1	0.33557	64.5281	0.0154966	1	0.320728	1	LMNA;
Soft, velvety skin	1	1	0.33557	64.5281	0.0154966	1	0.320728	1	COL5A1;
Some patients have additional neurologic involvement	1	1	0.33557	64.5281	0.0154966	1	0.320728	1	TUBB3;
Some patients have isolated CFEOM	1	1	0.33557	64.5281	0.0154966	1	0.320728	1	TUBB3;
Some patients may have isolated cardiac involvement	1	1	0.33557	64.5281	0.0154966	1	0.320728	1	LMNA;
Sparse, lusterless scalp hair	1	1	0.33557	64.5281	0.0154966	1	0.320728	1	LMNA;
Spastic diplegia (1 patient)	1	1	0.33557	64.5281	0.0154966	1	0.320728	1	FLNA;
Spastic paraplegia 2 (SPG2,	1	1	0.33557	64.5281	0.0154966	1	0.320728	1	PLP1;
Spatulate thumbs	1	1	0.33557	64.5281	0.0154966	1	0.320728	1	FLNB;
Speech hesitancy	1	1	0.33557	64.5281	0.0154966	1	0.320728	1	GRN;
Splitting of the intima and/or internal elastic membrane	1	1	0.33557	64.5281	0.0154966	1	0.320728	1	HTRA1;
Spondylosis deformans	1	1	0.33557	64.5281	0.0154966	1	0.320728	1	HTRA1;
Spontaneous pneumothorax	1	1	0.33557	64.5281	0.0154966	1	0.320728	1	COL3A1;
Spontaneous rupture of bowel	1	1	0.33557	64.5281	0.0154966	1	0.320728	1	COL3A1;
Steep clivus	1	1	0.33557	64.5281	0.0154966	1	0.320728	1	FLNA;
Striae distensae	1	1	0.33557	64.5281	0.0154966	1	0.320728	1	FBN1;
Strokes due to coagulopathy	1	1	0.33557	64.5281	0.0154966	1	0.320728	1	FLNA;
Subcortical focal lacunae	1	1	0.33557	64.5281	0.0154966	1	0.320728	1	HTRA1;
Subcutaneous nodules (interphalangeal joints, knees, feet, elbows, pretibial)	1	1	0.33557	64.5281	0.0154966	1	0.320728	1	MMP2;
Subcutaneous spheroids	1	1	0.33557	64.5281	0.0154966	1	0.320728	1	COL5A1;
Subependymal heterotopic nodules	1	1	0.33557	64.5281	0.0154966	1	0.320728	1	COL18A1;
Subglottic tracheal narrowing	1	1	0.33557	64.5281	0.0154966	1	0.320728	1	FLNA;
Subluxation or fusion of the cervical vertebrae	1	1	0.33557	64.5281	0.0154966	1	0.320728	1	FLNB;
Subluxed elbow, wrist, and knee	1	1	0.33557	64.5281	0.0154966	1	0.320728	1	FLNA;
Submucosal macrophages filled with sphingolipids	1	1	0.33557	64.5281	0.0154966	1	0.320728	1	PSAP;
Supernumerary tarsal bones	1	1	0.33557	64.5281	0.0154966	1	0.320728	1	FLNB;
Supravalvular aortic stenosis	1	1	0.33557	64.5281	0.0154966	1	0.320728	1	FBLN5;
Symptoms stabilize within 4 weeks	1	1	0.33557	64.5281	0.0154966	1	0.320728	1	ATP1A3;
Syneresis	1	1	0.33557	64.5281	0.0154966	1	0.320728	1	COL18A1;
Tall vertebrae	1	1	0.33557	64.5281	0.0154966	1	0.320728	1	FLNA;
Tarsal osteolysis	1	1	0.33557	64.5281	0.0154966	1	0.320728	1	MMP2;
Tendon tears	1	1	0.33557	64.5281	0.0154966	1	0.320728	1	COL1A2;
Testicular failure	1	1	0.33557	64.5281	0.0154966	1	0.320728	1	LMNA;
Thickened periosteum and infiltration of the deeper layers of the periosteum with round cells	1	1	0.33557	64.5281	0.0154966	1	0.320728	1	COL1A1;
Thickened skin over the elbows and along the fingers	1	1	0.33557	64.5281	0.0154966	1	0.320728	1	ECM1;
Thickened tongue	1	1	0.33557	64.5281	0.0154966	1	0.320728	1	ECM1;
Thick frontal bone	1	1	0.33557	64.5281	0.0154966	1	0.320728	1	FLNA;
Thick, indurated skin over entire body	1	1	0.33557	64.5281	0.0154966	1	0.320728	1	FBN1;
Thin metacarpal cortices	1	1	0.33557	64.5281	0.0154966	1	0.320728	1	MMP2;
Thin metatarsal cortices	1	1	0.33557	64.5281	0.0154966	1	0.320728	1	MMP2;
Thin, wavy clavicles	1	1	0.33557	64.5281	0.0154966	1	0.320728	1	FLNA;
Thoracic lordosis	1	1	0.33557	64.5281	0.0154966	1	0.320728	1	FBN1;
Thoracic platyspondyly	1	1	0.33557	64.5281	0.0154966	1	0.320728	1	FLNB;
Thrombocytopenia (33-120 x 10(9)/L)	1	1	0.33557	64.5281	0.0154966	1	0.320728	1	MYH9;
Thrombocytopenia, mild-moderate (60-100 x 10(9)/L)	1	1	0.33557	64.5281	0.0154966	1	0.320728	1	MYH9;
Tomaculae (paranodal myelin swellings)	1	1	0.33557	64.5281	0.0154966	1	0.320728	1	LMNA;
Tombstone-shaped proximal phalanges	1	1	0.33557	64.5281	0.0154966	1	0.320728	1	FLNB;
Tooth crowding	1	1	0.33557	64.5281	0.0154966	1	0.320728	1	PLOD1;
Tortuous cerebral arteries	1	1	0.33557	64.5281	0.0154966	1	0.320728	1	APP;
Trabeculodysgenesis, primary (in some patients)	1	1	0.33557	64.5281	0.0154966	1	0.320728	1	FBN1;
Transient mild dystonia may precede abrupt onset of disorder by several years	1	1	0.33557	64.5281	0.0154966	1	0.320728	1	ATP1A3;
Treatment with levodopa is not effective	1	1	0.33557	64.5281	0.0154966	1	0.320728	1	ATP1A3;
Tree-frog' feet	1	1	0.33557	64.5281	0.0154966	1	0.320728	1	FLNA;
Tree-frog' hands	1	1	0.33557	64.5281	0.0154966	1	0.320728	1	FLNA;
Tricuspid valve insufficiency	1	1	0.33557	64.5281	0.0154966	1	0.320728	1	LMNA;
Type 1 porencephaly is usually unilateral and results from destructive lesions	1	1	0.33557	64.5281	0.0154966	1	0.320728	1	COL4A1;
Type 2 fiber atrophy	1	1	0.33557	64.5281	0.0154966	1	0.320728	1	CNBP;
Type 2 porencephaly is usually symmetrical and results from developmental malformation	1	1	0.33557	64.5281	0.0154966	1	0.320728	1	COL4A1;
Type III collagen defect	1	1	0.33557	64.5281	0.0154966	1	0.320728	1	COL3A1;
Ubiquitin-positive cytoplasmic and intranuclear neuronal inclusions	1	1	0.33557	64.5281	0.0154966	1	0.320728	1	GRN;
Underdeveloped elastic fibers in dermis	1	1	0.33557	64.5281	0.0154966	1	0.320728	1	FBLN5;
Unilateral unsegmented bar	1	1	0.33557	64.5281	0.0154966	1	0.320728	1	FLNB;
Upper limb involvement	1	1	0.33557	64.5281	0.0154966	1	0.320728	1	PLP1;
Urethral strictures	1	1	0.33557	64.5281	0.0154966	1	0.320728	1	PLEC;
Usually appears by 5 months of age	1	1	0.33557	64.5281	0.0154966	1	0.320728	1	COL1A1;
Uterine leiomyomas, benign	1	1	0.33557	64.5281	0.0154966	1	0.320728	1	HMGA2;
Uterine leiomyomata are found in hereditary leiomyomatosis and renal cell cancer syndrome (	1	1	0.33557	64.5281	0.0154966	1	0.320728	1	HMGA2;
Uterine rupture associated with pregnancy	1	1	0.33557	64.5281	0.0154966	1	0.320728	1	COL3A1;
Variable age at onset (infant to adult)	1	1	0.33557	64.5281	0.0154966	1	0.320728	1	PSAP;
[truncated: 636 more rows]

## Sheet: COSMIC
Analysis: COSMIC
Name of dataset: Low and Medium cation
[truncated: 36 more rows]

[truncated: 6 more sheets: Protein(Low cation), Protein(Medium cation), Peptide(Low cation), Peptide(Medium cation), MSMS(Low cation), MSMS(Medium cation)]
