# Supplementary material for: Biologically active constituents of the secretome of human W8B2+ cardiac stem cells
Source: Sci Rep. 2018 Jan 25;8:1579. doi: 10.1038/s41598-018-19855-4 (PMC5785502; doi:10.1038/s41598-018-19855-4)
Supplement: Supplementary file 4 — Supplementary Dataset 3 [file 41598_2018_19855_MOESM4_ESM.xlsx]

## Sheet: Dataset(EV)
Name of dataset: Exosome
No. of identified items: 602 of 602
No. of unidentified items: 0
ID type: ProteinAccesion
Number of mapped gene: 615
Is dataset quantitative :NO
Mapped items:
Dataset item (UniProt accession )		Entrez ID	Gene symbol	Description	Alternate names	Chromosome	Map location
A1L4H1		284297	SSC5D	scavenger receptor cysteine rich family, 5 domains	-	19	19q13.42
O00159		4641	MYO1C	myosin IC	MMI-beta|MMIb|NMI|myr2	17	17p13.3
O00161		8773	SNAP23	synaptosomal-associated protein, 23kDa	HsT17016|SNAP-23|SNAP23A|SNAP23B	15	15q14
O00231		5717	PSMD11	proteasome (prosome, macropain) 26S subunit, non-ATPase, 11	Rpn6|S9|p44.5	17	17q11.2
O00299		1192	CLIC1	chloride intracellular channel 1	G6|NCC27	6	6p21.3
O00391		5768	QSOX1	quiescin Q6 sulfhydryl oxidase 1	Q6|QSCN6	1	1q24
O00462		4126	MANBA	mannosidase, beta A, lysosomal	MANB1	4	4q24
O00468		375790	AGRN	agrin	CMS8|CMSPPD	1	1p36.33
O00469		5352	PLOD2	procollagen-lysine, 2-oxoglutarate 5-dioxygenase 2	BRKS2|LH2|TLH	3	3q24
O00560		6386	SDCBP	syndecan binding protein (syntenin)	MDA-9|MDA9|ST1|SYCL|TACIP18	8	8q12
O00754		4125	MAN2B1	mannosidase, alpha, class 2B, member 1	LAMAN|MANB	19	19p13.2
O14672		102	ADAM10	ADAM metallopeptidase domain 10	AD10|AD18|CD156c|HsT18717|MADM|RAK|kuz	15	15q22
O14773		1200	TPP1	tripeptidyl peptidase I	CLN2|GIG1|LPIC|SCAR7|TPP-1	11	11p15
O14786		8829	NRP1	neuropilin 1	BDCA4|CD304|NP1|NRP|VEGF165R	10	10p12
O14818		5688	PSMA7	proteasome (prosome, macropain) subunit, alpha type, 7	C6|HSPC|RC6-1|XAPC7	20	20q13.33
O14980		7514	XPO1	exportin 1	CRM1|emb|exp1	2	2p15
O15031		23654	PLXNB2	plexin B2	MM1|Nbla00445|PLEXB2|dJ402G11.3	22	22q13.33
O15143		10095	ARPC1B	actin related protein 2/3 complex, subunit 1B, 41kDa	ARC41|p40-ARC|p41-ARC	7	7q22.1
O15144		10109	ARPC2	actin related protein 2/3 complex, subunit 2, 34kDa	ARC34|PNAS-139|PRO2446|p34-Arc	2	2q36.1
O15145		10094	ARPC3	actin related protein 2/3 complex, subunit 3, 21kDa	ARC21|p21-Arc	12	12q24.11
O15230		3911	LAMA5	laminin, alpha 5	-	20	20q13.2-q13.3
O15427		9123	SLC16A3	solute carrier family 16 (monocarboxylate transporter), member 3	MCT 3|MCT 4|MCT-3|MCT-4|MCT3|MCT4	17	17q25
O15511		10092	ARPC5	actin related protein 2/3 complex, subunit 5, 16kDa	ARC16|dJ127C7.3|p16-Arc	1	1q25.3
O43242		5709	PSMD3	proteasome (prosome, macropain) 26S subunit, non-ATPase, 3	P58|RPN3|S3|TSTA2	17	17q21.1
O43491		2037	EPB41L2	erythrocyte membrane protein band 4.1-like 2	4.1-G|4.1G	6	6q23
O43657		7105	TSPAN6	tetraspanin 6	T245|TM4SF6|TSPAN-6	X	Xq22
O43707		81	ACTN4	actinin, alpha 4	ACTININ-4|FSGS|FSGS1	19	19q13
O43852		813	CALU	calumenin	-	7	7q32.1
O43854		10085	EDIL3	EGF-like repeats and discoidin I-like domains 3	DEL1	5	5q14
O60716		1500	CTNND1	catenin (cadherin-associated protein), delta 1	CAS|CTNND|P120CAS|P120CTN|p120|p120(CAS)|p120(CTN)	11	11q11
O75083		9948	WDR1	WD repeat domain 1	AIP1|HEL-S-52|NORI-1	4	4p16.1
O75094		6586	SLIT3	slit guidance ligand 3	MEGF5|SLIL2|SLIT1|Slit-3|slit2	5	5q35
O75095		1953	MEGF6	multiple EGF-like-domains 6	EGFL3	1	1p36.3
O75131		8895	CPNE3	copine III	CPN3|PRO1071	8	8q21.3
O75340		10016	PDCD6	programmed cell death 6	ALG-2|ALG2|PEF1B	5	5p15.33
O75390		1431	CS	citrate synthase	-	12	12q13.2
O75718		10491	CRTAP	cartilage associated protein	CASP|LEPREL3|OI7|P3H5	3	3p22.3
O75874		3417	IDH1	isocitrate dehydrogenase 1 (NADP+), soluble	HEL-216|HEL-S-26|IDCD|IDH|IDP|IDPC|PICD	2	2q33.3
O75882		8455	ATRN	attractin	DPPT-L|MGCA	20	20p13
O75954		10867	TSPAN9	tetraspanin 9	NET-5|NET5|PP1057	12	12p13.33-p13.32
O75955		10211	FLOT1	flotillin 1	-	6	6p21.3
O76061		8614	STC2	stanniocalcin 2	STC-2|STCRP	5	5q35.1
O94973		161	AP2A2	adaptor-related protein complex 2, alpha 2 subunit	ADTAB|CLAPA2|HIP-9|HIP9|HYPJ	11	11p15.5
O94979		22872	SEC31A	SEC31 homolog A (S. cerevisiae)	ABP125|ABP130|HSPC275|HSPC334|SEC31L1	4	4q21.22
O95084		11098	PRSS23	protease, serine, 23	SIG13|SPUVE|ZSIG13	11	11q14.1
O95197		10313	RTN3	reticulon 3	ASYIP|HAP|NSPL2|NSPLII|RTN3-A1	11	11q13
O95297		9019	MPZL1	myelin protein zero-like 1	MPZL1b|PZR|PZR1b|PZRa|PZRb	1	1q24.2
O95445		55937	APOM	apolipoprotein M	G3a|HSPC336|NG20|apo-M	6	6p21.33
O95819		9448	MAP4K4	mitogen-activated protein kinase kinase kinase kinase 4	FLH21957|HEL-S-31|HGK|MEKKK4|NIK	2	2q11.2-q12
O95967		30008	EFEMP2	EGF containing fibulin-like extracellular matrix protein 2	ARCL1B|FBLN4|MBP1|UPH1	11	11q13.1
O95980		8434	RECK	reversion-inducing-cysteine-rich protein with kazal motifs	ST15	9	9p13.3
P00338		3939	LDHA	lactate dehydrogenase A	GSD11|HEL-S-133P|LDH1|LDHM|PIG19	11	11p15.4
P00352		216	ALDH1A1	aldehyde dehydrogenase 1 family, member A1	ALDC|ALDH-E1|ALDH1|ALDH11|HEL-9|HEL-S-53e|HEL12|PUMB1|RALDH1	9	9q21.13
P00367		2746	GLUD1	glutamate dehydrogenase 1	GDH|GDH1|GLUD	10	10q23.3
P00558		5230	PGK1	phosphoglycerate kinase 1	HEL-S-68p|MIG10|PGKA	X	Xq13.3
P00736		715	C1R	complement component 1, r subcomponent	-	12	12p13
P00751		629	CFB	complement factor B	AHUS4|ARMD14|BF|BFD|CFAB|CFBD|FB|FBI12|GBG|H2-Bf|PBF2	6	6p21.3
P01024		718	C3	complement component 3	AHUS5|ARMD9|ASP|C3a|C3b|CPAMD1|HEL-S-62p	19	19p13.3-p13.2
P01033		7076	TIMP1	TIMP metallopeptidase inhibitor 1	CLGI|EPA|EPO|HCI|TIMP	X	Xp11.3-p11.23
P01266		7038	TG	thyroglobulin	AITD3|TGN	8	8q24
P01344		3481	IGF2	insulin-like growth factor 2	C11orf43|IGF-II|PP9974	11	11p15.5
P02452		1277	COL1A1	collagen, type I, alpha 1	EDSC|OI1|OI2|OI3|OI4	17	17q21.33
P02461		1281	COL3A1	collagen, type III, alpha 1	EDS4A	2	2q31
P02462		1282	COL4A1	collagen, type IV, alpha 1	BSVD|RATOR	13	13q34
P02545		4000	LMNA	lamin A/C	CDCD1|CDDC|CMD1A|CMT2B1|EMD2|FPL|FPLD|FPLD2|HGPS|IDC|LDP1|LFP|LGMD1B|LMN1|LMNC|LMNL1|PRO1	1	1q22
P02649		348	APOE	apolipoprotein E	AD2|APO-E|LDLCQ5|LPG	19	19q13.2
P02751		2335	FN1	fibronectin 1	CIG|ED-B|FINC|FN|FNZ|GFND|GFND2|LETS|MSF	2	2q34
P02786		7037	TFRC	transferrin receptor	CD71|T9|TFR|TFR1|TR|TRFR|p90	3	3q29
P02794		2495	FTH1	ferritin, heavy polypeptide 1	FHC|FTH|FTHL6|HFE5|PIG15|PLIF	11	11q13
P03956		4312	MMP1	matrix metallopeptidase 1	CLG|CLGN	11	11q22.3
P04075		226	ALDOA	aldolase A, fructose-bisphosphate	ALDA|GSD12|HEL-S-87p	16	16p11.2
P04083		301	ANXA1	annexin A1	ANX1|LPC1	9	9q21.13
P04114		338	APOB	apolipoprotein B	FLDB|LDLCQ4	2	2p24-p23
P04406		2597	GAPDH	glyceraldehyde-3-phosphate dehydrogenase	G3PD|GAPD|HEL-S-162eP	12	12p13
P04792		3315	HSPB1	heat shock 27kDa protein 1	CMT2F|HEL-S-102|HMN2B|HS.76067|HSP27|HSP28|Hsp25|SRP27	7	7q11.23
P04843		6184	RPN1	ribophorin I	OST1|RBPH1	3	3q21.3
P04899		2771	GNAI2	guanine nucleotide binding protein (G protein), alpha inhibiting activity polypeptide 2	GIP|GNAI2B|H_LUCA15.1|H_LUCA16.1	3	3p21.31
P05023		476	ATP1A1	ATPase, Na+/K+ transporting, alpha 1 polypeptide	-	1	1p21
P05067		351	APP	amyloid beta (A4) precursor protein	AAA|ABETA|ABPP|AD1|APPI|CTFgamma|CVAP|PN-II|PN2	21	21q21.3
P05121		5054	SERPINE1	serpin peptidase inhibitor, clade E (nexin, plasminogen activator inhibitor type 1), member 1	PAI|PAI-1|PAI1|PLANH1	7	7q22.1
P05141		292	SLC25A5	solute carrier family 25 (mitochondrial carrier; adenine nucleotide translocator), member 5	2F1|AAC2|ANT2|T2|T3	X	Xq24
P05186		249	ALPL	alkaline phosphatase, liver/bone/kidney	AP-TNAP|APTNAP|HOPS|TNAP|TNSALP	1	1p36.12
P05362		3383	ICAM1	intercellular adhesion molecule 1	BB2|CD54|P3.58	19	19p13.3-p13.2
P05386		6176	RPLP1	ribosomal protein, large, P1	LP1|P1|RPP1	15	15q22
P05387		6181	RPLP2	ribosomal protein, large, P2	D11S2243E|LP2|P2|RPP2	11	11p15.5
P05388		6175	RPLP0	ribosomal protein, large, P0	L10E|LP0|P0|PRLP0|RPP0	12	12q24.2
P05556		3688	ITGB1	integrin, beta 1 (fibronectin receptor, beta polypeptide, antigen CD29 includes MDF2, MSK12)	CD29|FNRB|GPIIA|MDF2|MSK12|VLA-BETA|VLAB	10	10p11.2
P05997		1290	COL5A2	collagen, type V, alpha 2	EDSC	2	2q14-q32
P06396		2934	GSN	gelsolin	ADF|AGEL	9	9q33
P06576		506	ATP5B	ATP synthase, H+ transporting, mitochondrial F1 complex, beta polypeptide	ATPMB|ATPSB|HEL-S-271	12	12q13.13
P06703		6277	S100A6	S100 calcium binding protein A6	2A9|5B10|CABP|CACY|PRA	1	1q21
P06733		2023	ENO1	enolase 1, (alpha)	ENO1L1|MPB1|NNE|PPH	1	1p36.2
P06744		2821	GPI	glucose-6-phosphate isomerase	AMF|GNPI|NLK|PGI|PHI|SA-36|SA36	19	19q13.1
P06753		7170	TPM3	tropomyosin 3	CAPM1|CFTD|HEL-189|HEL-S-82p|NEM1|OK/SW-cl.5|TM-5|TM3|TM30|TM30nm|TM5|TPMsk3|TRK|hscp30	1	1q21.2
P06756		3685	ITGAV	integrin, alpha V	CD51|MSK8|VNRA|VTNR	2	2q31-q32
P07093		5270	SERPINE2	serpin peptidase inhibitor, clade E (nexin, plasminogen activator inhibitor type 1), member 2	GDN|GDNPF|PI-7|PI7|PN-1|PN1|PNI	2	2q36.1
P07195		3945	LDHB	lactate dehydrogenase B	HEL-S-281|LDH-B|LDH-H|LDHBD|TRG-5	12	12p12.2-p12.1
P07237		5034	P4HB	prolyl 4-hydroxylase, beta polypeptide	CLCRP1|DSI|ERBA2L|GIT|P4Hbeta|PDI|PDIA1|PHDB|PO4DB|PO4HB|PROHB	17	17q25
P07355		302	ANXA2	annexin A2	ANX2|ANX2L4|CAL1H|HEL-S-270|LIP2|LPC2|LPC2D|P36|PAP-IV	15	15q22.2
P07384		823	CAPN1	calpain 1, (mu/I) large subunit	CANP|CANP1|CANPL1|muCANP|muCL	11	11q13
P07437		203068	TUBB	tubulin, beta class I	CDCBM6|M40|OK/SW-cl.56|TUBB1|TUBB5	6	6p21.33
P07585		1634	DCN	decorin	CSCD|DSPG2|PG40|PGII|PGS2|SLRR1B	12	12q21.33
P07602		5660	PSAP	prosaposin	GLBA|SAP1	10	10q21-q22
P07686		3074	HEXB	hexosaminidase B (beta polypeptide)	ENC-1AS|HEL-248	5	5q13
P07737		5216	PFN1	profilin 1	ALS18	17	17p13.3
P07814		2058	EPRS	glutamyl-prolyl-tRNA synthetase	EARS|GLUPRORS|PARS|PIG32|QARS|QPRS	1	1q41
P07858		1508	CTSB	cathepsin B	APPS|CPSB	8	8p22
P07900		3320	HSP90AA1	heat shock protein 90kDa alpha (cytosolic), class A member 1	EL52|HSP86|HSP89A|HSP90A|HSP90N|HSPC1|HSPCA|HSPCAL1|HSPCAL4|HSPN|Hsp89|Hsp90|LAP-2|LAP2	14	14q32.33
P07942		3912	LAMB1	laminin, beta 1	CLM|LIS5	7	7q22
P07947		7525	YES1	YES proto-oncogene 1, Src family tyrosine kinase	HsT441|P61-YES|Yes|c-yes	18	18p11.31-p11.21
P07996		7057	THBS1	thrombospondin 1	THBS|THBS-1|TSP|TSP-1|TSP1	15	15q15
P08123		1278	COL1A2	collagen, type I, alpha 2	OI4	7	7q22.1
P08133		309	ANXA6	annexin A6	ANX6|CBP68	5	5q33.1
P08134		389	RHOC	ras homolog family member C	ARH9|ARHC|H9|RHOH9	1	1p13.1
P08195		6520	SLC3A2	solute carrier family 3 (amino acid transporter heavy chain), member 2	4F2|4F2HC|4T2HC|CD98|CD98HC|MDU1|NACAE	11	11q13
P08238		3326	HSP90AB1	heat shock protein 90kDa alpha (cytosolic), class B member 1	D6S182|HSP84|HSP90B|HSPC2|HSPCB	6	6p12
P08253		4313	MMP2	matrix metallopeptidase 2	CLG4|CLG4A|MMP-2|MMP-II|MONA|TBE-1	16	16q12.2
P08572		1284	COL4A2	collagen, type IV, alpha 2	ICH|POREN2	13	13q34
P08603		3075	CFH	complement factor H	AHUS1|AMBP1|ARMD4|ARMS1|CFHL3|FH|FHL1|HF|HF1|HF2|HUS	1	1q32
P08648		3678	ITGA5	integrin, alpha 5 (fibronectin receptor, alpha polypeptide)	CD49e|FNRA|VLA-5|VLA5A	12	12q11-q13
P08670		7431	VIM	vimentin	CTRCT30|HEL113	10	10p13
P08754		2773	GNAI3	guanine nucleotide binding protein (G protein), alpha inhibiting activity polypeptide 3	87U6|ARCND1	1	1p13
P08758		308	ANXA5	annexin A5	ANX5|ENX2|HEL-S-7|PP4|RPRGL3	4	4q27
P08865		3921	RPSA	ribosomal protein SA	37LRP|67LR|ICAS|LAMBR|LAMR1|LBP|LBP/p40|LRP|LRP/LR|NEM/1CHD4|SA|lamR|p40	3	3p22.2
P09382		3956	LGALS1	lectin, galactoside-binding, soluble, 1	GAL1|GBP	22	22q13.1
P09486		6678	SPARC	secreted protein, acidic, cysteine-rich (osteonectin)	BM-40|ON	5	5q31.3-q32
P09496		1211	CLTA	clathrin, light chain A	LCA	9	9p13
P09525		307	ANXA4	annexin A4	ANX4|HEL-S-274|PIG28|ZAP36	2	2p13
P09543		1267	CNP	2',3'-cyclic nucleotide 3' phosphodiesterase	CNP1	17	17q21
P09871		716	C1S	complement component 1, s subcomponent	-	12	12p13
P09972		230	ALDOC	aldolase C, fructose-bisphosphate	ALDC	17	17cen-q12
P0C0L5		100293534	C4B_2	complement component 4B (Chido blood group), copy 2	-	6	-
P0C0L5		721	C4B	complement component 4B (Chido blood group)	C4B1|C4B12|C4B2|C4B3|C4B5|C4BD|C4B_2|C4F|CH|CO4|CPAMD3	6	6p21.3
P0DMV9		3303	HSPA1A	heat shock 70kDa protein 1A	HEL-S-103|HSP70-1|HSP70-1A|HSP70.1|HSP70I|HSP72|HSPA1	6	6p21.3
P0DMV9		3304	HSPA1B	heat shock 70kDa protein 1B	HSP70-1B|HSP70-2|HSP70.2	6	6p21.3
P10301		6237	RRAS	related RAS viral (r-ras) oncogene homolog	-	19	19q13.33
P10599		7295	TXN	thioredoxin	TRDX|TRX|TRX1	9	9q31
P10619		5476	CTSA	cathepsin A	GLB2|GSL|NGBE|PPCA|PPGB	20	20q13.1
P10643		730	C7	complement component 7	-	5	5p13
P10809		3329	HSPD1	heat shock 60kDa protein 1 (chaperonin)	CPN60|GROEL|HLD4|HSP-60|HSP60|HSP65|HuCHA60|SPG13	2	2q33.1
P10909		1191	CLU	clusterin	AAG4|APO-J|APOJ|CLI|CLU1|CLU2|KUB1|NA1/NA2|SGP-2|SGP2|SP-40|TRPM-2|TRPM2	8	8p21-p12
P10915		1404	HAPLN1	hyaluronan and proteoglycan link protein 1	CRT1|CRTL1	5	5q14.3
P11021		3309	HSPA5	heat shock 70kDa protein 5 (glucose-regulated protein, 78kDa)	BIP|GRP78|HEL-S-89n|MIF2	9	9q33.3
P11047		3915	LAMC1	laminin, gamma 1 (formerly LAMB2)	LAMB2	1	1q31
P11142		3312	HSPA8	heat shock 70kDa protein 8	HEL-33|HEL-S-72p|HSC54|HSC70|HSC71|HSP71|HSP73|HSPA10|LAP-1|LAP1|NIP71	11	11q24.1
P11166		6513	SLC2A1	solute carrier family 2 (facilitated glucose transporter), member 1	CSE|DYT17|DYT18|DYT9|EIG12|GLUT|GLUT-1|GLUT1|GLUT1DS|HTLVR|PED	1	1p34.2
P11216		5834	PYGB	phosphorylase, glycogen; brain	GPBB	20	20p11.21
P11233		5898	RALA	v-ral simian leukemia viral oncogene homolog A (ras related)	RAL	7	7p15-p13
P11279		3916	LAMP1	lysosomal-associated membrane protein 1	CD107a|LAMPA|LGP120	13	13q34
P11413		2539	G6PD	glucose-6-phosphate dehydrogenase	G6PD1	X	Xq28
P11717		3482	IGF2R	insulin-like growth factor 2 receptor	CD222|CIMPR|M6P-R|MPR1|MPRI	6	6q26
P11766		128	ADH5	alcohol dehydrogenase 5 (class III), chi polypeptide	ADH-3|ADHX|FALDH|FDH|GSH-FDH|GSNOR	4	4q23
P12109		1291	COL6A1	collagen, type VI, alpha 1	OPLL	21	21q22.3
P12110		1292	COL6A2	collagen, type VI, alpha 2	PP3610	21	21q22.3
P12111		1293	COL6A3	collagen, type VI, alpha 3	DYT27	2	2q37
P12814		87	ACTN1	actinin, alpha 1	BDPLT15	14	14q24|14q22-q24
P12956		2547	XRCC6	X-ray repair complementing defective repair in Chinese hamster cells 6	CTC75|CTCBF|G22P1|KU70|ML8|TLAA	22	22q13.2
P13473		3920	LAMP2	lysosomal-associated membrane protein 2	CD107b|LAMP-2|LAMPB|LGP110	X	Xq24
P13489		6050	RNH1	ribonuclease/angiogenin inhibitor 1	RAI|RNH	11	11p15.5
P13497		649	BMP1	bone morphogenetic protein 1	OI13|PCOLC|PCP|PCP2|TLD	8	8p21.3
P13611		1462	VCAN	versican	CSPG2|ERVR|GHAP|PG-M|WGN|WGN1	5	5q14.3
P13612		3676	ITGA4	integrin, alpha 4 (antigen CD49D, alpha 4 subunit of VLA-4 receptor)	CD49D|IA4	2	2q31.3
P13639		1938	EEF2	eukaryotic translation elongation factor 2	EEF-2|EF-2|EF2|SCA26	19	19p13.3
P13797		5358	PLS3	plastin 3	BMND18|T-plastin	X	Xq23
P13798		327	APEH	acylaminoacyl-peptide hydrolase	AARE|ACPH|APH|D3F15S2|D3S48E|DNF15S2|OPH	3	3p21.31
P13987		966	CD59	CD59 molecule, complement regulatory protein	16.3A5|1F5|EJ16|EJ30|EL32|G344|HRF-20|HRF20|MAC-IP|MACIF|MEM43|MIC11|MIN1|MIN2|MIN3|MIRL|MSK21|p18-20	11	11p13
P14209		4267	CD99	CD99 molecule	HBA71|MIC2|MIC2X|MIC2Y|MSK5X	X|Y	Xp22.32 and Yp11.3
P14384		1368	CPM	carboxypeptidase M	-	12	12q14.3
P14543		4811	NID1	nidogen 1	NID	1	1q43
P14618		5315	PKM	pyruvate kinase, muscle	CTHBP|HEL-S-30|OIP3|PK3|PKM2|TCB|THBP1	15	15q22
P14625		7184	HSP90B1	heat shock protein 90kDa beta (Grp94), member 1	ECGP|GP96|GRP94|HEL-S-125m|HEL35|TRA1	12	12q24.2-q24.3
P14868		1615	DARS	aspartyl-tRNA synthetase	HBSL|aspRS	2	2q21.3
P14923		3728	JUP	junction plakoglobin	ARVD12|CTNNG|DP3|DPIII|PDGB|PKGB	17	17q21
P15121		231	AKR1B1	aldo-keto reductase family 1, member B1 (aldose reductase)	ADR|ALDR1|ALR2|AR	7	7q35
P15144		290	ANPEP	alanyl (membrane) aminopeptidase	APN|CD13|GP150|LAP1|P150|PEPN	15	15q25-q26
P15153		5880	RAC2	ras-related C3 botulinum toxin substrate 2 (rho family, small GTP binding protein Rac2)	EN-7|Gx|HSPC022|p21-Rac2	22	22q13.1
P15311		7430	EZR	ezrin	CVIL|CVL|HEL-S-105|VIL2	6	6q25.3
P15529		4179	CD46	CD46 molecule, complement regulatory protein	AHUS2|MCP|MIC10|TLX|TRA2.10	1	1q32
P15559		1728	NQO1	NAD(P)H dehydrogenase, quinone 1	DHQU|DIA4|DTD|NMOR1|NMORI|QR1	16	16q22.1
P15880		6187	RPS2	ribosomal protein S2	LLREP3|S2	16	16p13.3
P15924		1832	DSP	desmoplakin	DCWHKTA|DP|DPI|DPII	6	6p24
P16035		7077	TIMP2	TIMP metallopeptidase inhibitor 2	CSC-21K|DDC8	17	17q25
P16070		960	CD44	CD44 molecule (Indian blood group)	CDW44|CSPG8|ECMR-III|HCELL|HUTCH-I|IN|LHR|MC56|MDU2|MDU3|MIC4|Pgp1	11	11p13
P16152		873	CBR1	carbonyl reductase 1	CBR|SDR21C1|hCBR1	21	21q22.13
P16278		2720	GLB1	galactosidase, beta 1	EBP|ELNR1|MPS4B	3	3p21.33
P16284		5175	PECAM1	platelet/endothelial cell adhesion molecule 1	CD31|CD31/EndoCAM|GPIIA'|PECA1|PECAM-1|endoCAM	17	17q23.3
P16401		3009	HIST1H1B	histone cluster 1, H1b	H1|H1.5|H1B|H1F5|H1s-3	6	6p22.1
P16403		3006	HIST1H1C	histone cluster 1, H1c	H1.2|H1C|H1F2|H1s-1	6	6p21.3
P17301		3673	ITGA2	integrin, alpha 2 (CD49B, alpha 2 subunit of VLA-2 receptor)	BR|CD49B|GPIa|HPA-5|VLA-2|VLAA2	5	5q11.2
P17302		2697	GJA1	gap junction protein, alpha 1, 43kDa	AVSD3|CMDR|CX43|EKVP|GJAL|HLHS1|HSS|ODDD	6	6q22.31
P17655		824	CAPN2	calpain 2, (m/II) large subunit	CANP2|CANPL2|CANPml|mCANP	1	1q41-q42
P17813		2022	ENG	endoglin	END|HHT1|ORW1	9	9q34.11
P17931		3958	LGALS3	lectin, galactoside-binding, soluble, 3	CBP35|GAL3|GALBP|GALIG|L31|LGALS2|MAC2	14	14q22.3
P17987		6950	TCP1	t-complex 1	CCT-alpha|CCT1|CCTa|D6S230E|TCP-1-alpha	6	6q25.3-q26
P18084		3693	ITGB5	integrin, beta 5	-	3	3q21.2
P18085		378	ARF4	ADP-ribosylation factor 4	ARF2	3	3p14.3
P18124		6129	RPL7	ribosomal protein L7	L7|humL7-1	8	8q21.11
P18206		7414	VCL	vinculin	CMD1W|CMH15|HEL114|MV|MVCL	10	10q22.2
P18621		6139	RPL17	ribosomal protein L17	L17|PD-1|RPL23	18	18q21
P18669		5223	PGAM1	phosphoglycerate mutase 1 (brain)	HEL-S-35|PGAM-B|PGAMA	10	10q25.3
P19623		6723	SRM	spermidine synthase	PAPT|SPDSY|SPS1|SRML1	1	1p36-p22
P19883		10468	FST	follistatin	FS	5	5q11.2
P20073		310	ANXA7	annexin A7	ANX7|SNX|SYNEXIN	10	10q22.2
P20340		5870	RAB6A	RAB6A, member RAS oncogene family	RAB6	11	11q13.3
P20618		5689	PSMB1	proteasome (prosome, macropain) subunit, beta type, 1	HC5|PMSB1|PSC5	6	6q27
P20908		1289	COL5A1	collagen, type V, alpha 1	EDSC	9	9q34.2-q34.3
P21333		2316	FLNA	filamin A, alpha	ABP-280|ABPX|CSBS|CVD1|FLN|FLN-A|FLN1|FMD|MNS|NHBP|OPD|OPD1|OPD2|XLVD|XMVD	X	Xq28
P21399		48	ACO1	aconitase 1, soluble	ACONS|HEL60|IREB1|IREBP|IREBP1|IRP1	9	9p21.1
P21589		4907	NT5E	5'-nucleotidase, ecto (CD73)	CALJA|CD73|E5NT|NT|NT5|NTE|eN|eNT	6	6q14-q21
P21810		633	BGN	biglycan	DSPG1|PG-S1|PGI|SLRR1A	X	Xq28
P21926		928	CD9	CD9 molecule	BTCC-1|DRAP-27|MIC3|MRP-1|TSPAN-29|TSPAN29	12	12p13.3
P21980		7052	TGM2	transglutaminase 2	G-ALPHA-h|GNAH|HEL-S-45|TG2|TGC	20	20q12
P22234		10606	PAICS	phosphoribosylaminoimidazole carboxylase, phosphoribosylaminoimidazole succinocarboxamide synthetase	ADE2|ADE2H1|AIRC|PAIS	4	4q12
P22314		7317	UBA1	ubiquitin-like modifier activating enzyme 1	A1S9|A1S9T|A1ST|AMCX1|CFAP124|GXP1|POC20|SMAX2|UBA1A|UBE1|UBE1X	X	Xp11.23
P22392		4831	NME2	NME/NM23 nucleoside diphosphate kinase 2	NDKB|NDPK-B|NDPKB|NM23-H2|NM23B|PUF	17	17q21.3
P22392		654364	NME1-NME2	NME1-NME2 readthrough	NM23-LV|NMELV	17	17q21.3
P22692		3487	IGFBP4	insulin-like growth factor binding protein 4	BP-4|HT29-IGFBP|IBP4|IGFBP-4	17	17q21.2
P23142		2192	FBLN1	fibulin 1	FBLN|FIBL1	22	22q13.31
P23284		5479	PPIB	peptidylprolyl isomerase B (cyclophilin B)	CYP-S1|CYPB|HEL-S-39|OI9|SCYLP	15	15q21-q22
P23396		6188	RPS3	ribosomal protein S3	S3	11	11q13.3-q13.5
P23526		191	AHCY	adenosylhomocysteinase	SAHH|adoHcyase	20	20q11.22
P23528		1072	CFL1	cofilin 1 (non-muscle)	CFL|HEL-S-15|cofilin	11	11q13
P23634		493	ATP2B4	ATPase, Ca++ transporting, plasma membrane 4	ATP2B2|MXRA1|PMCA4|PMCA4b|PMCA4x	1	1q32.1
P24043		3908	LAMA2	laminin, alpha 2	LAMM	6	6q22-q23
P25398		6206	RPS12	ribosomal protein S12	S12	6	6q23.2
P25705		498	ATP5A1	ATP synthase, H+ transporting, mitochondrial F1 complex, alpha subunit 1, cardiac muscle	ATP5A|ATP5AL2|ATPM|COXPD22|HEL-S-123m|MC5DN4|MOM2|OMR|ORM|hATP1	18	18q21
P25786		5682	PSMA1	proteasome (prosome, macropain) subunit, alpha type, 1	HC2|HEL-S-275|NU|PROS30	11	11p15.1
P25787		5683	PSMA2	proteasome (prosome, macropain) subunit, alpha type, 2	HC3|MU|PMSA2|PSC2	7	7p13
P25788		5684	PSMA3	proteasome (prosome, macropain) subunit, alpha type, 3	HC8|PSC3	14	14q23
P25789		5685	PSMA4	proteasome (prosome, macropain) subunit, alpha type, 4	HC9|HsT17706|PSC9	15	15q25.1
P26006		3675	ITGA3	integrin, alpha 3 (antigen CD49C, alpha 3 subunit of VLA-3 receptor)	CD49C|GAP-B3|GAPB3|ILNEB|MSK18|VCA-2|VL3A|VLA3a	17	17q21.33
P26022		5806	PTX3	pentraxin 3, long	TNFAIP5|TSG-14	3	3q25
P26038		4478	MSN	moesin	HEL70	X	Xq11.1
P26373		6137	RPL13	ribosomal protein L13	BBC1|D16S444E|D16S44E|L13	16	16q24.3|17p11.2
P26639		6897	TARS	threonyl-tRNA synthetase	ThrRS	5	5p13.2
P26640		7407	VARS	valyl-tRNA synthetase	G7A|VARS1|VARS2	6	6p21.3
P26641		1937	EEF1G	eukaryotic translation elongation factor 1 gamma	EF1G|GIG35	11	11q12.3
P27105		2040	STOM	stomatin	BND7|EPB7|EPB72	9	9q34.1
P27348		10971	YWHAQ	tyrosine 3-monooxygenase/tryptophan 5-monooxygenase activation protein, theta	14-3-3|1C5|HS1	2	2p25.1
P27361		5595	MAPK3	mitogen-activated protein kinase 3	ERK-1|ERK1|ERT2|HS44KDAP|HUMKER1A|P44ERK1|P44MAPK|PRKM3|p44-ERK1|p44-MAPK	16	16p11.2
P27487		1803	DPP4	dipeptidyl-peptidase 4	ADABP|ADCP2|CD26|DPPIV|TP103	2	2q24.3
P27635		6134	RPL10	ribosomal protein L10	AUTSX5|DXS648|DXS648E|L10|NOV|QM	X	Xq28
P27797		811	CALR	calreticulin	CRT|HEL-S-99n|RO|SSA|cC1qR	19	19p13.3-p13.2
P27824		821	CANX	calnexin	CNX|IP90|P90	5	5q35
P28062		5696	PSMB8	proteasome (prosome, macropain) subunit, beta type, 8	ALDD|D6S216|D6S216E|JMP|LMP7|NKJO|PSMB5i|RING10	6	6p21.3
P28066		5686	PSMA5	proteasome (prosome, macropain) subunit, alpha type, 5	PSC5|ZETA	1	1p13
P28070		5692	PSMB4	proteasome (prosome, macropain) subunit, beta type, 4	HN3|HsN3|PROS-26|PROS26	1	1q21
P28072		5694	PSMB6	proteasome (prosome, macropain) subunit, beta type, 6	DELTA|LMPY|Y	17	17p13
P28074		5693	PSMB5	proteasome (prosome, macropain) subunit, beta type, 5	LMPX|MB1|X	14	14q11.2
P28300		4015	LOX	lysyl oxidase	-	5	5q23.2
P28799		2896	GRN	granulin	CLN11|GEP|GP88|PCDGF|PEPI|PGRN	17	17q21.32
P28838		51056	LAP3	leucine aminopeptidase 3	HEL-S-106|LAP|LAPEP|PEPS	4	4p15.32
P29144		7174	TPP2	tripeptidyl peptidase II	TPP-2	13	13q32-q33
P29317		1969	EPHA2	EPH receptor A2	ARCC2|CTPA|CTPP1|CTRCT6|ECK	1	1p36
P29401		7086	TKT	transketolase	HEL107|TK|TKT1	3	3p14.3
P29692		1936	EEF1D	eukaryotic translation elongation factor 1 delta (guanine nucleotide exchange protein)	EF-1D|EF1D|FP1047	8	8q24.3
P29966		4082	MARCKS	myristoylated alanine-rich protein kinase C substrate	80K-L|MACS|PKCSL|PRKCSL	6	6q22.2
P29992		2767	GNA11	guanine nucleotide binding protein (G protein), alpha 11 (Gq class)	FBH|FBH2|FHH2|GNA-11|HHC2|HYPOC2	19	19p13.3
P30041		9588	PRDX6	peroxiredoxin 6	1-Cys|AOP2|HEL-S-128m|NSGPx|PRX|aiPLA2|p29	1	1q25.1
P30050		6136	RPL12	ribosomal protein L12	L12	9	9q34
P30101		2923	PDIA3	protein disulfide isomerase family A, member 3	ER60|ERp57|ERp60|ERp61|GRP57|GRP58|HEL-S-269|HEL-S-93n|HsT17083|P58|PI-PLC	15	15q15
P30153		5518	PPP2R1A	protein phosphatase 2, regulatory subunit A, alpha	MRD36|PP2A-Aalpha|PP2AAALPHA|PR65A	19	19q13.41
P31930		7384	UQCRC1	ubiquinol-cytochrome c reductase core protein I	D3S3191|QCR1|UQCR1	3	3p21.3
P31946		7529	YWHAB	tyrosine 3-monooxygenase/tryptophan 5-monooxygenase activation protein, beta	GW128|HEL-S-1|HS1|KCIP-1|YWHAA	20	20q13.1
P31949		6282	S100A11	S100 calcium binding protein A11	HEL-S-43|MLN70|S100C	1	1q21
P32241		7433	VIPR1	vasoactive intestinal peptide receptor 1	HVR1|II|PACAP-R-2|PACAP-R2|RDC1|V1RG|VAPC1|VIP-R-1|VIPR|VIRG|VPAC1|VPAC1R|VPCAP1R	3	3p22
P33527		4363	ABCC1	ATP-binding cassette, sub-family C (CFTR/MRP), member 1	ABC29|ABCC|GS-X|MRP|MRP1	16	16p13.1
P34897		6472	SHMT2	serine hydroxymethyltransferase 2 (mitochondrial)	GLYA|HEL-S-51e|SHMT	12	12q12-q14
P34932		3308	HSPA4	heat shock 70kDa protein 4	APG-2|HEL-S-5a|HS24/P52|HSPH2|RY|hsp70|hsp70RY	5	5q31.1
P35221		1495	CTNNA1	catenin (cadherin-associated protein), alpha 1, 102kDa	CAP102	5	5q31.2
P35222		1499	CTNNB1	catenin (cadherin-associated protein), beta 1, 88kDa	CTNNB|MRD19|armadillo	3	3p21
P35232		5245	PHB	prohibitin	HEL-215|HEL-S-54e|PHB1	17	17q21
P35442		7058	THBS2	thrombospondin 2	TSP2	6	6q27
P35555		2200	FBN1	fibrillin 1	ACMICD|ECTOL1|FBN|GPHYSD2|MASS|MFS1|OCTD|SGS|SSKS|WMS|WMS2	15	15q21.1
P35579		4627	MYH9	myosin, heavy chain 9, non-muscle	BDPLT6|DFNA17|EPSTS|FTNS|MHA|NMHC-II-A|NMMHC-IIA|NMMHCA	22	22q13.1
P35606		9276	COPB2	coatomer protein complex, subunit beta 2 (beta prime)	beta'-COP	3	3q23
P35613		682	BSG	basigin (Ok blood group)	5F7|CD147|EMMPRIN|M6|OK|TCSF	19	19p13.3
P35908		3849	KRT2	keratin 2, type II	CK-2e|K2e|KRT2A|KRT2E|KRTE	12	12q13.13
P35998		5701	PSMC2	proteasome (prosome, macropain) 26S subunit, ATPase, 2	MSS1|Nbla10058|S7	7	7q22.1-q22.3
P36269		2687	GGT5	gamma-glutamyltransferase 5	GGL|GGT 5|GGT-REL|GGTLA1	22	22q11.23
P36578		6124	RPL4	ribosomal protein L4	L4	15	15q22
P36955		5176	SERPINF1	serpin peptidase inhibitor, clade F (alpha-2 antiplasmin, pigment epithelium derived factor), member 1	EPC-1|OI12|OI6|PEDF|PIG35	17	17p13.3
P37802		8407	TAGLN2	transgelin 2	HA1756	1	1q21-q25
P38606		523	ATP6V1A	ATPase, H+ transporting, lysosomal 70kDa, V1 subunit A	ATP6A1|ATP6V1A1|HO68|VA68|VPP2|Vma1	3	3q13.31
P39019		6223	RPS19	ribosomal protein S19	DBA|DBA1|S19	19	19q13.2
P39023		6122	RPL3	ribosomal protein L3	ASC-1|L3|TARBP-B	22	22q13
P39060		80781	COL18A1	collagen, type XVIII, alpha 1	KNO|KNO1|KS	21	21q22.3
P39656		1650	DDOST	dolichyl-diphosphooligosaccharide--protein glycosyltransferase subunit (non-catalytic)	AGER1|CDG1R|OKSWcl45|OST|OST48|WBP1	1	1p36.1
P40227		908	CCT6A	chaperonin containing TCP1, subunit 6A (zeta 1)	CCT-zeta|CCT-zeta-1|CCT6|Cctz|HTR3|MoDP-2|TCP-1-zeta|TCP20|TCPZ|TTCP20	7	7p11.2
P40261		4837	NNMT	nicotinamide N-methyltransferase	-	11	11q23.1
P40429		23521	RPL13A	ribosomal protein L13a	L13A|TSTA1	19	19q13.3
P40926		4191	MDH2	malate dehydrogenase 2, NAD (mitochondrial)	M-MDH|MDH|MGC:3559|MOR1	7	7cen-q22
P41091		1968	EIF2S3	eukaryotic translation initiation factor 2, subunit 3 gamma, 52kDa	EIF2|EIF2G|EIF2gamma|eIF-2gA	X	Xp22.2-p22.1
P41221		7474	WNT5A	wingless-type MMTV integration site family, member 5A	hWNT5A	3	3p21-p14
P41250		2617	GARS	glycyl-tRNA synthetase	CMT2D|DSMAV|GlyRS|HMN5|SMAD1	7	7p15
P41252		3376	IARS	isoleucyl-tRNA synthetase	IARS1|ILERS|ILRS|IRS|PRO0785	9	9q21
P42892		1889	ECE1	endothelin converting enzyme 1	ECE	1	1p36.1
P43686		5704	PSMC4	proteasome (prosome, macropain) 26S subunit, ATPase, 4	MIP224|RPT3|S6|TBP-7|TBP7	19	19q13.11-q13.13
P46776		6157	RPL27A	ribosomal protein L27a	L27A	11	11p15
P46777		6125	RPL5	ribosomal protein L5	DBA6|L5|MSTP030|PPP1R135	1	1p22.1
P46778		6144	RPL21	ribosomal protein L21	HYPT12|L21	13	13q12.2
P46779		6158	RPL28	ribosomal protein L28	L28	19	19q13.4
P46781		6203	RPS9	ribosomal protein S9	S9	19	19q13.4
P46782		6193	RPS5	ribosomal protein S5	S5	19	19q13.4
P46783		6204	RPS10	ribosomal protein S10	DBA9|S10	6	6p21.31
P46940		8826	IQGAP1	IQ motif containing GTPase activating protein 1	HUMORFA01|SAR1|p195	15	15q26.1
P47756		832	CAPZB	capping protein (actin filament) muscle Z-line, beta	CAPB|CAPPB|CAPZ	1	1p36.1
P48444		372	ARCN1	archain 1	COPD	11	11q23.3
P48509		977	CD151	CD151 molecule (Raph blood group)	GP27|MER2|PETA-3|RAPH|SFA1|TSPAN24	11	11p15.5
P48643		22948	CCT5	chaperonin containing TCP1, subunit 5 (epsilon)	CCT-epsilon|CCTE|HEL-S-69|PNAS-102|TCP-1-epsilon	5	5p15.2
P49184		1774	DNASE1L1	deoxyribonuclease I-like 1	DNAS1L1|DNASEX|DNL1L|G4.8|XIB	X	Xq28
P49327		2194	FASN	fatty acid synthase	FAS|OA-519|SDR27X1	17	17q25
P49368		7203	CCT3	chaperonin containing TCP1, subunit 3 (gamma)	CCT-gamma|CCTG|PIG48|TCP-1-gamma|TRIC5	1	1q23
P49591		6301	SARS	seryl-tRNA synthetase	SERRS|SERS	1	1p13.3
P49720		5691	PSMB3	proteasome (prosome, macropain) subunit, beta type, 3	HC10-II	17	17q12
P49721		5690	PSMB2	proteasome (prosome, macropain) subunit, beta type, 2	HC7-I	1	1p34.2
P49746		7059	THBS3	thrombospondin 3	TSP3	1	1q21
P50281		4323	MMP14	matrix metallopeptidase 14 (membrane-inserted)	MMP-14|MMP-X1|MT-MMP|MT-MMP 1|MT1-MMP|MT1MMP|MTMMP1|WNCHRS	14	14q11.2
P50395		2665	GDI2	GDP dissociation inhibitor 2	HEL-S-46e|RABGDIB	10	10p15
P50443		1836	SLC26A2	solute carrier family 26 (anion exchanger), member 2	D5S1708|DTD|DTDST|EDM4|MST153|MSTP157	5	5q31-q34
P50454		871	SERPINH1	serpin peptidase inhibitor, clade H (heat shock protein 47), member 1, (collagen binding protein 1)	AsTP3|CBP1|CBP2|HSP47|OI10|PIG14|PPROM|RA-A47|SERPINH2|gp46	11	11q13.5
P50914		9045	RPL14	ribosomal protein L14	CAG-ISL-7|CTG-B33|L14|RL14|hRL14	3	3p22-p21.2
P50990		10694	CCT8	chaperonin containing TCP1, subunit 8 (theta)	C21orf112|Cctq|D21S246|PRED71	21	21q22.11
P50991		10575	CCT4	chaperonin containing TCP1, subunit 4 (delta)	CCT-DELTA|Cctd|SRB	2	2p15
P50995		311	ANXA11	annexin A11	ANX11|CAP50	10	10q23
P51148		5878	RAB5C	RAB5C, member RAS oncogene family	L1880|RAB5CL|RAB5L|RABL	17	17q21.2
P51149		7879	RAB7A	RAB7A, member RAS oncogene family	PRO2706|RAB7	3	3q21.3
P52565		396	ARHGDIA	Rho GDP dissociation inhibitor (GDI) alpha	GDIA1|HEL-S-47e|NPHS8|RHOGDI|RHOGDI-1	17	17q25.3
P52823		6781	STC1	stanniocalcin 1	STC	8	8p21.2
P52907		829	CAPZA1	capping protein (actin filament) muscle Z-line, alpha 1	CAPPA1|CAPZ|CAZ1	1	1p13.2
P52943		1397	CRIP2	cysteine-rich protein 2	CRIP|CRP2|ESP1	14	14q32.3
P53396		47	ACLY	ATP citrate lyase	ACL|ATPCL|CLATP	17	17q21.2
P53618		1315	COPB1	coatomer protein complex, subunit beta 1	COPB	11	11p15.2
P53621		1314	COPA	coatomer protein complex, subunit alpha	AILJK|HEP-COP	1	1q23.2
P53985		6566	SLC16A1	solute carrier family 16 (monocarboxylate transporter), member 1	HHF7|MCT|MCT1|MCT1D	1	1p12
P54289		781	CACNA2D1	calcium channel, voltage-dependent, alpha 2/delta subunit 1	CACNA2|CACNL2A|CCHL2A|LINC01112|lncRNA-N3	7	7q21-q22
P54709		483	ATP1B3	ATPase, Na+/K+ transporting, beta 3 polypeptide	ATPB-3|CD298	3	3q23
P54802		4669	NAGLU	N-acetylglucosaminidase, alpha	MPS-IIIB|MPS3B|NAG|UFHSD	17	17q21
P55001		4237	MFAP2	microfibrillar-associated protein 2	MAGP|MAGP-1|MAGP1	1	1p36.1-p35
P55011		6558	SLC12A2	solute carrier family 12 (sodium/potassium/chloride transporter), member 2	BSC|BSC2|NKCC1|PPP1R141	5	5q23.3
P55058		5360	PLTP	phospholipid transfer protein	BPIFE|HDLCQ9	20	20q13.12
P55072		7415	VCP	valosin containing protein	ALS14|HEL-220|HEL-S-70|IBMPFD|IBMPFD1|TERA|p97	9	9p13.3
P55268		3913	LAMB2	laminin, beta 2 (laminin S)	LAMS|NPHS5	3	3p21
P55786		9520	NPEPPS	aminopeptidase puromycin sensitive	AAP-S|MP100|PSA	17	17q21
P56192		4141	MARS	methionyl-tRNA synthetase	CMT2U|ILFS2|ILLD|METRS|MRS|MTRNS|SPG70	12	12q13.3
P56199		3672	ITGA1	integrin, alpha 1	CD49a|VLA1	5	5q11.2
P58215		84695	LOXL3	lysyl oxidase-like 3	LOXL	2	2p13
P59998		10093	ARPC4	actin related protein 2/3 complex, subunit 4, 20kDa	ARC20|P20-ARC	3	3p25.3
P60033		975	CD81	CD81 molecule	CVID6|S5.7|TAPA1|TSPAN28	11	11p15.5
P60174		7167	TPI1	triosephosphate isomerase 1	HEL-S-49|TIM|TPI|TPID	12	12p13
P60660		4637	MYL6	myosin, light chain 6, alkali, smooth muscle and non-muscle	ESMLC|LC17|LC17-GI|LC17-NM|LC17A|LC17B|MLC-3|MLC1SM|MLC3NM|MLC3SM	12	12q13.2
P60866		6224	RPS20	ribosomal protein S20	S20	8	8q12
P60900		5687	PSMA6	proteasome (prosome, macropain) subunit, alpha type, 6	IOTA|PROS27|p27K	14	14q13
P60953		998	CDC42	cell division cycle 42	CDC42Hs|G25K	1	1p36.1
P61006		4218	RAB8A	RAB8A, member RAS oncogene family	MEL|RAB8	19	19p13.1
P61019		5862	RAB2A	RAB2A, member RAS oncogene family	LHX|RAB2	8	8q12.1
P61026		10890	RAB10	RAB10, member RAS oncogene family	-	2	2p23.3
P61106		51552	RAB14	RAB14, member RAS oncogene family	FBP|RAB-14	9	9q33.2
P61158		10096	ACTR3	ARP3 actin-related protein 3 homolog (yeast)	ARP3	2	2q14.1
P61160		10097	ACTR2	ARP2 actin-related protein 2 homolog (yeast)	ARP2	2	2p14
P61163		10121	ACTR1A	ARP1 actin-related protein 1 homolog A, centractin alpha (yeast)	ARP1|Arp1A|CTRN1	10	10q24.32
P61224		5908	RAP1B	RAP1B, member of RAS oncogene family	K-REV|RAL1B	12	12q14
P61247		6189	RPS3A	ribosomal protein S3A	FTE1|MFTL|S3A	4	4q31.2-q31.3
P61313		6138	RPL15	ribosomal protein L15	DBA12|EC45|L15|RPL10|RPLY10|RPYL10	3	3p24.2
P61604		3336	HSPE1	heat shock 10kDa protein 1	CPN10|EPF|GROES|HSP10	2	2q33.1
P61769		567	B2M	beta-2-microglobulin	-	15	15q21.1
P61812		7042	TGFB2	transforming growth factor, beta 2	LDS4|TGF-beta2	1	1q41
P61981		7532	YWHAG	tyrosine 3-monooxygenase/tryptophan 5-monooxygenase activation protein, gamma	14-3-3GAMMA|PPP1R170	7	7q11.23
P62081		6201	RPS7	ribosomal protein S7	DBA8|S7	2	2p25
P62136		5499	PPP1CA	protein phosphatase 1, catalytic subunit, alpha isozyme	PP-1A|PP1A|PP1alpha|PPP1A	11	11q13
P62158		801	CALM1	calmodulin 1 (phosphorylase kinase, delta)	CALML2|CAMI|CPVT4|DD132|LQT14|PHKD|caM	14	14q32.11
P62158		805	CALM2	calmodulin 2 (phosphorylase kinase, delta)	CAMII|LQT15|PHKD|PHKD2|caM	2	2p21
P62158		808	CALM3	calmodulin 3 (phosphorylase kinase, delta)	HEL-S-72|PHKD|PHKD3	19	19q13.2-q13.3
P62195		5705	PSMC5	proteasome (prosome, macropain) 26S subunit, ATPase, 5	S8|SUG-1|SUG1|TBP10|TRIP1|p45|p45/SUG	17	17q23.3
P62241		6202	RPS8	ribosomal protein S8	S8	1	1p34.1-p32
P62244		6210	RPS15A	ribosomal protein S15a	S15a	16	16p
P62249		6217	RPS16	ribosomal protein S16	S16	19	19q13.1
P62258		7531	YWHAE	tyrosine 3-monooxygenase/tryptophan 5-monooxygenase activation protein, epsilon	14-3-3E|HEL2|KCIP-1|MDCR|MDS	17	17p13.3
P62263		6208	RPS14	ribosomal protein S14	EMTB|S14	5	5q31-q33
P62266		6228	RPS23	ribosomal protein S23	S23	5	5q14.2
P62269		6222	RPS18	ribosomal protein S18	D6S218E|HKE3|KE-3|KE3|S18	6	6p21.3
P62277		6207	RPS13	ribosomal protein S13	S13	11	11p15
P62280		6205	RPS11	ribosomal protein S11	S11	19	19q13.3
P62328		7114	TMSB4X	thymosin beta 4, X-linked	FX|PTMB4|TB4X|TMSB4	X	Xq21.3-q22
P62333		5706	PSMC6	proteasome (prosome, macropain) 26S subunit, ATPase, 6	CADP44|HEL-S-73|P44|SUG2|p42	14	14q22.1
P62424		6130	RPL7A	ribosomal protein L7a	L7A|SURF3|TRUP	9	9q34
P62701		6191	RPS4X	ribosomal protein S4, X-linked	CCG2|DXS306|RPS4|S4|SCAR|SCR10	X	Xq13.1
P62753		6194	RPS6	ribosomal protein S6	S6	9	9p21
P62805		121504	HIST4H4	histone cluster 4, H4	H4/p	12	12p12.3
P62805		554313	HIST2H4B	histone cluster 2, H4b	H4/o	1	1q21
P62805		8294	HIST1H4I	histone cluster 1, H4i	H4/m|H4FM|H4M	6	6p21.33
P62805		8359	HIST1H4A	histone cluster 1, H4a	H4FA	6	6p22.2
P62805		8360	HIST1H4D	histone cluster 1, H4d	H4/b|H4FB|dJ221C16.9	6	6p22.2
P62805		8361	HIST1H4F	histone cluster 1, H4f	H4|H4/c|H4FC	6	6p22.2
P62805		8362	HIST1H4K	histone cluster 1, H4k	H4/d|H4F2iii|H4FD|dJ160A22.1	6	6p22.1
P62805		8363	HIST1H4J	histone cluster 1, H4j	H4/e|H4F2iv|H4FE|dJ160A22.2	6	6p22.1
P62805		8364	HIST1H4C	histone cluster 1, H4c	H4/g|H4FG|dJ221C16.1	6	6p22.1
P62805		8365	HIST1H4H	histone cluster 1, H4h	H4/h|H4FH	6	6p22.1
P62805		8366	HIST1H4B	histone cluster 1, H4b	H4/I|H4FI	6	6p22.2
P62805		8367	HIST1H4E	histone cluster 1, H4e	H4/j|H4FJ	6	6p22.2
P62805		8368	HIST1H4L	histone cluster 1, H4l	H4.k|H4/k|H4FK	6	6p22.1
P62805		8370	HIST2H4A	histone cluster 2, H4a	FO108|H4|H4/n|H4F2|H4FN|HIST2H4	1	1q21.2
P62826		5901	RAN	RAN, member RAS oncogene family	ARA24|Gsp1|TC4	12	12q24.3
P62851		6230	RPS25	ribosomal protein S25	S25	11	11q23.3
P62873		2782	GNB1	guanine nucleotide binding protein (G protein), beta polypeptide 1	-	1	1p36.33
P62879		2783	GNB2	guanine nucleotide binding protein (G protein), beta polypeptide 2	-	7	7q22
P62888		6156	RPL30	ribosomal protein L30	L30	8	8q22
P62906		4736	RPL10A	ribosomal protein L10a	CSA19|Csa-19|L10A|NEDD6	6	6p21.31
P62913		6135	RPL11	ribosomal protein L11	DBA7|GIG34|L11	1	1p36.1-p35
P62917		6132	RPL8	ribosomal protein L8	L8	8	8q24.3
P62937		5478	PPIA	peptidylprolyl isomerase A (cyclophilin A)	CYPA|CYPH|HEL-S-69p	7	7p13
P62942		2280	FKBP1A	FK506 binding protein 1A, 12kDa	FKBP-12|FKBP-1A|FKBP1|FKBP12|PKC12|PKCI2|PPIASE	20	20p13
P62979		6233	RPS27A	ribosomal protein S27a	CEP80|HEL112|S27A|UBA80|UBC|UBCEP1|UBCEP80	2	2p16
P63000		5879	RAC1	ras-related C3 botulinum toxin substrate 1 (rho family, small GTP binding protein Rac1)	MIG5|Rac-1|TC-25|p21-Rac1	7	7p22
P63092		2778	GNAS	GNAS complex locus	AHO|C20orf45|GNAS1|GPSA|GSA|GSP|NESP|POH|SCG6|SgVI	20	20q13.3
P63104		7534	YWHAZ	tyrosine 3-monooxygenase/tryptophan 5-monooxygenase activation protein, zeta	14-3-3-zeta|HEL-S-3|HEL4|KCIP-1|YWHAD	8	8q23.1
P63173		6169	RPL38	ribosomal protein L38	L38	17	17q25.1
P63220		6227	RPS21	ribosomal protein S21	HLDF|S21	20	20q13.3
P63244		10399	GNB2L1	guanine nucleotide binding protein (G protein), beta polypeptide 2-like 1	Gnb2-rs1|H12.3|HLC-7|PIG21|RACK1	5	5q35.3
P63261		71	ACTG1	actin gamma 1	ACT|ACTG|BRWS2|DFNA20|DFNA26|HEL-176	17	17q25
P63313		9168	TMSB10	thymosin beta 10	MIG12|TB10	2	2p11.2
P67809		4904	YBX1	Y box binding protein 1	BP-8|CSDA2|CSDB|DBPB|MDR-NF1|NSEP-1|NSEP1|YB-1|YB1	1	1p34
P67936		7171	TPM4	tropomyosin 4	HEL-S-108	19	19p13.1
P68032		70	ACTC1	actin, alpha, cardiac muscle 1	ACTC|ASD5|CMD1R|CMH11|LVNC4	15	15q14
P68363		10376	TUBA1B	tubulin, alpha 1b	K-ALPHA-1	12	12q13.12
P68366		7277	TUBA4A	tubulin, alpha 4a	ALS22|H2-ALPHA|TUBA1	2	2q35
P68371		10383	TUBB4B	tubulin, beta 4B class IVb	Beta2|TUBB2|TUBB2C	9	9q34
P78371		10576	CCT2	chaperonin containing TCP1, subunit 2 (beta)	99D8.1|CCT-beta|CCTB|HEL-S-100n|PRO1633|TCP-1-beta	12	12q15
P78417		9446	GSTO1	glutathione S-transferase omega 1	GSTO 1-1|GSTTLp28|HEL-S-21|P28|SPG-R	10	10q25.1
P78539		8406	SRPX	sushi-repeat containing protein, X-linked	DRS|ETX1|HEL-S-83p|SRPX1	X	Xp21.1
P80723		10409	BASP1	brain abundant, membrane attached signal protein 1	CAP-23|CAP23|NAP-22|NAP22	5	5p15.1
P81605		117159	DCD	dermcidin	AIDD|DCD-1|DSEP|HCAP|PIF	12	12q13.1
P84077		375	ARF1	ADP-ribosylation factor 1	-	1	1q42
P98066		7130	TNFAIP6	tumor necrosis factor, alpha-induced protein 6	TSG-6|TSG6	2	2q23.3
P98095		2199	FBLN2	fibulin 2	-	3	3p25.1
P98160		3339	HSPG2	heparan sulfate proteoglycan 2	HSPG|PLC|PRCAN|SJA|SJS|SJS1	1	1p36.1-p34
P98172		1947	EFNB1	ephrin-B1	CFND|CFNS|EFB1|EFL3|EPLG2|Elk-L|LERK2	X	Xq12
Q00610		1213	CLTC	clathrin, heavy chain (Hc)	CHC|CHC17|CLH-17|CLTCL2|Hc	17	17q23.1
Q01082		6711	SPTBN1	spectrin, beta, non-erythrocytic 1	ELF|HEL102|SPTB2|betaSpII	2	2p21
Q01469		2171	FABP5	fatty acid binding protein 5 (psoriasis-associated)	E-FABP|EFABP|KFABP|PA-FABP|PAFABP	8	8q21.13
Q01518		10487	CAP1	CAP, adenylate cyclase-associated protein 1 (yeast)	CAP|CAP1-PEN	1	1p34.2
Q01650		8140	SLC7A5	solute carrier family 7 (amino acid transporter light chain, L system), member 5	4F2LC|CD98|D16S469E|E16|LAT1|MPE16|hLAT1	16	16q24.3
Q01813		5214	PFKP	phosphofructokinase, platelet	ATP-PFK|PFK-C|PFK-P|PFKF	10	10p15.3-p15.2
Q01995		6876	TAGLN	transgelin	SM22|SMCC|TAGLN1|WS3-10	11	11q23.2
Q02413		1828	DSG1	desmoglein 1	CDHF4|DG1|DSG|EPKHE|EPKHIA|PPKS1|SPPK1	18	18q12.1
Q02543		6142	RPL18A	ribosomal protein L18a	L18A	19	19p13
Q02809		5351	PLOD1	procollagen-lysine, 2-oxoglutarate 5-dioxygenase 1	EDS6|LH|LH1|LLH|PLOD	1	1p36.22
Q02878		6128	RPL6	ribosomal protein L6	L6|SHUJUN-2|TAXREB107|TXREB1	12	12q24.1
Q04721		4853	NOTCH2	notch 2	AGS2|HJCYS|hN2	1	1p13-p11
Q04828		1645	AKR1C1	aldo-keto reductase family 1, member C1	2-ALPHA-HSD|20-ALPHA-HSD|C9|DD1|DD1/DD2|DDH|DDH1|H-37|HAKRC|HBAB|MBAB	10	10p15-p14
Q04917		7533	YWHAH	tyrosine 3-monooxygenase/tryptophan 5-monooxygenase activation protein, eta	YWHA1	22	22q12.3
Q04941		5355	PLP2	proteolipid protein 2 (colonic epithelium-enriched)	A4|A4LSB	X	Xp11.23
Q06210		2673	GFPT1	glutamine--fructose-6-phosphate transaminase 1	CMS12|CMSTA1|GFA|GFAT|GFAT 1|GFAT1|GFAT1m|GFPT|GFPT1L|MSLG	2	2p13
Q06830		5052	PRDX1	peroxiredoxin 1	MSP23|NKEF-A|NKEFA|PAG|PAGA|PAGB|PRX1|PRXI|TDPX2	1	1p34.1
Q07020		6141	RPL18	ribosomal protein L18	L18	19	19q13
Q07065		10970	CKAP4	cytoskeleton-associated protein 4	CLIMP-63|ERGIC-63|p63	12	12q23.3
Q07092		1307	COL16A1	collagen, type XVI, alpha 1	447AA|FP1572	1	1p35-p34
Q07954		4035	LRP1	low density lipoprotein receptor-related protein 1	A2MR|APOER|APR|CD91|IGFBP3R|LRP|LRP1A|TGFBR5	12	12q13.3
Q08380		3959	LGALS3BP	lectin, galactoside-binding, soluble, 3 binding protein	90K|BTBD17B|CyCAP|M2BP|MAC-2-BP|TANGO10B|gp90	17	17q25
Q08397		4016	LOXL1	lysyl oxidase-like 1	LOL|LOXL	15	15q22
Q08431		4240	MFGE8	milk fat globule-EGF factor 8 protein	BA46|EDIL1|HMFG|HsT19888|MFG-E8|MFGM|OAcGD3S|SED1|SPAG10|hP47	15	15q25
Q09666		79026	AHNAK	AHNAK nucleoprotein	AHNAKRS	11	11q12.2
Q12805		2202	EFEMP1	EGF containing fibulin-like extracellular matrix protein 1	DHRD|DRAD|FBLN3|FBNL|FIBL-3|MLVT|MTLV|S1-5	2	2p16
Q12841		11167	FSTL1	follistatin-like 1	FRP|FSL1|MIR198	3	3q13.33
Q12846		6810	STX4	syntaxin 4	STX4A|p35-2	16	16p11.2
Q12884		2191	FAP	fibroblast activation protein, alpha	DPPIV|FAPA|SIMP	2	2q23
Q13162		10549	PRDX4	peroxiredoxin 4	AOE37-2|AOE372|HEL-S-97n|PRX-4	X	Xp22.11
Q13200		5708	PSMD2	proteasome (prosome, macropain) 26S subunit, non-ATPase, 2	P97|RPN1|S2|TRAP2	3	3q27.1
Q13219		5069	PAPPA	pregnancy-associated plasma protein A, pappalysin 1	ASBABP2|DIPLA1|IGFBP-4ase|PAPA|PAPP-A|PAPPA1	9	9q33.2
Q13308		5754	PTK7	protein tyrosine kinase 7 (inactive)	CCK-4|CCK4	6	6p21.1-p12.2
Q13443		8754	ADAM9	ADAM metallopeptidase domain 9	CORD9|MCMP|MDC9|Mltng	8	8p11.22
Q13641		7162	TPBG	trophoblast glycoprotein	5T4|5T4AG|M6P1|WAIF1	6	6q14-q15
Q13740		214	ALCAM	activated leukocyte cell adhesion molecule	CD166|MEMD	3	3q13.1
Q13813		6709	SPTAN1	spectrin, alpha, non-erythrocytic 1	EIEE5|NEAS|SPTA2	9	9q34.11
Q14108		950	SCARB2	scavenger receptor class B, member 2	AMRF|CD36L2|EPM4|HLGP85|LGP85|LIMP-2|LIMPII|SR-BII	4	4q21.1
Q14112		22795	NID2	nidogen 2 (osteonidogen)	NID-2	14	14q22.1
Q14195		1809	DPYSL3	dihydropyrimidinase-like 3	CRMP-4|CRMP4|DRP-3|DRP3|LCRMP|ULIP|ULIP-1	5	5q32
Q14204		1778	DYNC1H1	dynein, cytoplasmic 1, heavy chain 1	CMT2O|DHC1|DHC1a|DNCH1|DNCL|DNECL|DYHC|Dnchc1|HL-3|SMALED1|p22	14	14q32
Q14254		2319	FLOT2	flotillin 2	ECS-1|ECS1|ESA|ESA1|M17S1	17	17q11-q12
Q14315		2318	FLNC	filamin C, gamma	ABP-280|ABP280A|ABPA|ABPL|FLN2|MFM5|MPD4	7	7q32-q35
Q14517		2195	FAT1	FAT atypical cadherin 1	CDHF7|CDHR8|FAT|ME5|hFat1	4	4q35
Q14697		23193	GANAB	glucosidase, alpha; neutral AB	G2AN|GLUII	11	11q12.3
Q14699		23180	RFTN1	raftlin, lipid raft linker 1	MIG2|PIB10|PIG9|RAFTLIN	3	3p24.3
Q14764		9961	MVP	major vault protein	LRP|VAULT1	16	16p11.2
Q14766		4052	LTBP1	latent transforming growth factor beta binding protein 1	-	2	2p22-p21
Q14767		4053	LTBP2	latent transforming growth factor beta binding protein 2	C14orf141|GLC3D|LTBP3|MSPKA|MSTP031|WMS3	14	14q24
Q14974		3837	KPNB1	karyopherin (importin) beta 1	IMB1|IPO1|IPOB|Impnb|NTF97	17	17q21.32
Q15008		9861	PSMD6	proteasome (prosome, macropain) 26S subunit, non-ATPase, 6	Rpn7|S10|SGA-113M|p42A|p44S10	3	3p14.1
Q15019		4735	SEPT2	septin 2	DIFF6|NEDD-5|NEDD5|Pnutl3|hNedd5	2	2q37
Q15113		5118	PCOLCE	procollagen C-endopeptidase enhancer	PCPE|PCPE-1|PCPE1	7	7q22
Q15149		5339	PLEC	plectin	EBS1|EBSO|HD1|LGMD2Q|PCN|PLEC1|PLEC1b|PLTN	8	8q24
Q15286		11021	RAB35	RAB35, member RAS oncogene family	H-ray|RAB1C|RAY	12	12q24.31
Q15365		5093	PCBP1	poly(rC) binding protein 1	HEL-S-85|HNRPE1|HNRPX|hnRNP-E1|hnRNP-X	2	2p13-p12
Q15582		7045	TGFBI	transforming growth factor, beta-induced, 68kDa	BIGH3|CDB1|CDG2|CDGG1|CSD|CSD1|CSD2|CSD3|EBMD|LCD1	5	5q31
Q15758		6510	SLC1A5	solute carrier family 1 (neutral amino acid transporter), member 5	AAAT|ASCT2|ATBO|M7V1|M7VS1|R16|RDRC	19	19q13.3
Q15836		9341	VAMP3	vesicle-associated membrane protein 3	CEB	1	1p36.23
Q15907		9230	RAB11B	RAB11B, member RAS oncogene family	H-YPT3	19	19p13.2
Q16270		3490	IGFBP7	insulin-like growth factor binding protein 7	AGM|FSTL2|IBP-7|IGFBP-7|IGFBP-7v|IGFBPRP1|MAC25|PSF|RAMSVPS|TAF	4	4q12
Q16363		3910	LAMA4	laminin, alpha 4	CMD1JJ|LAMA3|LAMA4*-1	6	6q21
Q16555		1808	DPYSL2	dihydropyrimidinase-like 2	CRMP-2|CRMP2|DHPRP2|DRP-2|DRP2|N2A3|ULIP-2|ULIP2	8	8p22-p21
Q16658		6624	FSCN1	fascin actin-bundling protein 1	FAN1|HSN|SNL|p55	7	7p22
Q16851		7360	UGP2	UDP-glucose pyrophosphorylase 2	UDPG|UDPGP|UDPGP2|UGP1|UGPP1|UGPP2|pHC379	2	2p14-p13
Q32P28		64175	P3H1	prolyl 3-hydroxylase 1	GROS1|LEPRE1|OI8	1	1p34.1
Q4LDE5		79987	SVEP1	sushi, von Willebrand factor type A, EGF and pentraxin domain containing 1	C9orf13|CCP22|POLYDOM|SEL-OB|SELOB	9	9q32
Q5T749		448834	KPRP	keratinocyte proline-rich protein	C1orf45	1	1q21.3
Q5ZPR3		80381	CD276	CD276 molecule	4Ig-B7-H3|B7-H3|B7H3|B7RP-2	15	15q23-q24
Q6NXT2		440093	H3F3C	H3 histone, family 3C	H3.5	12	12p11.21
Q6P9B6		57707	TLDC1	TBC/LysM-associated domain containing 1	KIAA1609	16	16q24.1
Q6PCB0		64856	VWA1	von Willebrand factor A domain containing 1	WARP	1	1p36.33
Q6RW13		57085	AGTRAP	angiotensin II receptor-associated protein	ATRAP	1	1p36.22
Q6V0I7		79633	FAT4	FAT atypical cadherin 4	CDHF14|CDHR11|FAT-J|FATJ|HKLLS2|NBLA00548|VMLDS2	4	4q28.1
Q6YHK3		135228	CD109	CD109 molecule	CPAMD7|p180|r150	6	6q13
Q6ZUX7		10184	LHFPL2	lipoma HMGIC fusion partner-like 2	-	5	5q14.1
Q7KZF4		27044	SND1	staphylococcal nuclease and tudor domain containing 1	TDRD11|p100	7	7q31.3
Q7L576		23191	CYFIP1	cytoplasmic FMR1 interacting protein 1	P140SRA-1|SHYC|SRA-1|SRA1	15	15q11
Q7Z304		256691	MAMDC2	MAM domain containing 2	-	9	9q21.12
Q7Z5L7		127435	PODN	podocan	PCAN|SLRR5A	1	1p32.3
Q7Z7G0		25890	ABI3BP	ABI family, member 3 (NESH) binding protein	NESHBP|TARSH	3	3q12
Q86VP6		55832	CAND1	cullin-associated and neddylation-dissociated 1	TIP120|TIP120A	12	12q14
Q86XX4		80144	FRAS1	Fraser extracellular matrix complex subunit 1	-	4	4q21.21
Q86Y82		23673	STX12	syntaxin 12	STX13|STX14	1	1p35.3
Q8IVF7		91010	FMNL3	formin-like 3	FHOD3|FRL2|WBP-3|WBP3	12	12q13.12
Q8IVM0		152137	CCDC50	coiled-coil domain containing 50	C3orf6|DFNA44|YMER	3	3q28
Q8IWA5		57153	SLC44A2	solute carrier family 44 (choline transporter), member 2	CTL2|PP1292	19	19p13.1
Q8IZ83		126133	ALDH16A1	aldehyde dehydrogenase 16 family, member A1	-	19	19q13.33
Q8N474		6422	SFRP1	secreted frizzled-related protein 1	FRP|FRP-1|FRP1|FrzA|SARP2	8	8p11.21
Q8N5I2		92714	ARRDC1	arrestin domain containing 1	-	9	9q34.3
Q8N699		80177	MYCT1	myc target 1	MTLC	6	6q25.2
Q8NBS9		81567	TXNDC5	thioredoxin domain containing 5 (endoplasmic reticulum)	ENDOPDI|ERP46|HCC-2|HCC2|PDIA15|STRF8|UNQ364	6	6p24.3
Q8NG11		81619	TSPAN14	tetraspanin 14	DC-TM4F2|TM4SF14	10	10q23.1
Q8NHG7		258010	SVIP	small VCP/p97-interacting protein	-	11	11p14.2
Q8WUJ3		57214	CEMIP	cell migration inducing protein, hyaluronan binding	CCSP1|KIAA1199|TMEM2L	15	15q24
Q8WUM4		10015	PDCD6IP	programmed cell death 6 interacting protein	AIP1|ALIX|DRIP4|HP95	3	3p22.3
Q8WWI5		23446	SLC44A1	solute carrier family 44 (choline transporter), member 1	CD92|CDW92|CHTL1|CTL1	9	9q31.2
Q92542		23385	NCSTN	nicastrin	ATAG1874	1	1q22-q23
Q92626		7837	PXDN	peroxidasin	COPOA|D2S448|D2S448E|MG50|PRG2|PXN|VPO	2	2p25
Q92692		5819	PVRL2	poliovirus receptor-related 2 (herpesvirus entry mediator B)	CD112|HVEB|PRR2|PVRR2	19	19q13.2
Q92743		5654	HTRA1	HtrA serine peptidase 1	ARMD7|CARASIL|HtrA|L56|ORF480|PRSS11	10	10q26.3
Q92930		51762	RAB8B	RAB8B, member RAS oncogene family	-	15	15q22.2
Q92973		3842	TNPO1	transportin 1	IPO2|KPNB2|MIP|MIP1|TRN	5	5q13.2
Q93088		635	BHMT	betaine--homocysteine S-methyltransferase	BHMT1|HEL-S-61p	5	5q14.1
Q969P0		93185	IGSF8	immunoglobulin superfamily, member 8	CD316|CD81P3|EWI-2|EWI2|KCT-4|LIR-D1|PGRL	1	1q23.1
Q96CX2		115207	KCTD12	potassium channel tetramerization domain containing 12	C13orf2|PFET1|PFETIN	13	13q22.3
Q96EY5		93343	MVB12A	multivesicular body subunit 12A	CFBP|FAM125A	19	19p13.11
Q96JB6		84171	LOXL4	lysyl oxidase-like 4	LOXC	10	10q24
Q96QK1		55737	VPS35	VPS35 retromer complex component	MEM3|PARK17	16	16q12
Q96RW7		83872	HMCN1	hemicentin 1	ARMD1|FBLN6|FIBL-6|FIBL6	1	1q25.3-q31.1
Q96S86		145864	HAPLN3	hyaluronan and proteoglycan link protein 3	EXLD1|HsT19883	15	15q26.1
Q96S97		91663	MYADM	myeloid-associated differentiation marker	SB135	19	19q13.42
Q96TA1		64855	FAM129B	family with sequence similarity 129, member B	C9orf88|MEG-3|MINERVA|OC58|bA356B19.6	9	9q34.13
Q99460		5707	PSMD1	proteasome (prosome, macropain) 26S subunit, non-ATPase, 1	P112|Rpn2|S1	2	2q37.1
Q99497		11315	PARK7	parkinson protein 7	DJ-1|DJ1|HEL-S-67p	1	1p36.23
Q99519		4758	NEU1	sialidase 1 (lysosomal sialidase)	NANH|NEU|SIAL1	6	6p21.3
Q99536		10493	VAT1	vesicle amine transport 1	VATI	17	17q21
Q99584		6284	S100A13	S100 calcium binding protein A13	-	1	1q21
Q99613		8663	EIF3C	eukaryotic translation initiation factor 3, subunit C	EIF3CL|EIF3S8|eIF3-p110	16	16p11.2
Q99715		1303	COL12A1	collagen, type XII, alpha 1	BA209D8.1|COL12A1L|DJ234P15.1	6	6q12-q13
Q99816		7251	TSG101	tumor susceptibility 101	TSG10|VPS23	11	11p15
Q99832		10574	CCT7	chaperonin containing TCP1, subunit 7 (eta)	CCTETA|CCTH|NIP7-1|TCP1ETA	2	2p13.2
Q99873		3276	PRMT1	protein arginine methyltransferase 1	ANM1|HCP1|HRMT1L2|IR1B4	19	19q13.3
Q99878		8331	HIST1H2AJ	histone cluster 1, H2aj	H2A/E|H2AFE|dJ160A22.4	6	6p22.1
Q99880		8340	HIST1H2BL	histone cluster 1, H2bl	H2B/c|H2BFC|dJ97D16.4	6	6p22.1
Q99985		10512	SEMA3C	sema domain, immunoglobulin domain (Ig), short basic domain, secreted, (semaphorin) 3C	SEMAE|SemE	7	7q21-q31
Q99988		9518	GDF15	growth differentiation factor 15	GDF-15|MIC-1|MIC1|NAG-1|PDF|PLAB|PTGFB	19	19p13.11
Q9BRK3		54587	MXRA8	matrix-remodelling associated 8	-	1	1p36.33
Q9BXJ4		114899	C1QTNF3	C1q and tumor necrosis factor related protein 3	C1ATNF3|CORCS|CORS|CORS-26|CORS26|CTRP3	5	5p13
Q9BY76		51129	ANGPTL4	angiopoietin-like 4	ANGPTL2|ARP4|FIAF|HARP|HFARP|NL2|PGAR|TGQTL|UNQ171|pp1158	19	19p13.3
Q9C0H2		80727	TTYH3	tweety family member 3	-	7	7p22
Q9GZM7		64129	TINAGL1	tubulointerstitial nephritis antigen-like 1	ARG1|LCN7|LIECG3|TINAGRP	1	1p35.2
Q9H0E2		54472	TOLLIP	toll interacting protein	IL-1RAcPIP	11	11p15.5
Q9H0U4		81876	RAB1B	RAB1B, member RAS oncogene family	-	11	11q12
Q9H223		30844	EHD4	EH-domain containing 4	PAST4	15	15q11.1
Q9H444		128866	CHMP4B	charged multivesicular body protein 4B	C20orf178|CHMP4A|CTPP3|CTRCT31|SNF7|SNF7-2|Shax1|VPS32B|Vps32-2|dJ553F4.4	20	20q11.22
Q9H4G4		152007	GLIPR2	GLI pathogenesis-related 2	C9orf19|GAPR-1|GAPR1	9	9p13.3
Q9H4M9		10938	EHD1	EH-domain containing 1	H-PAST|HPAST1|PAST|PAST1	11	11q13
Q9HB63		59277	NTN4	netrin 4	PRO3091	12	12q22
Q9HCM2		91584	PLXNA4	plexin A4	FAYV2820|PLEXA4|PLXNA4A|PLXNA4B|PRO34003	7	7q32.3
Q9HDC9		57136	APMAP	adipocyte plasma membrane associated protein	BSCv|C20orf3	20	20p11.2
Q9NQC3		57142	RTN4	reticulon 4	ASY|NI220/250|NOGO|NOGO-A|NOGOC|NSP|NSP-CL|Nbla00271|Nbla10545|Nogo-B|Nogo-C|RTN-X|RTN4-A|RTN4-B1|RTN4-B2|RTN4-C	2	2p16.3
Q9NRN5		56944	OLFML3	olfactomedin-like 3	HNOEL-iso|OLF44	1	1p13.2
Q9NRY6		57048	PLSCR3	phospholipid scramblase 3	-	17	17p13.1
Q9NS15		4054	LTBP3	latent transforming growth factor beta binding protein 3	LTBP-3|LTBP2|STHAG6|pp6425	11	11q13.1
Q9NVM1		55194	EVA1B	eva-1 homolog B (C. elegans)	C1orf78|FAM176B	1	1p34.3
Q9NZH0		51704	GPRC5B	G protein-coupled receptor, class C, group 5, member B	RAIG-2|RAIG2	16	16p12
Q9NZM1		26509	MYOF	myoferlin	FER1L3	10	10q24
Q9NZN4		30846	EHD2	EH-domain containing 2	PAST2	19	19q13.3
Q9P265		57609	DIP2B	disco-interacting protein 2 homolog B	-	12	12q13.12
Q9P2B2		5738	PTGFRN	prostaglandin F2 receptor inhibitor	CD315|CD9P-1|EWI-F|FPRP|SMAP-6	1	1p13.1
Q9UBG0		9902	MRC2	mannose receptor, C type 2	CD280|CLEC13E|ENDO180|UPARAP	17	17q23.2
Q9UBI6		55970	GNG12	guanine nucleotide binding protein (G protein), gamma 12	-	1	1p31.3
Q9UBX1		8722	CTSF	cathepsin F	CATSF|CLN13	11	11q13
Q9UBX5		10516	FBLN5	fibulin 5	ADCL2|ARCL1A|ARMD3|DANCE|EVEC|FIBL-5|UP50	14	14q32.1
Q9UGT4		56241	SUSD2	sushi domain containing 2	BK65A6.2	22	22q11-q12
Q9UHD8		10801	SEPT9	septin 9	AF17q25|MSF|MSF1|NAPB|PNUTL4|SINT1|SeptD1	17	17q25
Q9UHN6		23670	TMEM2	transmembrane protein 2	-	9	9q21.13
Q9UJ70		55577	NAGK	N-acetylglucosamine kinase	GNK|HSA242910	2	2p13.3
Q9UKU9		23452	ANGPTL2	angiopoietin-like 2	ARP2|HARP	9	9q34
Q9UKX5		22801	ITGA11	integrin, alpha 11	HsT18964	15	15q23
Q9ULI3		57493	HEG1	heart development protein with EGF-like domains 1	HEG|MST112|MSTP112	3	3q21.2
Q9UM47		4854	NOTCH3	notch 3	CADASIL|CASIL|IMF2	19	19p13.2-p13.1
Q9UNF0		11252	PACSIN2	protein kinase C and casein kinase substrate in neurons 2	SDPII	22	22q13.2-q13.33
Q9UNM6		5719	PSMD13	proteasome (prosome, macropain) 26S subunit, non-ATPase, 13	HSPC027|Rpn9|S11|p40.5	11	11p15.5
Q9Y230		10856	RUVBL2	RuvB-like AAA ATPase 2	CGI-46|ECP51|INO80J|REPTIN|RVB2|TIH2|TIP48|TIP49B	19	19q13.3
Q9Y240		6320	CLEC11A	C-type lectin domain family 11, member A	CLECSF3|LSLCL|P47|SCGF	19	19q13.3
Q9Y262		51386	EIF3L	eukaryotic translation initiation factor 3, subunit L	EIF3EIP|EIF3S11|EIF3S6IP|HSPC021|HSPC025|MSTP005	22	22q
Q9Y265		8607	RUVBL1	RuvB-like AAA ATPase 1	ECP54|INO80H|NMP238|PONTIN|Pontin52|RVB1|TIH1|TIP49|TIP49A	3	3q21
Q9Y315		51071	DERA	deoxyribose-phosphate aldolase (putative)	CGI-26|DEOC	12	12p12.3
Q9Y3F4		11171	STRAP	serine/threonine kinase receptor associated protein	MAWD|PT-WD|UNRIP	12	12p12.3
Q9Y490		7094	TLN1	talin 1	ILWEQ|TLN	9	9p13
Q9Y4D7		23129	PLXND1	plexin D1	PLEXD1	3	3q22.1
Q9Y4K0		4017	LOXL2	lysyl oxidase-like 2	LOR2|WS9-14	8	8p21.3
Q9Y5X9		9388	LIPG	lipase, endothelial	EDL|EL|PRO719	18	18q21.1
Q9Y624		50848	F11R	F11 receptor	CD321|JAM|JAM1|JAMA|JCAM|KAT|PAM-1	1	1q21.2-q21.3
Q9Y696		25932	CLIC4	chloride intracellular channel 4	CLIC4L|H1|MTCLIC|huH1|p64H1	1	1p36.11
Q9Y6C2		11117	EMILIN1	elastin microfibril interfacer 1	EMI|EMILIN|gp115	2	2p23.3-p23.2

## Sheet: Cellular component
Analysis: Cellular component
Dataset name: Exosome
Number of genes in the dataset: 615
Number of genes in the dataset (which are available in Cellular component database) :610
Number of genes in background: 19230
Is analysis quantitative: No
						Corrected p-values
Cellular component	No. of genes in the dataset	No.of genes in the background dataset	Percentage of genes	Fold enrichment	P-value (Hypergeometric test)	Bonferroni method	BH method	Q-value (Storey-Tibshirani method)
Exosomes	455	2043	73.9837	6.96382	0	0	0	0	MYO1C; SNAP23; PSMD11; CLIC1; QSOX1; AGRN; PLOD2; SDCBP; ADAM10; TPP1; PSMA7; XPO1; PLXNB2; ARPC1B; ARPC2; ARPC3; LAMA5; ARPC5; PSMD3; EPB41L2; TSPAN6; ACTN4; EDIL3; CTNND1; WDR1; CPNE3; PDCD6; CS; IDH1; ATRN; FLOT1; AP2A2; SEC31A; PRSS23; MAP4K4; EFEMP2; LDHA; ALDH1A1; GLUD1; PGK1; C1R; C3; APOE; FN1; TFRC; FTH1; ALDOA; ANXA1; APOB; GAPDH; HSPB1; RPN1; GNAI2; ATP1A1; APP; SLC25A5; ALPL; ICAM1; R…
Lysosome	299	1620	48.6179	5.77119	3.59164e-160	2.81585e-157	1.40792e-157	6.56898e-157	SNAP23; PSMD11; CLIC1; MANBA; SDCBP; MAN2B1; ADAM10; TPP1; NRP1; PSMA7; ARPC2; ARPC3; SLC16A3; EPB41L2; ACTN4; CTNND1; WDR1; CPNE3; PDCD6; CS; IDH1; TSPAN9; FLOT1; AP2A2; SEC31A; RTN3; LDHA; GLUD1; PGK1; CFB; FN1; TFRC; ANXA1; APOB; GAPDH; HSPB1; RPN1; GNAI2; ATP1A1; APP; SLC25A5; RPLP1; RPLP0; GSN; ATP5B; ENO1; GPI; TPM3; ITGAV; SERPINE2; LDHB; P4HB; ANXA2; CAPN1; TUBB; PSAP; HEXB; PFN1; CTSB; H…
Centrosome	157	656	25.5285	7.48366	1.24325e-94	9.74706e-92	3.24902e-92	1.5159e-91	PSMD11; CLIC1; PSMD3; WDR1; LDHA; PGK1; ALDOA; GAPDH; SLC25A5; RPLP2; RPLP0; ATP5B; ENO1; ANXA2; TUBB; PFN1; EPRS; HSP90AA1; ANXA6; HSP90AB1; VIM; RPSA; TXN; HSPD1; HSPA8; G6PD; XRCC6; EEF2; DARS; RPS2; TCP1; RPL7; RPL17; PGAM1; PAICS; UBA1; RPS3; CFL1; ATP5A1; MSN; RPL13; EEF1G; YWHAQ; RPL10; PSMB4; TKT; EEF1D; RPL12; PPP2R1A; YWHAB; CTNNB1; PHB; MYH9; KRT2; RPL4; RPS19; RPL3; CCT6A; RPL13A; GAR…
Cytosol	171	1178	27.8049	4.5391	1.60215e-67	1.25608e-64	3.14021e-65	1.46513e-64	SDCBP; XPO1; CTNND1; WDR1; CPNE3; CS; IDH1; AP2A2; LDHA; GLUD1; FTH1; ALDOA; RPN1; GNAI2; RPLP1; RPLP2; RPLP0; GSN; S100A6; TPM3; SERPINE2; TUBB; EPRS; HSP90AA1; YES1; HSP90AB1; VIM; RPSA; HSPA1A; TXN; HSPD1; HSPA8; G6PD; ACTN1; EEF2; PKM; HSP90B1; DARS; AKR1B1; RAC2; EZR; RPS2; TCP1; RPL7; VCL; RPL17; PGAM1; SRM; FLNA; ACO1; UBA1; PPIB; RPS3; CFL1; RPS12; RPL13; TARS; VARS; EEF1G; YWHAQ; MAPK3; …
Cytoplasm	370	5684	60.1626	2.03543	1.28455e-57	1.00709e-54	2.01417e-55	9.39756e-55	MYO1C; SNAP23; PSMD11; CLIC1; SDCBP; PSMA7; XPO1; ARPC1B; ARPC2; ARPC3; LAMA5; ARPC5; PSMD3; EPB41L2; ACTN4; CTNND1; WDR1; CPNE3; PDCD6; CRTAP; IDH1; SEC31A; MPZL1; MAP4K4; RECK; LDHA; ALDH1A1; GLUD1; PGK1; C3; LMNA; APOE; FTH1; ALDOA; ANXA1; GAPDH; HSPB1; RPN1; GNAI2; APP; SERPINE1; SLC25A5; ALPL; ICAM1; RPLP1; RPLP2; RPLP0; ITGB1; GSN; S100A6; ENO1; GPI; TPM3; ITGAV; LDHB; P4HB; ANXA2; CAPN1; T…
Extracellular	186	1825	30.2439	3.1869	2.05995e-49	1.615e-46	2.69167e-47	1.25586e-46	QSOX1; MANBA; AGRN; PLOD2; NRP1; LAMA5; CALU; EDIL3; SLIT3; ATRN; STC2; APOM; EFEMP2; PGK1; C1R; CFB; C3; TIMP1; TG; IGF2; COL1A1; COL3A1; COL4A1; APOE; FN1; TFRC; MMP1; APOB; GAPDH; RPN1; APP; SERPINE1; ALPL; ICAM1; COL5A2; GSN; ATP5B; ENO1; TPM3; ITGAV; SERPINE2; LDHB; P4HB; ANXA2; DCN; PSAP; HEXB; PFN1; CTSB; LAMB1; THBS1; COL1A2; SLC3A2; HSP90AB1; MMP2; COL4A2; CFH; ITGA5; VIM; ANXA5; LGALS1;…
Extracellular matrix	53	120	8.61789	13.8114	3.72163e-47	2.91776e-44	4.16822e-45	1.94477e-44	QSOX1; AGRN; LAMA5; COL1A1; COL3A1; COL4A1; FN1; SERPINE1; COL5A2; SERPINE2; DCN; THBS1; COL1A2; COL4A2; LGALS1; CLU; HAPLN1; LAMC1; COL6A1; COL6A2; COL6A3; VCAN; NID1; LGALS3; COL5A1; BGN; FBLN1; FBN1; SERPINF1; COL18A1; CRIP2; MFAP2; LAMB2; TGFB2; HSPG2; LGALS3BP; LOXL1; MFGE8; EFEMP1; NID2; LTBP1; LTBP2; PCOLCE; TGFBI; IGFBP7; ABI3BP; SFRP1; PXDN; HTRA1; COL12A1; TINAGL1; FBLN5; EMILIN1;
Cytoskeleton	79	427	12.8455	5.78551	8.26671e-38	6.4811e-35	8.10138e-36	3.77987e-35	MYO1C; SNAP23; SDCBP; ARPC2; ARPC3; ARPC5; ACTN4; FLOT1; APOE; APOB; GAPDH; HSPB1; GNAI2; SLC25A5; ITGB1; GSN; TPM3; ANXA2; TUBB; PFN1; THBS1; VIM; CLU; ACTN1; JUP; DSP; PECAM1; ITGA2; VCL; FLNA; CFL1; MSN; STOM; YWHAQ; YWHAB; CTNNB1; PHB; MYH9; COPB2; KRT2; CAPZB; CCT3; ARHGDIA; CAPZA1; ARPC4; MYL6; RAB14; ACTR3; ACTR2; B2M; YWHAG; PPP1CA; YWHAE; PPIA; RPS27A; YWHAZ; GNB2L1; ACTG1; TPM4; ACTC1; …
Ribosome	49	144	7.96748	10.6412	4.43059e-37	3.47359e-34	3.85954e-35	1.80075e-34	RPLP1; RPLP0; RPSA; EEF2; RPS2; RPL7; RPL17; RPS3; RPS12; RPL13; TARS; RPL10; RPL12; RPL4; RPL3; RPL13A; IARS; RPL27A; RPL5; RPL21; RPL28; RPS9; RPS5; RPS10; RPL14; RPS20; PSMA6; RPS3A; RPL15; RPS7; RPS15A; RPS16; RPS14; RPS23; RPS18; RPS13; RPS11; RPL7A; RPS4X; RPS6; RPS25; RPL10A; RPL11; RPS27A; RPL38; RPS21; RPL6; RPL18; EIF3C;
Nucleolus	133	1257	21.626	3.30859	6.20056e-36	4.86124e-33	4.86124e-34	2.26812e-33	MYO1C; PSMA7; XPO1; ARPC1B; ARPC2; ARPC3; ACTN4; PDCD6; RTN3; LDHA; LMNA; GAPDH; SLC25A5; RPLP2; RPLP0; ATP5B; P4HB; ANXA2; TUBB; HSP90AB1; VIM; RPSA; HSPA1A; HSPA1B; HSPD1; HSPA5; HSPA8; ACTN1; XRCC6; EEF2; JUP; RPS2; DSP; HIST1H1B; HIST1H1C; RPL7; RPL17; FLNA; PPIB; RPS12; MSN; RPL13; EEF1G; MAPK3; RPL10; RPL12; SHMT2; PHB; MYH9; RPL4; RPS19; RPL3; RPL13A; MDH2; EIF2S3; RPL27A; RPL5; RPL21; RPL…
Mitochondrion	123	1259	20	3.05498	9.53476e-30	7.47526e-27	6.79569e-28	3.17067e-27	EPB41L2; ACTN4; CALU; SLIT3; CS; IDH1; GLUD1; PGK1; TFRC; ALDOA; ANXA1; GAPDH; RPN1; ATP1A1; SLC25A5; RPLP1; RPLP0; GSN; ATP5B; GPI; P4HB; CTSB; HSP90AA1; ANXA6; SLC3A2; HSP90AB1; VIM; ALDOC; HSPA1A; HSPA1B; HSPD1; CLU; HSPA5; HSPA8; RALA; LAMP1; ACTN1; LAMP2; EEF2; HSP90B1; EZR; NQO1; RPS2; HIST1H1B; HIST1H1C; RPL7; FLNA; NME2; PPIB; CFL1; ATP5A1; MSN; RPL13; TARS; EEF1G; CALR; CANX; EEF1D; RPL1…
Membrane	62	350	10.0813	5.5396	1.19001e-28	9.32965e-26	7.77471e-27	3.62746e-26	SDCBP; TPP1; NRP1; SLC16A3; RTN3; RECK; TFRC; RPN1; ATP1A1; ALPL; ITGB1; ITGAV; SLC3A2; ITGA5; SLC2A1; LAMP1; LAMP2; CD59; CPM; ANPEP; CD44; ITGA2; ENG; ITGB5; NT5E; PPIB; ATP2B4; ITGA3; STOM; DPP4; CANX; PPP2R1A; ABCC1; CD151; DNASE1L1; MMP14; SLC16A1; ATP1B3; CD81; RAP1B; SRPX; PLP2; CKAP4; LRP1; MFGE8; STX4; FAP; ALCAM; SCARB2; GANAB; TGFBI; SLC1A5; CD109; SLC44A2; SLC44A1; NCSTN; MYADM; APMAP…
Cytosolic small ribosomal subunit	24	36	3.90244	20.8481	7.37091e-28	5.77879e-25	4.44523e-26	2.07402e-25	RPSA; RPS2; RPS3; RPS12; RPS19; RPS9; RPS5; RPS10; RPS20; RPS3A; RPS7; RPS8; RPS15A; RPS16; RPS14; RPS23; RPS18; RPS13; RPS11; RPS4X; RPS6; RPS25; RPS27A; RPS21;
Plasma membrane	222	3479	36.0976	1.99533	3.42929e-27	2.68856e-24	1.9204e-25	8.96005e-25	MYO1C; SNAP23; CLIC1; AGRN; SDCBP; ADAM10; NRP1; PLXNB2; ARPC1B; LAMA5; SLC16A3; EPB41L2; TSPAN6; ACTN4; CTNND1; SLIT3; CRTAP; ATRN; TSPAN9; FLOT1; AP2A2; APOM; RECK; CFB; COL1A1; APOE; TFRC; FTH1; ANXA1; APOB; HSPB1; GNAI2; ATP1A1; APP; SERPINE1; ALPL; ICAM1; ITGB1; ATP5B; ENO1; ITGAV; ANXA2; CAPN1; TUBB; PSAP; CTSB; YES1; COL1A2; ANXA6; RHOC; SLC3A2; MMP2; ITGA5; VIM; GNAI3; ANXA5; LGALS1; CLTA…
Extracellular space	58	404	9.43089	4.4896	4.5795e-22	3.59033e-19	2.39355e-20	1.11676e-19	QSOX1; LAMA5; SLIT3; ATRN; RTN3; COL1A1; COL3A1; APOE; FN1; SERPINE1; ICAM1; DCN; PSAP; HSP90AA1; LAMB1; THBS1; COL1A2; MMP2; CFH; LGALS1; CNP; HSPD1; CLU; LAMC1; COL6A2; COL6A3; VCAN; AKR1B1; PECAM1; ENG; FBLN1; CALR; FBN1; SERPINF1; COL18A1; WNT5A; COPA; HSPG2; LGALS3BP; EFEMP1; FSTL1; ADAM9; LTBP2; PCOLCE; TGFBI; IGFBP7; PODN; ABI3BP; SFRP1; PXDN; HTRA1; S100A13; COL12A1; ANGPTL4; FBLN5; ANGPT…
Proteasome complex	20	34	3.25203	18.3966	8.47615e-22	6.6453e-19	4.15331e-20	1.93782e-19	PSMD11; PSMA7; PSMD3; PSMB1; PSMA1; PSMA2; PSMA3; PSMA4; PSMB8; PSMA5; PSMB4; PSMB5; PSMC2; PSMC4; PSMB3; PSMB2; VCP; PSMC5; PSMC6; PSMD6;
Cytosolic large ribosomal subunit	20	36	3.25203	17.3749	4.19139e-21	3.28605e-18	1.93297e-19	9.01869e-19	RPLP1; RPLP2; RPLP0; RPL7; RPL10; RPL4; RPL3; RPL27A; RPL5; RPL21; RPL28; RPL14; RPL7A; RPL30; RPL11; RPL8; RPL38; RPL18A; RPL6; RPL18;
Extracellular region	58	442	9.43089	4.10363	4.05415e-20	3.17845e-17	1.76581e-18	8.23875e-18	LAMA5; WDR1; C1R; CFB; C3; TIMP1; TG; COL1A1; COL4A1; APOE; FN1; TFRC; MMP1; ANXA1; APOB; APP; SERPINE1; GSN; SERPINE2; P4HB; PSAP; LAMB1; THBS1; COL1A2; SPARC; C1S; C7; LAMC1; VCL; FST; FLNA; FBLN1; LAMA2; PTX3; THBS2; FBN1; SERPINF1; THBS3; PLTP; LAMB2; LOXL3; B2M; TGFB2; CALM1; CALM2; CALM3; PPIA; GNAS; TUBA4A; DCD; LOXL1; MFGE8; FSTL1; PAPPA; ANGPTL4; TINAGL1; CLEC11A; TLN1;
Nucleosome	18	44	2.92683	12.7956	4.54874e-16	3.56621e-13	1.87695e-14	8.75733e-14	HIST1H1B; HIST1H1C; HIST4H4; HIST2H4B; HIST1H4I; HIST1H4A; HIST1H4D; HIST1H4F; HIST1H4K; HIST1H4J; HIST1H4C; HIST1H4H; HIST1H4B; HIST1H4E; HIST1H4L; HIST2H4A; HIST1H2AJ; HIST1H2BL;
Ribonucleoprotein complex	20	65	3.25203	9.62419	6.82511e-15	5.35089e-12	2.67544e-13	1.24829e-12	XPO1; ACTN4; RPLP0; HSPA1A; HSPA1B; HSPA8; EEF2; RPL7; RPS3; RPL4; RPL13A; RPL5; RPS9; RPS5; RPS3A; RPS7; RPS8; RPS4X; RPS6; YBX1;
Cell surface	33	205	5.36585	5.03463	1.67893e-14	1.31628e-11	6.26802e-13	2.92448e-12	ADAM10; TIMP1; HSPB1; APP; ITGB1; ATP5B; ITGAV; P4HB; SLC3A2; CLTA; HSPD1; HSPA5; HSPA8; RALA; IGF2R; ITGA4; CD44; GJA1; ENG; CD9; DPP4; CALR; HSPA4; GDI2; SRPX; NOTCH2; STX4; FLOT2; SFRP1; PVRL2; APMAP; F11R; CLIC4;
Endoplasmic reticulum	78	1104	12.6829	2.2094	3.22844e-11	2.5311e-08	1.12837e-09	5.26465e-09	QSOX1; PLOD2; SDCBP; NRP1; PLXNB2; CALU; PDCD6; SEC31A; RTN3; APOM; TG; FN1; APOB; RPN1; GNAI2; APP; ITGB1; P4HB; HEXB; CTSB; ANXA6; CFH; VIM; ANXA5; HSPA1A; HSPA1B; RRAS; CTSA; HSPD1; HSPA5; G6PD; LAMP2; HSP90B1; ANXA7; ACO1; BGN; PPIB; PSMA4; RPL10; CALR; CANX; PSMB8; EEF1D; PDIA3; DDOST; DNASE1L1; GDI2; SERPINH1; COPB1; COPA; PLTP; VCP; LAMB2; RAB2A; YWHAG; CLTC; FABP5; PLOD1; NOTCH2; PLP2; CK…
Arp2/3 protein complex	7	7	1.13821	31.2678	3.31027e-11	2.59525e-08	1.12837e-09	5.26465e-09	ARPC1B; ARPC2; ARPC3; ARPC5; ARPC4; ACTR3; ACTR2;
Actin cytoskeleton	21	132	3.41463	4.97641	1.28464e-09	1.00716e-06	4.1965e-08	1.95797e-07	ARPC1B; ARPC2; ARPC3; ARPC5; ACTN4; ALDOA; GSN; TPM3; ACTN1; EZR; FLNA; MARCKS; MYH9; CAPZB; CAPZA1; ACTR3; ACTR2; SEPT2; FSCN1; MVB12A; CLIC4;
Nucleus	256	5847	41.626	1.36905	1.3815e-09	1.0831e-06	4.33238e-08	2.02137e-07	SNAP23; PSMD11; CLIC1; SDCBP; ADAM10; TPP1; PSMA7; XPO1; ARPC2; ARPC3; EPB41L2; ACTN4; CALU; CTNND1; WDR1; PDCD6; SEC31A; PRSS23; RTN3; MPZL1; PGK1; LMNA; APOE; FN1; TFRC; ALDOA; ANXA1; GAPDH; HSPB1; RPN1; GNAI2; APP; RPLP1; RPLP0; ATP5B; S100A6; ENO1; TPM3; ITGAV; SERPINE2; LDHB; P4HB; ANXA2; CAPN1; TUBB; EPRS; CTSB; HSP90AA1; THBS1; SLC3A2; HSP90AB1; VIM; ANXA5; RPSA; LGALS1; ANXA4; HSPA1A; HSP…
Golgi aparatus	64	897	10.4065	2.23125	1.52452e-09	1.19522e-06	4.597e-08	2.14483e-07	SNAP23; QSOX1; SDCBP; ADAM10; ARPC2; CALU; FLOT1; SEC31A; RTN3; APOB; APP; PSAP; HEXB; VIM; CLTA; ANXA4; CTSA; HSPD1; SLC2A1; LAMP1; LAMP2; ARF4; RAB6A; ACO1; BGN; PPIB; CANX; HSPA4; COPB2; ECE1; IQGAP1; ARCN1; FASN; RAB7A; COPB1; COPA; PLTP; VCP; NPEPPS; RAB8A; RAB2A; RAB10; RAB14; YWHAG; YWHAE; DCD; ARF1; CLTC; NOTCH2; CKAP4; LRP1; PRDX4; DYNC1H1; RAB11B; SND1; TXNDC5; NCSTN; VPS35; TSG101; GDF…
Basement membrane	9	21	1.46341	13.409	6.88294e-09	5.39622e-06	1.97856e-07	9.2314e-07	LAMA5; EFEMP2; LAMB1; LAMC1; LAMA2; FBN1; LAMB2; NID2; LAMA4;
Membrane fraction	34	346	5.52846	3.07337	7.06628e-09	5.53997e-06	1.97856e-07	9.2314e-07	CLIC1; SLC16A3; TSPAN9; FLOT1; RECK; ATP1A1; VIM; SLC2A1; RALA; LAMP1; XRCC6; LAMP2; CD59; CAPN2; ENG; NT5E; PPP2R1A; ABCC1; WNT5A; ECE1; CD151; SLC26A2; SLC16A1; SLC12A2; RPL7A; RAC1; PLP2; CKAP4; LRP1; SPTAN1; SCARB2; FLOT2; SLC1A5; VPS35;
Microtubule	19	129	3.08943	4.6074	2.87923e-08	2.25732e-05	7.78385e-07	3.63173e-06	HSPB1; HSP90AA1; HSP90AB1; TCP1; NME2; PPP2R1A; CCT6A; CCT3; CCT8; CCT4; PPP1CA; TUBA4A; TUBB4B; CCT2; CLTC; SEPT2; DPYSL2; CCT7; SEPT9;
Proteinaceous extracellular matrix	14	70	2.27642	6.25713	3.74442e-08	2.93562e-05	9.78541e-07	4.56559e-06	FN1; SPARC; HAPLN1; COL6A2; VCAN; BGN; FBLN1; FBN1; FBLN2; EFEMP1; LTBP1; LTBP2; SFRP1; FBLN5;
Small ribosomal subunit	7	13	1.13821	16.8476	4.80092e-08	3.76392e-05	1.21417e-06	5.66496e-06	RPS16; RPS18; RPS4X; RPS6; RPS25; RPS27A; RPS21;
Integrin complex	8	22	1.30081	11.3791	2.24927e-07	0.000176343	5.51071e-06	2.57114e-05	ITGB1; ITGAV; ITGA5; ITGA2; ITGA3; MYH9; ITGA1; ITGA11;
Perinuclear region of cytoplasm	17	119	2.76423	4.46908	2.41914e-07	0.000189661	5.74729e-06	2.68152e-05	ACTN4; SEC31A; LMNA; S100A6; HSPA1A; HSPA1B; HSPA5; HSP90B1; CALR; YWHAB; CTNNB1; ECE1; THBS3; GNB2; S100A13; SEPT9; CLIC4;
Ruffle	8	24	1.30081	10.4313	4.88831e-07	0.000383243	1.12719e-05	5.25913e-05	ITGB1; S100A6; ITGA5; EZR; NME2; NME1-NME2; S100A11; MYH9;
Endosome	27	303	4.39024	2.78718	1.73247e-06	0.00135826	3.88073e-05	0.000181064	C3; TIMP1; TFRC; APP; ANXA2; LAMP1; IGF2R; LAMP2; ITGB5; S100A11; ATP6V1A; ECE1; RAB5C; RAB7A; COPB1; NPEPPS; CD81; RAB10; ARF1; CLTC; LRP1; DYNC1H1; STX12; VPS35; TOLLIP; EHD1; PTGFRN;
Zymogen granule	8	34	1.30081	7.36416	9.09544e-06	0.00713082	0.000198078	0.000924178	ATP5B; P4HB; CTSB; CLU; ATP5A1; RAB8A; RAP1B; RAC1;
Cell-cell junction	8	38	1.30081	6.58919	2.1885e-05	0.0171578	0.000463725	0.00216361	ITGA5; JUP; CTNNA1; CTNNB1; DSG1; PVRL2; F11R; CLIC4;
Laminin-10 complex	3	3	0.487805	31.2678	3.25562e-05	0.0255241	0.000654463	0.00305354	LAMA5; LAMB1; LAMC1;
Laminin-11 complex	3	3	0.487805	31.2678	3.25562e-05	0.0255241	0.000654463	0.00305354	LAMA5; LAMC1; LAMB2;
Platelet alpha granule lumen	7	35	1.13821	6.2607	0.000101914	0.0799007	0.00199752	0.00931986	FN1; APP; THBS1; SPARC; THBS2; THBS3; TGFB2;
Stress fiber	5	16	0.813008	9.78461	0.000107245	0.0840798	0.00205073	0.00956811	MYO1C; TPM3; MYH9; TPM4; SEPT9;
Proteasome core complex	3	4	0.487805	23.4703	0.000127116	0.099659	0.00237283	0.011071	PSMA3; PSMB6; PSMA6;
Microvillus	4	11	0.650407	11.3882	0.000285725	0.224009	0.0052095	0.0243061	MYO1C; EZR; MSN; CLIC4;
Perinuclear region	13	131	2.11382	3.10506	0.000296386	0.232367	0.00528107	0.02464	PDCD6; MAP4K4; CTSB; CLTA; CPM; PKM; GJA1; CTNNB1; CD151; VCP; FAT1; PDCD6IP; S100A13;
Low-density lipoprotein particle	3	6	0.487805	15.6599	0.000605667	0.474843	0.0105521	0.049233	APOM; APOE; APOB;
Microtubule cytoskeleton	7	47	1.13821	4.66257	0.000684095	0.536331	0.0116594	0.0543993	PSMA3; MAPK3; PPP2R1A; CDC42; SPTAN1; DPYSL2; CLIC4;
Endoplasmic reticulum lumen	5	24	0.813008	6.52443	0.000844235	0.66188	0.0140826	0.0657052	APOB; HSPA5; HSP90B1; PPIB; CALR;
Collagen type VI	2	2	0.325203	31.2678	0.00102119	0.800615	0.0159065	0.0742153	COL6A1; COL6A3;
Collagen type I	2	2	0.325203	31.2678	0.00102119	0.800615	0.0159065	0.0742153	COL1A1; COL1A2;
Catenin complex	3	7	0.487805	13.426	0.00103474	0.811233	0.0159065	0.0742153	JUP; CTNNA1; CTNNB1;
Basal lamina	3	7	0.487805	13.426	0.00103474	0.811233	0.0159065	0.0742153	AGRN; LAMA5; LAMB2;
Intracellular	13	151	2.11382	2.69382	0.00114553	0.898092	0.017271	0.0805816	CTSB; ANXA5; LGALS1; HSPA8; TGM2; VARS; EEF1G; CALR; RAB14; RAP1B; SFRP1; RUVBL2; CLIC4;
Cell junction	6	38	0.97561	4.94395	0.00120487	0.944621	0.017823	0.0831572	SDCBP; JUP; CTNNA1; CTNNB1; CDC42; F11R;
Nucleoplasm	27	449	4.39024	1.8809	0.00134667	1	0.0195516	0.0912222	XPO1; PDCD6; XRCC6; RPS2; MAPK3; PHB; ANXA11; CALM1; CALM2; CALM3; HIST4H4; HIST2H4B; HIST1H4I; HIST1H4A; HIST1H4D; HIST1H4F; HIST1H4K; HIST1H4J; HIST1H4C; HIST1H4H; HIST1H4B; HIST1H4E; HIST1H4L; HIST2H4A; RAN; RPL11; KPNB1;
Late endosome	6	40	0.97561	4.69681	0.00158718	1	0.0222313	0.103725	SNAP23; LAMP1; LAMP2; CD151; RAB7A; TSG101;
Specific granule	3	8	0.487805	11.7498	0.00161631	1	0.0222313	0.103725	SNAP23; ANXA11; STX4;
Proteasome regulatory particle	3	8	0.487805	11.7498	0.00161631	1	0.0222313	0.103725	PSMD2; PSMD1; PSMD13;
Spectrin	3	9	0.487805	10.4457	0.00236705	1	0.031996	0.149284	EPB41L2; SPTBN1; SPTAN1;
ER-Golgi intermediate compartment	5	30	0.813008	5.21998	0.0024167	1	0.0321135	0.149832	FN1; P4HB; HSPA5; ANPEP; SERPINH1;
Intracellular membrane-bounded organelle	11	127	1.78862	2.71048	0.0025557	1	0.0333945	0.155809	FLOT1; SEC31A; PSAP; MMP2; G6PD; GRN; RAB7A; LGALS3BP; MVP; ANGPTL4; TLN1;
Collagen type V	2	3	0.325203	20.8798	0.00299846	1	0.0373142	0.174098	COL5A2; COL5A1;
Clathrin coat	2	3	0.325203	20.8798	0.00299846	1	0.0373142	0.174098	CLTA; CLTC;
Laminin-1 complex	2	3	0.325203	20.8798	0.00299846	1	0.0373142	0.174098	LAMB1; LAMC1;
Filopodium	3	10	0.487805	9.40221	0.00330155	1	0.040444	0.1887	EZR; MSN; CDC42;
Ruffle membrane	3	11	0.487805	8.54824	0.00443249	1	0.0534626	0.249441	ITGB1; ITGA5; RPS3;
Soluble fraction	13	180	2.11382	2.25984	0.00532507	1	0.0632554	0.295132	CLIC1; TPP1; ANXA2; EPRS; DARS; FBLN1; PPP2R1A; GARS; IARS; COPA; EFNB1; FBLN5; CLIC4;
Lamellipodium	4	23	0.650407	5.4491	0.00565267	1	0.064816	0.302413	NME2; NME1-NME2; DPP4; FAP;
Plasma membrane enriched fraction	2	4	0.325203	15.6729	0.00586981	1	0.064816	0.302413	SNAP23; STX4;
Muscle thin filament tropomyosin	2	4	0.325203	15.6729	0.00586981	1	0.064816	0.302413	TPM3; TPM4;
Intermediate-density lipoprotein particle	2	4	0.325203	15.6729	0.00586981	1	0.064816	0.302413	APOE; APOB;
Phagocytic vesicle	2	4	0.325203	15.6729	0.00586981	1	0.064816	0.302413	ANXA11; STX12;
Apical part of cell	3	13	0.487805	7.23413	0.00732547	1	0.0776104	0.362108	EZR; MSN; CLIC4;
Coated pit	3	13	0.487805	7.23413	0.00732547	1	0.0776104	0.362108	TFRC; HSPD1; RAB35;
Cell-cell adherens junction	3	13	0.487805	7.23413	0.00732547	1	0.0776104	0.362108	JUP; VCL; CTNNB1;
Nuclear envelope	7	71	1.13821	3.08671	0.00749895	1	0.078389	0.365741	CLIC1; XPO1; LMNA; S100A6; ANXA11; RTN4; MYOF;
Very-low-density lipoprotein particle	3	14	0.487805	6.71778	0.00910438	1	0.0939189	0.438199	APOM; APOE; APOB;
Pseudopodium	2	5	0.325203	12.5446	0.00957621	1	0.0962532	0.44909	ACTN4; ACTN1;
Protein-DNA complex	2	5	0.325203	12.5446	0.00957621	1	0.0962532	0.44909	JUP; CTNNB1;
Mitochondrial matrix	7	79	1.13821	2.77417	0.0131573	1	0.125275	0.584498	CS; ATP5B; HSPD1; ATP5A1; SHMT2; MDH2; GARS;
Endocytic vesicle	3	16	0.487805	5.87858	0.0133583	1	0.125275	0.584498	RALA; IGF2R; DPP4;
Focal adhesion	5	45	0.813008	3.48038	0.0140074	1	0.125275	0.584498	ITGB1; ITGA5; ACTN1; VCL; TLN1;
F-actin capping protein complex	2	6	0.325203	10.4573	0.0140615	1	0.125275	0.584498	CAPZB; CAPZA1;
COPI vesicle coat	2	6	0.325203	10.4573	0.0140615	1	0.125275	0.584498	COPB2; COPA;
Inclusion body	2	6	0.325203	10.4573	0.0140615	1	0.125275	0.584498	HSPA1A; HSPA1B;
Adherens junction	2	6	0.325203	10.4573	0.0140615	1	0.125275	0.584498	SDCBP; CTNNB1;
Sodium:potassium-exchanging ATPase complex	2	6	0.325203	10.4573	0.0140615	1	0.125275	0.584498	ATP1A1; ATP1B3;
Azurophil granule	2	6	0.325203	10.4573	0.0140615	1	0.125275	0.584498	SNAP23; ANXA11;
Secretory vesicle (None)	2	6	0.325203	10.4573	0.0140615	1	0.125275	0.584498	QSOX1; ATP6V1A;
Polysome	2	7	0.325203	8.96552	0.0192722	1	0.162467	0.758023	PSMA1; RPS4X;
Unconventional myosin complex	2	7	0.325203	8.96552	0.0192722	1	0.162467	0.758023	MYO1C; MYL6;
Fibrinogen complex	2	7	0.325203	8.96552	0.0192722	1	0.162467	0.758023	FN1; THBS1;
Cleavage furrow	2	7	0.325203	8.96552	0.0192722	1	0.162467	0.758023	RALA; MYH9;
WASH complex	2	7	0.325203	8.96552	0.0192722	1	0.162467	0.758023	CAPZB; CAPZA1;
External side of plasma membrane	4	35	0.650407	3.58137	0.0247506	1	0.195885	0.913945	THBS1; ENG; ECE1; CD276;
Internal side of plasma membrane	2	8	0.325203	7.84623	0.0251575	1	0.195885	0.913945	G6PD; DSG1;
Spherical high-density lipoprotein particle	2	8	0.325203	7.84623	0.0251575	1	0.195885	0.913945	APOM; CLU;
Chylomicron	2	8	0.325203	7.84623	0.0251575	1	0.195885	0.913945	APOE; APOB;
Lateral plasma membrane	2	8	0.325203	7.84623	0.0251575	1	0.195885	0.913945	MYO1C; CTNNB1;
Intermediate filament	4	36	0.650407	3.48192	0.0271615	1	0.195885	0.913945	LMNA; VIM; NME2; KRT2;
Golgi membrane	5	55	0.813008	2.84769	0.0308169	1	0.195885	0.913945	GJA1; ACO1; BSG; B2M; ARF1;
Oligosaccharyltransferase complex	2	9	0.325203	6.97539	0.031669	1	0.195885	0.913945	RPN1; DDOST;
Basolateral membrane	2	9	0.325203	6.97539	0.031669	1	0.195885	0.913945	ATP2B4; CTNNB1;
Collagen type III	1	1	0.162602	31.2678	0.0319813	1	0.195885	0.913945	COL3A1;
Uropod	1	1	0.162602	31.2678	0.0319813	1	0.195885	0.913945	MYH9;
Dendritic shaft	1	1	0.162602	31.2678	0.0319813	1	0.195885	0.913945	APP;
Lysosomal lumen	1	1	0.162602	31.2678	0.0319813	1	0.195885	0.913945	PSAP;
Intrinsic to endosome membrane	1	1	0.162602	31.2678	0.0319813	1	0.195885	0.913945	ECE1;
Laminin-2 complex	1	1	0.162602	31.2678	0.0319813	1	0.195885	0.913945	LAMB1;
Actomyosin, actin part	1	1	0.162602	31.2678	0.0319813	1	0.195885	0.913945	ACTC1;
Chylomicron remnant	1	1	0.162602	31.2678	0.0319813	1	0.195885	0.913945	APOB;
Catenin-TCF7L2 complex	1	1	0.162602	31.2678	0.0319813	1	0.195885	0.913945	JUP;
Extracellular vesicular exosome	1	1	0.162602	31.2678	0.0319813	1	0.195885	0.913945	ALDOA;
Laminin-8 complex	1	1	0.162602	31.2678	0.0319813	1	0.195885	0.913945	LAMB1;
Collagen type XII	1	1	0.162602	31.2678	0.0319813	1	0.195885	0.913945	COL12A1;
Cell projection membrane	1	1	0.162602	31.2678	0.0319813	1	0.195885	0.913945	RAB35;
Mature chylomicron	1	1	0.162602	31.2678	0.0319813	1	0.195885	0.913945	APOB;
Citrate lyase complex	1	1	0.162602	31.2678	0.0319813	1	0.195885	0.913945	ACLY;
Invadopodium membrane	1	1	0.162602	31.2678	0.0319813	1	0.195885	0.913945	DPP4;
Collagen type XVI	1	1	0.162602	31.2678	0.0319813	1	0.195885	0.913945	COL16A1;
Caspase complex	1	1	0.162602	31.2678	0.0319813	1	0.195885	0.913945	HSPA5;
Interleukin-18 receptor complex	1	1	0.162602	31.2678	0.0319813	1	0.195885	0.913945	TOLLIP;
Endosome lumen	1	1	0.162602	31.2678	0.0319813	1	0.195885	0.913945	APOB;
Intercellular bridge	1	1	0.162602	31.2678	0.0319813	1	0.195885	0.913945	RAB35;
Discoidal high-density lipoprotein particle	1	1	0.162602	31.2678	0.0319813	1	0.195885	0.913945	APOM;
Cell-substrate adherens junction	1	1	0.162602	31.2678	0.0319813	1	0.195885	0.913945	CTNNB1;
Large ribosomal subunit	1	1	0.162602	31.2678	0.0319813	1	0.195885	0.913945	RPL13A;
Gamma-catenin-TCF7L2 complex	1	1	0.162602	31.2678	0.0319813	1	0.195885	0.913945	JUP;
Cell-substrate junction	1	1	0.162602	31.2678	0.0319813	1	0.195885	0.913945	VCL;
Cytoplasmic vesicle	10	160	1.62602	1.95607	0.0331758	1	0.201627	0.940732	SNAP23; PGK1; LAMP2; ANXA7; RAB6A; STOM; COPB2; RAB8B; VAT1; RAB1B;
Integral to plasma membrane	40	934	6.50407	1.33941	0.0374237	1	0.225694	1	SLC16A3; ATRN; TSPAN9; MPZL1; APOM; TFRC; APP; SLC25A5; ICAM1; ITGAV; LAMP1; IGF2R; CD99; ANPEP; CD46; CD44; GJA1; CD9; ATP2B4; STOM; EPHA2; VIPR1; ABCC1; PHB; ATP6V1A; CD151; MMP14; SLC26A2; SLC12A2; CD81; EFNB1; NOTCH2; LRP1; PTK7; TPBG; SCARB2; FAT1; SLC1A5; NCSTN; NOTCH3;
Platelet alpha granule	2	10	0.325203	6.27855	0.0387609	1	0.231974	1	SERPINE2; THBS1;
Spindle pole	3	24	0.487805	3.91987	0.0400085	1	0.234079	1	CALM1; CALM2; CALM3;
Spindle microtubule	3	24	0.487805	3.91987	0.0400085	1	0.234079	1	CALM1; CALM2; CALM3;
Actin filament	3	24	0.487805	3.91987	0.0400085	1	0.234079	1	EZR; IQGAP1; ACTC1;
Cell projection	4	41	0.650407	3.0574	0.0412645	1	0.23964	1	FLNA; CDC42; RAP1B; RAC1;
Heterotrimeric G-protein complex	2	11	0.325203	5.70829	0.0463894	1	0.26165	1	GNB1; GNAS;
Platelet alpha granule membrane	2	11	0.325203	5.70829	0.0463894	1	0.26165	1	PECAM1; CD9;
Intermediate filament cytoskeleton	2	11	0.325203	5.70829	0.0463894	1	0.26165	1	VIM; PSMB4;
Desmosome	2	11	0.325203	5.70829	0.0463894	1	0.26165	1	JUP; DSG1;
Annulate lamellae	1	2	0.162602	15.7117	0.0629414	1	0.326795	1	XPO1;
Clathrin-coated endocytic vesicle membrane	1	2	0.162602	15.7117	0.0629414	1	0.326795	1	APOB;
Intracellular ferritin complex	1	2	0.162602	15.7117	0.0629414	1	0.326795	1	FTH1;
Ku70:Ku80 complex	1	2	0.162602	15.7117	0.0629414	1	0.326795	1	XRCC6;
Weibel-Palade body	1	2	0.162602	15.7117	0.0629414	1	0.326795	1	ECE1;
Laminin-3 complex	1	2	0.162602	15.7117	0.0629414	1	0.326795	1	LAMB2;
Membrane attack complex	1	2	0.162602	15.7117	0.0629414	1	0.326795	1	C7;
Cytosolic ribosome	1	2	0.162602	15.7117	0.0629414	1	0.326795	1	RPL13;
Beta-catenin-TCF7L2 complex	1	2	0.162602	15.7117	0.0629414	1	0.326795	1	CTNNB1;
Neuromuscular junction	1	2	0.162602	15.7117	0.0629414	1	0.326795	1	ITGB1;
Peripheral to membrane of membrane fraction	1	2	0.162602	15.7117	0.0629414	1	0.326795	1	RECK;
Angiogenin-PRI complex	1	2	0.162602	15.7117	0.0629414	1	0.326795	1	RNH1;
Early endosome	5	69	0.813008	2.26999	0.0696934	1	0.359471	1	HSPD1; ECE1; CD151; RAB14; TSG101;
NuA4 histone acetyltransferase complex	2	14	0.325203	4.48596	0.0720908	1	0.369406	1	RUVBL2; RUVBL1;
Mitochondrial nucleoid	3	31	0.487805	3.03502	0.0755506	1	0.384621	1	SLC25A5; ATP5B; SHMT2;
Others	4	51	0.650407	2.45803	0.0797162	1	0.40321	1	PGK1; HSPD1; TPP2; HSPA4;
Eukaryotic translation initiation factor 3 complex	2	15	0.325203	4.18709	0.0814719	1	0.409449	1	EIF3C; EIF3L;
Apical membrane	2	16	0.325203	3.92556	0.0912024	1	0.42351	1	ANXA2; CDC42;
6-phosphofructokinase complex	1	3	0.162602	10.4919	0.0929128	1	0.42351	1	PFKP;
Microfibril	1	3	0.162602	10.4919	0.0929128	1	0.42351	1	FBN1;
Interleukin-1 receptor complex	1	3	0.162602	10.4919	0.0929128	1	0.42351	1	TOLLIP;
Extrinsic to external side of plasma membrane	1	3	0.162602	10.4919	0.0929128	1	0.42351	1	SERPINE2;
Anchored to external side of plasma membrane	1	3	0.162602	10.4919	0.0929128	1	0.42351	1	CD59;
Nonmotile primary cilium	1	3	0.162602	10.4919	0.0929128	1	0.42351	1	RAB8A;
Alphav-beta3 integrin-vitronectin complex	1	3	0.162602	10.4919	0.0929128	1	0.42351	1	ITGA5;
Lamin fiLament	1	3	0.162602	10.4919	0.0929128	1	0.42351	1	LMNA;
APC-Axin-1-beta-catenin complex	1	3	0.162602	10.4919	0.0929128	1	0.42351	1	CTNNB1;
Eukaryotic translation elongation factor 1 complex	1	3	0.162602	10.4919	0.0929128	1	0.42351	1	EEF1D;
Trans-Golgi network membrane	1	3	0.162602	10.4919	0.0929128	1	0.42351	1	GNAS;
Actomyosin contractile ring	1	3	0.162602	10.4919	0.0929128	1	0.42351	1	MYH9;
Coated vesicle	1	3	0.162602	10.4919	0.0929128	1	0.42351	1	HSPD1;
Intrinsic to membrane	1	3	0.162602	10.4919	0.0929128	1	0.42351	1	GNAS;
Clathrin-coated endocytic vesicle	1	3	0.162602	10.4919	0.0929128	1	0.42351	1	RAB35;
Membrane raft	3	36	0.487805	2.61361	0.107023	1	0.485008	1	FLOT1; STOM; STX12;
Mitochondrial proton-transporting ATP synthase complex	2	18	0.325203	3.48963	0.111586	1	0.502778	1	ATP5B; ATP5A1;
Mitochondrial inner membrane	4	58	0.650407	2.16142	0.114263	1	0.511898	1	SLC25A5; LGALS3; ATP5A1; PHB;
Chromosome	4	59	0.650407	2.12479	0.119662	1	0.514996	1	MAPK3; PPP2R1A; RUVBL2; RUVBL1;
Extrinsic to internal side of plasma membrane	1	4	0.162602	7.87543	0.121927	1	0.514996	1	S100A6;
Dynactin complex	1	4	0.162602	7.87543	0.121927	1	0.514996	1	ACTR1A;
Multivesicular body	1	4	0.162602	7.87543	0.121927	1	0.514996	1	TSG101;
Vacuole	1	4	0.162602	7.87543	0.121927	1	0.514996	1	STX4;
Collagen	1	4	0.162602	7.87543	0.121927	1	0.514996	1	COL18A1;
Polysomal ribosome	1	4	0.162602	7.87543	0.121927	1	0.514996	1	RPL7A;
Nuclear lamina	1	4	0.162602	7.87543	0.121927	1	0.514996	1	LMNA;
Midbody	2	19	0.325203	3.30606	0.12218	1	0.514996	1	ANXA11; CLIC4;
Clathrin-coated vesicle	2	19	0.325203	3.30606	0.12218	1	0.514996	1	CLTC; VAMP3;
Cornified envelope	2	19	0.325203	3.30606	0.12218	1	0.514996	1	ANXA1; DSP;
Connexon complex	1	5	0.162602	6.30349	0.150015	1	0.60006	1	GJA1;
Dendritic spine	1	5	0.162602	6.30349	0.150015	1	0.60006	1	APP;
COPII vesicle coat	1	5	0.162602	6.30349	0.150015	1	0.60006	1	SEC31A;
Lipopolysaccharide receptor complex	1	5	0.162602	6.30349	0.150015	1	0.60006	1	HSPD1;
Collagen type IV	1	5	0.162602	6.30349	0.150015	1	0.60006	1	COL4A2;
CRD-mediated mRNA stability complex	1	5	0.162602	6.30349	0.150015	1	0.60006	1	YBX1;
Golgi-associated vesicle membrane	1	5	0.162602	6.30349	0.150015	1	0.60006	1	GJA1;
Proton-transporting two-sector ATPase complex	1	5	0.162602	6.30349	0.150015	1	0.60006	1	ATP6V1A;
Platelet dense granule membrane	1	5	0.162602	6.30349	0.150015	1	0.60006	1	LAMP2;
MMXD complex	1	5	0.162602	6.30349	0.150015	1	0.60006	1	SLC25A5;
Protein complex	4	65	0.650407	1.92869	0.154218	1	0.613739	1	ACTN4; VCL; MYH9; DDOST;
Golgi-associated vesicle	1	6	0.162602	5.25466	0.177206	1	0.667929	1	ADAM10;
AP-2 adaptor complex	1	6	0.162602	5.25466	0.177206	1	0.667929	1	AP2A2;
Costamere	1	6	0.162602	5.25466	0.177206	1	0.667929	1	VCL;
Nonhomologous end joining complex	1	6	0.162602	5.25466	0.177206	1	0.667929	1	XRCC6;
Axin-APC-beta-catenin-GSK3B complex	1	6	0.162602	5.25466	0.177206	1	0.667929	1	CTNNB1;
Cell leading edge	1	6	0.162602	5.25466	0.177206	1	0.667929	1	MYH9;
Cytoplasmic dynein complex	1	6	0.162602	5.25466	0.177206	1	0.667929	1	DYNC1H1;
I band	1	6	0.162602	5.25466	0.177206	1	0.667929	1	ALDOA;
Trans-Golgi network transport vesicle	1	6	0.162602	5.25466	0.177206	1	0.667929	1	IGF2R;
Golgi vesicle	1	6	0.162602	5.25466	0.177206	1	0.667929	1	RAB10;
Cyclin-dependent protein kinase activating kinase holoenzyme complex	1	6	0.162602	5.25466	0.177206	1	0.667929	1	HSPD1;
Cortical cytoskeleton	1	7	0.162602	4.50506	0.203528	1	0.756236	1	EZR;
Early endosome membrane	1	7	0.162602	4.50506	0.203528	1	0.756236	1	B2M;
Immunological synapse	1	7	0.162602	4.50506	0.203528	1	0.756236	1	MYH9;
MLL1 complex	2	27	0.325203	2.32685	0.213295	1	0.788789	1	RUVBL2; RUVBL1;
Centriolar satellite	1	8	0.162602	3.94263	0.229009	1	0.812413	1	FLOT1;
Basal plasma membrane	1	8	0.162602	3.94263	0.229009	1	0.812413	1	MYO1C;
Neuronal cell body	1	8	0.162602	3.94263	0.229009	1	0.812413	1	APOE;
Sarcolemma	1	8	0.162602	3.94263	0.229009	1	0.812413	1	ITGB1;
Intracellular vesicle (None)	1	8	0.162602	3.94263	0.229009	1	0.812413	1	SDCBP;
Nuclear telomere cap complex	1	8	0.162602	3.94263	0.229009	1	0.812413	1	XRCC6;
Mitochondrial respiratory chain	1	8	0.162602	3.94263	0.229009	1	0.812413	1	UQCRC1;
MLL5-L complex	1	8	0.162602	3.94263	0.229009	1	0.812413	1	PPP1CA;
Stress granule	1	8	0.162602	3.94263	0.229009	1	0.812413	1	YBX1;
Microsome	7	156	1.13821	1.40496	0.233164	1	0.823428	1	SDCBP; APOB; HSP90B1; NQO1; CFL1; DDOST; COPA;
Nuclear membrane	4	78	0.650407	1.60728	0.23923	1	0.841061	1	CTSB; CANX; TAGLN2; TNPO1;
Spindle	2	30	0.325203	2.09424	0.249024	1	0.871585	1	ANXA11; CLTC;
Filamentous actin	1	9	0.162602	3.50505	0.253677	1	0.883923	1	MYO1C;
Nuclear speck	2	31	0.325203	2.02671	0.260988	1	0.901386	1	HSPA1A; HSPA1B;
Integral to endoplasmic reticulum membrane	2	31	0.325203	2.02671	0.260988	1	0.901386	1	HSPA5; RTN4;
Sarcoplasmic reticulum	2	32	0.325203	1.9634	0.272956	1	0.937949	1	CALR; FKBP1A;
Myosin complex	1	10	0.162602	3.15489	0.277556	1	0.937949	1	MYL6;
Recycling endosome	1	10	0.162602	3.15489	0.277556	1	0.937949	1	VAMP3;
Mitochondrial proton-transporting ATP synthase, catalytic core	1	10	0.162602	3.15489	0.277556	1	0.937949	1	ATP5B;
Microtubule organizing center	1	10	0.162602	3.15489	0.277556	1	0.937949	1	FLOT1;
High-density lipoprotein particle	1	11	0.162602	2.86835	0.300673	1	1	1	APOE;
Peroxisomal matrix	1	11	0.162602	2.86835	0.300673	1	1	1	HSPD1;
Brush border	1	12	0.162602	2.62952	0.323051	1	1	1	CLIC1;
Protein phosphatase type 2A complex	1	13	0.162602	2.4274	0.344714	1	1	1	PPP2R1A;
Extrinsic to membrane	1	13	0.162602	2.4274	0.344714	1	1	1	EZR;
Vesicle (None)	1	13	0.162602	2.4274	0.344714	1	1	1	APP;
Lysosomal membrane	1	14	0.162602	2.25414	0.365685	1	1	1	LAMP2;
Sarcomere	1	15	0.162602	2.10396	0.385986	1	1	1	ACTC1;
Nuclear pore	2	42	0.325203	1.49603	0.390476	1	1	1	RAN; KPNB1;
Transcription factor complex	2	43	0.325203	1.46125	0.401821	1	1	1	XRCC6; CTNNB1;
Integral to Golgi membrane	1	19	0.162602	1.66126	0.460907	1	1	1	QSOX1;
Cytoplasmic membrane-bounded vesicle	1	19	0.162602	1.66126	0.460907	1	1	1	TFRC;
Stored secretory granule	1	19	0.162602	1.66126	0.460907	1	1	1	THBS1;
Chromosome, centromeric region	1	19	0.162602	1.66126	0.460907	1	1	1	PPP2R1A;
Peroxisome	4	111	0.650407	1.12948	0.476339	1	1	1	PSMD3; IDH1; HSPD1; PSMD6;
Secretory granule	2	50	0.325203	1.25671	0.478155	1	1	1	SNAP23; HSPD1;
Voltage-gated calcium channel complex	1	20	0.162602	1.57823	0.478165	1	1	1	CACNA2D1;
Cell cortex	1	20	0.162602	1.57823	0.478165	1	1	1	CTNNB1;
Transport vesicle	1	21	0.162602	1.50312	0.494871	1	1	1	BGN;
Endocytic vesicle membrane	1	22	0.162602	1.43482	0.511044	1	1	1	AP2A2;
Endoplasmic reticulum membrane	5	150	0.813008	1.04427	0.526147	1	1	1	HSP90B1; ACO1; CANX; PLP2; RTN4;
Mitochondrial membrane	2	56	0.325203	1.12209	0.538643	1	1	1	ATP5B; ACTN1;
Caveola	1	24	0.162602	1.31531	0.541854	1	1	1	FLOT1;
Synaptic vesicle	1	24	0.162602	1.31531	0.541854	1	1	1	SDCBP;
Microtubule associated complex	1	24	0.162602	1.31531	0.541854	1	1	1	ACTR1A;
Kinetochore	3	90	0.487805	1.04562	0.552801	1	1	1	XPO1; FLOT1; TUBB;
Dendrite	1	27	0.162602	1.16921	0.584473	1	1	1	APOE;
Endosome membrane	1	27	0.162602	1.16921	0.584473	1	1	1	APOB;
Chromatin	1	32	0.162602	0.986582	0.64689	1	1	1	RAN;
Synapse	1	33	0.162602	0.956694	0.658202	1	1	1	APP;
Nuclear matrix	1	37	0.162602	0.853296	0.699945	1	1	1	CLIC4;
Basolateral plasma membrane	1	40	0.162602	0.789315	0.727876	1	1	1	STX4;
Apical plasma membrane	1	42	0.162602	0.751737	0.745039	1	1	1	DPP4;
Ubiquitin ligase complex	1	43	0.162602	0.734259	0.75321	1	1	1	CAND1;
Integral to membrane	32	1702	5.20325	0.588059	0.9998	1	1	1	ADAM10; FLOT1; MPZL1; TFRC; APP; PSAP; SLC3A2; CD99; ABCC1; GGT5; ECE1; DNASE1L1; SLC16A1; RAB14; CKAP4; FAP; VAMP3; P3H1; CD276; AGTRAP; SLC44A2; TSPAN14; SLC44A1; NCSTN; PVRL2; IGSF8; VAT1; TTYH3; PLXNA4; SUSD2; TMEM2; HEG1;

## Sheet: Molecular function
Analysis: Molecular function
Dataset name: Exosome
Number of genes in the dataset: 615
Number of genes in the dataset (which are available in Molecular function database) :610
Number of genes in background: 19230
Is analysis quantitative: No
						Corrected p-values
Molecular function	No. of genes in the dataset	No.of genes in the background dataset	Percentage of genes	Fold enrichment	P-value (Hypergeometric test)	Bonferroni method	BH method	Q-value (Storey-Tibshirani method)
Extracellular matrix structural constituent	52	166	8.45528	9.79603	3.25786e-37	7.2976e-35	7.2976e-35	3.40001e-34	AGRN; EDIL3; EFEMP2; TIMP1; COL1A1; COL3A1; COL4A1; FN1; COL5A2; DCN; LAMB1; THBS1; COL1A2; COL4A2; SPARC; HAPLN1; LAMC1; COL6A1; COL6A2; COL6A3; VCAN; NID1; TIMP2; COL5A1; BGN; FBLN1; LAMA2; THBS2; FBN1; COL18A1; THBS3; MFAP2; LAMB2; TNFAIP6; FBLN2; HSPG2; COL16A1; LGALS3BP; EFEMP1; NID2; LTBP1; LTBP2; PCOLCE; VWA1; FRAS1; HMCN1; COL12A1; NTN4; OLFML3; LTBP3; FBLN5; EMILIN1;
Structural constituent of ribosome	47	152	7.64228	9.66975	1.98578e-33	4.44814e-31	2.22407e-31	1.03621e-30	RPLP1; RPLP2; RPLP0; RPSA; RPS2; RPL7; RPL17; RPS3; RPS12; RPL10; RPL12; RPL4; RPS19; RPL3; RPL13A; RPL27A; RPL5; RPL21; RPL28; RPS9; RPS5; RPS10; RPL14; RPS20; RPS3A; RPL15; RPS7; RPS8; RPS15A; RPS16; RPS14; RPS23; RPS18; RPS13; RPS11; RPL7A; RPS4X; RPS6; RPS25; RPL30; RPL10A; RPL11; RPL8; RPL38; RPS21; RPL6; RPL18;
GTPase activity	27	222	4.39024	3.80408	2.80505e-09	6.28331e-07	2.09444e-07	9.75815e-07	GNAI2; RHOC; GNAI3; RRAS; RALA; RAC2; RAB6A; GNA11; RAB5C; RAB7A; CDC42; RAB8A; RAB2A; RAB10; RAB14; RAP1B; RAN; GNB1; GNB2; RAC1; GNAS; ARF1; SEPT2; RAB35; RAB8B; RAB1B; GNG12;
Structural constituent of cytoskeleton	20	137	3.25203	4.56659	1.45477e-08	3.25869e-06	8.14673e-07	3.79563e-06	EPB41L2; ACTN4; GSN; TUBB; VIM; DSP; MSN; MARCKS; CTNNA1; CAPZB; MYL6; ACTR3; ACTR2; ACTR1A; ACTG1; TPM4; ACTC1; TUBA4A; SPTBN1; SPTAN1;
Chaperone activity	18	126	2.92683	4.46896	1.07418e-07	2.40617e-05	4.81234e-06	2.24211e-05	HSPB1; HSP90AA1; HSP90AB1; HSPA1A; HSPA1B; HSPA5; TCP1; PPIB; CALR; CANX; HSPA4; CCT6A; CCT5; CCT3; CCT8; CCT4; CCT2; CCT7;
Calcium ion binding	19	185	3.08943	3.2128	7.96435e-06	0.00178401	0.000297336	0.00138531	CALU; PDCD6; ANXA1; S100A6; ANXA2; ANXA6; ANXA5; ANXA4; ANXA7; S100A11; ANXA11; STC1; CALM1; CALM2; CALM3; S100A13; EHD4; EHD1; HEG1;
Ubiquitin-specific protease activity	27	377	4.39024	2.24011	8.79376e-05	0.019698	0.002814	0.0131107	PSMD11; PSMA7; PSMD3; RPN1; PSMB1; UBA1; PSMA2; PSMA3; PSMA4; PSMB8; PSMA5; PSMB4; PSMB6; PSMB5; PSMC2; PSMC4; PSMB3; PSMB2; PSMA6; PSMC5; PSMC6; RPS27A; PSMD2; PSMD6; PSMD1; TSG101; PSMD13;
Complement activity	6	28	0.97561	6.70901	0.000215609	0.0482964	0.00588976	0.0274409	C1R; CFB; C3; C1S; C7; CLU;
Cytoskeletal protein binding	18	218	2.92683	2.58306	0.000236642	0.0530079	0.00588976	0.0274409	ARPC1B; ARPC2; ARPC3; ARPC5; TPM3; PFN1; ACTN1; VCL; CFL1; KRT2; ARPC4; TMSB4X; TMSB10; TAGLN; CKAP4; FLNC; DPYSL2; TLN1;
Receptor activity	25	361	4.06504	2.16617	0.000265714	0.0595199	0.00595199	0.0277308	NRP1; PLXNB2; TSPAN6; APP; ITGB1; ITGAV; ITGA5; IGF2R; ITGA4; CD59; CD46; CD44; ITGA2; ENG; ITGA3; BSG; CD151; ITGA1; NOTCH2; LRP1; SCARB2; MAMDC2; MRC2; NOTCH3; PLXND1;
Isomerase activity	7	45	1.13821	4.86975	0.000521594	0.116837	0.0106216	0.0494867	GPI; P4HB; ACO1; PDIA3; TPI1; PPIA; FKBP1A;
Cell adhesion molecule activity	23	356	3.73984	2.02093	0.00118374	0.265158	0.0220965	0.102949	LAMA5; CTNND1; TSPAN9; ICAM1; RPSA; LAMP2; JUP; PECAM1; ITGB5; IGFBP4; CTNNB1; DSG1; MFGE8; ALCAM; FLOT2; FAT1; IGFBP7; LAMA4; SVEP1; FAT4; HAPLN3; ITGA11; F11R;
Heat shock protein activity	5	27	0.813008	5.79977	0.0014815	0.331857	0.0255274	0.118934	HSPD1; HSPA8; HSP90B1; SERPINH1; HSPE1;
Catalytic activity	30	532	4.87805	1.76378	0.00202204	0.452937	0.0323526	0.150734	MANBA; PLOD2; MAN2B1; IDH1; LDHA; GLUD1; PGK1; GAPDH; ALPL; ENO1; LDHB; TXN; G6PD; PKM; GLB1; PGAM1; LOX; UQCRC1; MDH2; FASN; LOXL3; CD81; PFKP; PLOD1; AKR1C1; LOXL1; P3H1; LOXL4; NAGK; LOXL2;
Peroxidase activity	4	20	0.650407	6.26606	0.0033364	0.747355	0.0498236	0.232132	PRDX6; PRDX1; PRDX4; PXDN;
Metallopeptidase activity	9	101	1.46341	2.78906	0.00506485	1	0.0709079	0.330366	ADAM10; MMP1; MMP2; BMP1; ANPEP; ECE1; MMP14; PAPPA; ADAM9;
Receptor binding	10	129	1.62602	2.4261	0.00851961	1	0.112258	0.523021	SLIT3; TG; IGF2; LGALS1; WNT5A; EFNB1; TGFBI; CD276; SEMA3C; STRAP;
Transporter activity	29	576	4.71545	1.57476	0.011135	1	0.138569	0.645605	SNAP23; XPO1; CPNE3; AP2A2; SEC31A; APOM; APOE; APOB; ATP5B; ARF4; ATP5A1; ABCC1; COPB2; ATP6V1A; ARCN1; SLC26A2; COPB1; COPA; PLTP; FABP5; SLC7A5; KPNB1; VAMP3; TNPO1; VPS35; VAT1; TINAGL1; CHMP4B; PLSCR3;
Ligase activity	8	112	1.30081	2.23601	0.0273399	1	0.31585	1	EPRS; PAICS; TARS; VARS; GARS; IARS; SARS; MARS;
Lyase activity	3	21	0.487805	4.47958	0.0282009	1	0.31585	1	ALDOA; ALDOC; DERA;
Aldehyde dehydrogenase activity	1	1	0.162602	31.2678	0.0319813	1	0.325628	1	ALDH1A1;
Coreceptor activity	1	1	0.162602	31.2678	0.0319813	1	0.325628	1	PVRL2;
Methyltransferase activity	5	59	0.813008	2.65466	0.0400314	1	0.389871	1	SRM; SHMT2; NNMT; BHMT; PRMT1;
Cysteine-type peptidase activity	4	46	0.650407	2.72514	0.0588075	1	0.543131	1	CAPN1; CTSB; CAPN2; CTSF;
Nucleocytoplasmic transporter activity	1	2	0.162602	15.7117	0.0629414	1	0.543131	1	MVP;
Aminopeptidase activity	3	29	0.487805	3.24426	0.0643139	1	0.543131	1	LAP3; TPP2; NPEPPS;
ATPase activity	7	111	1.13821	1.97448	0.0654667	1	0.543131	1	ATP1A1; DARS; ATP2B4; ACLY; ATP1B3; VCP; DYNC1H1;
Storage protein	1	3	0.162602	10.4919	0.0929128	1	0.680483	1	FTH1;
Complement binding	1	3	0.162602	10.4919	0.0929128	1	0.680483	1	CFH;
Transferase activity, transferring aldehyde or ketonic groups	1	3	0.162602	10.4919	0.0929128	1	0.680483	1	TKT;
Serine-type peptidase activity	6	98	0.97561	1.91735	0.094174	1	0.680483	1	TPP1; PRSS23; CTSA; SERPINF1; FAP; HTRA1;
Translation regulator activity	6	101	0.97561	1.8604	0.104969	1	0.73478	1	RNH1; EEF2; EEF1G; EIF2S3; EIF3C; EIF3L;
Cytoskeletal anchoring activity	3	39	0.487805	2.41261	0.127962	1	0.86859	1	EZR; FLNA; PLEC;
Growth factor activity	6	110	0.97561	1.7082	0.14095	1	0.928614	1	IGF2; FST; GRN; TGFB2; GDF15; CLEC11A;
Transaminase activity	2	23	0.325203	2.73135	0.166626	1	1	1	TGM2; GFPT1;
ATP binding	1	6	0.162602	5.25466	0.177206	1	1	1	SLC25A5;
Channel regulator activity	1	6	0.162602	5.25466	0.177206	1	1	1	STOM;
Enzyme inhibitor activity	1	8	0.162602	3.94263	0.229009	1	1	1	RECK;
GTP binding	1	8	0.162602	3.94263	0.229009	1	1	1	SEPT9;
Intracellular ligand-gated ion channel activity	2	30	0.325203	2.09424	0.249024	1	1	1	CLIC1; CLIC4;
Nucleotidyltransferase activity	1	11	0.162602	2.86835	0.300673	1	1	1	UGP2;
Lipid binding	1	11	0.162602	2.86835	0.300673	1	1	1	PSAP;
Hydrolase activity	8	203	1.30081	1.23371	0.324445	1	1	1	HEXB; APEH; NT5E; AHCY; NAGLU; DPYSL3; GANAB; NEU1;
Receptor signaling complex scaffold activity	12	322	1.95122	1.16619	0.335478	1	1	1	SDCBP; YWHAQ; YWHAB; PHB; CRIP2; YWHAG; YWHAE; YWHAZ; GNB2L1; YWHAH; TOLLIP; PACSIN2;
Ion channel activity	3	66	0.487805	1.42579	0.353779	1	1	1	PLP2; KCTD12; TTYH3;
Structural molecule activity	10	269	1.62602	1.16349	0.35917	1	1	1	MEGF6; LMNA; CLTA; PLS3; MYH9; CAPZA1; TUBA1B; TUBB4B; CLTC; FSCN1;
Kinase activity	1	14	0.162602	2.25414	0.365685	1	1	1	PKM;
Antigen binding	2	42	0.325203	1.49603	0.390476	1	1	1	IGSF8; MXRA8;
Protein serine/threonine phosphatase activity	2	44	0.325203	1.42805	0.413066	1	1	1	PPP2R1A; PPP1CA;
Deoxyribonuclease activity	1	17	0.162602	1.85658	0.424663	1	1	1	DNASE1L1;
Lipase activity	1	19	0.162602	1.66126	0.460907	1	1	1	LIPG;
Phosphorylase activity	1	20	0.162602	1.57823	0.478165	1	1	1	PYGB;
Carboxypeptidase activity	1	21	0.162602	1.50312	0.494871	1	1	1	CPM;
Glutathione transferase activity	1	21	0.162602	1.50312	0.494871	1	1	1	GSTO1;
Auxiliary transport protein activity	11	333	1.78862	1.03378	0.499669	1	1	1	SLC16A3; TFRC; SLC3A2; SLC2A1; GJA1; GDI2; SLC16A1; SLC12A2; STX4; SLC1A5; STX12;
Binding	1	22	0.162602	1.43482	0.511044	1	1	1	MPZL1;
Protein binding	6	182	0.97561	1.03247	0.527925	1	1	1	AHNAK; VAMP3; TLDC1; NCSTN; RTN4; PTGFRN;
Transmembrane receptor protein tyrosine kinase activity	2	56	0.325203	1.12209	0.538643	1	1	1	EPHA2; PTK7;
Hormone activity	1	25	0.162602	1.26271	0.556524	1	1	1	STC2;
Peptidase activity	2	58	0.325203	1.0834	0.557703	1	1	1	PSMA1; DPP4;
Protease inhibitor activity	3	94	0.487805	1.00113	0.582409	1	1	1	SERPINE1; SERPINE2; FSTL1;
Defense/immunity protein activity	2	61	0.325203	1.03013	0.585227	1	1	1	ATRN; PTX3;
Oxidoreductase activity	5	161	0.813008	0.972931	0.58924	1	1	1	ADH5; AKR1B1; NQO1; CBR1; TXNDC5;
Phosphoric diester hydrolase activity	1	29	0.162602	1.08861	0.610663	1	1	1	CNP;
Signal transducer activity	1	31	0.162602	1.0184	0.635205	1	1	1	SLC44A2;
DNA binding	19	654	3.08943	0.908856	0.69941	1	1	1	XRCC6; HIST1H1B; HIST1H1C; HIST4H4; HIST1H4I; HIST1H4A; HIST1H4D; HIST1H4F; HIST1H4K; HIST1H4J; HIST1H4C; HIST1H4H; HIST1H4B; HIST1H4E; HIST1H4L; HIST2H4A; HIST1H2AJ; HIST1H2BL; RUVBL1;
MHC class I receptor activity	1	37	0.162602	0.853296	0.699945	1	1	1	B2M;
Protein-tyrosine kinase activity	1	38	0.162602	0.830847	0.709559	1	1	1	YES1;
MHC class II receptor activity	1	38	0.162602	0.830847	0.709559	1	1	1	B2M;
Galactosyltransferase activity	1	38	0.162602	0.830847	0.709559	1	1	1	DDOST;
Motor activity	1	79	0.162602	0.399702	0.923702	1	1	1	MYO1C;
Acyltransferase activity	1	80	0.162602	0.394707	0.926152	1	1	1	CS;
GTPase activator activity	2	144	0.325203	0.436416	0.947211	1	1	1	IQGAP1; RAB11B;
Transferase activity	2	156	0.325203	0.402848	0.961894	1	1	1	SRM; GGT5;
Guanyl-nucleotide exchange factor activity	1	112	0.162602	0.281943	0.974039	1	1	1	EEF1D;
Voltage-gated ion channel activity	1	130	0.162602	0.242908	0.985592	1	1	1	CACNA2D1;
RNA binding	4	366	0.650407	0.34257	0.997588	1	1	1	RPL13; RPL18A; PCBP1; PARK7;
Protein serine/threonine kinase activity	2	301	0.325203	0.208791	0.999421	1	1	1	MAP4K4; MAPK3;
Transcription regulator activity	5	832	0.813008	0.188281	1	1	1	1	LGALS3; BASP1; SND1; CAND1; RUVBL2;
G-protein coupled receptor activity	2	736	0.325203	0.0853905	1	1	1	1	VIPR1; GPRC5B;
Transcription factor activity	2	842	0.325203	0.0746408	1	1	1	1	NME2; YBX1;
Molecular function unknown	51	5685	8.29268	0.280557	1	1	1	1	QSOX1; WDR1; CRTAP; FLOT1; RTN3; LAMP1; CD99; CD9; TAGLN2; DNASE1L1; ARHGDIA; HIST2H4B; SRPX; DCD; CAP1; TPBG; RFTN1; KPRP; H3F3C; TLDC1; AGTRAP; CD109; LHFPL2; CYFIP1; PODN; ABI3BP; FMNL3; CCDC50; ALDH16A1; SFRP1; ARRDC1; MYCT1; TSPAN14; CEMIP; PDCD6IP; SLC44A1; MVB12A; MYADM; FAM129B; C1QTNF3; ANGPTL4; GLIPR2; PLXNA4; APMAP; EVA1B; MYOF; EHD2; DIP2B; SUSD2; TMEM2; ANGPTL2;

## Sheet: Biological process
Analysis: Biological process
Dataset name: Exosome
Number of genes in the dataset: 615
Number of genes in the dataset (which are available in Biological process database) :610
Number of genes in background: 19230
Is analysis quantitative: No
						Corrected p-values
Biological process	No. of genes in the dataset	No.of genes in the background dataset	Percentage of genes	Fold enrichment	P-value (Hypergeometric test)	Bonferroni method	BH method	Q-value (Storey-Tibshirani method)
Protein metabolism	131	1323	21.3008	3.09627	2.22409e-32	3.95888e-30	3.95888e-30	2.20876e-29	PSMD11; ADAM10; TPP1; PSMA7; PSMD3; PRSS23; MMP1; HSPB1; RPN1; SERPINE1; RPLP1; RPLP2; RPLP0; SERPINE2; P4HB; CAPN1; EPRS; CTSB; HSP90AA1; MMP2; HSPA1A; HSPA1B; CTSA; HSPD1; HSPA5; HSPA8; BMP1; EEF2; CPM; HSP90B1; ANPEP; RPS2; CAPN2; TCP1; RPL7; RPL17; PSMB1; PPIB; RPS3; RPS12; PSMA1; PSMA2; PSMA3; PSMA4; RPL13; EEF1G; DPP4; RPL10; CALR; PSMB8; PSMA5; PSMB4; PSMB6; PSMB5; LAP3; TPP2; RPL12; PDIA3…
Cell growth and/or maintenance	112	1125	18.2114	3.11313	1.06977e-27	1.90418e-25	9.52092e-26	5.31196e-25	MYO1C; AGRN; ARPC1B; ARPC2; ARPC3; LAMA5; ARPC5; ACTN4; EDIL3; MEGF6; FLOT1; EFEMP2; TIMP1; COL1A1; COL3A1; COL4A1; LMNA; FN1; COL5A2; GSN; TPM3; TUBB; DCN; PFN1; LAMB1; THBS1; COL1A2; COL4A2; VIM; SPARC; CLTA; HAPLN1; LAMC1; COL6A1; COL6A2; COL6A3; ACTN1; LAMP2; VCAN; PLS3; NID1; EZR; DSP; TIMP2; VCL; COL5A1; FLNA; BGN; FBLN1; CFL1; LAMA2; MSN; MARCKS; CTNNA1; THBS2; FBN1; MYH9; KRT2; COL18A1; C…
Protein folding	4	16	0.650407	7.8316	0.00138717	0.246917	0.0823056	0.459203	HSPD1; CANX; PPIA; CCT7;
Energy pathways	72	1633	11.7073	1.3788	0.00327383	0.582742	0.145685	0.812815	MANBA; PLOD2; MAN2B1; CS; IDH1; LDHA; GLUD1; PGK1; ALDOA; GAPDH; SLC25A5; ALPL; ATP5B; ENO1; GPI; LDHB; HEXB; CNP; ALDOC; TXN; PYGB; G6PD; ADH5; APEH; PKM; DARS; AKR1B1; NQO1; CBR1; GLB1; PGAM1; SRM; TGM2; PAICS; AHCY; ATP5A1; TARS; VARS; LOX; TKT; PRDX6; UQCRC1; SHMT2; GGT5; ATP6V1A; DDOST; NNMT; MDH2; FASN; SARS; ACLY; NAGLU; VCP; LOXL3; CD81; TPI1; GSTO1; PFKP; PLOD1; AKR1C1; GFPT1; PRDX1; PRD…
Metabolism	72	1683	11.7073	1.33784	0.00669638	1	0.238391	1	MANBA; PLOD2; MAN2B1; CS; IDH1; LDHA; GLUD1; PGK1; ALDOA; GAPDH; SLC25A5; ALPL; ATP5B; ENO1; GPI; LDHB; HEXB; CNP; ALDOC; TXN; PYGB; G6PD; ADH5; APEH; PKM; DARS; AKR1B1; NQO1; CBR1; GLB1; PGAM1; SRM; TGM2; PAICS; AHCY; ATP5A1; TARS; VARS; LOX; TKT; PRDX6; UQCRC1; SHMT2; GGT5; ATP6V1A; DDOST; NNMT; MDH2; FASN; SARS; ACLY; NAGLU; VCP; LOXL3; CD81; TPI1; GSTO1; PFKP; PLOD1; AKR1C1; GFPT1; PRDX1; PRD…
Aldehyde metabolism	1	1	0.162602	31.2678	0.0319813	1	0.711583	1	ALDH1A1;
Immune cell migration	1	1	0.162602	31.2678	0.0319813	1	0.711583	1	ITGB1;
Extracellular structure organization and biogenesis	1	1	0.162602	31.2678	0.0319813	1	0.711583	1	VWA1;
Transport	48	1215	7.80488	1.23552	0.0758603	1	1	1	SNAP23; CLIC1; SLC16A3; TSPAN6; CPNE3; AP2A2; SEC31A; APOM; APOE; TFRC; FTH1; APOB; ATP1A1; SLC3A2; SLC2A1; GJA1; ARF4; ANXA7; ATP2B4; ABCC1; COPB2; ARCN1; GDI2; SLC26A2; COPB1; COPA; SLC16A1; CACNA2D1; ATP1B3; SLC12A2; PLTP; FABP5; SLC7A5; PLP2; KPNB1; SLC1A5; VAMP3; STX12; SLC44A1; TNPO1; KCTD12; VPS35; VAT1; TTYH3; TINAGL1; CHMP4B; PLSCR3; CLIC4;
Endosome transport	1	3	0.162602	10.4919	0.0929128	1	1	1	ARF1;
Morphogenesis	1	3	0.162602	10.4919	0.0929128	1	1	1	NRP1;
Cell communication	132	3713	21.4634	1.11168	0.0938707	1	1	1	SDCBP; XPO1; PLXNB2; EPB41L2; CALU; CTNND1; SLIT3; PDCD6; TSPAN9; STC2; RECK; TG; IGF2; ANXA1; GNAI2; APP; ICAM1; ITGB1; S100A6; ITGAV; ANXA2; PSAP; YES1; ANXA6; RHOC; HSP90AB1; ITGA5; GNAI3; ANXA5; RPSA; ANXA4; RRAS; RALA; IGF2R; ITGA4; JUP; RAC2; CD46; CD44; PECAM1; ITGA2; ENG; ITGB5; FST; RAB6A; IGFBP4; ITGA3; STOM; YWHAQ; GRN; EPHA2; EEF1D; GNA11; PPP2R1A; S100A11; VIPR1; CTNNB1; PHB; BSG; SE…
Signal transduction	138	3934	22.439	1.09691	0.118257	1	1	1	SDCBP; NRP1; XPO1; PLXNB2; EPB41L2; CALU; CTNND1; SLIT3; PDCD6; TSPAN9; STC2; MAP4K4; RECK; TG; IGF2; ANXA1; GNAI2; APP; ICAM1; S100A6; ITGAV; ANXA2; PSAP; YES1; ANXA6; RHOC; HSP90AB1; ITGA5; GNAI3; ANXA5; RPSA; ANXA4; RRAS; HSPD1; RALA; IGF2R; ITGA4; JUP; RAC2; CD46; CD44; PECAM1; ITGA2; ENG; ITGB5; FST; RAB6A; NME2; IGFBP4; ITGA3; STOM; YWHAQ; MAPK3; GRN; EPHA2; EEF1D; GNA11; PPP2R1A; YWHAB; S1…
Peptide metabolism	1	4	0.162602	7.87543	0.121927	1	1	1	PPIA;
Synaptic transmission	1	4	0.162602	7.87543	0.121927	1	1	1	NQO1;
Cytoskeletal anchoring	1	4	0.162602	7.87543	0.121927	1	1	1	PLEC;
Cell motility	2	20	0.325203	3.14084	0.133006	1	1	1	CD151; ACTR2;
Muscle contraction	1	5	0.162602	6.30349	0.150015	1	1	1	AHNAK;
Muscle development	1	5	0.162602	6.30349	0.150015	1	1	1	TAGLN;
Xenobiotic metabolism	1	6	0.162602	5.25466	0.177206	1	1	1	NQO1;
Immune response	22	576	3.57724	1.19478	0.224645	1	1	1	NRP1; ATRN; C1R; CFB; C3; CFH; LGALS1; C1S; C7; CLU; CD59; CD99; CD9; PTX3; B2M; DCD; LGALS3BP; ALCAM; CD276; CD109; IGSF8; MXRA8;
Carbohydrate metabolism	1	8	0.162602	3.94263	0.229009	1	1	1	GANAB;
Regulation of immune response	1	8	0.162602	3.94263	0.229009	1	1	1	HSPD1;
Cell development	1	13	0.162602	2.4274	0.344714	1	1	1	ANGPTL2;
Cell proliferation	2	39	0.325203	1.61108	0.355891	1	1	1	PPP1CA; SEPT9;
Cell migration	1	15	0.162602	2.10396	0.385986	1	1	1	NRP1;
Proteolysis and peptidolysis	1	16	0.162602	1.97255	0.405639	1	1	1	UBA1;
Cell-cell signaling	1	16	0.162602	1.97255	0.405639	1	1	1	MPZL1;
Regulation of cell growth	1	21	0.162602	1.50312	0.494871	1	1	1	RTN4;
Cytoskeleton organization and biogenesis	1	21	0.162602	1.50312	0.494871	1	1	1	ARPC2;
Cell cycle	1	22	0.162602	1.43482	0.511044	1	1	1	SEPT2;
Regulation of cell cycle	2	57	0.325203	1.10241	0.548243	1	1	1	QSOX1; YWHAZ;
Cell differentiation	1	29	0.162602	1.08861	0.610663	1	1	1	KPRP;
Anti-apoptosis	1	32	0.162602	0.986582	0.64689	1	1	1	ANGPTL4;
Cell adhesion	1	54	0.162602	0.584715	0.827554	1	1	1	RPSA;
Apoptosis	5	220	0.813008	0.712021	0.83622	1	1	1	HSPD1; SFRP1; MYCT1; PDCD6IP; PXDN;
Biological_process unknown	33	4731	5.36585	0.218167	1	1	1	1	WDR1; CRTAP; RTN3; LAMP1; TAGLN2; DNASE1L1; HIST2H4B; SRPX; H3F3C; TLDC1; AGTRAP; LHFPL2; CYFIP1; PODN; ABI3BP; FMNL3; CCDC50; ALDH16A1; ARRDC1; TSPAN14; CEMIP; MVB12A; MYADM; FAM129B; GLIPR2; PLXNA4; APMAP; EVA1B; DIP2B; MRC2; SUSD2; TMEM2; ANGPTL2;
Regulation of nucleobase, nucleoside, nucleotide and nucleic acid metabolism	35	2828	5.69106	0.387087	1	1	1	1	XRCC6; RNH1; HIST1H1B; HIST1H1C; LGALS3; ACO1; NT5E; NME2; DNASE1L1; CRIP2; HIST4H4; HIST1H4I; HIST1H4A; HIST1H4D; HIST1H4F; HIST1H4K; HIST1H4J; HIST1H4C; HIST1H4H; HIST1H4B; HIST1H4E; HIST1H4L; HIST2H4A; YBX1; BASP1; RPL18A; PCBP1; SND1; CAND1; PARK7; HIST1H2AJ; HIST1H2BL; RUVBL2; RUVBL1; DERA;

## Sheet: Biological pathway
Analysis: Biological pathway
Dataset name: Exosome
Number of genes in the dataset: 615
Number of genes in the dataset (which are available in Biological pathway database) :438
Number of genes in background: 19230
Is analysis quantitative: No
						Corrected p-values
Biological pathway	No. of genes in the dataset	No.of genes in the background dataset	Percentage of genes	Fold enrichment	P-value (Hypergeometric test)	Bonferroni method	BH method	Q-value (Storey-Tibshirani method)
Metabolism of mRNA	83	234	13.4959	11.0916	2.8589e-64	4.76864e-61	4.76864e-61	1.7313e-60	PSMD11; PSMA7; XPO1; PSMD3; HSPB1; RPLP1; RPLP2; RPLP0; RPSA; HSPA1A; HSPA1B; HSPA8; RPS2; RPL7; RPL17; PSMB1; RPS3; RPS12; PSMA1; PSMA2; PSMA3; PSMA4; RPL13; RPL10; PSMB8; PSMA5; PSMB4; PSMB6; PSMB5; RPL12; PPP2R1A; YWHAB; PSMC2; RPL4; RPS19; RPL3; RPL13A; PSMC4; RPL27A; RPL5; RPL21; RPL28; RPS9; RPS5; RPS10; PSMB3; PSMB2; RPL14; RPS20; PSMA6; RPS3A; RPL15; RPS7; PSMC5; RPS8; RPS15A; RPS16; RPS1…
Eukaryotic Translation Elongation	53	85	8.61789	19.4978	6.04561e-58	1.00841e-54	5.04204e-55	1.83056e-54	RPLP1; RPLP2; RPLP0; RPSA; EEF2; RPS2; RPL7; RPL17; RPS3; RPS12; RPL13; EEF1G; RPL10; EEF1D; RPL12; RPL4; RPS19; RPL3; RPL13A; RPL27A; RPL5; RPL21; RPL28; RPS9; RPS5; RPS10; RPL14; RPS20; RPS3A; RPL15; RPS7; RPS8; RPS15A; RPS16; RPS14; RPS23; RPS18; RPS13; RPS11; RPL7A; RPS4X; RPS6; RPS25; RPL30; RPL10A; RPL11; RPL8; RPS27A; RPL38; RPS21; RPL18A; RPL6; RPL18;
Metabolism of RNA	83	281	13.4959	9.23647	6.91665e-57	1.1537e-53	3.84566e-54	1.3962e-53	PSMD11; PSMA7; XPO1; PSMD3; HSPB1; RPLP1; RPLP2; RPLP0; RPSA; HSPA1A; HSPA1B; HSPA8; RPS2; RPL7; RPL17; PSMB1; RPS3; RPS12; PSMA1; PSMA2; PSMA3; PSMA4; RPL13; RPL10; PSMB8; PSMA5; PSMB4; PSMB6; PSMB5; RPL12; PPP2R1A; YWHAB; PSMC2; RPL4; RPS19; RPL3; RPL13A; PSMC4; RPL27A; RPL5; RPL21; RPL28; RPS9; RPS5; RPS10; PSMB3; PSMB2; RPL14; RPS20; PSMA6; RPS3A; RPL15; RPS7; PSMC5; RPS8; RPS15A; RPS16; RPS1…
Peptide chain elongation	51	82	8.29268	19.4485	1.07039e-55	1.78542e-52	4.46354e-53	1.62053e-52	RPLP1; RPLP2; RPLP0; RPSA; EEF2; RPS2; RPL7; RPL17; RPS3; RPS12; RPL13; RPL10; RPL12; RPL4; RPS19; RPL3; RPL13A; RPL27A; RPL5; RPL21; RPL28; RPS9; RPS5; RPS10; RPL14; RPS20; RPS3A; RPL15; RPS7; RPS8; RPS15A; RPS16; RPS14; RPS23; RPS18; RPS13; RPS11; RPL7A; RPS4X; RPS6; RPS25; RPL30; RPL10A; RPL11; RPL8; RPS27A; RPL38; RPS21; RPL18A; RPL6; RPL18;
Eukaryotic Translation Termination	50	82	8.13008	19.0672	5.61681e-54	9.36883e-51	1.56147e-51	5.66907e-51	RPLP1; RPLP2; RPLP0; RPSA; RPS2; RPL7; RPL17; RPS3; RPS12; RPL13; RPL10; RPL12; RPL4; RPS19; RPL3; RPL13A; RPL27A; RPL5; RPL21; RPL28; RPS9; RPS5; RPS10; RPL14; RPS20; RPS3A; RPL15; RPS7; RPS8; RPS15A; RPS16; RPS14; RPS23; RPS18; RPS13; RPS11; RPL7A; RPS4X; RPS6; RPS25; RPL30; RPL10A; RPL11; RPL8; RPS27A; RPL38; RPS21; RPL18A; RPL6; RPL18;
Viral mRNA Translation	50	82	8.13008	19.0672	5.61681e-54	9.36883e-51	1.56147e-51	5.66907e-51	RPLP1; RPLP2; RPLP0; RPSA; RPS2; RPL7; RPL17; RPS3; RPS12; RPL13; RPL10; RPL12; RPL4; RPS19; RPL3; RPL13A; RPL27A; RPL5; RPL21; RPL28; RPS9; RPS5; RPS10; RPL14; RPS20; RPS3A; RPL15; RPS7; RPS8; RPS15A; RPS16; RPS14; RPS23; RPS18; RPS13; RPS11; RPL7A; RPS4X; RPS6; RPS25; RPL30; RPL10A; RPL11; RPL8; RPS27A; RPL38; RPS21; RPL18A; RPL6; RPL18;
Influenza Life Cycle	60	135	9.7561	13.8981	1.63668e-53	2.72997e-50	3.89996e-51	1.41592e-50	XPO1; RPLP1; RPLP2; RPLP0; HSP90AA1; RPSA; CLTA; HSPA1A; HSPA1B; RPS2; RPL7; RPL17; RPS3; RPS12; RPL13; RPL10; CALR; CANX; RPL12; RPL4; RPS19; RPL3; RPL13A; RPL27A; RPL5; RPL21; RPL28; RPS9; RPS5; RPS10; RPL14; RPS20; RPS3A; RPL15; RPS7; RPS8; RPS15A; RPS16; RPS14; RPS23; RPS18; RPS13; RPS11; RPL7A; RPS4X; RPS6; RAN; RPS25; RPL30; RPL10A; RPL11; RPL8; RPS27A; RPL38; RPS21; CLTC; RPL18A; RPL6; RPL…
Influenza Infection	60	140	9.7561	13.4018	2.45574e-52	4.09617e-49	5.12021e-50	1.85894e-49	XPO1; RPLP1; RPLP2; RPLP0; HSP90AA1; RPSA; CLTA; HSPA1A; HSPA1B; RPS2; RPL7; RPL17; RPS3; RPS12; RPL13; RPL10; CALR; CANX; RPL12; RPL4; RPS19; RPL3; RPL13A; RPL27A; RPL5; RPL21; RPL28; RPS9; RPS5; RPS10; RPL14; RPS20; RPS3A; RPL15; RPS7; RPS8; RPS15A; RPS16; RPS14; RPS23; RPS18; RPS13; RPS11; RPL7A; RPS4X; RPS6; RAN; RPS25; RPL30; RPL10A; RPL11; RPL8; RPS27A; RPL38; RPS21; CLTC; RPL18A; RPL6; RPL…
Nonsense Mediated Decay Independent of the Exon Junction Complex	50	87	8.13008	17.9715	4.11146e-52	6.85791e-49	7.6199e-50	2.76648e-49	RPLP1; RPLP2; RPLP0; RPSA; RPS2; RPL7; RPL17; RPS3; RPS12; RPL13; RPL10; RPL12; RPL4; RPS19; RPL3; RPL13A; RPL27A; RPL5; RPL21; RPL28; RPS9; RPS5; RPS10; RPL14; RPS20; RPS3A; RPL15; RPS7; RPS8; RPS15A; RPS16; RPS14; RPS23; RPS18; RPS13; RPS11; RPL7A; RPS4X; RPS6; RPS25; RPL30; RPL10A; RPL11; RPL8; RPS27A; RPL38; RPS21; RPL18A; RPL6; RPL18;
Formation of a pool of free 40S subunits	51	92	8.29268	17.3348	5.13561e-52	8.5662e-49	8.5662e-50	3.11004e-49	RPLP1; RPLP2; RPLP0; RPSA; RPS2; RPL7; RPL17; RPS3; RPS12; RPL13; RPL10; RPL12; RPL4; RPS19; RPL3; RPL13A; RPL27A; RPL5; RPL21; RPL28; RPS9; RPS5; RPS10; RPL14; RPS20; RPS3A; RPL15; RPS7; RPS8; RPS15A; RPS16; RPS14; RPS23; RPS18; RPS13; RPS11; RPL7A; RPS4X; RPS6; RPS25; RPL30; RPL10A; RPL11; RPL8; RPS27A; RPL38; RPS21; RPL18A; RPL6; RPL18; EIF3C;
Translation	55	117	8.94309	14.7	8.59654e-51	1.4339e-47	1.30355e-48	4.73265e-48	RPLP1; RPLP2; RPLP0; RPSA; EEF2; RPS2; RPL7; RPL17; RPS3; RPS12; RPL13; EEF1G; RPL10; EEF1D; RPL12; RPL4; RPS19; RPL3; RPL13A; EIF2S3; RPL27A; RPL5; RPL21; RPL28; RPS9; RPS5; RPS10; RPL14; RPS20; RPS3A; RPL15; RPS7; RPS8; RPS15A; RPS16; RPS14; RPS23; RPS18; RPS13; RPS11; RPL7A; RPS4X; RPS6; RPS25; RPL30; RPL10A; RPL11; RPL8; RPS27A; RPL38; RPS21; RPL18A; RPL6; RPL18; EIF3C;
L13a-mediated translational silencing of Ceruloplasmin expression	52	102	8.45528	15.9419	1.90031e-50	3.16971e-47	2.43824e-48	8.85225e-48	RPLP1; RPLP2; RPLP0; RPSA; RPS2; RPL7; RPL17; RPS3; RPS12; RPL13; RPL10; RPL12; RPL4; RPS19; RPL3; RPL13A; EIF2S3; RPL27A; RPL5; RPL21; RPL28; RPS9; RPS5; RPS10; RPL14; RPS20; RPS3A; RPL15; RPS7; RPS8; RPS15A; RPS16; RPS14; RPS23; RPS18; RPS13; RPS11; RPL7A; RPS4X; RPS6; RPS25; RPL30; RPL10A; RPL11; RPL8; RPS27A; RPL38; RPS21; RPL18A; RPL6; RPL18; EIF3C;
3' -UTR-mediated translational regulation	52	102	8.45528	15.9419	1.90031e-50	3.16971e-47	2.43824e-48	8.85225e-48	RPLP1; RPLP2; RPLP0; RPSA; RPS2; RPL7; RPL17; RPS3; RPS12; RPL13; RPL10; RPL12; RPL4; RPS19; RPL3; RPL13A; EIF2S3; RPL27A; RPL5; RPL21; RPL28; RPS9; RPS5; RPS10; RPL14; RPS20; RPS3A; RPL15; RPS7; RPS8; RPS15A; RPS16; RPS14; RPS23; RPS18; RPS13; RPS11; RPL7A; RPS4X; RPS6; RPS25; RPL30; RPL10A; RPL11; RPL8; RPS27A; RPL38; RPS21; RPL18A; RPL6; RPL18; EIF3C;
GTP hydrolysis and joining of the 60S ribosomal subunit	52	103	8.45528	15.7872	3.72711e-50	6.21682e-47	4.44058e-48	1.6122e-47	RPLP1; RPLP2; RPLP0; RPSA; RPS2; RPL7; RPL17; RPS3; RPS12; RPL13; RPL10; RPL12; RPL4; RPS19; RPL3; RPL13A; EIF2S3; RPL27A; RPL5; RPL21; RPL28; RPS9; RPS5; RPS10; RPL14; RPS20; RPS3A; RPL15; RPS7; RPS8; RPS15A; RPS16; RPS14; RPS23; RPS18; RPS13; RPS11; RPL7A; RPS4X; RPS6; RPS25; RPL30; RPL10A; RPL11; RPL8; RPS27A; RPL38; RPS21; RPL18A; RPL6; RPL18; EIF3C;
Influenza Viral RNA Transcription and Replication	51	98	8.29268	16.2735	4.22244e-50	7.04302e-47	4.69535e-48	1.70469e-47	RPLP1; RPLP2; RPLP0; HSP90AA1; RPSA; RPS2; RPL7; RPL17; RPS3; RPS12; RPL13; RPL10; RPL12; RPL4; RPS19; RPL3; RPL13A; RPL27A; RPL5; RPL21; RPL28; RPS9; RPS5; RPS10; RPL14; RPS20; RPS3A; RPL15; RPS7; RPS8; RPS15A; RPS16; RPS14; RPS23; RPS18; RPS13; RPS11; RPL7A; RPS4X; RPS6; RPS25; RPL30; RPL10A; RPL11; RPL8; RPS27A; RPL38; RPS21; RPL18A; RPL6; RPL18;
Regulation of gene expression in beta cells	50	98	8.13008	15.9545	1.47617e-48	2.46226e-45	1.53891e-46	5.58716e-46	RPLP1; RPLP2; RPLP0; RPSA; RPS2; RPL7; RPL17; RPS3; RPS12; RPL13; RPL10; RPL12; RPL4; RPS19; RPL3; RPL13A; RPL27A; RPL5; RPL21; RPL28; RPS9; RPS5; RPS10; RPL14; RPS20; RPS3A; RPL15; RPS7; RPS8; RPS15A; RPS16; RPS14; RPS23; RPS18; RPS13; RPS11; RPL7A; RPS4X; RPS6; RPS25; RPL30; RPL10A; RPL11; RPL8; RPS27A; RPL38; RPS21; RPL18A; RPL6; RPL18;
Metabolism of proteins	73	259	11.8699	8.8138	2.09017e-48	3.4864e-45	2.05083e-46	7.44571e-46	SEC31A; RPN1; RPLP1; RPLP2; RPLP0; RPSA; EEF2; RPS2; TCP1; RPL7; RPL17; RPS3; RPS12; RPL13; EEF1G; RPL10; CALR; CANX; EEF1D; RPL12; PDIA3; RPL4; RPS19; RPL3; DDOST; CCT6A; RPL13A; EIF2S3; RPL27A; RPL5; RPL21; RPL28; RPS9; RPS5; RPS10; CCT5; CCT3; RPL14; CCT8; CCT4; RPS20; RPS3A; RPL15; RPS7; RPS8; RPS15A; RPS16; RPS14; RPS23; RPS18; RPS13; RPS11; RPL7A; RPS4X; RPS6; RPS25; RPL30; RPL10A; RPL11; R…
Nonsense-Mediated Decay	51	104	8.29268	15.3348	2.34057e-48	3.90407e-45	2.05477e-46	7.46004e-46	RPLP1; RPLP2; RPLP0; RPSA; RPS2; RPL7; RPL17; RPS3; RPS12; RPL13; RPL10; RPL12; PPP2R1A; RPL4; RPS19; RPL3; RPL13A; RPL27A; RPL5; RPL21; RPL28; RPS9; RPS5; RPS10; RPL14; RPS20; RPS3A; RPL15; RPS7; RPS8; RPS15A; RPS16; RPS14; RPS23; RPS18; RPS13; RPS11; RPL7A; RPS4X; RPS6; RPS25; RPL30; RPL10A; RPL11; RPL8; RPS27A; RPL38; RPS21; RPL18A; RPL6; RPL18;
Nonsense Mediated Decay Enhanced by the Exon Junction Complex	51	104	8.29268	15.3348	2.34057e-48	3.90407e-45	2.05477e-46	7.46004e-46	RPLP1; RPLP2; RPLP0; RPSA; RPS2; RPL7; RPL17; RPS3; RPS12; RPL13; RPL10; RPL12; PPP2R1A; RPL4; RPS19; RPL3; RPL13A; RPL27A; RPL5; RPL21; RPL28; RPS9; RPS5; RPS10; RPL14; RPS20; RPS3A; RPL15; RPS7; RPS8; RPS15A; RPS16; RPS14; RPS23; RPS18; RPS13; RPS11; RPL7A; RPS4X; RPS6; RPS25; RPL30; RPL10A; RPL11; RPL8; RPS27A; RPL38; RPS21; RPL18A; RPL6; RPL18;
Eukaryotic Translation Initiation	52	110	8.45528	14.7826	3.21334e-48	5.35985e-45	2.55231e-46	9.2664e-46	RPLP1; RPLP2; RPLP0; RPSA; RPS2; RPL7; RPL17; RPS3; RPS12; RPL13; RPL10; RPL12; RPL4; RPS19; RPL3; RPL13A; EIF2S3; RPL27A; RPL5; RPL21; RPL28; RPS9; RPS5; RPS10; RPL14; RPS20; RPS3A; RPL15; RPS7; RPS8; RPS15A; RPS16; RPS14; RPS23; RPS18; RPS13; RPS11; RPL7A; RPS4X; RPS6; RPS25; RPL30; RPL10A; RPL11; RPL8; RPS27A; RPL38; RPS21; RPL18A; RPL6; RPL18; EIF3C;
Cap-dependent Translation Initiation	52	110	8.45528	14.7826	3.21334e-48	5.35985e-45	2.55231e-46	9.2664e-46	RPLP1; RPLP2; RPLP0; RPSA; RPS2; RPL7; RPL17; RPS3; RPS12; RPL13; RPL10; RPL12; RPL4; RPS19; RPL3; RPL13A; EIF2S3; RPL27A; RPL5; RPL21; RPL28; RPS9; RPS5; RPS10; RPL14; RPS20; RPS3A; RPL15; RPS7; RPS8; RPS15A; RPS16; RPS14; RPS23; RPS18; RPS13; RPS11; RPL7A; RPS4X; RPS6; RPS25; RPL30; RPL10A; RPL11; RPL8; RPS27A; RPL38; RPS21; RPL18A; RPL6; RPL18; EIF3C;
Regulation of beta-cell development	50	108	8.13008	14.4774	8.16706e-46	1.36227e-42	6.19212e-44	2.24811e-43	RPLP1; RPLP2; RPLP0; RPSA; RPS2; RPL7; RPL17; RPS3; RPS12; RPL13; RPL10; RPL12; RPL4; RPS19; RPL3; RPL13A; RPL27A; RPL5; RPL21; RPL28; RPS9; RPS5; RPS10; RPL14; RPS20; RPS3A; RPL15; RPS7; RPS8; RPS15A; RPS16; RPS14; RPS23; RPS18; RPS13; RPS11; RPL7A; RPS4X; RPS6; RPS25; RPL30; RPL10A; RPL11; RPL8; RPS27A; RPL38; RPS21; RPL18A; RPL6; RPL18;
Developmental Biology	88	432	14.3089	6.36994	1.08201e-45	1.80479e-42	7.8469e-44	2.84889e-43	AGRN; SDCBP; NRP1; SLIT3; AP2A2; RPLP1; RPLP2; RPLP0; ITGB1; HSP90AA1; LAMB1; RHOC; HSP90AB1; RPSA; CLTA; RRAS; LAMC1; RAC2; EZR; RPS2; RPL7; RPL17; RPS3; CFL1; RPS12; RPL13; MAPK3; RPL10; RPL12; YWHAB; CTNNA1; CTNNB1; MYH9; RPL4; RPS19; RPL3; RPL13A; RPL27A; RPL5; RPL21; RPL28; RPS9; RPS5; RPS10; RPL14; ITGA1; MYL6; RPS20; CDC42; RAP1B; RPS3A; RPL15; RPS7; RPS8; RPS15A; RPS16; RPS14; RPS23; RPS1…
Diabetes pathways	64	216	10.4065	9.26555	5.77234e-44	9.62827e-41	4.01178e-42	1.45651e-41	TPP1; SEC31A; LMNA; MMP1; RPN1; RPLP1; RPLP2; RPLP0; MMP2; RPSA; HSPA5; HSP90B1; RPS2; RPL7; RPL17; IGFBP4; RPS3; RPS12; RPL13; RPL10; CALR; RPL12; RPL4; RPS19; RPL3; DDOST; RPL13A; RPL27A; RPL5; RPL21; RPL28; RPS9; RPS5; RPS10; RPL14; RPS20; RPS3A; RPL15; RPS7; RPS8; RPS15A; RPS16; RPS14; RPS23; RPS18; RPS13; RPS11; RPL7A; RPS4X; RPS6; RPS25; RPL30; RPL10A; RPL11; RPL8; RPS27A; RPL38; RPS21; RPL…
Integrin family cell surface interactions	152	1375	24.7154	3.45672	7.74088e-44	1.29118e-40	5.16472e-42	1.8751e-41	ADAM10; XPO1; ARPC1B; ARPC2; ARPC3; LAMA5; ARPC5; ACTN4; EDIL3; CTNND1; MAP4K4; LDHA; PGK1; C3; TIMP1; IGF2; COL1A1; COL3A1; COL4A1; FN1; TFRC; FTH1; MMP1; ALDOA; GAPDH; HSPB1; GNAI2; SERPINE1; ICAM1; ITGB1; COL5A2; GSN; ENO1; ITGAV; DCN; HSP90AA1; LAMB1; YES1; THBS1; COL1A2; SLC3A2; MMP2; ITGA5; GNAI3; LGALS1; CLTA; HSPA1A; HSPA1B; RRAS; TXN; HSPD1; CLU; LAMC1; HSPA8; SLC2A1; RALA; COL6A1; COL6A…
Insulin Synthesis and Processing	52	132	8.45528	12.3191	3.89946e-43	6.5043e-40	2.50165e-41	9.08249e-41	RPN1; RPLP1; RPLP2; RPLP0; RPSA; RPS2; RPL7; RPL17; RPS3; RPS12; RPL13; RPL10; RPL12; RPL4; RPS19; RPL3; DDOST; RPL13A; RPL27A; RPL5; RPL21; RPL28; RPS9; RPS5; RPS10; RPL14; RPS20; RPS3A; RPL15; RPS7; RPS8; RPS15A; RPS16; RPS14; RPS23; RPS18; RPS13; RPS11; RPL7A; RPS4X; RPS6; RPS25; RPL30; RPL10A; RPL11; RPL8; RPS27A; RPL38; RPS21; RPL18A; RPL6; RPL18;
Metabolism	115	823	18.6992	4.36946	1.631e-42	2.72051e-39	1.0076e-40	3.65817e-40	PSMD11; PSMA7; XPO1; PSMD3; CS; ALDH1A1; GLUD1; HSPB1; RPLP1; RPLP2; RPLP0; ATP5B; HSP90AA1; RPSA; HSPA1A; HSPA1B; TXN; HSPA8; SLC2A1; NQO1; RPS2; RPL7; RPL17; SRM; PSMB1; NT5E; PAICS; RPS3; AHCY; RPS12; ATP5A1; PSMA1; PSMA2; PSMA3; PSMA4; RPL13; RPL10; PSMB8; PSMA5; PSMB4; PSMB6; PSMB5; TKT; MARCKS; RPL12; PPP2R1A; UQCRC1; YWHAB; BSG; PSMC2; RPL4; RPS19; RPL3; NNMT; RPL13A; MDH2; PSMC4; RPL27A; …
Beta1 integrin cell surface interactions	148	1348	24.065	3.43317	3.15173e-42	5.25708e-39	1.87753e-40	6.81654e-40	ADAM10; XPO1; ARPC1B; ARPC2; ARPC3; LAMA5; ARPC5; ACTN4; CTNND1; MAP4K4; LDHA; PGK1; TIMP1; IGF2; COL1A1; COL3A1; COL4A1; FN1; TFRC; FTH1; MMP1; ALDOA; GAPDH; HSPB1; GNAI2; SERPINE1; ICAM1; ITGB1; COL5A2; GSN; ENO1; ITGAV; DCN; HSP90AA1; LAMB1; YES1; THBS1; COL1A2; SLC3A2; MMP2; ITGA5; GNAI3; LGALS1; CLTA; HSPA1A; HSPA1B; RRAS; TXN; HSPD1; CLU; LAMC1; HSPA8; SLC2A1; RALA; COL6A1; COL6A2; COL6A3; …
Proteoglycan syndecan-mediated signaling events	135	1342	21.9512	3.14563	3.72165e-34	6.20772e-31	2.14059e-32	7.77162e-32	SDCBP; ADAM10; XPO1; ARPC1B; ARPC2; ARPC3; LAMA5; ARPC5; ACTN4; CTNND1; MAP4K4; LDHA; PGK1; TIMP1; IGF2; COL1A1; FN1; TFRC; FTH1; MMP1; ALDOA; GAPDH; HSPB1; GNAI2; SERPINE1; ICAM1; ITGB1; GSN; ENO1; ITGAV; DCN; HSP90AA1; YES1; THBS1; COL1A2; SLC3A2; MMP2; ITGA5; GNAI3; LGALS1; CLTA; HSPA1A; HSPA1B; RRAS; TXN; HSPD1; CLU; LAMC1; HSPA8; SLC2A1; RALA; ACTN1; XRCC6; VCAN; EEF2; PKM; HSP90B1; JUP; EZR…
VEGF and VEGFR signaling network	130	1301	21.1382	3.12459	1.6122e-32	2.68914e-29	8.96381e-31	3.25439e-30	ADAM10; NRP1; XPO1; ARPC1B; ARPC2; ARPC3; ARPC5; ACTN4; CTNND1; MAP4K4; LDHA; PGK1; TIMP1; IGF2; COL1A1; FN1; TFRC; FTH1; MMP1; ALDOA; GAPDH; HSPB1; GNAI2; SERPINE1; ICAM1; ITGB1; GSN; ENO1; ITGAV; DCN; HSP90AA1; YES1; COL1A2; SLC3A2; HSP90AB1; MMP2; ITGA5; GNAI3; LGALS1; CLTA; HSPA1A; HSPA1B; RRAS; TXN; HSPD1; CLU; LAMC1; HSPA8; SLC2A1; RALA; ACTN1; XRCC6; VCAN; ITGA4; EEF2; PKM; HSP90B1; JUP; D…
Syndecan-1-mediated signaling events	129	1297	20.9756	3.11012	4.72664e-32	7.88404e-29	2.54324e-30	9.23346e-30	SDCBP; ADAM10; XPO1; ARPC1B; ARPC2; ARPC3; LAMA5; ARPC5; ACTN4; CTNND1; MAP4K4; LDHA; PGK1; TIMP1; IGF2; COL1A1; FN1; TFRC; FTH1; MMP1; ALDOA; GAPDH; HSPB1; GNAI2; SERPINE1; ICAM1; ITGB1; GSN; ENO1; ITGAV; DCN; HSP90AA1; YES1; COL1A2; SLC3A2; MMP2; ITGA5; GNAI3; LGALS1; CLTA; HSPA1A; HSPA1B; RRAS; TXN; HSPD1; CLU; LAMC1; HSPA8; SLC2A1; RALA; ACTN1; XRCC6; VCAN; EEF2; PKM; HSP90B1; JUP; DSP; GJA1;…
Plasma membrane estrogen receptor signaling	129	1298	20.9756	3.10773	5.10754e-32	8.51938e-29	2.66231e-30	9.66575e-30	ADAM10; XPO1; ARPC1B; ARPC2; ARPC3; ARPC5; ACTN4; CTNND1; MAP4K4; LDHA; PGK1; TIMP1; IGF2; COL1A1; FN1; TFRC; FTH1; MMP1; ALDOA; GAPDH; HSPB1; GNAI2; SERPINE1; ICAM1; ITGB1; GSN; ENO1; ITGAV; DCN; HSP90AA1; YES1; COL1A2; SLC3A2; MMP2; ITGA5; GNAI3; LGALS1; CLTA; HSPA1A; HSPA1B; RRAS; TXN; HSPD1; CLU; LAMC1; HSPA8; SLC2A1; RALA; ACTN1; XRCC6; VCAN; EEF2; PKM; HSP90B1; JUP; DSP; GJA1; CAPN2; ENG; I…
TRAIL signaling pathway	129	1325	20.9756	3.0444	4.0089e-31	6.68684e-28	2.02632e-29	7.35673e-29	ADAM10; XPO1; ARPC1B; ARPC2; ARPC3; ARPC5; ACTN4; CTNND1; MAP4K4; LDHA; PGK1; TIMP1; IGF2; COL1A1; LMNA; FN1; TFRC; FTH1; MMP1; ALDOA; GAPDH; HSPB1; GNAI2; APP; SERPINE1; ICAM1; ITGB1; GSN; ENO1; ITGAV; DCN; HSP90AA1; YES1; COL1A2; SLC3A2; MMP2; ITGA5; VIM; GNAI3; LGALS1; CLTA; HSPA1A; HSPA1B; RRAS; TXN; HSPD1; CLU; LAMC1; HSPA8; SLC2A1; RALA; ACTN1; XRCC6; VCAN; EEF2; PKM; HSP90B1; JUP; DSP; GJA…
Signaling events mediated by VEGFR1 and VEGFR2	127	1293	20.6504	3.07138	5.43356e-31	9.06318e-28	2.66564e-29	9.67786e-29	ADAM10; XPO1; ARPC1B; ARPC2; ARPC3; ARPC5; ACTN4; CTNND1; MAP4K4; LDHA; PGK1; TIMP1; IGF2; COL1A1; FN1; TFRC; FTH1; MMP1; ALDOA; GAPDH; HSPB1; GNAI2; SERPINE1; ICAM1; ITGB1; GSN; ENO1; ITGAV; DCN; HSP90AA1; YES1; COL1A2; SLC3A2; HSP90AB1; MMP2; ITGA5; GNAI3; LGALS1; CLTA; HSPA1A; HSPA1B; RRAS; TXN; HSPD1; CLU; LAMC1; HSPA8; SLC2A1; RALA; ACTN1; XRCC6; VCAN; EEF2; PKM; HSP90B1; JUP; DSP; GJA1; CAP…
Gene Expression	67	378	10.8943	5.54286	6.24743e-31	1.04207e-27	2.97735e-29	1.08095e-28	RPLP1; RPLP2; RPLP0; EPRS; RPSA; EEF2; DARS; RPS2; RPL7; RPL17; RPS3; RPS12; RPL13; TARS; VARS; EEF1G; RPL10; EEF1D; RPL12; RPL4; RPS19; RPL3; RPL13A; EIF2S3; GARS; IARS; RPL27A; RPL5; RPL21; RPL28; RPS9; RPS5; RPS10; SARS; RPL14; MARS; RPS20; RPS3A; RPL15; RPS7; RPS8; RPS15A; RPS16; RPS14; RPS23; RPS18; RPS13; RPS11; RPL7A; RPS4X; RPS6; RPS25; RPL30; RPL10A; RPL11; RPL8; RPS27A; RPL38; RPS21; YB…
Endothelins	127	1304	20.6504	3.04547	1.24813e-30	2.08188e-27	5.783e-29	2.09957e-28	ADAM10; XPO1; ARPC1B; ARPC2; ARPC3; ARPC5; ACTN4; CTNND1; MAP4K4; LDHA; PGK1; TIMP1; IGF2; COL1A1; COL3A1; FN1; TFRC; FTH1; MMP1; ALDOA; GAPDH; HSPB1; GNAI2; SERPINE1; ICAM1; ITGB1; GSN; ENO1; ITGAV; DCN; HSP90AA1; YES1; COL1A2; SLC3A2; MMP2; ITGA5; GNAI3; LGALS1; CLTA; HSPA1A; HSPA1B; RRAS; TXN; HSPD1; CLU; LAMC1; HSPA8; SLC2A1; RALA; ACTN1; XRCC6; VCAN; EEF2; PKM; HSP90B1; JUP; DSP; GJA1; CAPN2…
IGF1 pathway	126	1288	20.4878	3.05903	1.45279e-30	2.42326e-27	6.54935e-29	2.3778e-28	ADAM10; XPO1; ARPC1B; ARPC2; ARPC3; ARPC5; ACTN4; CTNND1; MAP4K4; LDHA; PGK1; TIMP1; IGF2; COL1A1; FN1; TFRC; FTH1; MMP1; ALDOA; GAPDH; HSPB1; GNAI2; SERPINE1; ICAM1; ITGB1; GSN; ENO1; ITGAV; DCN; HSP90AA1; YES1; COL1A2; SLC3A2; MMP2; ITGA5; GNAI3; LGALS1; CLTA; HSPA1A; HSPA1B; RRAS; TXN; HSPD1; CLU; LAMC1; HSPA8; SLC2A1; RALA; ACTN1; XRCC6; VCAN; EEF2; PKM; HSP90B1; JUP; DSP; GJA1; CAPN2; ENG; I…
IL5-mediated signaling events	126	1289	20.4878	3.05665	1.5668e-30	2.61342e-27	6.87741e-29	2.49691e-28	SDCBP; ADAM10; XPO1; ARPC1B; ARPC2; ARPC3; ARPC5; ACTN4; CTNND1; MAP4K4; LDHA; PGK1; TIMP1; IGF2; COL1A1; FN1; TFRC; FTH1; MMP1; ALDOA; GAPDH; HSPB1; GNAI2; SERPINE1; ICAM1; ITGB1; GSN; ENO1; ITGAV; DCN; HSP90AA1; YES1; COL1A2; SLC3A2; MMP2; ITGA5; GNAI3; LGALS1; CLTA; HSPA1A; HSPA1B; RRAS; TXN; HSPD1; CLU; LAMC1; HSPA8; SLC2A1; RALA; ACTN1; XRCC6; VCAN; EEF2; PKM; HSP90B1; JUP; DSP; GJA1; CAPN2;…
Nectin adhesion pathway	126	1292	20.4878	3.04955	1.96434e-30	3.27651e-27	8.40132e-29	3.05018e-28	ADAM10; XPO1; ARPC1B; ARPC2; ARPC3; ARPC5; ACTN4; CTNND1; MAP4K4; LDHA; PGK1; TIMP1; IGF2; COL1A1; FN1; TFRC; FTH1; MMP1; ALDOA; GAPDH; HSPB1; GNAI2; SERPINE1; ICAM1; ITGB1; GSN; ENO1; ITGAV; DCN; HSP90AA1; YES1; COL1A2; SLC3A2; MMP2; ITGA5; GNAI3; LGALS1; CLTA; HSPA1A; HSPA1B; RRAS; TXN; HSPD1; CLU; LAMC1; HSPA8; SLC2A1; RALA; ACTN1; XRCC6; VCAN; EEF2; PKM; HSP90B1; JUP; DSP; GJA1; CAPN2; ENG; I…
Glypican 1 network	126	1296	20.4878	3.04014	2.65239e-30	4.42419e-27	1.07907e-28	3.91766e-28	ADAM10; XPO1; ARPC1B; ARPC2; ARPC3; ARPC5; ACTN4; CTNND1; MAP4K4; LDHA; PGK1; TIMP1; IGF2; COL1A1; FN1; TFRC; FTH1; MMP1; ALDOA; GAPDH; HSPB1; GNAI2; APP; SERPINE1; ICAM1; ITGB1; GSN; ENO1; ITGAV; DCN; HSP90AA1; YES1; COL1A2; SLC3A2; MMP2; ITGA5; GNAI3; LGALS1; CLTA; HSPA1A; HSPA1B; RRAS; TXN; HSPD1; CLU; LAMC1; HSPA8; SLC2A1; RALA; ACTN1; XRCC6; VCAN; EEF2; PKM; HSP90B1; JUP; DSP; GJA1; CAPN2; E…
PAR1-mediated thrombin signaling events	126	1296	20.4878	3.04014	2.65239e-30	4.42419e-27	1.07907e-28	3.91766e-28	ADAM10; XPO1; ARPC1B; ARPC2; ARPC3; ARPC5; ACTN4; CTNND1; MAP4K4; LDHA; PGK1; TIMP1; IGF2; COL1A1; FN1; TFRC; FTH1; MMP1; ALDOA; GAPDH; HSPB1; GNAI2; SERPINE1; ICAM1; ITGB1; GSN; ENO1; ITGAV; DCN; HSP90AA1; YES1; COL1A2; SLC3A2; MMP2; ITGA5; GNAI3; LGALS1; CLTA; HSPA1A; HSPA1B; RRAS; TXN; HSPD1; CLU; LAMC1; HSPA8; SLC2A1; RALA; ACTN1; XRCC6; VCAN; EEF2; PKM; HSP90B1; JUP; DSP; GJA1; CAPN2; ENG; I…
Thrombin/protease-activated receptor (PAR) pathway	126	1297	20.4878	3.0378	2.85858e-30	4.76812e-27	1.13527e-28	4.12169e-28	ADAM10; XPO1; ARPC1B; ARPC2; ARPC3; ARPC5; ACTN4; CTNND1; MAP4K4; LDHA; PGK1; TIMP1; IGF2; COL1A1; FN1; TFRC; FTH1; MMP1; ALDOA; GAPDH; HSPB1; GNAI2; SERPINE1; ICAM1; ITGB1; GSN; ENO1; ITGAV; DCN; HSP90AA1; YES1; COL1A2; SLC3A2; MMP2; ITGA5; GNAI3; LGALS1; CLTA; HSPA1A; HSPA1B; RRAS; TXN; HSPD1; CLU; LAMC1; HSPA8; SLC2A1; RALA; ACTN1; XRCC6; VCAN; EEF2; PKM; HSP90B1; JUP; DSP; GJA1; CAPN2; ENG; I…
Glypican pathway	128	1335	20.813	2.99817	3.24687e-30	5.41579e-27	1.25949e-28	4.57268e-28	ADAM10; XPO1; ARPC1B; ARPC2; ARPC3; ARPC5; ACTN4; CTNND1; MAP4K4; LDHA; PGK1; TIMP1; IGF2; COL1A1; FN1; TFRC; FTH1; MMP1; ALDOA; GAPDH; HSPB1; GNAI2; APP; SERPINE1; ICAM1; ITGB1; GSN; ENO1; ITGAV; DCN; HSP90AA1; YES1; COL1A2; SLC3A2; MMP2; ITGA5; GNAI3; LGALS1; CLTA; HSPA1A; HSPA1B; RRAS; TXN; HSPD1; CLU; LAMC1; HSPA8; SLC2A1; RALA; ACTN1; XRCC6; VCAN; EEF2; PKM; HSP90B1; JUP; DSP; GJA1; CAPN2; E…
Alpha9 beta1 integrin signaling events	126	1302	20.4878	3.02613	4.15117e-30	6.92415e-27	1.293e-28	4.69436e-28	ADAM10; XPO1; ARPC1B; ARPC2; ARPC3; ARPC5; ACTN4; CTNND1; MAP4K4; LDHA; PGK1; TIMP1; IGF2; COL1A1; FN1; TFRC; FTH1; MMP1; ALDOA; GAPDH; HSPB1; GNAI2; SERPINE1; ICAM1; ITGB1; GSN; ENO1; ITGAV; DCN; HSP90AA1; YES1; COL1A2; SLC3A2; MMP2; ITGA5; GNAI3; LGALS1; CLTA; HSPA1A; HSPA1B; RRAS; TXN; HSPD1; CLU; LAMC1; HSPA8; SLC2A1; RALA; ACTN1; XRCC6; VCAN; EEF2; PKM; HSP90B1; JUP; DSP; GJA1; CAPN2; ENG; I…
Insulin Pathway	125	1285	20.3252	3.04183	4.49604e-30	7.4994e-27	1.293e-28	4.69436e-28	ADAM10; XPO1; ARPC1B; ARPC2; ARPC3; ARPC5; ACTN4; CTNND1; MAP4K4; LDHA; PGK1; TIMP1; IGF2; COL1A1; FN1; TFRC; FTH1; MMP1; ALDOA; GAPDH; HSPB1; GNAI2; SERPINE1; ICAM1; ITGB1; GSN; ENO1; ITGAV; DCN; HSP90AA1; YES1; COL1A2; SLC3A2; MMP2; ITGA5; GNAI3; LGALS1; CLTA; HSPA1A; HSPA1B; RRAS; TXN; HSPD1; CLU; LAMC1; HSPA8; SLC2A1; RALA; ACTN1; XRCC6; VCAN; EEF2; PKM; HSP90B1; JUP; DSP; GJA1; CAPN2; ENG; I…
Internalization of ErbB1	125	1285	20.3252	3.04183	4.49604e-30	7.4994e-27	1.293e-28	4.69436e-28	ADAM10; XPO1; ARPC1B; ARPC2; ARPC3; ARPC5; ACTN4; CTNND1; MAP4K4; LDHA; PGK1; TIMP1; IGF2; COL1A1; FN1; TFRC; FTH1; MMP1; ALDOA; GAPDH; HSPB1; GNAI2; SERPINE1; ICAM1; ITGB1; GSN; ENO1; ITGAV; DCN; HSP90AA1; YES1; COL1A2; SLC3A2; MMP2; ITGA5; GNAI3; LGALS1; CLTA; HSPA1A; HSPA1B; RRAS; TXN; HSPD1; CLU; LAMC1; HSPA8; SLC2A1; RALA; ACTN1; XRCC6; VCAN; EEF2; PKM; HSP90B1; JUP; DSP; GJA1; CAPN2; ENG; I…
Urokinase-type plasminogen activator (uPA) and uPAR-mediated signaling	125	1285	20.3252	3.04183	4.49604e-30	7.4994e-27	1.293e-28	4.69436e-28	ADAM10; XPO1; ARPC1B; ARPC2; ARPC3; ARPC5; ACTN4; CTNND1; MAP4K4; LDHA; PGK1; TIMP1; IGF2; COL1A1; FN1; TFRC; FTH1; MMP1; ALDOA; GAPDH; HSPB1; GNAI2; SERPINE1; ICAM1; ITGB1; GSN; ENO1; ITGAV; DCN; HSP90AA1; YES1; COL1A2; SLC3A2; MMP2; ITGA5; GNAI3; LGALS1; CLTA; HSPA1A; HSPA1B; RRAS; TXN; HSPD1; CLU; LAMC1; HSPA8; SLC2A1; RALA; ACTN1; XRCC6; VCAN; EEF2; PKM; HSP90B1; JUP; DSP; GJA1; CAPN2; ENG; I…
PDGFR-beta signaling pathway	125	1285	20.3252	3.04183	4.49604e-30	7.4994e-27	1.293e-28	4.69436e-28	ADAM10; XPO1; ARPC1B; ARPC2; ARPC3; ARPC5; ACTN4; CTNND1; MAP4K4; LDHA; PGK1; TIMP1; IGF2; COL1A1; FN1; TFRC; FTH1; MMP1; ALDOA; GAPDH; HSPB1; GNAI2; SERPINE1; ICAM1; ITGB1; GSN; ENO1; ITGAV; DCN; HSP90AA1; YES1; COL1A2; SLC3A2; MMP2; ITGA5; GNAI3; LGALS1; CLTA; HSPA1A; HSPA1B; RRAS; TXN; HSPD1; CLU; LAMC1; HSPA8; SLC2A1; RALA; ACTN1; XRCC6; VCAN; EEF2; PKM; HSP90B1; JUP; DSP; GJA1; CAPN2; ENG; I…
EGF receptor (ErbB1) signaling pathway	125	1285	20.3252	3.04183	4.49604e-30	7.4994e-27	1.293e-28	4.69436e-28	ADAM10; XPO1; ARPC1B; ARPC2; ARPC3; ARPC5; ACTN4; CTNND1; MAP4K4; LDHA; PGK1; TIMP1; IGF2; COL1A1; FN1; TFRC; FTH1; MMP1; ALDOA; GAPDH; HSPB1; GNAI2; SERPINE1; ICAM1; ITGB1; GSN; ENO1; ITGAV; DCN; HSP90AA1; YES1; COL1A2; SLC3A2; MMP2; ITGA5; GNAI3; LGALS1; CLTA; HSPA1A; HSPA1B; RRAS; TXN; HSPD1; CLU; LAMC1; HSPA8; SLC2A1; RALA; ACTN1; XRCC6; VCAN; EEF2; PKM; HSP90B1; JUP; DSP; GJA1; CAPN2; ENG; I…
Class I PI3K signaling events	125	1285	20.3252	3.04183	4.49604e-30	7.4994e-27	1.293e-28	4.69436e-28	ADAM10; XPO1; ARPC1B; ARPC2; ARPC3; ARPC5; ACTN4; CTNND1; MAP4K4; LDHA; PGK1; TIMP1; IGF2; COL1A1; FN1; TFRC; FTH1; MMP1; ALDOA; GAPDH; HSPB1; GNAI2; SERPINE1; ICAM1; ITGB1; GSN; ENO1; ITGAV; DCN; HSP90AA1; YES1; COL1A2; SLC3A2; MMP2; ITGA5; GNAI3; LGALS1; CLTA; HSPA1A; HSPA1B; RRAS; TXN; HSPD1; CLU; LAMC1; HSPA8; SLC2A1; RALA; ACTN1; XRCC6; VCAN; EEF2; PKM; HSP90B1; JUP; DSP; GJA1; CAPN2; ENG; I…
Arf6 signaling events	125	1285	20.3252	3.04183	4.49604e-30	7.4994e-27	1.293e-28	4.69436e-28	ADAM10; XPO1; ARPC1B; ARPC2; ARPC3; ARPC5; ACTN4; CTNND1; MAP4K4; LDHA; PGK1; TIMP1; IGF2; COL1A1; FN1; TFRC; FTH1; MMP1; ALDOA; GAPDH; HSPB1; GNAI2; SERPINE1; ICAM1; ITGB1; GSN; ENO1; ITGAV; DCN; HSP90AA1; YES1; COL1A2; SLC3A2; MMP2; ITGA5; GNAI3; LGALS1; CLTA; HSPA1A; HSPA1B; RRAS; TXN; HSPD1; CLU; LAMC1; HSPA8; SLC2A1; RALA; ACTN1; XRCC6; VCAN; EEF2; PKM; HSP90B1; JUP; DSP; GJA1; CAPN2; ENG; I…
mTOR signaling pathway	125	1285	20.3252	3.04183	4.49604e-30	7.4994e-27	1.293e-28	4.69436e-28	ADAM10; XPO1; ARPC1B; ARPC2; ARPC3; ARPC5; ACTN4; CTNND1; MAP4K4; LDHA; PGK1; TIMP1; IGF2; COL1A1; FN1; TFRC; FTH1; MMP1; ALDOA; GAPDH; HSPB1; GNAI2; SERPINE1; ICAM1; ITGB1; GSN; ENO1; ITGAV; DCN; HSP90AA1; YES1; COL1A2; SLC3A2; MMP2; ITGA5; GNAI3; LGALS1; CLTA; HSPA1A; HSPA1B; RRAS; TXN; HSPD1; CLU; LAMC1; HSPA8; SLC2A1; RALA; ACTN1; XRCC6; VCAN; EEF2; PKM; HSP90B1; JUP; DSP; GJA1; CAPN2; ENG; I…
Signaling events mediated by focal adhesion kinase	125	1285	20.3252	3.04183	4.49604e-30	7.4994e-27	1.293e-28	4.69436e-28	ADAM10; XPO1; ARPC1B; ARPC2; ARPC3; ARPC5; ACTN4; CTNND1; MAP4K4; LDHA; PGK1; TIMP1; IGF2; COL1A1; FN1; TFRC; FTH1; MMP1; ALDOA; GAPDH; HSPB1; GNAI2; SERPINE1; ICAM1; ITGB1; GSN; ENO1; ITGAV; DCN; HSP90AA1; YES1; COL1A2; SLC3A2; MMP2; ITGA5; GNAI3; LGALS1; CLTA; HSPA1A; HSPA1B; RRAS; TXN; HSPD1; CLU; LAMC1; HSPA8; SLC2A1; RALA; ACTN1; XRCC6; VCAN; EEF2; PKM; HSP90B1; JUP; DSP; GJA1; CAPN2; ENG; I…
Arf6 downstream pathway	125	1285	20.3252	3.04183	4.49604e-30	7.4994e-27	1.293e-28	4.69436e-28	ADAM10; XPO1; ARPC1B; ARPC2; ARPC3; ARPC5; ACTN4; CTNND1; MAP4K4; LDHA; PGK1; TIMP1; IGF2; COL1A1; FN1; TFRC; FTH1; MMP1; ALDOA; GAPDH; HSPB1; GNAI2; SERPINE1; ICAM1; ITGB1; GSN; ENO1; ITGAV; DCN; HSP90AA1; YES1; COL1A2; SLC3A2; MMP2; ITGA5; GNAI3; LGALS1; CLTA; HSPA1A; HSPA1B; RRAS; TXN; HSPD1; CLU; LAMC1; HSPA8; SLC2A1; RALA; ACTN1; XRCC6; VCAN; EEF2; PKM; HSP90B1; JUP; DSP; GJA1; CAPN2; ENG; I…
S1P1 pathway	125	1285	20.3252	3.04183	4.49604e-30	7.4994e-27	1.293e-28	4.69436e-28	ADAM10; XPO1; ARPC1B; ARPC2; ARPC3; ARPC5; ACTN4; CTNND1; MAP4K4; LDHA; PGK1; TIMP1; IGF2; COL1A1; FN1; TFRC; FTH1; MMP1; ALDOA; GAPDH; HSPB1; GNAI2; SERPINE1; ICAM1; ITGB1; GSN; ENO1; ITGAV; DCN; HSP90AA1; YES1; COL1A2; SLC3A2; MMP2; ITGA5; GNAI3; LGALS1; CLTA; HSPA1A; HSPA1B; RRAS; TXN; HSPD1; CLU; LAMC1; HSPA8; SLC2A1; RALA; ACTN1; XRCC6; VCAN; EEF2; PKM; HSP90B1; JUP; DSP; GJA1; CAPN2; ENG; I…
ErbB1 downstream signaling	125	1285	20.3252	3.04183	4.49604e-30	7.4994e-27	1.293e-28	4.69436e-28	ADAM10; XPO1; ARPC1B; ARPC2; ARPC3; ARPC5; ACTN4; CTNND1; MAP4K4; LDHA; PGK1; TIMP1; IGF2; COL1A1; FN1; TFRC; FTH1; MMP1; ALDOA; GAPDH; HSPB1; GNAI2; SERPINE1; ICAM1; ITGB1; GSN; ENO1; ITGAV; DCN; HSP90AA1; YES1; COL1A2; SLC3A2; MMP2; ITGA5; GNAI3; LGALS1; CLTA; HSPA1A; HSPA1B; RRAS; TXN; HSPD1; CLU; LAMC1; HSPA8; SLC2A1; RALA; ACTN1; XRCC6; VCAN; EEF2; PKM; HSP90B1; JUP; DSP; GJA1; CAPN2; ENG; I…
Arf6 trafficking events	125	1285	20.3252	3.04183	4.49604e-30	7.4994e-27	1.293e-28	4.69436e-28	ADAM10; XPO1; ARPC1B; ARPC2; ARPC3; ARPC5; ACTN4; CTNND1; MAP4K4; LDHA; PGK1; TIMP1; IGF2; COL1A1; FN1; TFRC; FTH1; MMP1; ALDOA; GAPDH; HSPB1; GNAI2; SERPINE1; ICAM1; ITGB1; GSN; ENO1; ITGAV; DCN; HSP90AA1; YES1; COL1A2; SLC3A2; MMP2; ITGA5; GNAI3; LGALS1; CLTA; HSPA1A; HSPA1B; RRAS; TXN; HSPD1; CLU; LAMC1; HSPA8; SLC2A1; RALA; ACTN1; XRCC6; VCAN; EEF2; PKM; HSP90B1; JUP; DSP; GJA1; CAPN2; ENG; I…
Class I PI3K signaling events mediated by Akt	125	1285	20.3252	3.04183	4.49604e-30	7.4994e-27	1.293e-28	4.69436e-28	ADAM10; XPO1; ARPC1B; ARPC2; ARPC3; ARPC5; ACTN4; CTNND1; MAP4K4; LDHA; PGK1; TIMP1; IGF2; COL1A1; FN1; TFRC; FTH1; MMP1; ALDOA; GAPDH; HSPB1; GNAI2; SERPINE1; ICAM1; ITGB1; GSN; ENO1; ITGAV; DCN; HSP90AA1; YES1; COL1A2; SLC3A2; MMP2; ITGA5; GNAI3; LGALS1; CLTA; HSPA1A; HSPA1B; RRAS; TXN; HSPD1; CLU; LAMC1; HSPA8; SLC2A1; RALA; ACTN1; XRCC6; VCAN; EEF2; PKM; HSP90B1; JUP; DSP; GJA1; CAPN2; ENG; I…
EGFR-dependent Endothelin signaling events	125	1286	20.3252	3.03947	4.84566e-30	8.08257e-27	1.36993e-28	4.97365e-28	ADAM10; XPO1; ARPC1B; ARPC2; ARPC3; ARPC5; ACTN4; CTNND1; MAP4K4; LDHA; PGK1; TIMP1; IGF2; COL1A1; FN1; TFRC; FTH1; MMP1; ALDOA; GAPDH; HSPB1; GNAI2; SERPINE1; ICAM1; ITGB1; GSN; ENO1; ITGAV; DCN; HSP90AA1; YES1; COL1A2; SLC3A2; MMP2; ITGA5; GNAI3; LGALS1; CLTA; HSPA1A; HSPA1B; RRAS; TXN; HSPD1; CLU; LAMC1; HSPA8; SLC2A1; RALA; ACTN1; XRCC6; VCAN; EEF2; PKM; HSP90B1; JUP; DSP; GJA1; CAPN2; ENG; I…
LKB1 signaling events	126	1305	20.4878	3.01918	5.18735e-30	8.65249e-27	1.44208e-28	5.23561e-28	ADAM10; XPO1; ARPC1B; ARPC2; ARPC3; ARPC5; ACTN4; CTNND1; MAP4K4; LDHA; PGK1; TIMP1; IGF2; COL1A1; FN1; TFRC; FTH1; MMP1; ALDOA; GAPDH; HSPB1; GNAI2; SERPINE1; ICAM1; ITGB1; GSN; ENO1; ITGAV; DCN; HSP90AA1; YES1; COL1A2; SLC3A2; MMP2; ITGA5; GNAI3; LGALS1; CLTA; HSPA1A; HSPA1B; RRAS; TXN; HSPD1; CLU; LAMC1; HSPA8; SLC2A1; RALA; ACTN1; XRCC6; VCAN; EEF2; PKM; HSP90B1; JUP; EZR; DSP; GJA1; CAPN2; E…
GMCSF-mediated signaling events	125	1289	20.3252	3.0324	6.06318e-30	1.01134e-26	1.65793e-28	6.01928e-28	ADAM10; XPO1; ARPC1B; ARPC2; ARPC3; ARPC5; ACTN4; CTNND1; MAP4K4; LDHA; PGK1; TIMP1; IGF2; COL1A1; FN1; TFRC; FTH1; MMP1; ALDOA; GAPDH; HSPB1; GNAI2; SERPINE1; ICAM1; ITGB1; GSN; ENO1; ITGAV; DCN; HSP90AA1; YES1; COL1A2; SLC3A2; MMP2; ITGA5; GNAI3; LGALS1; CLTA; HSPA1A; HSPA1B; RRAS; TXN; HSPD1; CLU; LAMC1; HSPA8; SLC2A1; RALA; ACTN1; XRCC6; VCAN; EEF2; PKM; HSP90B1; JUP; DSP; GJA1; CAPN2; ENG; I…
Signaling events mediated by Hepatocyte Growth Factor Receptor (c-Met)	125	1290	20.3252	3.03004	6.53245e-30	1.08961e-26	1.72954e-28	6.27927e-28	ADAM10; XPO1; ARPC1B; ARPC2; ARPC3; ARPC5; ACTN4; CTNND1; MAP4K4; LDHA; PGK1; TIMP1; IGF2; COL1A1; FN1; TFRC; FTH1; MMP1; ALDOA; GAPDH; HSPB1; GNAI2; SERPINE1; ICAM1; ITGB1; GSN; ENO1; ITGAV; DCN; HSP90AA1; YES1; COL1A2; SLC3A2; MMP2; ITGA5; GNAI3; LGALS1; CLTA; HSPA1A; HSPA1B; RRAS; TXN; HSPD1; CLU; LAMC1; HSPA8; SLC2A1; RALA; ACTN1; XRCC6; VCAN; EEF2; PKM; HSP90B1; JUP; DSP; GJA1; CAPN2; ENG; I…
PDGF receptor signaling network	125	1290	20.3252	3.03004	6.53245e-30	1.08961e-26	1.72954e-28	6.27927e-28	ADAM10; XPO1; ARPC1B; ARPC2; ARPC3; ARPC5; ACTN4; CTNND1; MAP4K4; LDHA; PGK1; TIMP1; IGF2; COL1A1; FN1; TFRC; FTH1; MMP1; ALDOA; GAPDH; HSPB1; GNAI2; SERPINE1; ICAM1; ITGB1; GSN; ENO1; ITGAV; DCN; HSP90AA1; YES1; COL1A2; SLC3A2; MMP2; ITGA5; GNAI3; LGALS1; CLTA; HSPA1A; HSPA1B; RRAS; TXN; HSPD1; CLU; LAMC1; HSPA8; SLC2A1; RALA; ACTN1; XRCC6; VCAN; EEF2; PKM; HSP90B1; JUP; DSP; GJA1; CAPN2; ENG; I…
IL3-mediated signaling events	125	1292	20.3252	3.02535	7.58084e-30	1.26448e-26	1.97576e-28	7.17317e-28	ADAM10; XPO1; ARPC1B; ARPC2; ARPC3; ARPC5; ACTN4; CTNND1; MAP4K4; LDHA; PGK1; TIMP1; IGF2; COL1A1; FN1; TFRC; FTH1; MMP1; ALDOA; GAPDH; HSPB1; GNAI2; SERPINE1; ICAM1; ITGB1; GSN; ENO1; ITGAV; DCN; HSP90AA1; YES1; COL1A2; SLC3A2; MMP2; ITGA5; GNAI3; LGALS1; CLTA; HSPA1A; HSPA1B; RRAS; TXN; HSPD1; CLU; LAMC1; HSPA8; SLC2A1; RALA; ACTN1; XRCC6; VCAN; EEF2; PKM; HSP90B1; JUP; DSP; GJA1; CAPN2; ENG; I…
IFN-gamma pathway	125	1293	20.3252	3.02301	8.1655e-30	1.36201e-26	2.09539e-28	7.60752e-28	ADAM10; XPO1; ARPC1B; ARPC2; ARPC3; ARPC5; ACTN4; CTNND1; MAP4K4; LDHA; PGK1; TIMP1; IGF2; COL1A1; FN1; TFRC; FTH1; MMP1; ALDOA; GAPDH; HSPB1; GNAI2; SERPINE1; ICAM1; ITGB1; GSN; ENO1; ITGAV; DCN; HSP90AA1; YES1; COL1A2; SLC3A2; MMP2; ITGA5; GNAI3; LGALS1; CLTA; HSPA1A; HSPA1B; RRAS; TXN; HSPD1; CLU; LAMC1; HSPA8; SLC2A1; RALA; ACTN1; XRCC6; VCAN; EEF2; PKM; HSP90B1; JUP; DSP; GJA1; CAPN2; ENG; I…
ErbB receptor signaling network	125	1308	20.3252	2.98835	2.46385e-29	4.1097e-26	6.13388e-28	2.22696e-27	ADAM10; XPO1; ARPC1B; ARPC2; ARPC3; ARPC5; ACTN4; CTNND1; MAP4K4; LDHA; PGK1; TIMP1; IGF2; COL1A1; FN1; TFRC; FTH1; MMP1; ALDOA; GAPDH; HSPB1; GNAI2; SERPINE1; ICAM1; ITGB1; GSN; ENO1; ITGAV; DCN; HSP90AA1; YES1; COL1A2; SLC3A2; MMP2; ITGA5; GNAI3; LGALS1; CLTA; HSPA1A; HSPA1B; RRAS; TXN; HSPD1; CLU; LAMC1; HSPA8; SLC2A1; RALA; ACTN1; XRCC6; VCAN; EEF2; PKM; HSP90B1; JUP; DSP; GJA1; CAPN2; ENG; I…
Sphingosine 1-phosphate (S1P) pathway	125	1308	20.3252	2.98835	2.46385e-29	4.1097e-26	6.13388e-28	2.22696e-27	ADAM10; XPO1; ARPC1B; ARPC2; ARPC3; ARPC5; ACTN4; CTNND1; MAP4K4; LDHA; PGK1; TIMP1; IGF2; COL1A1; FN1; TFRC; FTH1; MMP1; ALDOA; GAPDH; HSPB1; GNAI2; SERPINE1; ICAM1; ITGB1; GSN; ENO1; ITGAV; DCN; HSP90AA1; YES1; COL1A2; SLC3A2; MMP2; ITGA5; GNAI3; LGALS1; CLTA; HSPA1A; HSPA1B; RRAS; TXN; HSPD1; CLU; LAMC1; HSPA8; SLC2A1; RALA; ACTN1; XRCC6; VCAN; EEF2; PKM; HSP90B1; JUP; DSP; GJA1; CAPN2; ENG; I…
Formation of the ternary complex, and subsequently, the 43S complex	26	47	4.22764	17.3001	5.33523e-27	8.89916e-24	1.3087e-25	4.75136e-25	RPSA; RPS2; RPS3; RPS12; RPS19; EIF2S3; RPS9; RPS5; RPS10; RPS20; RPS3A; RPS7; RPS8; RPS15A; RPS16; RPS14; RPS23; RPS18; RPS13; RPS11; RPS4X; RPS6; RPS25; RPS27A; RPS21; EIF3C;
Destabilization of mRNA by AUF1 (hnRNP D0)	29	71	4.71545	12.774	4.45614e-25	7.43284e-22	1.07722e-23	3.91096e-23	PSMD11; PSMA7; PSMD3; HSPB1; HSPA1A; HSPA1B; HSPA8; PSMB1; PSMA1; PSMA2; PSMA3; PSMA4; PSMB8; PSMA5; PSMB4; PSMB6; PSMB5; PSMC2; PSMC4; PSMB3; PSMB2; PSMA6; PSMC5; PSMC6; RPS27A; PSMD2; PSMD6; PSMD1; PSMD13;
Ribosomal scanning and start codon recognition	26	54	4.22764	15.0579	6.4692e-25	1.07906e-21	1.51981e-23	5.5178e-23	RPSA; RPS2; RPS3; RPS12; RPS19; EIF2S3; RPS9; RPS5; RPS10; RPS20; RPS3A; RPS7; RPS8; RPS15A; RPS16; RPS14; RPS23; RPS18; RPS13; RPS11; RPS4X; RPS6; RPS25; RPS27A; RPS21; EIF3C;
Translation initiation complex formation	26	54	4.22764	15.0579	6.4692e-25	1.07906e-21	1.51981e-23	5.5178e-23	RPSA; RPS2; RPS3; RPS12; RPS19; EIF2S3; RPS9; RPS5; RPS10; RPS20; RPS3A; RPS7; RPS8; RPS15A; RPS16; RPS14; RPS23; RPS18; RPS13; RPS11; RPS4X; RPS6; RPS25; RPS27A; RPS21; EIF3C;
Activation of the mRNA upon binding of the cap-binding complex and eIFs, and subsequent binding to 43S	26	55	4.22764	14.7841	1.19067e-24	1.98604e-21	2.75839e-23	1.00146e-22	RPSA; RPS2; RPS3; RPS12; RPS19; EIF2S3; RPS9; RPS5; RPS10; RPS20; RPS3A; RPS7; RPS8; RPS15A; RPS16; RPS14; RPS23; RPS18; RPS13; RPS11; RPS4X; RPS6; RPS25; RPS27A; RPS21; EIF3C;
Regulation of mRNA Stability by Proteins that Bind AU-rich Elements	33	104	5.36585	9.92357	3.28567e-24	5.48051e-21	7.50754e-23	2.72568e-22	PSMD11; PSMA7; XPO1; PSMD3; HSPB1; HSPA1A; HSPA1B; HSPA8; PSMB1; PSMA1; PSMA2; PSMA3; PSMA4; PSMB8; PSMA5; PSMB4; PSMB6; PSMB5; YWHAB; PSMC2; PSMC4; PSMB3; PSMB2; PSMA6; PSMC5; PSMC6; RPS27A; YWHAZ; PSMD2; PSMD6; TNPO1; PSMD1; PSMD13;
Class I MHC mediated antigen processing & presentation	32	101	5.20325	9.90874	1.72176e-23	2.87189e-20	3.88094e-22	1.40901e-21	PSMD11; PSMA7; PSMD3; SEC31A; PSMB1; PSMA1; PSMA2; PSMA3; PSMA4; CALR; CANX; PSMB8; PSMA5; PSMB4; PSMB6; PSMB5; TPP2; PDIA3; PSMC2; PSMC4; PSMB3; PSMB2; NPEPPS; PSMA6; B2M; PSMC5; PSMC6; RPS27A; PSMD2; PSMD6; PSMD1; PSMD13;
Antigen processing: Ubiquitination & Proteasome degradation	27	69	4.39024	12.238	7.77061e-23	1.29614e-19	1.72818e-21	6.27433e-21	PSMD11; PSMA7; PSMD3; PSMB1; PSMA1; PSMA2; PSMA3; PSMA4; PSMB8; PSMA5; PSMB4; PSMB6; PSMB5; TPP2; PSMC2; PSMC4; PSMB3; PSMB2; NPEPPS; PSMA6; PSMC5; PSMC6; RPS27A; PSMD2; PSMD6; PSMD1; PSMD13;
Adaptive Immune System	45	237	7.31707	5.93799	2.53659e-22	4.23104e-19	5.56715e-21	2.02121e-20	PSMD11; PSMA7; PSMD3; SEC31A; C3; ITGB1; ITGA4; PECAM1; PSMB1; PSMA1; PSMA2; PSMA3; PSMA4; CALR; CANX; PSMB8; PSMA5; PSMB4; PSMB6; PSMB5; TPP2; PDIA3; YWHAB; PSMC2; PSMC4; PSMB3; PSMB2; NPEPPS; CD81; PSMA6; CDC42; RAP1B; B2M; PSMC5; PSMC6; RPS27A; RAC1; YWHAZ; SPTBN1; PSMD2; SPTAN1; PSMD6; PVRL2; PSMD1; PSMD13;
ER-Phagosome pathway	28	80	4.55285	10.9463	4.58924e-22	7.65486e-19	9.94138e-21	3.60931e-20	PSMD11; PSMA7; PSMD3; PSMB1; PSMA1; PSMA2; PSMA3; PSMA4; CALR; PSMB8; PSMA5; PSMB4; PSMB6; PSMB5; PDIA3; PSMC2; PSMC4; PSMB3; PSMB2; PSMA6; B2M; PSMC5; PSMC6; RPS27A; PSMD2; PSMD6; PSMD1; PSMD13;
Autodegradation of Cdh1 by Cdh1:APC/C	25	60	4.06504	13.0313	4.72001e-22	7.87297e-19	1.00936e-20	3.66456e-20	PSMD11; PSMA7; PSMD3; PSMB1; PSMA1; PSMA2; PSMA3; PSMA4; PSMB8; PSMA5; PSMB4; PSMB6; PSMB5; PSMC2; PSMC4; PSMB3; PSMB2; PSMA6; PSMC5; PSMC6; RPS27A; PSMD2; PSMD6; PSMD1; PSMD13;
Regulation of ornithine decarboxylase (ODC)	26	70	4.22764	11.6166	2.38292e-21	3.9747e-18	5.03127e-20	1.82665e-19	PSMD11; PSMA7; PSMD3; NQO1; PSMB1; PSMA1; PSMA2; PSMA3; PSMA4; PSMB8; PSMA5; PSMB4; PSMB6; PSMB5; PSMC2; PSMC4; PSMB3; PSMB2; PSMA6; PSMC5; PSMC6; RPS27A; PSMD2; PSMD6; PSMD1; PSMD13;
Antigen processing-Cross presentation	28	86	4.55285	10.1827	4.45319e-21	7.42792e-18	9.2849e-20	3.37097e-19	PSMD11; PSMA7; PSMD3; PSMB1; PSMA1; PSMA2; PSMA3; PSMA4; CALR; PSMB8; PSMA5; PSMB4; PSMB6; PSMB5; PDIA3; PSMC2; PSMC4; PSMB3; PSMB2; PSMA6; B2M; PSMC5; PSMC6; RPS27A; PSMD2; PSMD6; PSMD1; PSMD13;
APC/C:Cdc20 mediated degradation of Securin	25	66	4.06504	11.8468	7.96716e-21	1.32892e-17	1.56344e-19	5.67621e-19	PSMD11; PSMA7; PSMD3; PSMB1; PSMA1; PSMA2; PSMA3; PSMA4; PSMB8; PSMA5; PSMB4; PSMB6; PSMB5; PSMC2; PSMC4; PSMB3; PSMB2; PSMA6; PSMC5; PSMC6; RPS27A; PSMD2; PSMD6; PSMD1; PSMD13;
Ubiquitin-dependent degradation of Cyclin D	25	66	4.06504	11.8468	7.96716e-21	1.32892e-17	1.56344e-19	5.67621e-19	PSMD11; PSMA7; PSMD3; PSMB1; PSMA1; PSMA2; PSMA3; PSMA4; PSMB8; PSMA5; PSMB4; PSMB6; PSMB5; PSMC2; PSMC4; PSMB3; PSMB2; PSMA6; PSMC5; PSMC6; RPS27A; PSMD2; PSMD6; PSMD1; PSMD13;
Ubiquitin-dependent degradation of Cyclin D1	25	66	4.06504	11.8468	7.96716e-21	1.32892e-17	1.56344e-19	5.67621e-19	PSMD11; PSMA7; PSMD3; PSMB1; PSMA1; PSMA2; PSMA3; PSMA4; PSMB8; PSMA5; PSMB4; PSMB6; PSMB5; PSMC2; PSMC4; PSMB3; PSMB2; PSMA6; PSMC5; PSMC6; RPS27A; PSMD2; PSMD6; PSMD1; PSMD13;
CDK-mediated phosphorylation and removal of Cdc6	25	66	4.06504	11.8468	7.96716e-21	1.32892e-17	1.56344e-19	5.67621e-19	PSMD11; PSMA7; PSMD3; PSMB1; PSMA1; PSMA2; PSMA3; PSMA4; PSMB8; PSMA5; PSMB4; PSMB6; PSMB5; PSMC2; PSMC4; PSMB3; PSMB2; PSMA6; PSMC5; PSMC6; RPS27A; PSMD2; PSMD6; PSMD1; PSMD13;
Regulation of activated PAK-2p34 by proteasome mediated degradation	25	66	4.06504	11.8468	7.96716e-21	1.32892e-17	1.56344e-19	5.67621e-19	PSMD11; PSMA7; PSMD3; PSMB1; PSMA1; PSMA2; PSMA3; PSMA4; PSMB8; PSMA5; PSMB4; PSMB6; PSMB5; PSMC2; PSMC4; PSMB3; PSMB2; PSMA6; PSMC5; PSMC6; RPS27A; PSMD2; PSMD6; PSMD1; PSMD13;
Vpu mediated degradation of CD4	25	67	4.06504	11.67	1.2334e-20	2.05732e-17	2.33786e-19	8.48782e-19	PSMD11; PSMA7; PSMD3; PSMB1; PSMA1; PSMA2; PSMA3; PSMA4; PSMB8; PSMA5; PSMB4; PSMB6; PSMB5; PSMC2; PSMC4; PSMB3; PSMB2; PSMA6; PSMC5; PSMC6; RPS27A; PSMD2; PSMD6; PSMD1; PSMD13;
SCF(Skp2)-mediated degradation of p27/p21	25	67	4.06504	11.67	1.2334e-20	2.05732e-17	2.33786e-19	8.48782e-19	PSMD11; PSMA7; PSMD3; PSMB1; PSMA1; PSMA2; PSMA3; PSMA4; PSMB8; PSMA5; PSMB4; PSMB6; PSMB5; PSMC2; PSMC4; PSMB3; PSMB2; PSMA6; PSMC5; PSMC6; RPS27A; PSMD2; PSMD6; PSMD1; PSMD13;
Cross-presentation of soluble exogenous antigens (endosomes)	25	67	4.06504	11.67	1.2334e-20	2.05732e-17	2.33786e-19	8.48782e-19	PSMD11; PSMA7; PSMD3; PSMB1; PSMA1; PSMA2; PSMA3; PSMA4; PSMB8; PSMA5; PSMB4; PSMB6; PSMB5; PSMC2; PSMC4; PSMB3; PSMB2; PSMA6; PSMC5; PSMC6; RPS27A; PSMD2; PSMD6; PSMD1; PSMD13;
Host Interactions of HIV factors	34	141	5.52846	7.54144	1.27783e-20	2.13142e-17	2.39485e-19	8.69474e-19	PSMD11; PSMA7; XPO1; PSMD3; AP2A2; SLC25A5; PSMB1; PSMA1; PSMA2; PSMA3; PSMA4; PSMB8; PSMA5; PSMB4; PSMB6; PSMB5; PSMC2; PSMC4; PSMB3; PSMB2; PSMA6; B2M; PSMC5; PSMC6; RAN; PPIA; RPS27A; RAC1; ARF1; PSMD2; KPNB1; PSMD6; PSMD1; PSMD13;
Signaling by Wnt	26	75	4.22764	10.8422	1.85648e-20	3.09661e-17	3.40287e-19	1.23544e-18	PSMD11; PSMA7; PSMD3; PSMB1; PSMA1; PSMA2; PSMA3; PSMA4; PSMB8; PSMA5; PSMB4; PSMB6; PSMB5; CTNNB1; PSMC2; PSMC4; PSMB3; PSMB2; PSMA6; PSMC5; PSMC6; RPS27A; PSMD2; PSMD6; PSMD1; PSMD13;
Degradation of beta-catenin by the destruction complex	26	75	4.22764	10.8422	1.85648e-20	3.09661e-17	3.40287e-19	1.23544e-18	PSMD11; PSMA7; PSMD3; PSMB1; PSMA1; PSMA2; PSMA3; PSMA4; PSMB8; PSMA5; PSMB4; PSMB6; PSMB5; CTNNB1; PSMC2; PSMC4; PSMB3; PSMB2; PSMA6; PSMC5; PSMC6; RPS27A; PSMD2; PSMD6; PSMD1; PSMD13;
Autodegradation of the E3 ubiquitin ligase COP1	25	68	4.06504	11.4984	1.89288e-20	3.15732e-17	3.43187e-19	1.24597e-18	PSMD11; PSMA7; PSMD3; PSMB1; PSMA1; PSMA2; PSMA3; PSMA4; PSMB8; PSMA5; PSMB4; PSMB6; PSMB5; PSMC2; PSMC4; PSMB3; PSMB2; PSMA6; PSMC5; PSMC6; RPS27A; PSMD2; PSMD6; PSMD1; PSMD13;
Vif-mediated degradation of APOBEC3G	25	69	4.06504	11.3318	2.88068e-20	4.80497e-17	4.95358e-19	1.79844e-18	PSMD11; PSMA7; PSMD3; PSMB1; PSMA1; PSMA2; PSMA3; PSMA4; PSMB8; PSMA5; PSMB4; PSMB6; PSMB5; PSMC2; PSMC4; PSMB3; PSMB2; PSMA6; PSMC5; PSMC6; RPS27A; PSMD2; PSMD6; PSMD1; PSMD13;
APC/C:Cdh1 mediated degradation of Cdc20 and other APC/C:Cdh1 targeted proteins in late mitosis/early G1	25	69	4.06504	11.3318	2.88068e-20	4.80497e-17	4.95358e-19	1.79844e-18	PSMD11; PSMA7; PSMD3; PSMB1; PSMA1; PSMA2; PSMA3; PSMA4; PSMB8; PSMA5; PSMB4; PSMB6; PSMB5; PSMC2; PSMC4; PSMB3; PSMB2; PSMA6; PSMC5; PSMC6; RPS27A; PSMD2; PSMD6; PSMD1; PSMD13;
Stabilization of p53	25	69	4.06504	11.3318	2.88068e-20	4.80497e-17	4.95358e-19	1.79844e-18	PSMD11; PSMA7; PSMD3; PSMB1; PSMA1; PSMA2; PSMA3; PSMA4; PSMB8; PSMA5; PSMB4; PSMB6; PSMB5; PSMC2; PSMC4; PSMB3; PSMB2; PSMA6; PSMC5; PSMC6; RPS27A; PSMD2; PSMD6; PSMD1; PSMD13;
Ubiquitin Mediated Degradation of Phosphorylated Cdc25A	25	69	4.06504	11.3318	2.88068e-20	4.80497e-17	4.95358e-19	1.79844e-18	PSMD11; PSMA7; PSMD3; PSMB1; PSMA1; PSMA2; PSMA3; PSMA4; PSMB8; PSMA5; PSMB4; PSMB6; PSMB5; PSMC2; PSMC4; PSMB3; PSMB2; PSMA6; PSMC5; PSMC6; RPS27A; PSMD2; PSMD6; PSMD1; PSMD13;
Cdc20:Phospho-APC/C mediated degradation of Cyclin A	25	69	4.06504	11.3318	2.88068e-20	4.80497e-17	4.95358e-19	1.79844e-18	PSMD11; PSMA7; PSMD3; PSMB1; PSMA1; PSMA2; PSMA3; PSMA4; PSMB8; PSMA5; PSMB4; PSMB6; PSMB5; PSMC2; PSMC4; PSMB3; PSMB2; PSMA6; PSMC5; PSMC6; RPS27A; PSMD2; PSMD6; PSMD1; PSMD13;
SCF-beta-TrCP mediated degradation of Emi1	25	70	4.06504	11.1699	4.34867e-20	7.25358e-17	7.25358e-19	2.63348e-18	PSMD11; PSMA7; PSMD3; PSMB1; PSMA1; PSMA2; PSMA3; PSMA4; PSMB8; PSMA5; PSMB4; PSMB6; PSMB5; PSMC2; PSMC4; PSMB3; PSMB2; PSMA6; PSMC5; PSMC6; RPS27A; PSMD2; PSMD6; PSMD1; PSMD13;
p53-Independent G1/S DNA damage checkpoint	25	70	4.06504	11.1699	4.34867e-20	7.25358e-17	7.25358e-19	2.63348e-18	PSMD11; PSMA7; PSMD3; PSMB1; PSMA1; PSMA2; PSMA3; PSMA4; PSMB8; PSMA5; PSMB4; PSMB6; PSMB5; PSMC2; PSMC4; PSMB3; PSMB2; PSMA6; PSMC5; PSMC6; RPS27A; PSMD2; PSMD6; PSMD1; PSMD13;
p53-Independent DNA Damage Response	25	70	4.06504	11.1699	4.34867e-20	7.25358e-17	7.25358e-19	2.63348e-18	PSMD11; PSMA7; PSMD3; PSMB1; PSMA1; PSMA2; PSMA3; PSMA4; PSMB8; PSMA5; PSMB4; PSMB6; PSMB5; PSMC2; PSMC4; PSMB3; PSMB2; PSMA6; PSMC5; PSMC6; RPS27A; PSMD2; PSMD6; PSMD1; PSMD13;
APC/C:Cdc20 mediated degradation of mitotic proteins	25	71	4.06504	11.0126	6.51378e-20	1.0865e-16	1.07574e-18	3.90558e-18	PSMD11; PSMA7; PSMD3; PSMB1; PSMA1; PSMA2; PSMA3; PSMA4; PSMB8; PSMA5; PSMB4; PSMB6; PSMB5; PSMC2; PSMC4; PSMB3; PSMB2; PSMA6; PSMC5; PSMC6; RPS27A; PSMD2; PSMD6; PSMD1; PSMD13;
Apoptosis	35	158	5.69106	6.92795	6.76876e-20	1.12903e-16	1.10689e-18	4.01867e-18	PSMD11; PSMA7; PSMD3; LMNA; GSN; VIM; DSP; PSMB1; PSMA1; PSMA2; PSMA3; PSMA4; PSMB8; PSMA5; PSMB4; PSMB6; PSMB5; YWHAB; CTNNB1; PSMC2; PSMC4; PSMB3; PSMB2; PSMA6; PSMC5; PSMC6; RPS27A; DSG1; PSMD2; SPTAN1; KPNB1; PSMD6; PLEC; PSMD1; PSMD13;
Activation of APC/C and APC/C:Cdc20 mediated degradation of mitotic proteins	25	72	4.06504	10.8597	9.68377e-20	1.61525e-16	1.53834e-18	5.58507e-18	PSMD11; PSMA7; PSMD3; PSMB1; PSMA1; PSMA2; PSMA3; PSMA4; PSMB8; PSMA5; PSMB4; PSMB6; PSMB5; PSMC2; PSMC4; PSMB3; PSMB2; PSMA6; PSMC5; PSMC6; RPS27A; PSMD2; PSMD6; PSMD1; PSMD13;
p53-Dependent G1 DNA Damage Response	25	72	4.06504	10.8597	9.68377e-20	1.61525e-16	1.53834e-18	5.58507e-18	PSMD11; PSMA7; PSMD3; PSMB1; PSMA1; PSMA2; PSMA3; PSMA4; PSMB8; PSMA5; PSMB4; PSMB6; PSMB5; PSMC2; PSMC4; PSMB3; PSMB2; PSMA6; PSMC5; PSMC6; RPS27A; PSMD2; PSMD6; PSMD1; PSMD13;
p53-Dependent G1/S DNA damage checkpoint	25	72	4.06504	10.8597	9.68377e-20	1.61525e-16	1.53834e-18	5.58507e-18	PSMD11; PSMA7; PSMD3; PSMB1; PSMA1; PSMA2; PSMA3; PSMA4; PSMB8; PSMA5; PSMB4; PSMB6; PSMB5; PSMC2; PSMC4; PSMB3; PSMB2; PSMA6; PSMC5; PSMC6; RPS27A; PSMD2; PSMD6; PSMD1; PSMD13;
CDT1 association with the CDC6:ORC:origin complex	25	74	4.06504	10.5662	2.09466e-19	3.4939e-16	3.29613e-18	1.19669e-17	PSMD11; PSMA7; PSMD3; PSMB1; PSMA1; PSMA2; PSMA3; PSMA4; PSMB8; PSMA5; PSMB4; PSMB6; PSMB5; PSMC2; PSMC4; PSMB3; PSMB2; PSMA6; PSMC5; PSMC6; RPS27A; PSMD2; PSMD6; PSMD1; PSMD13;
Regulation of Apoptosis	25	75	4.06504	10.4254	3.04917e-19	5.08602e-16	4.75329e-18	1.72572e-17	PSMD11; PSMA7; PSMD3; PSMB1; PSMA1; PSMA2; PSMA3; PSMA4; PSMB8; PSMA5; PSMB4; PSMB6; PSMB5; PSMC2; PSMC4; PSMB3; PSMB2; PSMA6; PSMC5; PSMC6; RPS27A; PSMD2; PSMD6; PSMD1; PSMD13;
Immune System	62	522	10.0813	3.71433	3.24144e-19	5.40672e-16	5.00622e-18	1.81755e-17	PSMD11; PSMA7; PSMD3; SEC31A; C1R; CFB; C3; APP; ICAM1; ITGB1; HSP90AB1; C1S; C4B; TXN; C7; ITGA4; CD44; PECAM1; LGALS3; PSMB1; PSMA1; PSMA2; PSMA3; PSMA4; MAPK3; CALR; CANX; PSMB8; PSMA5; PSMB4; PSMB6; PSMB5; TPP2; PDIA3; PPP2R1A; YWHAB; PSMC2; DDOST; PSMC4; PSMB3; PSMB2; CAPZA1; NPEPPS; CD81; PSMA6; CDC42; RAP1B; B2M; PSMC5; PSMC6; RPS27A; RAC1; YWHAZ; SPTBN1; PSMD2; SPTAN1; PSMD6; PVRL2; PSMD1…
G1/S DNA Damage Checkpoints	25	76	4.06504	10.2882	4.40962e-19	7.35525e-16	6.74793e-18	2.4499e-17	PSMD11; PSMA7; PSMD3; PSMB1; PSMA1; PSMA2; PSMA3; PSMA4; PSMB8; PSMA5; PSMB4; PSMB6; PSMB5; PSMC2; PSMC4; PSMB3; PSMB2; PSMA6; PSMC5; PSMC6; RPS27A; PSMD2; PSMD6; PSMD1; PSMD13;
Regulation of APC/C activators between G1/S and early anaphase	25	78	4.06504	10.0245	9.05024e-19	1.50958e-15	1.35998e-17	4.93754e-17	PSMD11; PSMA7; PSMD3; PSMB1; PSMA1; PSMA2; PSMA3; PSMA4; PSMB8; PSMA5; PSMB4; PSMB6; PSMB5; PSMC2; PSMC4; PSMB3; PSMB2; PSMA6; PSMC5; PSMC6; RPS27A; PSMD2; PSMD6; PSMD1; PSMD13;
Cyclin E associated events during G1/S transition	25	78	4.06504	10.0245	9.05024e-19	1.50958e-15	1.35998e-17	4.93754e-17	PSMD11; PSMA7; PSMD3; PSMB1; PSMA1; PSMA2; PSMA3; PSMA4; PSMB8; PSMA5; PSMB4; PSMB6; PSMB5; PSMC2; PSMC4; PSMB3; PSMB2; PSMA6; PSMC5; PSMC6; RPS27A; PSMD2; PSMD6; PSMD1; PSMD13;
Integrin cell surface interactions	24	72	3.90244	10.4255	1.59075e-18	2.65337e-15	2.36908e-17	8.60118e-17	LAMA5; COL1A1; FN1; ITGB1; ITGAV; LAMB1; THBS1; COL1A2; ITGA5; LAMC1; ITGA4; PECAM1; ITGA2; ITGB5; LAMA2; ITGA3; FBN1; BSG; LAMB2; ITGA1; RAP1B; ITGA11; TLN1; F11R;
Epithelial-to-mesenchymal transition	36	185	5.85366	6.08591	1.85803e-18	3.09919e-15	2.74265e-17	9.95745e-17	EFEMP2; RECK; C1R; FN1; SERPINE1; COL5A2; DCN; MMP2; VIM; LGALS1; SPARC; C1S; COL6A1; COL6A2; VCAN; GJA1; BGN; FBLN1; PTX3; MSN; LOX; FBN1; SERPINF1; SRPX; TAGLN; EFEMP1; FSTL1; FAP; DPYSL3; PCOLCE; SFRP1; OLFML3; ANGPTL2; HEG1; LOXL2; CLIC4;
Regulation of mitotic cell cycle	25	81	4.06504	9.65322	2.54593e-18	4.24661e-15	3.69271e-17	1.34067e-16	PSMD11; PSMA7; PSMD3; PSMB1; PSMA1; PSMA2; PSMA3; PSMA4; PSMB8; PSMA5; PSMB4; PSMB6; PSMB5; PSMC2; PSMC4; PSMB3; PSMB2; PSMA6; PSMC5; PSMC6; RPS27A; PSMD2; PSMD6; PSMD1; PSMD13;
APC/C-mediated degradation of cell cycle proteins	25	81	4.06504	9.65322	2.54593e-18	4.24661e-15	3.69271e-17	1.34067e-16	PSMD11; PSMA7; PSMD3; PSMB1; PSMA1; PSMA2; PSMA3; PSMA4; PSMB8; PSMA5; PSMB4; PSMB6; PSMB5; PSMC2; PSMC4; PSMB3; PSMB2; PSMA6; PSMC5; PSMC6; RPS27A; PSMD2; PSMD6; PSMD1; PSMD13;
Assembly of the pre-replicative complex	25	83	4.06504	9.42064	4.93615e-18	8.2335e-15	6.97754e-17	2.53326e-16	PSMD11; PSMA7; PSMD3; PSMB1; PSMA1; PSMA2; PSMA3; PSMA4; PSMB8; PSMA5; PSMB4; PSMB6; PSMB5; PSMC2; PSMC4; PSMB3; PSMB2; PSMA6; PSMC5; PSMC6; RPS27A; PSMD2; PSMD6; PSMD1; PSMD13;
Switching of origins to a post-replicative state	25	83	4.06504	9.42064	4.93615e-18	8.2335e-15	6.97754e-17	2.53326e-16	PSMD11; PSMA7; PSMD3; PSMB1; PSMA1; PSMA2; PSMA3; PSMA4; PSMB8; PSMA5; PSMB4; PSMB6; PSMB5; PSMC2; PSMC4; PSMB3; PSMB2; PSMA6; PSMC5; PSMC6; RPS27A; PSMD2; PSMD6; PSMD1; PSMD13;
Orc1 removal from chromatin	25	83	4.06504	9.42064	4.93615e-18	8.2335e-15	6.97754e-17	2.53326e-16	PSMD11; PSMA7; PSMD3; PSMB1; PSMA1; PSMA2; PSMA3; PSMA4; PSMB8; PSMA5; PSMB4; PSMB6; PSMB5; PSMC2; PSMC4; PSMB3; PSMB2; PSMA6; PSMC5; PSMC6; RPS27A; PSMD2; PSMD6; PSMD1; PSMD13;
Removal of licensing factors from origins	25	85	4.06504	9.19901	9.3764e-18	1.56398e-14	1.31427e-16	4.77159e-16	PSMD11; PSMA7; PSMD3; PSMB1; PSMA1; PSMA2; PSMA3; PSMA4; PSMB8; PSMA5; PSMB4; PSMB6; PSMB5; PSMC2; PSMC4; PSMB3; PSMB2; PSMA6; PSMC5; PSMC6; RPS27A; PSMD2; PSMD6; PSMD1; PSMD13;
Platelet degranulation	16	28	2.60163	17.8721	2.10676e-17	3.51407e-14	2.92839e-16	1.06318e-15	CALU; WDR1; PSAP; PFN1; HSPA5; LAMP2; VCL; FLNA; CFL1; CALM1; CALM2; CALM3; PPIA; TUBA4A; CAP1; TLN1;
CDC42 signaling events	73	755	11.8699	3.02362	2.20607e-17	3.67972e-14	3.04109e-16	1.1041e-15	XPO1; ARPC1B; ARPC2; ARPC3; ARPC5; LDHA; PGK1; TIMP1; TFRC; MMP1; ALDOA; HSPB1; SERPINE1; ICAM1; ITGB1; GSN; ENO1; DCN; HSP90AA1; YES1; COL1A2; SLC3A2; MMP2; TXN; LAMC1; HSPA8; SLC2A1; RALA; XRCC6; VCAN; PKM; HSP90B1; EZR; GJA1; ENG; ITGB5; VCL; NT5E; CFL1; MSN; YWHAQ; MAPK3; YWHAB; VIPR1; CTNNA1; CTNNB1; IQGAP1; ARHGDIA; ARPC4; CDC42; ACTR3; ACTR2; B2M; TGFB2; YWHAG; PPP1CA; CALM1; CALM2; CALM3;…
Regulation of DNA replication	25	88	4.06504	8.88544	2.36812e-17	3.95002e-14	3.23772e-16	1.17549e-15	PSMD11; PSMA7; PSMD3; PSMB1; PSMA1; PSMA2; PSMA3; PSMA4; PSMB8; PSMA5; PSMB4; PSMB6; PSMB5; PSMC2; PSMC4; PSMB3; PSMB2; PSMA6; PSMC5; PSMC6; RPS27A; PSMD2; PSMD6; PSMD1; PSMD13;
Cyclin A:Cdk2-associated events at S phase entry	25	90	4.06504	8.68801	4.29434e-17	7.16295e-14	5.82354e-16	2.11429e-15	PSMD11; PSMA7; PSMD3; PSMB1; PSMA1; PSMA2; PSMA3; PSMA4; PSMB8; PSMA5; PSMB4; PSMB6; PSMB5; PSMC2; PSMC4; PSMB3; PSMB2; PSMA6; PSMC5; PSMC6; RPS27A; PSMD2; PSMD6; PSMD1; PSMD13;
Hemostasis	49	375	7.96748	4.08638	4.48305e-17	7.47773e-14	6.03043e-16	2.1894e-15	SLC16A3; CALU; WDR1; COL1A1; FN1; MMP1; APOB; GNAI2; SERPINE1; ITGB1; ITGAV; PSAP; PFN1; COL1A2; ITGA5; GNAI3; HSPA5; LAMP2; ITGA4; RAC2; PECAM1; ITGA2; VCL; FLNA; CFL1; ATP2B4; MAPK3; GNA11; BSG; CAPZB; CAPZA1; SLC16A1; CDC42; RAP1B; CALM1; CALM2; CALM3; GNB1; PPIA; RAC1; GNAS; YWHAZ; TUBA4A; CAP1; STX4; EHD1; EHD2; TLN1; F11R;
Regulation of CDC42 activity	73	768	11.8699	2.97244	5.5887e-17	9.32195e-14	7.45756e-16	2.70754e-15	XPO1; ARPC1B; ARPC2; ARPC3; ARPC5; LDHA; PGK1; TIMP1; TFRC; MMP1; ALDOA; HSPB1; SERPINE1; ICAM1; ITGB1; GSN; ENO1; DCN; HSP90AA1; YES1; COL1A2; SLC3A2; MMP2; TXN; LAMC1; HSPA8; SLC2A1; RALA; XRCC6; VCAN; PKM; HSP90B1; EZR; GJA1; ENG; ITGB5; VCL; NT5E; CFL1; MSN; YWHAQ; MAPK3; YWHAB; VIPR1; CTNNA1; CTNNB1; IQGAP1; ARHGDIA; ARPC4; CDC42; ACTR3; ACTR2; B2M; TGFB2; YWHAG; PPP1CA; CALM1; CALM2; CALM3;…
Packaging Of Telomere Ends	14	21	2.27642	20.8502	9.57912e-17	1.5978e-13	1.26809e-15	4.60393e-15	HIST4H4; HIST2H4B; HIST1H4I; HIST1H4A; HIST1H4D; HIST1H4F; HIST1H4K; HIST1H4J; HIST1H4C; HIST1H4H; HIST1H4B; HIST1H4E; HIST1H4L; HIST2H4A;
HIV Infection	35	203	5.69106	5.39227	2.96969e-16	4.95343e-13	3.90034e-15	1.41606e-14	PSMD11; PSMA7; XPO1; PSMD3; AP2A2; SLC25A5; XRCC6; PSMB1; PSMA1; PSMA2; PSMA3; PSMA4; PSMB8; PSMA5; PSMB4; PSMB6; PSMB5; PSMC2; PSMC4; PSMB3; PSMB2; PSMA6; B2M; PSMC5; PSMC6; RAN; PPIA; RPS27A; RAC1; ARF1; PSMD2; KPNB1; PSMD6; PSMD1; PSMD13;
DNA Replication Pre-Initiation	25	98	4.06504	7.97886	3.95506e-16	6.59705e-13	5.11399e-15	1.85668e-14	PSMD11; PSMA7; PSMD3; PSMB1; PSMA1; PSMA2; PSMA3; PSMA4; PSMB8; PSMA5; PSMB4; PSMB6; PSMB5; PSMC2; PSMC4; PSMB3; PSMB2; PSMA6; PSMC5; PSMC6; RPS27A; PSMD2; PSMD6; PSMD1; PSMD13;
M/G1 Transition	25	98	4.06504	7.97886	3.95506e-16	6.59705e-13	5.11399e-15	1.85668e-14	PSMD11; PSMA7; PSMD3; PSMB1; PSMA1; PSMA2; PSMA3; PSMA4; PSMB8; PSMA5; PSMB4; PSMB6; PSMB5; PSMC2; PSMC4; PSMB3; PSMB2; PSMA6; PSMC5; PSMC6; RPS27A; PSMD2; PSMD6; PSMD1; PSMD13;
Response to elevated platelet cytosolic Ca2+	17	39	2.76423	13.6341	8.16982e-16	1.36273e-12	1.04825e-14	3.80577e-14	CALU; WDR1; PSAP; PFN1; HSPA5; LAMP2; VCL; FLNA; CFL1; CALM1; CALM2; CALM3; PPIA; TUBA4A; CAP1; STX4; TLN1;
Axon guidance	35	219	5.69106	4.99834	3.32988e-15	5.55425e-12	4.23988e-14	1.53933e-13	AGRN; SDCBP; NRP1; SLIT3; AP2A2; ITGB1; HSP90AA1; LAMB1; RHOC; HSP90AB1; CLTA; RRAS; LAMC1; RAC2; EZR; CFL1; MAPK3; YWHAB; MYH9; ITGA1; MYL6; CDC42; RAP1B; RAC1; CLTC; SPTBN1; CAP1; ALCAM; SPTAN1; DPYSL3; DPYSL2; NTN4; PLXNA4; TLN1; PLXND1;
Synthesis of DNA	25	109	4.06504	7.17372	5.8748e-15	9.79916e-12	7.42361e-14	2.69521e-13	PSMD11; PSMA7; PSMD3; PSMB1; PSMA1; PSMA2; PSMA3; PSMA4; PSMB8; PSMA5; PSMB4; PSMB6; PSMB5; PSMC2; PSMC4; PSMB3; PSMB2; PSMA6; PSMC5; PSMC6; RPS27A; PSMD2; PSMD6; PSMD1; PSMD13;
RNA Polymerase I Promoter Opening	15	31	2.43902	15.1348	5.92424e-15	9.88164e-12	7.4298e-14	2.69746e-13	MAPK3; HIST4H4; HIST2H4B; HIST1H4I; HIST1H4A; HIST1H4D; HIST1H4F; HIST1H4K; HIST1H4J; HIST1H4C; HIST1H4H; HIST1H4B; HIST1H4E; HIST1H4L; HIST2H4A;
Signaling events mediated by HDAC Class III	16	39	2.60163	12.8325	1.88268e-14	3.14032e-11	2.34352e-13	8.50837e-13	XRCC6; HIST4H4; HIST2H4B; HIST1H4I; HIST1H4A; HIST1H4D; HIST1H4F; HIST1H4K; HIST1H4J; HIST1H4C; HIST1H4H; HIST1H4B; HIST1H4E; HIST1H4L; HIST2H4A; TUBA1B;
G1/S Transition	25	117	4.06504	6.68326	3.38604e-14	5.64791e-11	4.18364e-13	1.51891e-12	PSMD11; PSMA7; PSMD3; PSMB1; PSMA1; PSMA2; PSMA3; PSMA4; PSMB8; PSMA5; PSMB4; PSMB6; PSMB5; PSMC2; PSMC4; PSMB3; PSMB2; PSMA6; PSMC5; PSMC6; RPS27A; PSMD2; PSMD6; PSMD1; PSMD13;
Cell Cycle Checkpoints	25	118	4.06504	6.62662	4.16936e-14	6.95449e-11	5.11359e-13	1.85654e-12	PSMD11; PSMA7; PSMD3; PSMB1; PSMA1; PSMA2; PSMA3; PSMA4; PSMB8; PSMA5; PSMB4; PSMB6; PSMB5; PSMC2; PSMC4; PSMB3; PSMB2; PSMA6; PSMC5; PSMC6; RPS27A; PSMD2; PSMD6; PSMD1; PSMD13;
Nucleosome assembly	15	35	2.43902	13.4056	5.68581e-14	9.48393e-11	6.87241e-13	2.49509e-12	HIST4H4; HIST2H4B; HIST1H4I; HIST1H4A; HIST1H4D; HIST1H4F; HIST1H4K; HIST1H4J; HIST1H4C; HIST1H4H; HIST1H4B; HIST1H4E; HIST1H4L; HIST2H4A; RUVBL1;
Deposition of New CENPA-containing Nucleosomes at the Centromere	15	35	2.43902	13.4056	5.68581e-14	9.48393e-11	6.87241e-13	2.49509e-12	HIST4H4; HIST2H4B; HIST1H4I; HIST1H4A; HIST1H4D; HIST1H4F; HIST1H4K; HIST1H4J; HIST1H4C; HIST1H4H; HIST1H4B; HIST1H4E; HIST1H4L; HIST2H4A; RUVBL1;
Mitotic M-M/G1 phases	35	242	5.69106	4.52331	7.34578e-14	1.22528e-10	8.81494e-13	3.20035e-12	PSMD11; PSMA7; XPO1; PSMD3; TUBB; HSP90AA1; PSMB1; PSMA1; PSMA2; PSMA3; PSMA4; PSMB8; PSMA5; PSMB4; PSMB6; PSMB5; PPP2R1A; PSMC2; PSMC4; PSMB3; PSMB2; PSMA6; ACTR1A; YWHAG; PSMC5; YWHAE; PSMC6; RPS27A; TUBA4A; TUBB4B; PSMD2; DYNC1H1; PSMD6; PSMD1; PSMD13;
S Phase	25	121	4.06504	6.46234	7.68059e-14	1.28112e-10	9.15087e-13	3.32231e-12	PSMD11; PSMA7; PSMD3; PSMB1; PSMA1; PSMA2; PSMA3; PSMA4; PSMB8; PSMA5; PSMB4; PSMB6; PSMB5; PSMC2; PSMC4; PSMB3; PSMB2; PSMA6; PSMC5; PSMC6; RPS27A; PSMD2; PSMD6; PSMD1; PSMD13;
Platelet activation, signaling and aggregation	26	138	4.22764	5.89287	2.41076e-13	4.02115e-10	2.85188e-12	1.0354e-11	CALU; WDR1; GNAI2; PSAP; PFN1; GNAI3; HSPA5; LAMP2; RAC2; VCL; FLNA; CFL1; MAPK3; GNA11; RAP1B; CALM1; CALM2; CALM3; GNB1; PPIA; RAC1; YWHAZ; TUBA4A; CAP1; STX4; TLN1;
Integrin-linked kinase signaling	59	654	9.5935	2.82123	6.51851e-13	1.08729e-09	7.65696e-12	2.77993e-11	XPO1; LDHA; PGK1; TIMP1; TFRC; MMP1; ALDOA; HSPB1; SERPINE1; ICAM1; GSN; ENO1; DCN; HSP90AA1; YES1; COL1A2; SLC3A2; MMP2; TXN; LAMC1; HSPA8; SLC2A1; RALA; ACTN1; XRCC6; VCAN; PKM; HSP90B1; GJA1; ENG; ITGB5; NT5E; YWHAQ; MAPK3; YWHAB; VIPR1; CTNNB1; IQGAP1; CDC42; B2M; TGFB2; YWHAG; PPP1CA; CALM1; CALM2; CALM3; YWHAE; RAN; FKBP1A; RAC1; YWHAZ; SPTBN1; YWHAH; PRDX1; KPNB1; TSG101; RUVBL2; RUVBL1; S…
DNA Replication	35	261	5.69106	4.19404	7.13436e-13	1.19001e-09	8.32176e-12	3.02129e-11	PSMD11; PSMA7; XPO1; PSMD3; TUBB; HSP90AA1; PSMB1; PSMA1; PSMA2; PSMA3; PSMA4; PSMB8; PSMA5; PSMB4; PSMB6; PSMB5; PPP2R1A; PSMC2; PSMC4; PSMB3; PSMB2; PSMA6; ACTR1A; YWHAG; PSMC5; YWHAE; PSMC6; RPS27A; TUBA4A; TUBB4B; PSMD2; DYNC1H1; PSMD6; PSMD1; PSMD13;
Formation of tubulin folding intermediates by CCT/TriC	8	8	1.30081	31.2678	1.047e-12	1.74639e-09	1.21277e-11	4.40308e-11	TCP1; CCT6A; CCT5; CCT3; CCT8; CCT4; CCT2; CCT7;
Telomere Maintenance	16	49	2.60163	10.2142	1.24162e-12	2.07103e-09	1.4283e-11	5.18556e-11	HIST4H4; HIST2H4B; HIST1H4I; HIST1H4A; HIST1H4D; HIST1H4F; HIST1H4K; HIST1H4J; HIST1H4C; HIST1H4H; HIST1H4B; HIST1H4E; HIST1H4L; HIST2H4A; RUVBL2; RUVBL1;
Mitotic G1-G1/S phases	25	140	4.06504	5.58537	2.44997e-12	4.08655e-09	2.79901e-11	1.01621e-10	PSMD11; PSMA7; PSMD3; PSMB1; PSMA1; PSMA2; PSMA3; PSMA4; PSMB8; PSMA5; PSMB4; PSMB6; PSMB5; PSMC2; PSMC4; PSMB3; PSMB2; PSMA6; PSMC5; PSMC6; RPS27A; PSMD2; PSMD6; PSMD1; PSMD13;
AP-1 transcription factor network	56	621	9.10569	2.8201	2.65927e-12	4.43566e-09	3.01745e-11	1.09551e-10	XPO1; LDHA; PGK1; TIMP1; TFRC; MMP1; ALDOA; HSPB1; SERPINE1; ICAM1; GSN; ENO1; DCN; HSP90AA1; YES1; COL1A2; SLC3A2; MMP2; TXN; LAMC1; HSPA8; SLC2A1; RALA; XRCC6; VCAN; PKM; HSP90B1; GJA1; ENG; ITGB5; NT5E; YWHAQ; MAPK3; YWHAB; VIPR1; CTNNB1; CDC42; B2M; TGFB2; YWHAG; PPP1CA; CALM1; CALM2; CALM3; YWHAE; RAN; FKBP1A; RAC1; YWHAZ; SPTBN1; YWHAH; PRDX1; KPNB1; TSG101; RUVBL2; STRAP;
Signal Transduction	85	1208	13.8211	2.20038	4.60825e-12	7.68656e-09	5.19362e-11	1.88559e-10	PSMD11; ADAM10; NRP1; PSMA7; LAMA5; PSMD3; AP2A2; C3; COL1A1; FN1; ANXA1; GNAI2; ITGB1; ITGAV; LAMB1; THBS1; COL1A2; RHOC; ITGA5; GNAI3; CLTA; LAMC1; ITGA4; RAC2; PECAM1; ITGA2; ITGB5; PSMB1; LAMA2; PSMA1; PSMA2; PSMA3; PSMA4; ITGA3; MAPK3; PSMB8; PSMA5; PSMB4; PSMB6; PSMB5; GNA11; PPP2R1A; YWHAB; VIPR1; CTNNB1; FBN1; BSG; PSMC2; ATP6V1A; WNT5A; PSMC4; PSMB3; PSMB2; GDI2; ARHGDIA; LAMB2; ITGA1; P…
Signaling events mediated by HDAC Class I	22	113	3.57724	6.08976	8.52505e-12	1.42198e-08	9.54348e-11	3.46485e-10	XPO1; HSP90AA1; XRCC6; YWHAB; YWHAE; HIST4H4; HIST2H4B; HIST1H4I; HIST1H4A; HIST1H4D; HIST1H4F; HIST1H4K; HIST1H4J; HIST1H4C; HIST1H4H; HIST1H4B; HIST1H4E; HIST1H4L; HIST2H4A; RAN; GNB1; TUBA1B;
Folding of actin by CCT/TriC	8	9	1.30081	27.7975	9.15847e-12	1.52763e-08	1.01156e-10	3.67256e-10	TCP1; CCT6A; CCT5; CCT3; CCT8; CCT4; CCT2; CCT7;
Association of TriC/CCT with target proteins during biosynthesis	8	9	1.30081	27.7975	9.15847e-12	1.52763e-08	1.01156e-10	3.67256e-10	TCP1; CCT6A; CCT5; CCT3; CCT8; CCT4; CCT2; CCT7;
Meiotic Synapsis	15	47	2.43902	9.98361	9.21804e-12	1.53757e-08	1.01156e-10	3.67256e-10	LMNA; HIST4H4; HIST2H4B; HIST1H4I; HIST1H4A; HIST1H4D; HIST1H4F; HIST1H4K; HIST1H4J; HIST1H4C; HIST1H4H; HIST1H4B; HIST1H4E; HIST1H4L; HIST2H4A;
Semaphorin interactions	17	64	2.76423	8.3091	1.04895e-11	1.74965e-08	1.14356e-10	4.15182e-10	NRP1; ITGB1; HSP90AA1; RHOC; HSP90AB1; RRAS; RAC2; CFL1; MYH9; ITGA1; MYL6; RAC1; DPYSL3; DPYSL2; PLXNA4; TLN1; PLXND1;
Metabolism of amino acids and derivatives	28	188	4.55285	4.65832	1.15943e-11	1.93393e-08	1.2558e-10	4.5593e-10	PSMD11; PSMA7; PSMD3; GLUD1; NQO1; SRM; PSMB1; PSMA1; PSMA2; PSMA3; PSMA4; PSMB8; PSMA5; PSMB4; PSMB6; PSMB5; PSMC2; PSMC4; PSMB3; PSMB2; PSMA6; PSMC5; PSMC6; RPS27A; PSMD2; PSMD6; PSMD1; PSMD13;
Meiotic Recombination	14	42	2.27642	10.4276	2.3398e-11	3.90279e-08	2.51793e-10	9.14158e-10	HIST4H4; HIST2H4B; HIST1H4I; HIST1H4A; HIST1H4D; HIST1H4F; HIST1H4K; HIST1H4J; HIST1H4C; HIST1H4H; HIST1H4B; HIST1H4E; HIST1H4L; HIST2H4A;
Beta3 integrin cell surface interactions	14	43	2.27642	10.1851	3.36835e-11	5.61841e-08	3.60154e-10	1.30757e-09	EDIL3; COL1A1; COL4A1; FN1; ITGAV; LAMB1; THBS1; COL1A2; LAMC1; PECAM1; FBN1; TGFBI; LAMA4; F11R;
RNA Polymerase I Promoter Clearance	15	54	2.43902	8.68968	8.62577e-11	1.43878e-07	9.16419e-10	3.32714e-09	MAPK3; HIST4H4; HIST2H4B; HIST1H4I; HIST1H4A; HIST1H4D; HIST1H4F; HIST1H4K; HIST1H4J; HIST1H4C; HIST1H4H; HIST1H4B; HIST1H4E; HIST1H4L; HIST2H4A;
RNA Polymerase I Transcription	15	56	2.43902	8.37939	1.52679e-10	2.54668e-07	1.61182e-09	5.85187e-09	MAPK3; HIST4H4; HIST2H4B; HIST1H4I; HIST1H4A; HIST1H4D; HIST1H4F; HIST1H4K; HIST1H4J; HIST1H4C; HIST1H4H; HIST1H4B; HIST1H4E; HIST1H4L; HIST2H4A;
RNA Polymerase I Chain Elongation	14	48	2.27642	9.12439	1.78818e-10	2.98268e-07	1.8759e-09	6.81063e-09	HIST4H4; HIST2H4B; HIST1H4I; HIST1H4A; HIST1H4D; HIST1H4F; HIST1H4K; HIST1H4J; HIST1H4C; HIST1H4H; HIST1H4B; HIST1H4E; HIST1H4L; HIST2H4A;
Cell Cycle, Mitotic	35	317	5.69106	3.45316	1.85896e-10	3.10074e-07	1.93796e-09	7.03596e-09	PSMD11; PSMA7; XPO1; PSMD3; TUBB; HSP90AA1; PSMB1; PSMA1; PSMA2; PSMA3; PSMA4; PSMB8; PSMA5; PSMB4; PSMB6; PSMB5; PPP2R1A; PSMC2; PSMC4; PSMB3; PSMB2; PSMA6; ACTR1A; YWHAG; PSMC5; YWHAE; PSMC6; RPS27A; TUBA4A; TUBB4B; PSMD2; DYNC1H1; PSMD6; PSMD1; PSMD13;
Chromosome Maintenance	16	69	2.60163	7.25398	3.91735e-10	6.53414e-07	4.05847e-09	1.47347e-08	HIST4H4; HIST2H4B; HIST1H4I; HIST1H4A; HIST1H4D; HIST1H4F; HIST1H4K; HIST1H4J; HIST1H4C; HIST1H4H; HIST1H4B; HIST1H4E; HIST1H4L; HIST2H4A; RUVBL2; RUVBL1;
Membrane Trafficking	17	84	2.76423	6.33098	1.07171e-09	1.78762e-06	1.10347e-08	4.00624e-08	SNAP23; SEC31A; FTH1; CLTA; HSPA8; GJA1; COPB2; ARCN1; COPB1; COPA; RPS27A; ARF1; CLTC; STX4; TXNDC5; TSG101; CHMP4B;
TNF alpha/NF-kB	24	171	3.90244	4.39004	1.19234e-09	1.98882e-06	1.22014e-08	4.42981e-08	PSMD3; HSPB1; ALPL; HSP90AA1; HSP90AB1; FLNA; YWHAQ; PSMB5; YWHAB; PSMC2; RPL4; YWHAG; YWHAE; RPS13; RPS11; RPL30; RPL8; YWHAZ; GNB2L1; RPL6; YWHAH; PSMD6; PSMD1; PSMD13;
Stabilization and expansion of the E-cadherin adherens junction	31	275	5.04065	3.52574	1.24143e-09	2.07071e-06	1.25497e-08	4.5563e-08	ADAM10; XPO1; CTNND1; IGF2; GSN; MMP2; ACTN1; XRCC6; VCAN; JUP; DSP; VCL; YWHAQ; MAPK3; EPHA2; YWHAB; CTNNA1; CTNNB1; IQGAP1; RAB7A; CDC42; RAP1B; YWHAG; YWHAE; RAC1; YWHAZ; YWHAH; PRDX1; STX4; PVRL2; RUVBL2;
E-cadherin signaling in the nascent adherens junction	31	275	5.04065	3.52574	1.24143e-09	2.07071e-06	1.25497e-08	4.5563e-08	ADAM10; XPO1; CTNND1; IGF2; GSN; MMP2; ACTN1; XRCC6; VCAN; JUP; DSP; VCL; YWHAQ; MAPK3; EPHA2; YWHAB; CTNNA1; CTNNB1; IQGAP1; RAB7A; CDC42; RAP1B; YWHAG; YWHAE; RAC1; YWHAZ; YWHAH; PRDX1; STX4; PVRL2; RUVBL2;
Smooth Muscle Contraction	10	24	1.62602	13.0358	1.36231e-09	2.27233e-06	1.36887e-08	4.96982e-08	TPM3; ITGB5; VCL; ITGA1; MYL6; CALM1; CALM2; CALM3; TPM4; TLN1;
E-cadherin signaling events	31	280	5.04065	3.46279	1.92985e-09	3.21898e-06	1.92753e-08	6.99809e-08	ADAM10; XPO1; CTNND1; IGF2; GSN; MMP2; ACTN1; XRCC6; VCAN; JUP; DSP; VCL; YWHAQ; MAPK3; EPHA2; YWHAB; CTNNA1; CTNNB1; IQGAP1; RAB7A; CDC42; RAP1B; YWHAG; YWHAE; RAC1; YWHAZ; YWHAH; PRDX1; STX4; PVRL2; RUVBL2;
N-cadherin signaling events	29	251	4.71545	3.61372	2.41309e-09	4.02503e-06	2.39585e-08	8.69836e-08	ADAM10; XPO1; CTNND1; IGF2; GSN; MMP2; XRCC6; VCAN; JUP; DSP; GJA1; YWHAQ; MAPK3; YWHAB; CTNNA1; CTNNB1; IQGAP1; RAB7A; CDC42; YWHAG; CALM1; CALM2; CALM3; YWHAE; RAC1; YWHAZ; YWHAH; PRDX1; RUVBL2;
Prefoldin mediated transfer of substrate to CCT/TriC	8	14	1.30081	17.8769	2.65076e-09	4.42148e-06	2.61626e-08	9.49857e-08	TCP1; CCT6A; CCT5; CCT3; CCT8; CCT4; CCT2; CCT7;
L1CAM interactions	16	79	2.60163	6.33588	3.28228e-09	5.47485e-06	3.2205e-08	1.16923e-07	SDCBP; NRP1; AP2A2; LAMB1; CLTA; LAMC1; EZR; MAPK3; RAP1B; RAC1; CLTC; SPTBN1; ALCAM; SPTAN1; DPYSL2; TLN1;
Cooperation of Prefoldin and TriC/CCT in actin and tubulin folding	8	15	1.30081	16.6859	5.52107e-09	9.20915e-06	5.38547e-08	1.95524e-07	TCP1; CCT6A; CCT5; CCT3; CCT8; CCT4; CCT2; CCT7;
Meiosis	15	72	2.43902	6.51756	6.75999e-09	1.12757e-05	6.55562e-08	2.38008e-07	LMNA; HIST4H4; HIST2H4B; HIST1H4I; HIST1H4A; HIST1H4D; HIST1H4F; HIST1H4K; HIST1H4J; HIST1H4C; HIST1H4H; HIST1H4B; HIST1H4E; HIST1H4L; HIST2H4A;
Chaperonin-mediated protein folding	8	16	1.30081	15.6437	1.07329e-08	1.79025e-05	1.03482e-07	3.75703e-07	TCP1; CCT6A; CCT5; CCT3; CCT8; CCT4; CCT2; CCT7;
C-MYC pathway	21	149	3.41463	4.40867	1.20385e-08	2.00803e-05	1.14748e-07	4.16604e-07	LDHA; TFRC; FTH1; GAPDH; ITGB1; ENO1; HSP90AA1; COL1A2; LGALS1; HSPD1; CLU; SLC2A1; NME2; NME1-NME2; HSPA4; WNT5A; RPL11; SFRP1; MYCT1; RUVBL2; RUVBL1;
Insulin-mediated glucose transport	10	29	1.62602	10.7891	1.20389e-08	2.00809e-05	1.14748e-07	4.16604e-07	YWHAQ; YWHAB; YWHAG; CALM1; CALM2; CALM3; YWHAE; YWHAZ; YWHAH; STX4;
Syndecan-4-mediated signaling events	25	209	4.06504	3.74148	1.52266e-08	2.53979e-05	1.44306e-07	5.23917e-07	SDCBP; XPO1; FN1; ITGB1; GSN; YES1; THBS1; MMP2; ITGA5; ACTN1; XRCC6; VCAN; FLNA; YWHAQ; YWHAB; CTNNB1; WNT5A; CDC42; YWHAG; YWHAE; RAC1; YWHAZ; YWHAH; PRDX1; RUVBL2;
Alpha6Beta4Integrin	12	48	1.95122	7.82183	2.50025e-08	4.17041e-05	2.35617e-07	8.55428e-07	YES1; VIM; RPSA; DSP; YWHAQ; YWHAB; CD151; YWHAE; RAC1; YWHAZ; YWHAH; PLEC;
VEGFR3 signaling in lymphatic endothelium	9	25	1.46341	11.2644	4.26543e-08	7.11474e-05	3.99704e-07	1.45116e-06	COL1A1; FN1; ITGB1; COL1A2; ITGA5; ITGA4; ITGA2; MAPK3; ITGA1;
ALK1 signaling events	31	321	5.04065	3.02051	4.89772e-08	8.16939e-05	4.56391e-07	1.65697e-06	XPO1; HSPB1; SERPINE1; YES1; COL1A2; SLC3A2; TXN; LAMC1; HSPA8; RALA; ENG; ITGB5; YWHAQ; MAPK3; YWHAB; CTNNB1; CDC42; YWHAG; PPP1CA; CALM1; CALM2; CALM3; YWHAE; RAN; FKBP1A; RAC1; YWHAZ; SPTBN1; YWHAH; KPNB1; STRAP;
Alpha4 beta1 integrin signaling events	10	33	1.62602	9.48169	4.95584e-08	8.26634e-05	4.59241e-07	1.66732e-06	FN1; ITGB1; THBS1; ITGA4; THBS2; CD81; RAC1; YWHAZ; IGSF8; TLN1;
Regulation of cytoplasmic and nuclear SMAD2/3 signaling	30	305	4.87805	3.07645	5.35805e-08	8.93722e-05	4.88373e-07	1.77308e-06	XPO1; HSPB1; SERPINE1; YES1; COL1A2; SLC3A2; TXN; LAMC1; HSPA8; RALA; ITGB5; YWHAQ; MAPK3; YWHAB; CTNNB1; CDC42; YWHAG; PPP1CA; CALM1; CALM2; CALM3; YWHAE; RAN; FKBP1A; RAC1; YWHAZ; SPTBN1; YWHAH; KPNB1; STRAP;
TGF-beta receptor signaling	30	305	4.87805	3.07645	5.35805e-08	8.93722e-05	4.88373e-07	1.77308e-06	XPO1; HSPB1; SERPINE1; YES1; COL1A2; SLC3A2; TXN; LAMC1; HSPA8; RALA; ITGB5; YWHAQ; MAPK3; YWHAB; CTNNB1; CDC42; YWHAG; PPP1CA; CALM1; CALM2; CALM3; YWHAE; RAN; FKBP1A; RAC1; YWHAZ; SPTBN1; YWHAH; KPNB1; STRAP;
Regulation of nuclear SMAD2/3 signaling	30	305	4.87805	3.07645	5.35805e-08	8.93722e-05	4.88373e-07	1.77308e-06	XPO1; HSPB1; SERPINE1; YES1; COL1A2; SLC3A2; TXN; LAMC1; HSPA8; RALA; ITGB5; YWHAQ; MAPK3; YWHAB; CTNNB1; CDC42; YWHAG; PPP1CA; CALM1; CALM2; CALM3; YWHAE; RAN; FKBP1A; RAC1; YWHAZ; SPTBN1; YWHAH; KPNB1; STRAP;
ALK1 pathway	31	324	5.04065	2.99254	6.05855e-08	0.000101057	5.49221e-07	1.994e-06	XPO1; HSPB1; SERPINE1; YES1; COL1A2; SLC3A2; TXN; LAMC1; HSPA8; RALA; ENG; ITGB5; YWHAQ; MAPK3; YWHAB; CTNNB1; CDC42; YWHAG; PPP1CA; CALM1; CALM2; CALM3; YWHAE; RAN; FKBP1A; RAC1; YWHAZ; SPTBN1; YWHAH; KPNB1; STRAP;
Integrins in angiogenesis	13	64	2.11382	6.35516	9.47334e-08	0.000158015	8.54137e-07	3.10102e-06	EDIL3; FN1; GSN; ITGAV; HSP90AA1; MMP2; CD44; VCL; MAPK3; RAC1; MFGE8; TLN1; F11R;
Posttranslational regulation of adherens junction stability and dissassembly	25	231	4.06504	3.38517	1.11525e-07	0.000186023	1.00012e-06	3.63104e-06	ADAM10; XPO1; CTNND1; IGF2; GSN; MMP2; XRCC6; VCAN; JUP; DSP; YWHAQ; MAPK3; YWHAB; CTNNA1; CTNNB1; IQGAP1; RAB7A; CDC42; YWHAG; YWHAE; RAC1; YWHAZ; YWHAH; PRDX1; RUVBL2;
Protein folding	9	28	1.46341	10.0579	1.32326e-07	0.00022072	1.18032e-06	4.28527e-06	TCP1; CCT6A; CCT5; CCT3; CCT8; CCT4; TUBB4B; CCT2; CCT7;
Regulation of RAC1 activity	23	205	3.73984	3.50945	1.86759e-07	0.000311514	1.63096e-06	5.92136e-06	ARPC1B; ARPC2; ARPC3; ARPC5; ITGB1; MMP2; EZR; VCL; CFL1; MSN; MAPK3; CTNNA1; CTNNB1; IQGAP1; ARHGDIA; ARPC4; CDC42; ACTR3; ACTR2; TGFB2; RAC1; RUVBL2; TLN1;
RAC1 signaling pathway	23	205	3.73984	3.50945	1.86759e-07	0.000311514	1.63096e-06	5.92136e-06	ARPC1B; ARPC2; ARPC3; ARPC5; ITGB1; MMP2; EZR; VCL; CFL1; MSN; MAPK3; CTNNA1; CTNNB1; IQGAP1; ARHGDIA; ARPC4; CDC42; ACTR3; ACTR2; TGFB2; RAC1; RUVBL2; TLN1;
RhoA signaling pathway	23	205	3.73984	3.50945	1.86759e-07	0.000311514	1.63096e-06	5.92136e-06	ARPC1B; ARPC2; ARPC3; ARPC5; ITGB1; MMP2; EZR; VCL; CFL1; MSN; MAPK3; CTNNA1; CTNNB1; IQGAP1; ARHGDIA; ARPC4; CDC42; ACTR3; ACTR2; TGFB2; RAC1; RUVBL2; TLN1;
Regulation of RhoA activity	23	205	3.73984	3.50945	1.86759e-07	0.000311514	1.63096e-06	5.92136e-06	ARPC1B; ARPC2; ARPC3; ARPC5; ITGB1; MMP2; EZR; VCL; CFL1; MSN; MAPK3; CTNNA1; CTNNB1; IQGAP1; ARHGDIA; ARPC4; CDC42; ACTR3; ACTR2; TGFB2; RAC1; RUVBL2; TLN1;
RNA Polymerase I, RNA Polymerase III, and Mitochondrial Transcription	15	92	2.43902	5.10086	2.12293e-07	0.000354105	1.8443e-06	6.69589e-06	MAPK3; HIST4H4; HIST2H4B; HIST1H4I; HIST1H4A; HIST1H4D; HIST1H4F; HIST1H4K; HIST1H4J; HIST1H4C; HIST1H4H; HIST1H4B; HIST1H4E; HIST1H4L; HIST2H4A;
Validated targets of C-MYC transcriptional activation	14	81	2.27642	5.4075	2.55546e-07	0.000426251	2.20855e-06	8.01836e-06	LDHA; TFRC; GAPDH; ENO1; HSP90AA1; HSPD1; SLC2A1; NME2; NME1-NME2; HSPA4; RPL11; MYCT1; RUVBL2; RUVBL1;
Regulation of p38-alpha and p38-beta	20	164	3.25203	3.81482	3.05119e-07	0.000508939	2.6234e-06	9.52449e-06	XPO1; HSPB1; YES1; SLC3A2; RALA; YWHAQ; MAPK3; YWHAB; CDC42; YWHAG; CALM1; CALM2; CALM3; YWHAE; RAN; FKBP1A; RAC1; YWHAZ; YWHAH; KPNB1;
Role of Calcineurin-dependent NFAT signaling in lymphocytes	15	95	2.43902	4.93979	3.27351e-07	0.000546022	2.80011e-06	1.01661e-05	XPO1; SLC3A2; YWHAQ; MAPK3; YWHAB; YWHAG; CALM1; CALM2; CALM3; YWHAE; RAN; FKBP1A; YWHAZ; YWHAH; KPNB1;
Muscle contraction	11	50	1.78862	6.88379	3.9345e-07	0.000656274	3.34834e-06	1.21564e-05	TPM3; VIM; ITGB5; VCL; ITGA1; MYL6; CALM1; CALM2; CALM3; TPM4; TLN1;
Cell surface interactions at the vascular wall	13	72	2.11382	5.64913	4.04417e-07	0.000674568	3.4242e-06	1.24319e-05	SLC16A3; FN1; MMP1; APOB; ITGB1; ITGAV; ITGA5; ITGA4; PECAM1; BSG; SLC16A1; PPIA; F11R;
TNF receptor signaling pathway	28	299	4.55285	2.92904	4.10845e-07	0.000685289	3.46105e-06	1.25657e-05	XPO1; MAP4K4; LMNA; HSPB1; APP; GSN; YES1; SLC3A2; VIM; TXN; RALA; YWHAQ; MAPK3; YWHAB; CDC42; YWHAG; CALM1; CALM2; CALM3; YWHAE; RAN; FKBP1A; RAC1; YWHAZ; GNB2L1; YWHAH; SPTAN1; KPNB1;
Cytosolic tRNA aminoacylation	8	24	1.30081	10.4313	4.88831e-07	0.00081537	4.09734e-06	1.48758e-05	EPRS; DARS; TARS; VARS; GARS; IARS; SARS; MARS;
p38 MAPK signaling pathway	21	189	3.41463	3.47567	7.45259e-07	0.00124309	6.21546e-06	2.25658e-05	XPO1; HSPB1; YES1; SLC3A2; TXN; RALA; YWHAQ; MAPK3; YWHAB; CDC42; YWHAG; CALM1; CALM2; CALM3; YWHAE; RAN; FKBP1A; RAC1; YWHAZ; YWHAH; KPNB1;
Cell-Cell communication	16	117	2.60163	4.27825	9.94643e-07	0.00165906	8.25405e-06	2.99671e-05	ACTN4; CTNND1; ITGB1; ACTN1; JUP; FLNA; CTNNA1; IQGAP1; CD151; RAC1; SPTBN1; SPTAN1; FLNC; PLEC; PVRL2; F11R;
BMP receptor signaling	23	226	3.73984	3.18336	1.06305e-06	0.00177316	8.77803e-06	3.18695e-05	XPO1; HSPB1; YES1; SLC3A2; TXN; RALA; FST; YWHAQ; MAPK3; YWHAB; CDC42; YWHAG; PPP1CA; CALM1; CALM2; CALM3; YWHAE; RAN; FKBP1A; RAC1; YWHAZ; YWHAH; KPNB1;
a6b1 and a6b4 Integrin signaling	9	35	1.46341	8.04693	1.10718e-06	0.00184677	9.09739e-06	3.30289e-05	ITGB1; CD9; YWHAQ; YWHAB; YWHAG; YWHAE; RAC1; YWHAZ; YWHAH;
Glucose metabolism	9	36	1.46341	7.82346	1.43464e-06	0.00239297	1.17303e-05	4.25878e-05	PGK1; GPI; PYGB; MDH2; TPI1; CALM1; CALM2; CALM3; UGP2;
p38 signaling mediated by MAPKAP kinases	7	21	1.13821	10.4325	2.60132e-06	0.00433901	2.11659e-05	7.68447e-05	HSPB1; YWHAQ; YWHAB; YWHAG; YWHAE; YWHAZ; YWHAH;
FoxO family signaling	10	49	1.62602	6.38626	2.77358e-06	0.00462634	2.2458e-05	8.15357e-05	XPO1; RALA; YWHAQ; YWHAB; CTNNB1; YWHAG; YWHAE; RAN; YWHAZ; YWHAH;
Basigin interactions	5	9	0.813008	17.3864	3.72818e-06	0.00621861	3.00416e-05	0.000109069	SLC16A3; MMP1; BSG; SLC16A1; PPIA;
Sema3A PAK dependent Axon repulsion	6	15	0.97561	12.5196	4.08441e-06	0.0068128	3.27538e-05	0.000118916	NRP1; HSP90AA1; HSP90AB1; CFL1; RAC1; PLXNA4;
Lissencephaly gene (LIS1) in neuronal migration and development	8	31	1.30081	8.07659	4.30128e-06	0.00717453	3.43279e-05	0.000124631	IQGAP1; CDC42; CALM1; CALM2; CALM3; YWHAE; RAC1; DYNC1H1;
Noncanonical Wnt signaling pathway	19	182	3.08943	3.26576	6.2778e-06	0.0104714	4.98637e-05	0.000181035	XPO1; GSN; YES1; MMP2; XRCC6; VCAN; FLNA; YWHAQ; YWHAB; CTNNB1; WNT5A; CDC42; YWHAG; YWHAE; RAC1; YWHAZ; YWHAH; PRDX1; RUVBL2;
IL1-mediated signaling events	22	234	3.57724	2.94092	6.6605e-06	0.0111097	5.26527e-05	0.00019116	XPO1; HSPB1; YES1; SLC3A2; TXN; RALA; YWHAQ; MAPK3; YWHAB; CDC42; YWHAG; CALM1; CALM2; CALM3; YWHAE; RAN; FKBP1A; RAC1; YWHAZ; YWHAH; KPNB1; TOLLIP;
Wnt signaling network	20	200	3.25203	3.12819	6.92897e-06	0.0115575	5.45166e-05	0.000197928	XPO1; GSN; YES1; MMP2; XRCC6; VCAN; FLNA; IGFBP4; YWHAQ; YWHAB; CTNNB1; WNT5A; CDC42; YWHAG; YWHAE; RAC1; YWHAZ; YWHAH; PRDX1; RUVBL2;
trans-Golgi Network Vesicle Budding	8	33	1.30081	7.58725	7.15447e-06	0.0119337	5.57648e-05	0.000202459	SNAP23; FTH1; CLTA; HSPA8; ARF1; CLTC; STX4; TXNDC5;
Clathrin derived vesicle budding	8	33	1.30081	7.58725	7.15447e-06	0.0119337	5.57648e-05	0.000202459	SNAP23; FTH1; CLTA; HSPA8; ARF1; CLTC; STX4; TXNDC5;
Golgi to ER Retrograde Transport	5	10	0.813008	15.6495	7.25979e-06	0.0121093	5.60617e-05	0.000203537	COPB2; ARCN1; COPB1; COPA; ARF1;
COPI Mediated Transport	5	10	0.813008	15.6495	7.25979e-06	0.0121093	5.60617e-05	0.000203537	COPB2; ARCN1; COPB1; COPA; ARF1;
Hypoxic and oxygen homeostasis regulation of HIF-1-alpha	12	80	1.95122	4.69349	8.50354e-06	0.0141839	6.53636e-05	0.000237309	LDHA; PGK1; TFRC; ALDOA; SERPINE1; ENO1; HSP90AA1; SLC2A1; PKM; ENG; NT5E; GNB2L1;
Beta5 beta6 beta7 and beta8 integrin cell surface interactions	6	17	0.97561	11.0476	9.56139e-06	0.0159484	7.31578e-05	0.000265606	EDIL3; FN1; ITGAV; ITGA4; ITGB5; FBN1;
Glypican 3 network	20	206	3.25203	3.03708	1.07853e-05	0.0179899	8.21455e-05	0.000298237	XPO1; GSN; YES1; MMP2; XRCC6; VCAN; FLNA; IGFBP4; YWHAQ; YWHAB; CTNNB1; WNT5A; CDC42; YWHAG; YWHAE; RAC1; YWHAZ; YWHAH; PRDX1; RUVBL2;
Cell junction organization	11	69	1.78862	4.98853	1.1078e-05	0.018478	8.39911e-05	0.000304937	CTNND1; ITGB1; ACTN1; JUP; FLNA; CTNNA1; CD151; FLNC; PLEC; PVRL2; F11R;
Alpha6 beta4 integrin-ligand interactions	5	11	0.813008	14.2281	1.2959e-05	0.0216156	9.78082e-05	0.000355102	LAMA5; LAMB1; LAMC1; LAMA2; LAMB2;
p75(NTR)-mediated signaling	18	178	2.92683	3.16349	1.69684e-05	0.0283032	0.000127492	0.000462872	XPO1; APP; RHOC; YWHAQ; MAPK3; YWHAB; ARHGDIA; CDC42; RAP1B; YWHAG; YWHAE; RAN; RAC1; YWHAZ; YWHAH; NCSTN; EHD4; RTN4;
Apoptotic execution phase	9	48	1.46341	5.868	1.81482e-05	0.0302712	0.000135745	0.000492836	LMNA; GSN; VIM; DSP; CTNNB1; DSG1; SPTAN1; KPNB1; PLEC;
Apoptotic cleavage of cellular proteins	8	39	1.30081	6.42028	2.67678e-05	0.0446486	0.000199324	0.000723665	LMNA; GSN; VIM; DSP; CTNNB1; DSG1; SPTAN1; PLEC;
Cam-PDE 1 activation	3	3	0.487805	31.2678	3.25562e-05	0.0543038	0.00024135	0.000876244	CALM1; CALM2; CALM3;
CXCR4-mediated signaling events	18	190	2.92683	2.9637	4.08032e-05	0.0680597	0.000301149	0.00109335	XPO1; GNAI2; YES1; RHOC; GNAI3; FLNA; CFL1; MAPK3; CDC42; RAP1B; CALM1; CALM2; CALM3; RAN; GNB1; FKBP1A; RAC1; GNB2L1;
HIF-1-alpha transcription factor network	10	66	1.62602	4.74156	4.36987e-05	0.0728894	0.000321099	0.00116578	LDHA; PGK1; TFRC; ALDOA; SERPINE1; ENO1; SLC2A1; PKM; ENG; NT5E;
tRNA Aminoacylation	8	42	1.30081	5.9618	4.71933e-05	0.0787185	0.000345256	0.00125349	EPRS; DARS; TARS; VARS; GARS; IARS; SARS; MARS;
Complement cascade	6	22	0.97561	8.53791	5.02822e-05	0.0838707	0.000366248	0.0013297	C1R; CFB; C3; C1S; C4B; C7;
SEMA3A-Plexin repulsion signaling by inhibiting Integrin adhesion	5	14	0.813008	11.1814	5.18399e-05	0.086469	0.000375952	0.00136493	NRP1; RRAS; RAC1; PLXNA4; TLN1;
Recycling pathway of L1	7	32	1.13821	6.84746	5.54389e-05	0.0924721	0.000400312	0.00145337	AP2A2; CLTA; EZR; RAP1B; CLTC; DPYSL2; TLN1;
Signaling events mediated by PRL	6	23	0.97561	8.16686	6.61982e-05	0.110419	0.000475942	0.00172795	ITGB1; RHOC; MAPK3; ITGA1; RAC1; TUBA1B;
Initial triggering of complement	5	15	0.813008	10.4365	7.57177e-05	0.126297	0.000542048	0.00196796	C1R; CFB; C3; C1S; C4B;
Regulation of nuclear beta catenin signaling and target gene transcription	14	135	2.27642	3.24466	0.000109759	0.183079	0.000782388	0.00284053	XPO1; GSN; MMP2; XRCC6; VCAN; YWHAQ; YWHAB; CTNNB1; YWHAG; YWHAE; YWHAZ; YWHAH; PRDX1; RUVBL2;
eNOS activation	4	9	0.650407	13.9161	0.000114826	0.191531	0.00081157	0.00294648	HSP90AA1; CALM1; CALM2; CALM3;
Advanced glycosylation endproduct receptor signaling	4	9	0.650407	13.9161	0.000114826	0.191531	0.00081157	0.00294648	LGALS3; MAPK3; DDOST; CAPZA1;
Loss of Nlp from mitotic centrosomes	9	61	1.46341	4.61765	0.000129695	0.216332	0.000908958	0.00330006	TUBB; HSP90AA1; PPP2R1A; ACTR1A; YWHAG; YWHAE; TUBA4A; TUBB4B; DYNC1H1;
Loss of proteins required for interphase microtubule organizationÃÂ from the centrosome	9	61	1.46341	4.61765	0.000129695	0.216332	0.000908958	0.00330006	TUBB; HSP90AA1; PPP2R1A; ACTR1A; YWHAG; YWHAE; TUBA4A; TUBB4B; DYNC1H1;
Nongenotropic Androgen signaling	6	26	0.97561	7.22489	0.000139129	0.232066	0.000970989	0.00352527	GNAI2; GNAI3; MAPK3; CDC42; GNB1; RAC1;
Mitotic Prophase	9	62	1.46341	4.54318	0.000147478	0.245993	0.00102072	0.00370582	TUBB; HSP90AA1; PPP2R1A; ACTR1A; YWHAG; YWHAE; TUBA4A; TUBB4B; DYNC1H1;
Golgi Cisternae Pericentriolar Stack Reorganization	9	62	1.46341	4.54318	0.000147478	0.245993	0.00102072	0.00370582	TUBB; HSP90AA1; PPP2R1A; ACTR1A; YWHAG; YWHAE; TUBA4A; TUBB4B; DYNC1H1;
Syndecan-2-mediated signaling events	10	77	1.62602	4.06429	0.000165856	0.276648	0.00114318	0.0041504	SDCBP; CTNND1; FN1; ITGB1; MMP2; ITGA5; EZR; ITGA2; MAPK3; GNB2L1;
Trk receptor signaling mediated by PI3K and PLC-gamma	9	63	1.46341	4.47108	0.00016725	0.278972	0.00114803	0.00416804	YWHAQ; MAPK3; YWHAB; RAP1B; YWHAG; YWHAE; YWHAZ; YWHAH; EHD4;
Metabolism of carbohydrates	11	92	1.78862	3.74153	0.000168197	0.280553	0.00114981	0.00417449	PGK1; GPI; SLC2A1; PYGB; TKT; MDH2; TPI1; CALM1; CALM2; CALM3; UGP2;
Sema4D in semaphorin signaling	6	27	0.97561	6.9574	0.000174077	0.290361	0.00117555	0.00426795	RHOC; RRAS; RAC2; MYH9; MYL6; RAC1;
Golgi Associated Vesicle Biogenesis	6	27	0.97561	6.9574	0.000174077	0.290361	0.00117555	0.00426795	FTH1; CLTA; HSPA8; ARF1; CLTC; TXNDC5;
Lipoprotein metabolism	6	27	0.97561	6.9574	0.000174077	0.290361	0.00117555	0.00426795	APOE; APOB; P4HB; BMP1; PLTP; HSPG2;
Signaling events mediated by HDAC Class II	7	38	1.13821	5.76657	0.000176014	0.293592	0.00118384	0.00429804	XPO1; HSP90AA1; YWHAB; YWHAE; RAN; GNB1; TUBA1B;
Signalling by NGF	14	143	2.27642	3.06316	0.0002026	0.337936	0.00135717	0.00492735	AP2A2; CLTA; MAPK3; YWHAB; ARHGDIA; CALM1; CALM2; CALM3; YWHAE; RPS27A; RAC1; CLTC; NCSTN; RTN4;
EPHB forward signaling	7	40	1.13821	5.47831	0.000246023	0.410367	0.00163493	0.00593576	MAP4K4; RRAS; MAPK3; CDC42; RAP1B; RAC1; EFNB1;
amb2 Integrin signaling	7	40	1.13821	5.47831	0.000246023	0.410367	0.00163493	0.00593576	APOB; ICAM1; YES1; MMP2; RAP1B; LRP1; TLN1;
Osteopontin-mediated events	6	29	0.97561	6.47775	0.000264566	0.441295	0.00173738	0.00630773	GSN; ITGAV; MMP2; CD44; MAPK3; RAC1;
S1P3 pathway	6	29	0.97561	6.47775	0.000264566	0.441295	0.00173738	0.00630773	GNAI2; ITGAV; GNAI3; MAPK3; GNA11; RAC1;
VEGFR1 specific signals	6	29	0.97561	6.47775	0.000264566	0.441295	0.00173738	0.00630773	NRP1; HSP90AA1; MAPK3; CALM1; CALM2; CALM3;
Caspase-mediated cleavage of cytoskeletal proteins	4	11	0.650407	11.3882	0.000285725	0.47659	0.00186898	0.00678551	GSN; VIM; SPTAN1; PLEC;
Signaling by EGFR	11	98	1.78862	3.51248	0.000295076	0.492186	0.0019226	0.00698019	ADAM10; AP2A2; CLTA; MAPK3; YWHAB; CDC42; CALM1; CALM2; CALM3; RPS27A; CLTC;
Integration of energy metabolism	10	83	1.62602	3.77052	0.000309863	0.516852	0.00199015	0.00722543	TKT; MARCKS; IQGAP1; FASN; ACLY; RAP1B; GNB1; GNB2; GNAS; GNG12;
Activation of CaMK IV	3	5	0.487805	18.7856	0.000310216	0.51744	0.00199015	0.00722543	CALM1; CALM2; CALM3;
CaMK IV-mediated phosphorylation of CREB	3	5	0.487805	18.7856	0.000310216	0.51744	0.00199015	0.00722543	CALM1; CALM2; CALM3;
Glycolysis	3	5	0.487805	18.7856	0.000310216	0.51744	0.00199015	0.00722543	PGK1; GPI; TPI1;
Recruitment of mitotic centrosome proteins and complexes	9	70	1.46341	4.02404	0.000376965	0.628777	0.00239991	0.00871311	TUBB; HSP90AA1; PPP2R1A; ACTR1A; YWHAG; YWHAE; TUBA4A; TUBB4B; DYNC1H1;
Centrosome maturation	9	70	1.46341	4.02404	0.000376965	0.628777	0.00239991	0.00871311	TUBB; HSP90AA1; PPP2R1A; ACTR1A; YWHAG; YWHAE; TUBA4A; TUBB4B; DYNC1H1;
Neurotrophic factor-mediated Trk receptor signaling	11	101	1.78862	3.40816	0.000384041	0.64058	0.00243566	0.00884291	YWHAQ; MAPK3; YWHAB; CDC42; RAP1B; YWHAG; YWHAE; RAC1; YWHAZ; YWHAH; EHD4;
Tetrahydrobiopterin (BH4) synthesis, recycling, salvage and regulation	4	12	0.650407	10.44	0.000417773	0.696845	0.00261972	0.00951113	HSP90AA1; CALM1; CALM2; CALM3;
Calnexin/calreticulin cycle	4	12	0.650407	10.44	0.000417773	0.696845	0.00261972	0.00951113	CALR; CANX; PDIA3; GANAB;
Apoptotic cleavage of cell adhesion proteins	4	12	0.650407	10.44	0.000417773	0.696845	0.00261972	0.00951113	DSP; CTNNB1; DSG1; SPTAN1;
E-cadherin signaling in keratinocytes	5	21	0.813008	7.45605	0.000437551	0.729834	0.00273346	0.00992409	CTNND1; JUP; CTNNA1; CTNNB1; RAC1;
Canonical Wnt signaling pathway	14	155	2.27642	2.82602	0.000465149	0.775868	0.00289503	0.0105107	XPO1; GSN; MMP2; XRCC6; VCAN; YWHAQ; YWHAB; CTNNB1; YWHAG; YWHAE; YWHAZ; YWHAH; PRDX1; RUVBL2;
Netrin-1 signaling	7	45	1.13821	4.86975	0.000521594	0.870019	0.00323427	0.0117423	SLIT3; EZR; CDC42; RAP1B; RAC1; NTN4; TLN1;
Sema4D induced cell migration and growth-cone collapse	5	22	0.813008	7.1173	0.000551453	0.919824	0.00340675	0.0123685	RHOC; RAC2; MYH9; MYL6; RAC1;
Platelet Adhesion to exposed collagen	4	13	0.650407	9.6375	0.000588238	0.981182	0.00360728	0.0130966	COL1A1; ITGB1; COL1A2; ITGA2;
N-glycan trimming in the ER and Calnexin/Calreticulin cycle	4	13	0.650407	9.6375	0.000588238	0.981182	0.00360728	0.0130966	CALR; CANX; PDIA3; GANAB;
Lipid digestion, mobilization, and transport	7	46	1.13821	4.76391	0.00059848	0.998264	0.00365664	0.0132758	APOE; APOB; P4HB; BMP1; PLTP; PPP1CA; HSPG2;
ADP signalling through P2Y purinoceptor 12	3	6	0.487805	15.6599	0.000605667	1	0.00367365	0.0133375	GNAI2; GNAI3; GNB1;
CREB phosphorylation through the activation of CaMKK	3	6	0.487805	15.6599	0.000605667	1	0.00367365	0.0133375	CALM1; CALM2; CALM3;
Transcription	15	178	2.43902	2.63654	0.000617467	1	0.00371909	0.0135025	MAPK3; HIST4H4; HIST2H4B; HIST1H4I; HIST1H4A; HIST1H4D; HIST1H4F; HIST1H4K; HIST1H4J; HIST1H4C; HIST1H4H; HIST1H4B; HIST1H4E; HIST1H4L; HIST2H4A;
EphrinB-EPHB pathway	8	60	1.30081	4.17356	0.000617618	1	0.00371909	0.0135025	MAP4K4; YES1; RRAS; MAPK3; CDC42; RAP1B; RAC1; EFNB1;
Antigen Presentation: Folding, assembly and peptide loading of class I MHC	5	23	0.813008	6.80798	0.000686246	1	0.00411748	0.0149489	SEC31A; CALR; CANX; PDIA3; B2M;
Signal transduction by L1	6	35	0.97561	5.36759	0.000768275	1	0.00459313	0.0166758	NRP1; AP2A2; CLTA; MAPK3; RAC1; CLTC;
Regulation of Insulin-like Growth Factor (IGF) Activity by Insulin-like Growth Factor Binding Proteins (IGFBPs)	4	14	0.650407	8.9496	0.000802798	1	0.00474846	0.0172397	MMP1; MMP2; IGFBP4; PAPPA;
Glycogen breakdown (glycogenolysis)	4	14	0.650407	8.9496	0.000802798	1	0.00474846	0.0172397	PYGB; CALM1; CALM2; CALM3;
S1P4 pathway	4	14	0.650407	8.9496	0.000802798	1	0.00474846	0.0172397	GNAI2; GNAI3; MAPK3; CDC42;
Unfolded Protein Response	8	63	1.30081	3.97485	0.000859767	1	0.00506746	0.0183979	TPP1; SEC31A; LMNA; HSPA5; HSP90B1; CALR; GFPT1; TLN1;
Androgen-mediated signaling	12	130	1.95122	2.88844	0.000957532	1	0.00562381	0.0204178	GNAI2; GSN; HSP90AA1; GNAI3; XRCC6; MAPK3; CTNNB1; CDC42; GNB1; RAC1; GNB2L1; PRDX1;
G2/M Transition	10	96	1.62602	3.25998	0.000992561	1	0.0058091	0.0210905	XPO1; TUBB; HSP90AA1; PPP2R1A; ACTR1A; YWHAG; YWHAE; TUBA4A; TUBB4B; DYNC1H1;
Signaling mediated by p38-alpha and p38-beta	7	50	1.13821	4.38287	0.00100034	1	0.00583416	0.0211815	HSPB1; YWHAQ; YWHAB; YWHAG; YWHAE; YWHAZ; YWHAH;
Assembly of Viral Components at the Budding Site	2	2	0.325203	31.2678	0.00102119	1	0.00587362	0.0213247	CALR; CANX;
Viral RNP Complexes in the Host Cell Nucleus	2	2	0.325203	31.2678	0.00102119	1	0.00587362	0.0213247	HSPA1A; HSPA1B;
Virus Assembly and Release	2	2	0.325203	31.2678	0.00102119	1	0.00587362	0.0213247	CALR; CANX;
Entry of Influenza Virion into Host Cell via Endocytosis	2	2	0.325203	31.2678	0.00102119	1	0.00587362	0.0213247	CLTA; CLTC;
sucrose degradation	3	7	0.487805	13.426	0.00103474	1	0.00593106	0.0215333	ALDOA; ALDOC; TPI1;
Lysosome Vesicle Biogenesis	4	15	0.650407	8.35336	0.00106719	1	0.00609614	0.0221326	CLTA; HSPA8; ARF1; CLTC;
S1P2 pathway	5	26	0.813008	6.02275	0.00123939	1	0.00705563	0.0256161	GNAI2; GNAI3; MAPK3; GNA11; RAC1;
Validated transcriptional targets of AP1 family members Fra1 and Fra2	12	134	1.95122	2.80223	0.00124776	1	0.00707915	0.0257015	MMP1; DCN; COL1A2; SLC3A2; MMP2; GJA1; MAPK3; B2M; CALM1; CALM2; CALM3; FKBP1A;
Mitotic G2-G2/M phases	10	99	1.62602	3.1612	0.00125895	1	0.0071184	0.025844	XPO1; TUBB; HSP90AA1; PPP2R1A; ACTR1A; YWHAG; YWHAE; TUBA4A; TUBB4B; DYNC1H1;
IL2 signaling events mediated by PI3K	8	67	1.30081	3.73758	0.00129519	1	0.00729855	0.0264981	XPO1; HSP90AA1; CALM1; CALM2; CALM3; RPS6; RAN; RAC1;
p75 NTR receptor-mediated signalling	6	39	0.97561	4.81721	0.001386	1	0.0076616	0.0278162	ARHGDIA; YWHAE; RPS27A; RAC1; NCSTN; RTN4;
Other semaphorin interactions	4	16	0.650407	7.8316	0.00138717	1	0.0076616	0.0278162	ITGB1; ITGA1; PLXNA4; PLXND1;
CRMPs in Sema3A signaling	4	16	0.650407	7.8316	0.00138717	1	0.0076616	0.0278162	NRP1; DPYSL3; DPYSL2; PLXNA4;
Signal amplification	4	16	0.650407	7.8316	0.00138717	1	0.0076616	0.0278162	GNAI2; GNAI3; GNA11; GNB1;
Chylomicron-mediated lipid transport	4	16	0.650407	7.8316	0.00138717	1	0.0076616	0.0278162	APOE; APOB; P4HB; HSPG2;
Cell-extracellular matrix interactions	4	16	0.650407	7.8316	0.00138717	1	0.0076616	0.0278162	ITGB1; ACTN1; FLNA; FLNC;
Opioid Signalling	7	53	1.13821	4.13483	0.00142154	1	0.00782548	0.0284111	GNAI2; GNAI3; PPP1CA; CALM1; CALM2; CALM3; GNB1;
EGFR downregulation	5	27	0.813008	5.79977	0.0014815	1	0.00812877	0.0295123	AP2A2; CLTA; CDC42; RPS27A; CLTC;
Glucocorticoid receptor signaling	9	85	1.46341	3.314	0.00156358	1	0.00855098	0.0310451	MMP1; ICAM1; HSP90AA1; MAPK3; VIPR1; GNB1; GNAS; YWHAH; TSG101;
Thromboxane A2 receptor signaling	7	54	1.13821	4.05827	0.00158901	1	0.00866168	0.031447	GNAI2; ICAM1; YES1; TGM2; GNA11; GNB1; RAC1;
Signaling by Rho GTPases	3	8	0.487805	11.7498	0.00161631	1	0.00872492	0.0316766	RHOC; GDI2; ARHGDIA;
Rho GTPase cycle	3	8	0.487805	11.7498	0.00161631	1	0.00872492	0.0316766	RHOC; GDI2; ARHGDIA;
A third proteolytic cleavage releases NICD	3	8	0.487805	11.7498	0.00161631	1	0.00872492	0.0316766	NOTCH2; NCSTN; NOTCH3;
Activation of GABAB receptors	5	28	0.813008	5.59271	0.0017567	1	0.00942177	0.0342066	GNAI2; GNAI3; GNB1; GNB2; GNG12;
GABA B receptor activation	5	28	0.813008	5.59271	0.0017567	1	0.00942177	0.0342066	GNAI2; GNAI3; GNB1; GNB2; GNG12;
p63 transcription factor network	10	105	1.62602	2.98058	0.00196658	1	0.0105137	0.0381708	NQO1; COL5A1; ITGA3; YWHAQ; CTNNB1; FASN; GNB2L1; MFGE8; FLOT2; GDF15;
Nephrin interactions	5	29	0.813008	5.39992	0.00206756	1	0.0110182	0.0400025	ACTN4; ACTN1; IQGAP1; SPTBN1; SPTAN1;
Neurotransmitter Receptor Binding And Downstream Transmission In The Postsynaptic Cell	9	89	1.46341	3.16507	0.00215728	1	0.0114597	0.0416055	GNAI2; GNAI3; RRAS; CALM1; CALM2; CALM3; GNB1; GNB2; GNG12;
NCAM signaling for neurite out-growth	7	57	1.13821	3.84472	0.00218477	1	0.0115689	0.0420019	AGRN; MAPK3; YWHAB; RAP1B; SPTBN1; SPTAN1; TLN1;
DARPP-32 events	4	18	0.650407	6.9619	0.00221676	1	0.0115911	0.0420824	PPP1CA; CALM1; CALM2; CALM3;
eNOS activation and regulation	4	18	0.650407	6.9619	0.00221676	1	0.0115911	0.0420824	HSP90AA1; CALM1; CALM2; CALM3;
Metabolism of nitric oxide	4	18	0.650407	6.9619	0.00221676	1	0.0115911	0.0420824	HSP90AA1; CALM1; CALM2; CALM3;
CD28 dependent Vav1 pathway	4	18	0.650407	6.9619	0.00221676	1	0.0115911	0.0420824	CDC42; RAC1; SPTBN1; SPTAN1;
Innate Immune System	14	183	2.27642	2.39365	0.00232113	1	0.0120989	0.0439262	C1R; CFB; C3; APP; HSP90AB1; C1S; C4B; TXN; C7; LGALS3; MAPK3; DDOST; CAPZA1; RPS27A;
Activation of Chaperones by ATF6-alpha	3	9	0.487805	10.4457	0.00236705	1	0.0121859	0.0442421	HSPA5; HSP90B1; CALR;
Receptor-ligand binding initiates the second proteolytic cleavage of Notch receptor	3	9	0.487805	10.4457	0.00236705	1	0.0121859	0.0442421	ADAM10; NOTCH2; NOTCH3;
Leukotriene synthesis	3	9	0.487805	10.4457	0.00236705	1	0.0121859	0.0442421	ABCC1; GGT5; TNPO1;
a4b7 Integrin signaling	3	9	0.487805	10.4457	0.00236705	1	0.0121859	0.0442421	ITGB1; ITGA4; CD44;
Activation of Chaperones by IRE1alpha	6	45	0.97561	4.17506	0.00294367	1	0.0151078	0.0548503	TPP1; SEC31A; LMNA; HSPA5; GFPT1; TLN1;
Alternative complement activation	2	3	0.325203	20.8798	0.00299846	1	0.0153418	0.0557	CFB; C3;
FAS (CD95) signaling pathway	11	130	1.78862	2.64794	0.00306581	1	0.0156384	0.0567768	XPO1; MAP4K4; LMNA; APP; GSN; VIM; EZR; MAPK3; RAN; CLTC; SPTAN1;
Asparagine N-linked glycosylation	8	77	1.30081	3.25224	0.00316486	1	0.0160945	0.0584324	SEC31A; RPN1; CALR; CANX; PDIA3; DDOST; GFPT1; GANAB;
Rap1 signalling	3	10	0.487805	9.40221	0.00330155	1	0.0167386	0.0607709	YWHAB; RAP1B; YWHAZ;
Gluconeogenesis	4	20	0.650407	6.26606	0.0033364	1	0.0168131	0.0610414	PGK1; GPI; MDH2; TPI1;
Arf1 pathway	4	20	0.650407	6.26606	0.0033364	1	0.0168131	0.0610414	CLTA; COPA; RAC1; ARF1;
Validated targets of C-MYC transcriptional repression	7	63	1.13821	3.47861	0.00387977	1	0.0194923	0.0707687	FTH1; ITGB1; COL1A2; LGALS1; CLU; WNT5A; SFRP1;
Cell death signalling via NRAGE, NRIF and NADE	4	21	0.650407	5.96782	0.00401849	1	0.0200085	0.0726426	YWHAE; RPS27A; RAC1; NCSTN;
Signaling by Notch	4	21	0.650407	5.96782	0.00401849	1	0.0200085	0.0726426	ADAM10; NOTCH2; NCSTN; NOTCH3;
G alpha (12/13) signalling events	4	21	0.650407	5.96782	0.00401849	1	0.0200085	0.0726426	RHOC; RAC2; GNB1; RAC1;
IL8- and CXCR2-mediated signaling events	5	34	0.813008	4.60605	0.00424883	1	0.0210924	0.076578	GNAI2; RAC2; PPP2R1A; RAB7A; GNB1;
Retrograde neurotrophin signalling	3	11	0.487805	8.54824	0.00443249	1	0.0218739	0.0794153	AP2A2; CLTA; CLTC;
The NLRP3 inflammasome	3	11	0.487805	8.54824	0.00443249	1	0.0218739	0.0794153	APP; HSP90AB1; TXN;
LPA receptor mediated events	9	100	1.46341	2.81695	0.00474424	1	0.0233434	0.0847502	XPO1; GNAI2; MMP2; GNAI3; GNA11; RAN; GNB1; RAC1; GNAS;
G alpha (z) signalling events	4	22	0.650407	5.69668	0.00478894	1	0.0234251	0.0850469	GNAI2; GNAI3; GNB1; GNAS;
Cellular roles of Anthrax toxin	4	22	0.650407	5.69668	0.00478894	1	0.0234251	0.0850469	MAPK3; CALM1; CALM2; CALM3;
Angiopoietin receptor Tie2-mediated signaling	6	50	0.97561	3.75764	0.00502177	1	0.0244922	0.0889211	FN1; ITGB1; MMP2; ITGA5; MAPK3; RAC1;
GABA receptor activation	5	36	0.813008	4.35023	0.00546306	1	0.0264895	0.0961725	GNAI2; GNAI3; GNB1; GNB2; GNG12;
CD28 co-stimulation	5	36	0.813008	4.35023	0.00546306	1	0.0264895	0.0961725	PECAM1; CDC42; RAC1; SPTBN1; SPTAN1;
Transmission across Chemical Synapses	10	121	1.62602	2.58649	0.00548931	1	0.0265396	0.0963546	GNAI2; GNAI3; RRAS; HSPA8; CALM1; CALM2; CALM3; GNB1; GNB2; GNG12;
Prostacyclin signalling through prostacyclin receptor	2	4	0.325203	15.6729	0.00586981	1	0.028054	0.101853	GNB1; GNAS;
Mature Notch receptor traffics to plasma membrane	2	4	0.325203	15.6729	0.00586981	1	0.028054	0.101853	NOTCH2; NOTCH3;
Transport of Notch receptor precursor to golgi	2	4	0.325203	15.6729	0.00586981	1	0.028054	0.101853	NOTCH2; NOTCH3;
Proton-coupled monocarboxylate transport	2	4	0.325203	15.6729	0.00586981	1	0.028054	0.101853	SLC16A3; SLC16A1;
Immunoregulatory interactions between a Lymphoid and a non-Lymphoid cell	6	52	0.97561	3.61314	0.00609826	1	0.0290626	0.105514	C3; ITGB1; ITGA4; CD81; B2M; PVRL2;
IL8-mediated signaling events	5	38	0.813008	4.12133	0.00690362	1	0.0328069	0.119109	GNAI2; RAC2; PPP2R1A; RAB7A; GNB1;
G-protein activation	3	13	0.487805	7.23413	0.00732547	1	0.0344575	0.125101	GNAI2; GNAI3; GNB1;
Prostanoid metabolism	3	13	0.487805	7.23413	0.00732547	1	0.0344575	0.125101	ABCC1; GGT5; TNPO1;
TCA cycle variation III (eukaryotic)	3	13	0.487805	7.23413	0.00732547	1	0.0344575	0.125101	CS; ACO1; MDH2;
Validated transcriptional targets of TAp63 isoforms	6	54	0.97561	3.47935	0.00733357	1	0.0344575	0.125101	NQO1; ITGA3; YWHAQ; MFGE8; FLOT2; GDF15;
PLC beta mediated events	5	39	0.813008	4.01568	0.00771503	1	0.036148	0.131239	GNAI2; GNAI3; CALM1; CALM2; CALM3;
Platelet homeostasis	5	40	0.813008	3.91531	0.00859044	1	0.0400247	0.145313	APOB; PECAM1; ATP2B4; GNB1; GNAS;
G-protein mediated events	5	40	0.813008	3.91531	0.00859044	1	0.0400247	0.145313	GNAI2; GNAI3; CALM1; CALM2; CALM3;
Maturation of Notch precursor via proteolytic cleavage	2	5	0.325203	12.5446	0.00957621	1	0.0443698	0.161089	NOTCH2; NOTCH3;
pyruvate fermentation to lactate	2	5	0.325203	12.5446	0.00957621	1	0.0443698	0.161089	LDHA; LDHB;
The role of Nef in HIV-1 replication and disease pathogenesis	4	27	0.650407	4.64213	0.0101305	1	0.0466788	0.169472	AP2A2; B2M; RAC1; ARF1;
Adherens junctions interactions	4	27	0.650407	4.64213	0.0101305	1	0.0466788	0.169472	CTNND1; JUP; CTNNA1; PVRL2;
Ras signaling in the CD4+ TCR pathway	5	42	0.813008	3.72891	0.0105426	1	0.0484436	0.175879	MAPK3; CALM1; CALM2; CALM3; FKBP1A;
Post-translational protein modification	9	114	1.46341	2.47104	0.0109446	1	0.0501526	0.182084	SEC31A; RPN1; CALR; CANX; PDIA3; DDOST; GFPT1; GANAB; NOTCH3;
Activation of G protein gated Potassium channels	3	15	0.487805	6.27023	0.0111137	1	0.0502375	0.182392	GNB1; GNB2; GNG12;
G protein gated Potassium channels	3	15	0.487805	6.27023	0.0111137	1	0.0502375	0.182392	GNB1; GNB2; GNG12;
Inhibition of voltage gated Ca2+ channels via Gbeta/gamma subunits	3	15	0.487805	6.27023	0.0111137	1	0.0502375	0.182392	GNB1; GNB2; GNG12;
CREB phosphorylation through the activation of CaMKII	3	15	0.487805	6.27023	0.0111137	1	0.0502375	0.182392	CALM1; CALM2; CALM3;
HDL-mediated lipid transport	3	15	0.487805	6.27023	0.0111137	1	0.0502375	0.182392	APOE; BMP1; PLTP;
CREB phosphorylation through the activation of Ras	4	28	0.650407	4.4764	0.0115262	1	0.0517826	0.188001	RRAS; CALM1; CALM2; CALM3;
Beta2 integrin cell surface interactions	4	28	0.650407	4.4764	0.0115262	1	0.0517826	0.188001	C3; ICAM1; TGFBI; F11R;
IL2-mediated signaling events	9	115	1.46341	2.44955	0.0115486	1	0.0517826	0.188001	XPO1; HSP90AA1; MAPK3; CALM1; CALM2; CALM3; RPS6; RAN; RAC1;
Calcium signaling in the CD4+ TCR pathway	4	29	0.650407	4.32209	0.0130396	1	0.0583109	0.211703	CALM1; CALM2; CALM3; FKBP1A;
Regulation of Insulin Secretion by Glucagon-like Peptide-1	3	16	0.487805	5.87858	0.0133583	1	0.0595764	0.216298	IQGAP1; RAP1B; GNAS;
Cell-cell junction organization	5	45	0.813008	3.48038	0.0140074	1	0.0617225	0.224089	CTNND1; JUP; CTNNA1; PVRL2; F11R;
Glucocorticoid receptor regulatory network	7	80	1.13821	2.7395	0.0140342	1	0.0617225	0.224089	MMP1; ICAM1; HSP90AA1; MAPK3; VIPR1; YWHAH; TSG101;
Telomere Extension By Telomerase	2	6	0.325203	10.4573	0.0140615	1	0.0617225	0.224089	RUVBL2; RUVBL1;
Methylation	2	6	0.325203	10.4573	0.0140615	1	0.0617225	0.224089	AHCY; NNMT;
ChREBP activates metabolic gene expression	2	6	0.325203	10.4573	0.0140615	1	0.0617225	0.224089	FASN; ACLY;
Classical antibody-mediated complement activation	2	6	0.325203	10.4573	0.0140615	1	0.0617225	0.224089	C1R; C1S;
Thrombin signalling through proteinase activated receptors (PARs)	3	17	0.487805	5.53299	0.0158418	1	0.0689924	0.250483	MAPK3; GNA11; GNB1;
Ras activation uopn Ca2+ infux through NMDA receptor	3	17	0.487805	5.53299	0.0158418	1	0.0689924	0.250483	CALM1; CALM2; CALM3;
Inflammasomes	3	17	0.487805	5.53299	0.0158418	1	0.0689924	0.250483	APP; HSP90AB1; TXN;
G alpha (i) signalling events	4	31	0.650407	4.04334	0.0164319	1	0.0710063	0.257795	GNAI2; GNAI3; GNB1; GNAS;
G alpha (s) signalling events	4	31	0.650407	4.04334	0.0164319	1	0.0710063	0.257795	GNAI2; GNAI3; GNB1; GNAS;
Export of Viral Ribonucleoproteins from Nucleus	4	31	0.650407	4.04334	0.0164319	1	0.0710063	0.257795	XPO1; HSPA1A; HSPA1B; RAN;
Signaling events mediated by the Hedgehog family	6	65	0.97561	2.89062	0.0175031	1	0.0754398	0.273891	XPO1; GNAI2; GNAI3; LGALS3; TGFB2; GNB1;
C-MYB transcription factor network	7	84	1.13821	2.60906	0.0179614	1	0.0772156	0.280339	COL1A2; CLTA; HSPA8; ANPEP; IQGAP1; COPA; SND1;
Hedgehog signaling events mediated by Gli proteins	5	48	0.813008	3.2629	0.0181649	1	0.0778898	0.282786	XPO1; GNAI2; GNAI3; LGALS3; GNB1;
Netrin-mediated signaling events	4	32	0.650407	3.91702	0.0183164	1	0.078338	0.284413	YES1; MAPK3; CDC42; RAC1;
PECAM1 interactions	2	7	0.325203	8.96552	0.0192722	1	0.0820051	0.297727	ITGAV; PECAM1;
Axonal growth inhibition (RHOA activation)	2	7	0.325203	8.96552	0.0192722	1	0.0820051	0.297727	ARHGDIA; RTN4;
Glucagon signaling in metabolic regulation	4	33	0.650407	3.79836	0.0203297	1	0.0860659	0.31247	GNB1; GNB2; GNAS; GNG12;
Alpha-synuclein signaling	4	33	0.650407	3.79836	0.0203297	1	0.0860659	0.31247	YES1; MAPK3; FKBP1A; PARK7;
NGF signalling via TRKA from the plasma membrane	8	107	1.30081	2.34048	0.0214775	1	0.0906947	0.329276	AP2A2; CLTA; MAPK3; YWHAB; CALM1; CALM2; CALM3; CLTC;
PKA activation	3	19	0.487805	4.95087	0.0215348	1	0.0907071	0.32932	CALM1; CALM2; CALM3;
Activation of NMDA receptor upon glutamate binding and postsynaptic events	4	34	0.650407	3.68668	0.0224738	1	0.0939507	0.341097	RRAS; CALM1; CALM2; CALM3;
Post NMDA receptor activation events	4	34	0.650407	3.68668	0.0224738	1	0.0939507	0.341097	RRAS; CALM1; CALM2; CALM3;
HIF-2-alpha transcription factor network	4	34	0.650407	3.68668	0.0224738	1	0.0939507	0.341097	PGK1; SERPINE1; SLC2A1; MMP14;
Nef-mediates down modulation of cell surface receptors by recruiting them to clathrin adapters	3	20	0.487805	4.70345	0.0247462	1	0.101851	0.36978	AP2A2; B2M; ARF1;
PKA-mediated phosphorylation of CREB	3	20	0.487805	4.70345	0.0247462	1	0.101851	0.36978	CALM1; CALM2; CALM3;
Costimulation by the CD28 family	5	52	0.813008	3.01195	0.0248684	1	0.101851	0.36978	PECAM1; CDC42; RAC1; SPTBN1; SPTAN1;
Caspase cascade in apoptosis	5	52	0.813008	3.01195	0.0248684	1	0.101851	0.36978	LMNA; APP; GSN; VIM; SPTAN1;
Sema4D mediated inhibition of cell attachment and migration	2	8	0.325203	7.84623	0.0251575	1	0.101851	0.36978	RRAS; RAC1;
Inactivation of Cdc42 and Rac	2	8	0.325203	7.84623	0.0251575	1	0.101851	0.36978	CDC42; RAC1;
Platelet sensitization by LDL	2	8	0.325203	7.84623	0.0251575	1	0.101851	0.36978	APOB; PECAM1;
Thromboxane signalling through TP receptor	2	8	0.325203	7.84623	0.0251575	1	0.101851	0.36978	GNA11; GNB1;
Integration of provirus	2	8	0.325203	7.84623	0.0251575	1	0.101851	0.36978	XRCC6; PPIA;
p75NTR regulates axonogenesis	2	8	0.325203	7.84623	0.0251575	1	0.101851	0.36978	ARHGDIA; RTN4;
Notch receptor binds with a ligand	2	8	0.325203	7.84623	0.0251575	1	0.101851	0.36978	NOTCH2; NOTCH3;
Type I hemidesmosome assembly	2	8	0.325203	7.84623	0.0251575	1	0.101851	0.36978	CD151; PLEC;
S1P5 pathway	2	8	0.325203	7.84623	0.0251575	1	0.101851	0.36978	GNAI2; GNAI3;
TCR signaling in na&#xef;ve CD4+ T cells	9	133	1.46341	2.11806	0.0271703	1	0.109734	0.398398	XPO1; FLNA; MAPK3; CDC42; CALM1; CALM2; CALM3; RAN; FKBP1A;
CXCR3-mediated signaling events	4	37	0.650407	3.38784	0.0297079	1	0.119693	0.434556	GNAI2; GNAI3; MAPK3; GNB1;
ATR signaling pathway	14	250	2.27642	1.75218	0.030751	1	0.123529	0.448482	MAP4K4; SERPINE1; MMP2; HSPA1A; HSPA1B; VCAN; EPHA2; PPP2R1A; YWHAB; COL18A1; RPL5; RPL11; YWHAZ; GDF15;
M Phase	10	158	1.62602	1.98083	0.0308081	1	0.123529	0.448482	XPO1; TUBB; HSP90AA1; PPP2R1A; ACTR1A; YWHAG; YWHAE; TUBA4A; TUBB4B; DYNC1H1;
Nef Mediated CD4 Down-regulation	2	9	0.325203	6.97539	0.031669	1	0.12377	0.449358	AP2A2; ARF1;
GP1b-IX-V activation signalling	2	9	0.325203	6.97539	0.031669	1	0.12377	0.449358	FLNA; YWHAZ;
Creation of C4 and C2 activators	2	9	0.325203	6.97539	0.031669	1	0.12377	0.449358	C1R; C1S;
gamma-glutamyl cycle	2	9	0.325203	6.97539	0.031669	1	0.12377	0.449358	ANPEP; GGT5;
pyrimidine ribonucleotides interconversion	2	9	0.325203	6.97539	0.031669	1	0.12377	0.449358	NME2; NME1-NME2;
glycine betaine degradation	2	9	0.325203	6.97539	0.031669	1	0.12377	0.449358	SHMT2; BHMT;
Rapid glucocorticoid signaling	2	9	0.325203	6.97539	0.031669	1	0.12377	0.449358	GNB1; GNAS;
Uncoating of the HIV Virion	1	1	0.162602	31.2678	0.0319813	1	0.12377	0.449358	PPIA;
Reverse Transcription of HIV RNA	1	1	0.162602	31.2678	0.0319813	1	0.12377	0.449358	PPIA;
Minus-strand DNA synthesis	1	1	0.162602	31.2678	0.0319813	1	0.12377	0.449358	PPIA;
Plus-strand DNA synthesis	1	1	0.162602	31.2678	0.0319813	1	0.12377	0.449358	PPIA;
NADPH regeneration	1	1	0.162602	31.2678	0.0319813	1	0.12377	0.449358	IDH1;
Microtubule-dependent trafficking of connexons from Golgi to the plasma membrane	1	1	0.162602	31.2678	0.0319813	1	0.12377	0.449358	GJA1;
Transport of connexins along the secretory pathway	1	1	0.162602	31.2678	0.0319813	1	0.12377	0.449358	GJA1;
acetyl-CoA biosynthesis (from citrate)	1	1	0.162602	31.2678	0.0319813	1	0.12377	0.449358	ACLY;
Signaling by FGFR	7	95	1.13821	2.30699	0.0326071	1	0.1259	0.45709	MAPK3; PPP2R1A; YWHAB; CALM1; CALM2; CALM3; RPS27A;
Direct p53 effectors	9	138	1.46341	2.04132	0.0333499	1	0.12847	0.466423	MAP4K4; SERPINE1; MMP2; HSPA1A; HSPA1B; VCAN; EPHA2; COL18A1; GDF15;
Phase II conjugation	4	39	0.650407	3.21415	0.0352109	1	0.13481	0.489438	AHCY; NNMT; GSTO1; UGP2;
Endogenous TLR signaling	5	57	0.813008	2.74779	0.035238	1	0.13481	0.489438	XPO1; HSPD1; VCAN; BGN; RAN;
NOTCH	5	57	0.813008	2.74779	0.035238	1	0.13481	0.489438	APP; MAPK3; NOTCH2; NCSTN; NOTCH3;
Signaling by Robo receptor	3	23	0.487805	4.09023	0.0358342	1	0.136465	0.495447	CDC42; RAC1; CAP1;
Inwardly rectifying K+ channels	3	23	0.487805	4.09023	0.0358342	1	0.136465	0.495447	GNB1; GNB2; GNG12;
Metabolism of lipids and lipoproteins	14	257	2.27642	1.70445	0.0374835	1	0.14242	0.51707	IDH1; APOE; APOB; P4HB; BMP1; AKR1B1; ABCC1; GGT5; FASN; ACLY; PLTP; PPP1CA; HSPG2; TNPO1;
Interferon Signaling	7	98	1.13821	2.23638	0.0376763	1	0.142827	0.518548	ICAM1; CD44; PSMB8; PPP2R1A; RAP1B; B2M; TLN1;
Signaling by PDGF	6	78	0.97561	2.40892	0.0386392	1	0.144962	0.526299	MAPK3; YWHAB; CALM1; CALM2; CALM3; NOTCH3;
p130Cas linkage to MAPK signaling for integrins	2	10	0.325203	6.27855	0.0387609	1	0.144962	0.526299	RAP1B; TLN1;
ADP signalling through P2Y purinoceptor 1	2	10	0.325203	6.27855	0.0387609	1	0.144962	0.526299	GNA11; GNB1;
GRB2:SOS provides linkage to MAPK signaling for Intergrins	2	10	0.325203	6.27855	0.0387609	1	0.144962	0.526299	RAP1B; TLN1;
DCC mediated attractive signaling	2	10	0.325203	6.27855	0.0387609	1	0.144962	0.526299	CDC42; RAC1;
pentose phosphate pathway	2	10	0.325203	6.27855	0.0387609	1	0.144962	0.526299	G6PD; TKT;
CDO in myogenesis	3	24	0.487805	3.91987	0.0400085	1	0.14896	0.540814	CTNNA1; CTNNB1; CDC42;
Myogenesis	3	24	0.487805	3.91987	0.0400085	1	0.14896	0.540814	CTNNA1; CTNNB1; CDC42;
p53 pathway	11	189	1.78862	1.82138	0.0409713	1	0.152205	0.552595	MAP4K4; SERPINE1; MMP2; HSPA1A; HSPA1B; VCAN; EPHA2; COL18A1; RPL5; RPL11; GDF15;
Calmodulin induced events	3	25	0.487805	3.76314	0.0444171	1	0.163848	0.594867	CALM1; CALM2; CALM3;
CaM pathway	3	25	0.487805	3.76314	0.0444171	1	0.163848	0.594867	CALM1; CALM2; CALM3;
FOXM1 transcription factor network	4	42	0.650407	2.98462	0.0444984	1	0.163848	0.594867	MMP2; HSPA1A; HSPA1B; LAMA4;
JNK signaling in the CD4+ TCR pathway	4	42	0.650407	2.98462	0.0444984	1	0.163848	0.594867	CALM1; CALM2; CALM3; FKBP1A;
RAF/MAP kinase cascade	2	11	0.325203	5.70829	0.0463894	1	0.168763	0.612711	MAPK3; YWHAB;
Early Phase of HIV Life Cycle	2	11	0.325203	5.70829	0.0463894	1	0.168763	0.612711	XRCC6; PPIA;
NICD traffics to nucleus	2	11	0.325203	5.70829	0.0463894	1	0.168763	0.612711	NOTCH2; NOTCH3;
Notch-HLH transcription pathway	2	11	0.325203	5.70829	0.0463894	1	0.168763	0.612711	NOTCH2; NOTCH3;
pyrimidine ribonucleotides de novo biosynthesis	2	11	0.325203	5.70829	0.0463894	1	0.168763	0.612711	NME2; NME1-NME2;
Cytokine Signaling in Immune system	11	193	1.78862	1.78363	0.0464403	1	0.168763	0.612711	ICAM1; CD44; MAPK3; PSMB8; PPP2R1A; YWHAB; RAP1B; B2M; YWHAZ; TOLLIP; TLN1;
Wnt	6	82	0.97561	2.29142	0.0474412	1	0.172017	0.624524	JUP; CTNNB1; RAC1; LRP1; SFRP1; RUVBL1;
TGFBR	8	125	1.30081	2.00348	0.0475419	1	0.172017	0.624524	XPO1; HSPA8; CD44; ENG; CTNNB1; FKBP1A; KPNB1; STRAP;
Nucleotide-binding domain, leucine rich repeat containing receptor (NLR) signaling pathways	4	43	0.650407	2.91523	0.0478702	1	0.17283	0.627475	APP; HSP90AB1; TXN; RPS27A;
Validated transcriptional targets of deltaNp63 isoforms	5	64	0.813008	2.4473	0.0536713	1	0.193009	0.700737	COL5A1; ITGA3; CTNNB1; FASN; GNB2L1;
Phospholipase C-mediated cascade	3	27	0.487805	3.48449	0.0539221	1	0.193009	0.700737	CALM1; CALM2; CALM3;
DAG and IP3 signaling	3	27	0.487805	3.48449	0.0539221	1	0.193009	0.700737	CALM1; CALM2; CALM3;
Ca-dependent events	3	27	0.487805	3.48449	0.0539221	1	0.193009	0.700737	CALM1; CALM2; CALM3;
Interaction between L1 and Ankyrins	2	12	0.325203	5.233	0.0545132	1	0.19429	0.70539	SPTBN1; SPTAN1;
Bile salt and organic anion SLC transporters	2	12	0.325203	5.233	0.0545132	1	0.19429	0.70539	SLC16A3; SLC16A1;
Downstream signaling in na&#xef;ve CD8+ T cells	5	65	0.813008	2.40966	0.0566853	1	0.201601	0.731933	MAPK3; B2M; CALM1; CALM2; CALM3;
Presenilin action in Notch and Wnt signaling	4	46	0.650407	2.72514	0.0588075	1	0.208704	0.757719	ADAM10; MAPK3; CTNNB1; NCSTN;
Endosomal Sorting Complex Required For Transport (ESCRT)	3	28	0.487805	3.36009	0.0590097	1	0.208977	0.75871	RPS27A; TSG101; CHMP4B;
Downstream signaling of activated FGFR	5	66	0.813008	2.37315	0.0597947	1	0.211309	0.767175	MAPK3; YWHAB; CALM1; CALM2; CALM3;
Amyloids	1	2	0.162602	15.7117	0.0629414	1	0.213466	0.775008	HSPG2;
Binding and entry of HIV virion	1	2	0.162602	15.7117	0.0629414	1	0.213466	0.775008	PPIA;
vRNP Assembly	1	2	0.162602	15.7117	0.0629414	1	0.213466	0.775008	HSP90AA1;
Regulation of gap junction activity	1	2	0.162602	15.7117	0.0629414	1	0.213466	0.775008	GJA1;
c-src mediated regulation of Cx43 function and closure of gap junctions	1	2	0.162602	15.7117	0.0629414	1	0.213466	0.775008	GJA1;
Transport of connexons to the plasma membrane	1	2	0.162602	15.7117	0.0629414	1	0.213466	0.775008	GJA1;
Insulin effects increased synthesis of Xylulose-5-Phosphate	1	2	0.162602	15.7117	0.0629414	1	0.213466	0.775008	TKT;
Glycogen synthesis	1	2	0.162602	15.7117	0.0629414	1	0.213466	0.775008	UGP2;
glutamate biosynthesis II	1	2	0.162602	15.7117	0.0629414	1	0.213466	0.775008	GLUD1;
glycine biosynthesis I	1	2	0.162602	15.7117	0.0629414	1	0.213466	0.775008	SHMT2;
fatty acid biosynthesis initiation II	1	2	0.162602	15.7117	0.0629414	1	0.213466	0.775008	FASN;
palmitate biosynthesis I (animals)	1	2	0.162602	15.7117	0.0629414	1	0.213466	0.775008	FASN;
spermidine biosynthesis	1	2	0.162602	15.7117	0.0629414	1	0.213466	0.775008	SRM;
glutamate degradation X	1	2	0.162602	15.7117	0.0629414	1	0.213466	0.775008	GLUD1;
formaldehyde oxidation II (glutathione-dependent)	1	2	0.162602	15.7117	0.0629414	1	0.213466	0.775008	ADH5;
lactose degradation III	1	2	0.162602	15.7117	0.0629414	1	0.213466	0.775008	GLB1;
BCR signaling pathway	5	67	0.813008	2.33774	0.0629994	1	0.213466	0.775008	MAPK3; CALM1; CALM2; CALM3; RAC1;
Inhibition of adenylate cyclase pathway	2	13	0.325203	4.83077	0.0630927	1	0.213466	0.775008	GNAI2; GNAI3;
Adenylate cyclase inhibitory pathway	2	13	0.325203	4.83077	0.0630927	1	0.213466	0.775008	GNAI2; GNAI3;
SHC-mediated signalling	2	13	0.325203	4.83077	0.0630927	1	0.213466	0.775008	MAPK3; YWHAB;
colanic acid building blocks biosynthesis	2	13	0.325203	4.83077	0.0630927	1	0.213466	0.775008	GPI; UGP2;
EGFR interacts with phospholipase C-gamma	3	29	0.487805	3.24426	0.0643139	1	0.216718	0.786816	CALM1; CALM2; CALM3;
Ion transport by P-type ATPases	3	29	0.487805	3.24426	0.0643139	1	0.216718	0.786816	ATP1A1; ATP2B4; ATP1B3;
Regulation of Insulin Secretion	4	48	0.650407	2.61162	0.0667754	1	0.224559	0.815283	MARCKS; IQGAP1; RAP1B; GNAS;
Striated Muscle Contraction	3	30	0.487805	3.13616	0.0698295	1	0.233418	0.847446	TPM3; VIM; TPM4;
PLC-gamma1 signalling	3	30	0.487805	3.13616	0.0698295	1	0.233418	0.847446	CALM1; CALM2; CALM3;
Ephrin B reverse signaling	3	30	0.487805	3.13616	0.0698295	1	0.233418	0.847446	YES1; RAC1; EFNB1;
Calcineurin-regulated NFAT-dependent transcription in lymphocytes	4	49	0.650407	2.55833	0.0709587	1	0.236718	0.859428	SLC3A2; CALM1; CALM2; CALM3;
NRIF signals cell death from the nucleus	2	14	0.325203	4.48596	0.0720908	1	0.239061	0.867932	RPS27A; NCSTN;
guanosine nucleotides de novo biosynthesis	2	14	0.325203	4.48596	0.0720908	1	0.239061	0.867932	NME2; NME1-NME2;
pyrimidine deoxyribonucleotides de novo biosynthesis	2	14	0.325203	4.48596	0.0720908	1	0.239061	0.867932	NME2; NME1-NME2;
Pyruvate metabolism and Citric Acid (TCA) cycle	3	31	0.487805	3.03502	0.0755506	1	0.249226	0.904838	CS; BSG; MDH2;
Amino acid transport across the plasma membrane	3	31	0.487805	3.03502	0.0755506	1	0.249226	0.904838	SLC3A2; SLC7A5; SLC1A5;
EGFR1	8	138	1.30081	1.81476	0.0756045	1	0.249226	0.904838	CTNND1; GJA1; ARF4; MAPK3; YWHAB; CDC42; RAC1; PLEC;
Neuronal System	10	188	1.62602	1.66476	0.0804127	1	0.262853	0.954313	GNAI2; GNAI3; RRAS; HSPA8; CALM1; CALM2; CALM3; GNB1; GNB2; GNG12;
Notch-mediated HES/HEY network	6	94	0.97561	1.99893	0.0807622	1	0.262853	0.954313	ADAM10; ENO1; MFAP2; NOTCH2; NCSTN; NOTCH3;
Notch signaling pathway	6	94	0.97561	1.99893	0.0807622	1	0.262853	0.954313	ADAM10; ENO1; MFAP2; NOTCH2; NCSTN; NOTCH3;
Netrin mediated repulsion signals	2	15	0.325203	4.18709	0.0814719	1	0.262853	0.954313	RAP1B; TLN1;
SOS-mediated signalling	2	15	0.325203	4.18709	0.0814719	1	0.262853	0.954313	MAPK3; YWHAB;
GRB2 events in EGFR signaling	2	15	0.325203	4.18709	0.0814719	1	0.262853	0.954313	MAPK3; YWHAB;
FRS2-mediated cascade	2	15	0.325203	4.18709	0.0814719	1	0.262853	0.954313	MAPK3; YWHAB;
Formation of ATP by chemiosmotic coupling	2	15	0.325203	4.18709	0.0814719	1	0.262853	0.954313	ATP5B; ATP5A1;
salvage pathways of pyrimidine ribonucleotides	2	15	0.325203	4.18709	0.0814719	1	0.262853	0.954313	NME2; NME1-NME2;
Sumoylation by RanBP2 regulates transcriptional repression	2	15	0.325203	4.18709	0.0814719	1	0.262853	0.954313	XPO1; RAN;
PAR4-mediated thrombin signaling events	2	15	0.325203	4.18709	0.0814719	1	0.262853	0.954313	GNA11; GNB1;
Signaling events mediated by PTP1B	4	52	0.650407	2.41076	0.0842869	1	0.27141	0.98538	CAPN1; YES1; TXN; YBX1;
Interactions of Rev with host cellular proteins	3	33	0.487805	2.85114	0.0875856	1	0.281489	1	XPO1; RAN; KPNB1;
Signalling to p38 via RIT and RIN	2	16	0.325203	3.92556	0.0912024	1	0.288601	1	MAPK3; YWHAB;
SHC1 events in EGFR signaling	2	16	0.325203	3.92556	0.0912024	1	0.288601	1	MAPK3; YWHAB;
SHC-related events	2	16	0.325203	3.92556	0.0912024	1	0.288601	1	MAPK3; YWHAB;
Spry regulation of FGF signaling	2	16	0.325203	3.92556	0.0912024	1	0.288601	1	PPP2R1A; RPS27A;
Glucagon-type ligand receptors	2	16	0.325203	3.92556	0.0912024	1	0.288601	1	VIPR1; GNAS;
Downstream signal transduction	5	75	0.813008	2.08841	0.0920146	1	0.288601	1	MAPK3; YWHAB; CALM1; CALM2; CALM3;
ERK1 activation	1	3	0.162602	10.4919	0.0929128	1	0.288601	1	MAPK3;
Vpr-mediated induction of apoptosis by mitochondrial outer membrane permeabilization	1	3	0.162602	10.4919	0.0929128	1	0.288601	1	SLC25A5;
ERKs are inactivated	1	3	0.162602	10.4919	0.0929128	1	0.288601	1	MAPK3;
Processing of DNA ends prior to end rejoining	1	3	0.162602	10.4919	0.0929128	1	0.288601	1	XRCC6;
Oligomerization of connexins into connexons	1	3	0.162602	10.4919	0.0929128	1	0.288601	1	GJA1;
Formation of the active cofactor, UDP-glucuronate	1	3	0.162602	10.4919	0.0929128	1	0.288601	1	UGP2;
Regulation of Insulin Secretion by Acetylcholine	1	3	0.162602	10.4919	0.0929128	1	0.288601	1	MARCKS;
Stimulation of the cell death response by PAK-2p34	1	3	0.162602	10.4919	0.0929128	1	0.288601	1	SPTAN1;
Activation of C3 and C5	1	3	0.162602	10.4919	0.0929128	1	0.288601	1	C3;
methionine salvage II (mammalia)	1	3	0.162602	10.4919	0.0929128	1	0.288601	1	BHMT;
inosine-5'-phosphate biosynthesis II	1	3	0.162602	10.4919	0.0929128	1	0.288601	1	PAICS;
methylglyoxal degradation III	1	3	0.162602	10.4919	0.0929128	1	0.288601	1	AKR1B1;
Trk receptor signaling mediated by the MAPK pathway	3	34	0.487805	2.76731	0.0938867	1	0.291084	1	MAPK3; RAP1B; EHD4;
Transmembrane transport of small molecules	17	378	2.76423	1.40701	0.10047	1	0.310917	1	SLC16A3; TFRC; ATP1A1; SLC3A2; SLC2A1; ATP2B4; ABCC1; ATP6V1A; SLC26A2; SLC16A1; ATP1B3; SLC12A2; GNAS; SLC7A5; SLC1A5; SLC44A2; SLC44A1;
Negative regulation of FGFR signaling	2	17	0.325203	3.69478	0.10125	1	0.311597	1	PPP2R1A; RPS27A;
Destabilization of mRNA by Tristetraprolin (TTP)	2	17	0.325203	3.69478	0.10125	1	0.311597	1	YWHAB; TNPO1;
superpathway of methionine degradation	2	17	0.325203	3.69478	0.10125	1	0.311597	1	AHCY; BHMT;
Mesenchymal-to-epithelial transition	11	223	1.78862	1.54369	0.103382	1	0.317571	1	PLXNB2; CAPN1; ANXA4; JUP; EZR; CD46; NQO1; DSP; CD9; GDF15; F11R;
p73 transcription factor network	5	78	0.813008	2.0081	0.104397	1	0.319511	1	SERPINE1; FASN; GNB2L1; FLOT2; GDF15;
AndrogenReceptor	5	78	0.813008	2.0081	0.104397	1	0.319511	1	FLNA; CALR; CTNNB1; RAN; PRMT1;
ARMS-mediated activation	2	18	0.325203	3.48963	0.111586	1	0.340266	1	MAPK3; YWHAB;
Fatty Acyl-CoA Biosynthesis	2	18	0.325203	3.48963	0.111586	1	0.340266	1	FASN; ACLY;
TCR signaling in na&#xef;ve CD8+ T cells	7	127	1.13821	1.72575	0.113094	1	0.344234	1	XPO1; MAPK3; B2M; CALM1; CALM2; CALM3; RAN;
ATM pathway	14	307	2.27642	1.42687	0.117304	1	0.3564	1	MAP4K4; SERPINE1; MMP2; HSPA1A; HSPA1B; VCAN; EPHA2; PPP2R1A; YWHAB; COL18A1; RPL5; RPL11; YWHAZ; GDF15;
ATF-2 transcription factor network	4	59	0.650407	2.12479	0.119662	1	0.35943	1	MMP2; MAPK3; TGFB2; RUVBL2;
Regulation of IFNA signaling	3	38	0.487805	2.47609	0.120827	1	0.35943	1	PPP2R1A; RAP1B; TLN1;
ErbB2/ErbB3 signaling events	3	38	0.487805	2.47609	0.120827	1	0.35943	1	MAPK3; CDC42; RAC1;
NADE modulates death signalling	1	4	0.162602	7.87543	0.121927	1	0.35943	1	YWHAE;
Neurophilin interactions with VEGF and VEGFR	1	4	0.162602	7.87543	0.121927	1	0.35943	1	NRP1;
Pregnenolone biosynthesis	1	4	0.162602	7.87543	0.121927	1	0.35943	1	AKR1B1;
Gap junction assembly	1	4	0.162602	7.87543	0.121927	1	0.35943	1	GJA1;
Ethanol oxidation	1	4	0.162602	7.87543	0.121927	1	0.35943	1	ALDH1A1;
LDL-mediated lipid transport	1	4	0.162602	7.87543	0.121927	1	0.35943	1	APOB;
Localization of the PINCH-ILK-PARVIN complex to focal adhesions	1	4	0.162602	7.87543	0.121927	1	0.35943	1	ITGB1;
Breakdown of the nuclear lamina	1	4	0.162602	7.87543	0.121927	1	0.35943	1	LMNA;
superpathway of serine and glycine biosynthesis I	1	4	0.162602	7.87543	0.121927	1	0.35943	1	SHMT2;
Rapoport-Luebering glycolytic shunt	1	4	0.162602	7.87543	0.121927	1	0.35943	1	PGAM1;
N-acetylglucosamine degradation II	1	4	0.162602	7.87543	0.121927	1	0.35943	1	NAGK;
pentose phosphate pathway (oxidative branch)	1	4	0.162602	7.87543	0.121927	1	0.35943	1	G6PD;
Frs2-mediated activation	2	19	0.325203	3.30606	0.12218	1	0.35943	1	MAPK3; YWHAB;
Citric acid cycle (TCA cycle)	2	19	0.325203	3.30606	0.12218	1	0.35943	1	CS; MDH2;
EPHA2 forward signaling	2	19	0.325203	3.30606	0.12218	1	0.35943	1	EPHA2; RAC1;
Coregulation of Androgen receptor activity	4	61	0.650407	2.05514	0.13078	1	0.384051	1	GSN; XRCC6; CTNNB1; PRDX1;
Regulation of Androgen receptor activity	6	108	0.97561	1.73983	0.132506	1	0.387857	1	GSN; HSP90AA1; XRCC6; CTNNB1; GNB2L1; PRDX1;
Integrin alphaIIb beta3 signaling	2	20	0.325203	3.14084	0.133006	1	0.387857	1	RAP1B; TLN1;
Prolonged ERK activation events	2	20	0.325203	3.14084	0.133006	1	0.387857	1	MAPK3; YWHAB;
Destabilization of mRNA by Butyrate Response Factor 1 (BRF1)	2	20	0.325203	3.14084	0.133006	1	0.387857	1	YWHAB; TNPO1;
Signalling to RAS	2	21	0.325203	2.99135	0.144038	1	0.419295	1	MAPK3; YWHAB;
APOBEC3G mediated resistance to HIV-1 infection	1	5	0.162602	6.30349	0.150015	1	0.42411	1	PPIA;
CHL1 interactions	1	5	0.162602	6.30349	0.150015	1	0.42411	1	NRP1;
RAF activation	1	5	0.162602	6.30349	0.150015	1	0.42411	1	YWHAB;
S6K1 signalling	1	5	0.162602	6.30349	0.150015	1	0.42411	1	RPS6;
Axonal growth stimulation	1	5	0.162602	6.30349	0.150015	1	0.42411	1	ARHGDIA;
Signaling by VEGF	1	5	0.162602	6.30349	0.150015	1	0.42411	1	NRP1;
VEGF ligand-receptor interactions	1	5	0.162602	6.30349	0.150015	1	0.42411	1	NRP1;
G beta:gamma signalling through PLC beta	1	5	0.162602	6.30349	0.150015	1	0.42411	1	GNB1;
Formyl peptide receptors bind formyl peptides and many other ligands	1	5	0.162602	6.30349	0.150015	1	0.42411	1	ANXA1;
Nonhomologous End-joining (NHEJ)	1	5	0.162602	6.30349	0.150015	1	0.42411	1	XRCC6;
Synthesis of UDP-N-acetyl-glucosamine	1	5	0.162602	6.30349	0.150015	1	0.42411	1	GFPT1;
Gap junction trafficking	1	5	0.162602	6.30349	0.150015	1	0.42411	1	GJA1;
CTLA4 inhibitory signaling	1	5	0.162602	6.30349	0.150015	1	0.42411	1	PECAM1;
Activation, myristolyation of BID and translocation to mitochondria	1	5	0.162602	6.30349	0.150015	1	0.42411	1	VIM;
folate polyglutamylation	1	5	0.162602	6.30349	0.150015	1	0.42411	1	SHMT2;
UDP-N-acetyl-D-glucosamine biosynthesis II	1	5	0.162602	6.30349	0.150015	1	0.42411	1	GFPT1;
aspartate degradation II	1	5	0.162602	6.30349	0.150015	1	0.42411	1	MDH2;
EphrinA-EPHA pathway	3	43	0.487805	2.18824	0.157888	1	0.445614	1	YES1; EPHA2; RAC1;
Signaling events mediated by TCPTP	5	92	0.813008	1.70255	0.171832	1	0.484148	1	COL1A1; ITGB1; COL1A2; ITGA1; KPNB1;
Regulation of Telomerase	4	68	0.650407	1.84361	0.17275	1	0.485913	1	HSP90AA1; XRCC6; MAPK3; YWHAE;
The citric acid (TCA) cycle and respiratory electron transport	6	118	0.97561	1.5924	0.177065	1	0.487754	1	CS; ATP5B; ATP5A1; UQCRC1; BSG; MDH2;
ERK activation	1	6	0.162602	5.25466	0.177206	1	0.487754	1	MAPK3;
Presynaptic function of Kainate receptors	1	6	0.162602	5.25466	0.177206	1	0.487754	1	GNB1;
Gap junction trafficking and regulation	1	6	0.162602	5.25466	0.177206	1	0.487754	1	GJA1;
Glucuronidation	1	6	0.162602	5.25466	0.177206	1	0.487754	1	UGP2;
Vitamin C (ascorbate) metabolism	1	6	0.162602	5.25466	0.177206	1	0.487754	1	SLC2A1;
Pentose phosphate pathway (hexose monophosphate shunt)	1	6	0.162602	5.25466	0.177206	1	0.487754	1	TKT;
arginine biosynthesis IV	1	6	0.162602	5.25466	0.177206	1	0.487754	1	GLUD1;
GDP-mannose biosynthesis	1	6	0.162602	5.25466	0.177206	1	0.487754	1	GPI;
glycogen biosynthesis II (from UDP-D-Glucose)	1	6	0.162602	5.25466	0.177206	1	0.487754	1	UGP2;
leukotriene biosynthesis	1	6	0.162602	5.25466	0.177206	1	0.487754	1	GGT5;
methionine degradation I (to homocysteine)	1	6	0.162602	5.25466	0.177206	1	0.487754	1	AHCY;
pentose phosphate pathway (non-oxidative branch)	1	6	0.162602	5.25466	0.177206	1	0.487754	1	TKT;
Purine metabolism	2	24	0.325203	2.61759	0.178136	1	0.489508	1	NT5E; PAICS;
Signaling events regulated by Ret tyrosine kinase	4	69	0.650407	1.81689	0.179092	1	0.491324	1	XPO1; MAPK3; RAN; RAC1;
Ion channel transport	3	46	0.487805	2.04556	0.181594	1	0.497184	1	ATP1A1; ATP2B4; ATP1B3;
Factors involved in megakaryocyte development and platelet production	6	119	0.97561	1.57902	0.181824	1	0.497184	1	CAPZB; CAPZA1; CDC42; RAC1; EHD1; EHD2;
Transport of inorganic cations/anions and amino acids/oligopeptides	5	94	0.813008	1.66633	0.182604	1	0.497685	1	SLC3A2; SLC26A2; SLC12A2; SLC7A5; SLC1A5;
Transport of glucose and other sugars, bile salts and organic acids, metal ions and amine compounds	5	94	0.813008	1.66633	0.182604	1	0.497685	1	SLC16A3; SLC2A1; SLC16A1; SLC44A2; SLC44A1;
Class B/2 (Secretin family receptors)	3	47	0.487805	2.00204	0.189698	1	0.514499	1	VIPR1; WNT5A; GNAS;
Interferon gamma signaling	3	47	0.487805	2.00204	0.189698	1	0.514499	1	ICAM1; CD44; B2M;
IL6-mediated signaling events	3	47	0.487805	2.00204	0.189698	1	0.514499	1	TIMP1; HSP90B1; RAC1;
Amino acid and oligopeptide SLC transporters	3	48	0.487805	1.96034	0.197893	1	0.535853	1	SLC3A2; SLC7A5; SLC1A5;
Nef Mediated CD8 Down-regulation	1	7	0.162602	4.50506	0.203528	1	0.54058	1	AP2A2;
MEK activation	1	7	0.162602	4.50506	0.203528	1	0.54058	1	YWHAB;
RAF phosphorylates MEK	1	7	0.162602	4.50506	0.203528	1	0.54058	1	YWHAB;
2-LTR circle formation	1	7	0.162602	4.50506	0.203528	1	0.54058	1	XRCC6;
Beta-catenin phosphorylation cascade	1	7	0.162602	4.50506	0.203528	1	0.54058	1	CTNNB1;
Purine ribonucleoside monophosphate biosynthesis	1	7	0.162602	4.50506	0.203528	1	0.54058	1	PAICS;
Cation-coupled Chloride cotransporters	1	7	0.162602	4.50506	0.203528	1	0.54058	1	SLC12A2;
Nectin/Necl trans heterodimerization	1	7	0.162602	4.50506	0.203528	1	0.54058	1	PVRL2;
Multifunctional anion exchangers	1	7	0.162602	4.50506	0.203528	1	0.54058	1	SLC26A2;
Activation of BAD and translocation to mitochondria	1	7	0.162602	4.50506	0.203528	1	0.54058	1	YWHAB;
Terminal pathway of complement	1	7	0.162602	4.50506	0.203528	1	0.54058	1	C7;
acetone degradation I (to methylglyoxal)	1	7	0.162602	4.50506	0.203528	1	0.54058	1	AKR1B1;
Biological oxidations	5	98	0.813008	1.59832	0.204857	1	0.543245	1	ALDH1A1; AHCY; NNMT; GSTO1; UGP2;
GPVI-mediated activation cascade	2	27	0.325203	2.32685	0.213295	1	0.563829	1	RAC2; RAC1;
Transferrin endocytosis and recycling	2	27	0.325203	2.32685	0.213295	1	0.563829	1	TFRC; ATP6V1A;
IRS-mediated signalling	3	51	0.487805	1.84505	0.222952	1	0.588425	1	MAPK3; YWHAB; RPS6;
Extension of Telomeres	2	28	0.325203	2.24378	0.225163	1	0.588579	1	RUVBL2; RUVBL1;
Triglyceride Biosynthesis	2	28	0.325203	2.24378	0.225163	1	0.588579	1	FASN; ACLY;
Interleukin-2 signaling	2	28	0.325203	2.24378	0.225163	1	0.588579	1	MAPK3; YWHAB;
IL8- and CXCR1-mediated signaling events	2	28	0.325203	2.24378	0.225163	1	0.588579	1	GNAI2; GNB1;
Nef and signal transduction	1	8	0.162602	3.94263	0.229009	1	0.588579	1	RAC1;
Activation of Rac	1	8	0.162602	3.94263	0.229009	1	0.588579	1	RAC1;
Disinhibition of SNARE formation	1	8	0.162602	3.94263	0.229009	1	0.588579	1	STX4;
Activation of Kainate Receptors upon glutamate binding	1	8	0.162602	3.94263	0.229009	1	0.588579	1	GNB1;
NRAGE signals death through JNK	1	8	0.162602	3.94263	0.229009	1	0.588579	1	RAC1;
G beta:gamma signalling through PI3Kgamma	1	8	0.162602	3.94263	0.229009	1	0.588579	1	GNB1;
Regulation of the Fanconi anemia pathway	1	8	0.162602	3.94263	0.229009	1	0.588579	1	RPS27A;
Recycling of eIF2:GDP	1	8	0.162602	3.94263	0.229009	1	0.588579	1	EIF2S3;
Stabilization of mRNA by HuR	1	8	0.162602	3.94263	0.229009	1	0.588579	1	XPO1;
Regulation of cytoskeletal remodeling and cell spreading by IPP complex components	1	8	0.162602	3.94263	0.229009	1	0.588579	1	ACTN1;
Activation of DNA fragmentation factor	1	8	0.162602	3.94263	0.229009	1	0.588579	1	KPNB1;
Apoptosis induced DNA fragmentation	1	8	0.162602	3.94263	0.229009	1	0.588579	1	KPNB1;
cysteine biosynthesis III (mammalia)	1	8	0.162602	3.94263	0.229009	1	0.588579	1	AHCY;
Interferon alpha/beta signaling	4	77	0.650407	1.62815	0.232316	1	0.596158	1	PSMB8; PPP2R1A; RAP1B; TLN1;
Platelet Aggregation (Plug Formation)	2	29	0.325203	2.16643	0.237078	1	0.604657	1	RAP1B; TLN1;
Amine compound SLC transporters	2	29	0.325203	2.16643	0.237078	1	0.604657	1	SLC44A2; SLC44A1;
NEP/NS2 Interacts with the Cellular Export Machinery	2	29	0.325203	2.16643	0.237078	1	0.604657	1	XPO1; RAN;
Reelin signaling pathway	2	29	0.325203	2.16643	0.237078	1	0.604657	1	ITGB1; ITGA3;
IRS-related events	3	53	0.487805	1.77544	0.23999	1	0.611149	1	MAPK3; YWHAB; RPS6;
Signaling by Insulin receptor	4	79	0.650407	1.58694	0.246192	1	0.625988	1	MAPK3; YWHAB; ATP6V1A; RPS6;
Nuclear import of Rev protein	2	30	0.325203	2.09424	0.249024	1	0.631265	1	RAN; KPNB1;
Signalling to ERKs	2	30	0.325203	2.09424	0.249024	1	0.631265	1	MAPK3; YWHAB;
Nef mediated downregulation of MHC class I complex cell surface expression	1	9	0.162602	3.50505	0.253677	1	0.632486	1	B2M;
Neurofascin interactions	1	9	0.162602	3.50505	0.253677	1	0.632486	1	SDCBP;
Role of Abl in Robo-Slit signaling	1	9	0.162602	3.50505	0.253677	1	0.632486	1	CAP1;
Regulated proteolysis of p75NTR	1	9	0.162602	3.50505	0.253677	1	0.632486	1	NCSTN;
ER to Golgi Transport	1	9	0.162602	3.50505	0.253677	1	0.632486	1	SEC31A;
COPII (Coat Protein 2) Mediated Vesicle Transport	1	9	0.162602	3.50505	0.253677	1	0.632486	1	SEC31A;
Vitamin B5 (pantothenate) metabolism	1	9	0.162602	3.50505	0.253677	1	0.632486	1	FASN;
DSCAM interactions	1	9	0.162602	3.50505	0.253677	1	0.632486	1	RAC1;
Endosomal/Vacuolar pathway	1	9	0.162602	3.50505	0.253677	1	0.632486	1	B2M;
folate transformations	1	9	0.162602	3.50505	0.253677	1	0.632486	1	SHMT2;
adenosine nucleotides degradation II	1	9	0.162602	3.50505	0.253677	1	0.632486	1	NT5E;
Intrinsic Pathway for Apoptosis	2	31	0.325203	2.02671	0.260988	1	0.648775	1	VIM; YWHAB;
EPHA forward signaling	2	31	0.325203	2.02671	0.260988	1	0.648775	1	YES1; EPHA2;
Insulin receptor signalling cascade	3	56	0.487805	1.68034	0.265919	1	0.660048	1	MAPK3; YWHAB; RPS6;
SLC-mediated transmembrane transport	10	247	1.62602	1.26712	0.267842	1	0.663835	1	SLC16A3; SLC3A2; SLC2A1; SLC26A2; SLC16A1; SLC12A2; SLC7A5; SLC1A5; SLC44A2; SLC44A1;
Rev-mediated nuclear export of HIV-1 RNA	2	32	0.325203	1.9634	0.272956	1	0.674504	1	XPO1; RAN;
Circadian Clock	2	32	0.325203	1.9634	0.272956	1	0.674504	1	SERPINE1; RPS27A;
Reduction of cytosolic Ca++ levels	1	10	0.162602	3.15489	0.277556	1	0.677839	1	ATP2B4;
Dissolution of Fibrin Clot	1	10	0.162602	3.15489	0.277556	1	0.677839	1	SERPINE1;
Pyruvate metabolism	1	10	0.162602	3.15489	0.277556	1	0.677839	1	BSG;
Pyrimidine catabolism	1	10	0.162602	3.15489	0.277556	1	0.677839	1	NT5E;
Removal of aminoterminal propeptides from gamma-carboxylated proteins	1	10	0.162602	3.15489	0.277556	1	0.677839	1	NOTCH3;
Amino acid synthesis and interconversion (transamination)	1	10	0.162602	3.15489	0.277556	1	0.677839	1	GLUD1;
IRAK2 mediated activation of TAK1 complex upon TLR7/8 or 9 stimulation	1	10	0.162602	3.15489	0.277556	1	0.677839	1	RPS27A;
IRAK2 mediated activation of TAK1 complex	1	10	0.162602	3.15489	0.277556	1	0.677839	1	RPS27A;
Metabolism of nucleotides	3	58	0.487805	1.62241	0.283386	1	0.691063	1	TXN; NT5E; PAICS;
Signal attenuation	1	11	0.162602	2.86835	0.300673	1	0.724744	1	MAPK3;
S6K1-mediated signalling	1	11	0.162602	2.86835	0.300673	1	0.724744	1	RPS6;
mTORC1-mediated signalling	1	11	0.162602	2.86835	0.300673	1	0.724744	1	RPS6;
PERK regulated gene expression	1	11	0.162602	2.86835	0.300673	1	0.724744	1	HSPA5;
G-protein beta:gamma signalling	1	11	0.162602	2.86835	0.300673	1	0.724744	1	GNB1;
Purine catabolism	1	11	0.162602	2.86835	0.300673	1	0.724744	1	NT5E;
purine nucleotides de novo biosynthesis II	1	11	0.162602	2.86835	0.300673	1	0.724744	1	PAICS;
ALK2 signaling events	1	11	0.162602	2.86835	0.300673	1	0.724744	1	FKBP1A;
Generic Transcription Pathway	2	35	0.325203	1.79515	0.308763	1	0.742098	1	NOTCH2; NOTCH3;
Canonical NF-kappaB pathway	2	35	0.325203	1.79515	0.308763	1	0.742098	1	XPO1; RAN;
ERK/MAPK targets	1	12	0.162602	2.62952	0.323051	1	0.769785	1	MAPK3;
Post-chaperonin tubulin folding pathway	1	12	0.162602	2.62952	0.323051	1	0.769785	1	TUBB4B;
Gamma-carboxylation, transport, and amino-terminal cleavage of proteins	1	12	0.162602	2.62952	0.323051	1	0.769785	1	NOTCH3;
Hormone-sensitive lipase (HSL)-mediated triacylglycerol hydrolysis	1	12	0.162602	2.62952	0.323051	1	0.769785	1	PPP1CA;
Facilitative Na+-independent glucose transporters	1	12	0.162602	2.62952	0.323051	1	0.769785	1	SLC2A1;
purine nucleotides degradation II (aerobic)	1	12	0.162602	2.62952	0.323051	1	0.769785	1	NT5E;
Iron uptake and transport	2	37	0.325203	1.69814	0.332446	1	0.791041	1	TFRC; ATP6V1A;
Signaling by Interleukins	4	92	0.650407	1.36272	0.339557	1	0.806811	1	MAPK3; YWHAB; YWHAZ; TOLLIP;
NF-kB is activated and signals survival	1	13	0.162602	2.4274	0.344714	1	0.814424	1	RPS27A;
p75NTR recruits signalling complexes	1	13	0.162602	2.4274	0.344714	1	0.814424	1	RPS27A;
Signaling by TGF beta	1	13	0.162602	2.4274	0.344714	1	0.814424	1	NOTCH3;
DNA-PK pathway in nonhomologous end joining	1	13	0.162602	2.4274	0.344714	1	0.814424	1	XRCC6;
Signaling by SCF-KIT	3	66	0.487805	1.42579	0.353779	1	0.833478	1	MAPK3; YWHAB; RAC1;
IL23-mediated signaling events	3	66	0.487805	1.42579	0.353779	1	0.833478	1	XPO1; ITGA3; RAN;
Cyclin A/B1 associated events during G2/M transition	1	14	0.162602	2.25414	0.365685	1	0.85669	1	XPO1;
Post-translational modification: gamma carboxylation and hypusine formation	1	14	0.162602	2.25414	0.365685	1	0.85669	1	NOTCH3;
TRAF6 mediated induction of TAK1 complex	1	14	0.162602	2.25414	0.365685	1	0.85669	1	RPS27A;
triacylglycerol degradation	1	14	0.162602	2.25414	0.365685	1	0.85669	1	LIPG;
Aurora B signaling	2	41	0.325203	1.53251	0.379035	1	0.886718	1	VIM; PSMA3;
Signaling by Aurora kinases	4	98	0.650407	1.2793	0.383328	1	0.895446	1	XPO1; VIM; PSMA3; RAN;
Nuclear Events (kinase and transcription factor activation)	1	15	0.162602	2.10396	0.385986	1	0.895446	1	MAPK3;
Association of licensing factors with the pre-replicative complex	1	15	0.162602	2.10396	0.385986	1	0.895446	1	RPS27A;
Glutathione conjugation	1	15	0.162602	2.10396	0.385986	1	0.895446	1	GSTO1;
Metabolism of polyamines	1	15	0.162602	2.10396	0.385986	1	0.895446	1	SRM;
Validated nuclear estrogen receptor beta network	1	15	0.162602	2.10396	0.385986	1	0.895446	1	C3;
Platelet calcium homeostasis	1	16	0.162602	1.97255	0.405639	1	0.934538	1	ATP2B4;
p75NTR signals via NF-kB	1	16	0.162602	1.97255	0.405639	1	0.934538	1	RPS27A;
Synthesis and interconversion of nucleotide di- and triphosphates	1	16	0.162602	1.97255	0.405639	1	0.934538	1	TXN;
Synthesis of substrates in N-glycan biosythesis	1	16	0.162602	1.97255	0.405639	1	0.934538	1	GFPT1;
LPA4-mediated signaling events	1	16	0.162602	1.97255	0.405639	1	0.934538	1	GNAS;
FOXA1 transcription factor network	2	44	0.325203	1.42805	0.413066	1	0.950337	1	APOB; COL18A1;
HIV Life Cycle	4	103	0.650407	1.2172	0.419557	1	0.96394	1	XPO1; XRCC6; RAN; PPIA;
GABA synthesis, release, reuptake and degradation	1	17	0.162602	1.85658	0.424663	1	0.970326	1	HSPA8;
PKA activation in glucagon signalling	1	17	0.162602	1.85658	0.424663	1	0.970326	1	GNAS;
Activation of BH3-only proteins	1	17	0.162602	1.85658	0.424663	1	0.970326	1	YWHAB;
Syndecan-3-mediated signaling events	1	17	0.162602	1.85658	0.424663	1	0.970326	1	NCSTN;
Potassium Channels	3	76	0.487805	1.23821	0.440281	1	1	1	GNB1; GNB2; GNG12;
Tight junction interactions	1	18	0.162602	1.7535	0.443079	1	1	1	F11R;
Growth hormone receptor signaling	1	18	0.162602	1.7535	0.443079	1	1	1	MAPK3;
Degradation of beta catenin	1	18	0.162602	1.7535	0.443079	1	1	1	CTNNB1;
Metabolism of vitamins and cofactors	2	47	0.325203	1.33691	0.446145	1	1	1	SLC2A1; FASN;
Metabolism of water-soluble vitamins and cofactors	2	47	0.325203	1.33691	0.446145	1	1	1	SLC2A1; FASN;
FGF signaling pathway	2	48	0.325203	1.30907	0.456939	1	1	1	CTNND1; MAPK3;
Signaling by BMP	1	19	0.162602	1.66126	0.460907	1	1	1	FSTL1;
Destabilization of mRNA by KSRP	1	19	0.162602	1.66126	0.460907	1	1	1	YWHAZ;
glutathione-mediated detoxification	1	19	0.162602	1.66126	0.460907	1	1	1	GSTO1;
Ceramide signaling pathway	2	49	0.325203	1.28236	0.46761	1	1	1	MAP4K4; MAPK3;
IL12-mediated signaling events	4	111	0.650407	1.12948	0.476339	1	1	1	XPO1; RAB7A; B2M; RAN;
TRAF6 Mediated Induction of proinflammatory cytokines	2	50	0.325203	1.25671	0.478155	1	1	1	MAPK3; RPS27A;
Peroxisomal lipid metabolism	1	20	0.162602	1.57823	0.478165	1	1	1	IDH1;
FOXA transcription factor networks	3	81	0.487805	1.16178	0.481894	1	1	1	TFRC; APOB; COL18A1;
Mitochondrial tRNA aminoacylation	1	21	0.162602	1.50312	0.494871	1	1	1	GARS;
MAPK targets/ Nuclear events mediated by MAP kinases	1	21	0.162602	1.50312	0.494871	1	1	1	MAPK3;
PDGFR-alpha signaling pathway	1	21	0.162602	1.50312	0.494871	1	1	1	ITGAV;
MicroRNA (miRNA) Biogenesis	1	22	0.162602	1.43482	0.511044	1	1	1	RAN;
Regulatory RNA pathways	1	22	0.162602	1.43482	0.511044	1	1	1	RAN;
APC/C:Cdc20 mediated degradation of Cyclin B	1	22	0.162602	1.43482	0.511044	1	1	1	RPS27A;
Pyrimidine metabolism	1	22	0.162602	1.43482	0.511044	1	1	1	NT5E;
Fanconi Anemia pathway	1	22	0.162602	1.43482	0.511044	1	1	1	RPS27A;
NFkB and MAP kinases activation mediated by TLR4 signaling repertoire	2	54	0.325203	1.16364	0.519024	1	1	1	MAPK3; RPS27A;
KitReceptor	2	54	0.325203	1.16364	0.519024	1	1	1	YES1; CLTC;
APC-Cdc20 mediated degradation of Nek2A	1	23	0.162602	1.37247	0.526699	1	1	1	RPS27A;
NCAM1 interactions	1	23	0.162602	1.37247	0.526699	1	1	1	AGRN;
BMAL1:CLOCK/NPAS2 Activates Gene Expression	1	23	0.162602	1.37247	0.526699	1	1	1	SERPINE1;
TRIF mediated TLR3 signaling	2	56	0.325203	1.12209	0.538643	1	1	1	MAPK3; RPS27A;
Toll Like Receptor 3 (TLR3) Cascade	2	56	0.325203	1.12209	0.538643	1	1	1	MAPK3; RPS27A;
Regulation of Water Balance by Renal Aquaporins	1	24	0.162602	1.31531	0.541854	1	1	1	GNAS;
Visual signal transduction: Rods	1	24	0.162602	1.31531	0.541854	1	1	1	GNB1;
ABC-family proteins mediated transport	1	25	0.162602	1.26271	0.556524	1	1	1	ABCC1;
Steroid hormones	1	25	0.162602	1.26271	0.556524	1	1	1	AKR1B1;
Nephrin/Neph1 signaling in the kidney podocyte	1	25	0.162602	1.26271	0.556524	1	1	1	RAC1;
MyD88-independent cascade initiated on plasma membrane	2	58	0.325203	1.0834	0.557703	1	1	1	MAPK3; RPS27A;
CD40/CD40L signaling	2	58	0.325203	1.0834	0.557703	1	1	1	XPO1; RAN;
Respiratory electron transport, ATP synthesis by chemiosmotic coupling, and heat production by uncoupling proteins.	3	91	0.487805	1.03413	0.560319	1	1	1	ATP5B; ATP5A1; UQCRC1;
TRAF6 mediated induction of NFkB and MAP kinases upon TLR7/8 or 9 activation	2	59	0.325203	1.06504	0.56702	1	1	1	MAPK3; RPS27A;
MyD88 cascade initiated on plasma membrane	2	59	0.325203	1.06504	0.56702	1	1	1	MAPK3; RPS27A;
Neurotransmitter Release Cycle	1	26	0.162602	1.21417	0.570726	1	1	1	HSPA8;
NOD1/2 Signaling Pathway	1	26	0.162602	1.21417	0.570726	1	1	1	RPS27A;
Toll Like Receptor 5 (TLR5) Cascade	2	60	0.325203	1.0473	0.576195	1	1	1	MAPK3; RPS27A;
MyD88 dependent cascade initiated on endosome	2	60	0.325203	1.0473	0.576195	1	1	1	MAPK3; RPS27A;
Toll Like Receptor 10 (TLR10) Cascade	2	60	0.325203	1.0473	0.576195	1	1	1	MAPK3; RPS27A;
mTOR signalling	1	27	0.162602	1.16921	0.584473	1	1	1	RPS6;
Double-Strand Break Repair	1	27	0.162602	1.16921	0.584473	1	1	1	XRCC6;
Aquaporin-mediated transport	1	27	0.162602	1.16921	0.584473	1	1	1	GNAS;
Toll Like Receptor 7/8 (TLR7/8) Cascade	2	62	0.325203	1.01352	0.594116	1	1	1	MAPK3; RPS27A;
MyD88:Mal cascade initiated on plasma membrane	2	62	0.325203	1.01352	0.594116	1	1	1	MAPK3; RPS27A;
IL4-mediated signaling events	2	62	0.325203	1.01352	0.594116	1	1	1	COL1A1; COL1A2;
Insulin receptor recycling	1	28	0.162602	1.12747	0.597781	1	1	1	ATP6V1A;
PKB-mediated events	1	28	0.162602	1.12747	0.597781	1	1	1	RPS6;
Transport to the Golgi and subsequent modification	1	28	0.162602	1.12747	0.597781	1	1	1	SEC31A;
Negative regulators of RIG-I/MDA5 signaling	1	28	0.162602	1.12747	0.597781	1	1	1	RPS27A;
Transport of Ribonucleoproteins into the Host Nucleus	1	29	0.162602	1.08861	0.610663	1	1	1	KPNB1;
Interleukin-3, 5 and GM-CSF signaling	1	29	0.162602	1.08861	0.610663	1	1	1	YWHAZ;
BARD1 signaling events	1	29	0.162602	1.08861	0.610663	1	1	1	XRCC6;
Toll Like Receptor TLR1:TLR2 Cascade	2	64	0.325203	0.981851	0.611465	1	1	1	MAPK3; RPS27A;
Toll Like Receptor TLR6:TLR2 Cascade	2	64	0.325203	0.981851	0.611465	1	1	1	MAPK3; RPS27A;
Validated nuclear estrogen receptor alpha network	2	64	0.325203	0.981851	0.611465	1	1	1	C3; COL18A1;
Aurora A signaling	2	64	0.325203	0.981851	0.611465	1	1	1	XPO1; RAN;
Toll Like Receptor 9 (TLR9) Cascade	2	65	0.325203	0.966748	0.619924	1	1	1	MAPK3; RPS27A;
Toll Like Receptor 2 (TLR2) Cascade	2	65	0.325203	0.966748	0.619924	1	1	1	MAPK3; RPS27A;
Biosynthesis of the N-glycan precursor (dolichol lipid-linked oligosaccharide, LLO) and transfer to a nascent protein	1	30	0.162602	1.05233	0.623133	1	1	1	GFPT1;
MAP kinase activation in TLR cascade	1	30	0.162602	1.05233	0.623133	1	1	1	MAPK3;
G1 Phase	1	31	0.162602	1.0184	0.635205	1	1	1	RPS27A;
Cyclin D associated events in G1	1	31	0.162602	1.0184	0.635205	1	1	1	RPS27A;
Metabolism of steroid hormones and vitamins A and D	1	32	0.162602	0.986582	0.64689	1	1	1	AKR1B1;
Regulation of Lipid Metabolism by Peroxisome proliferator-activated receptor alpha (PPARalpha)	1	32	0.162602	0.986582	0.64689	1	1	1	FASN;
ErbB4 signaling events	1	32	0.162602	0.986582	0.64689	1	1	1	MAPK3;
PLK1 signaling events	3	104	0.487805	0.904875	0.650771	1	1	1	XPO1; PPP2R1A; RAN;
Interactions of Vpr with host cellular proteins	1	34	0.162602	0.928564	0.669152	1	1	1	SLC25A5;
Activated TLR4 signalling	2	72	0.325203	0.872772	0.675182	1	1	1	MAPK3; RPS27A;
Polo-like kinase signaling events in the cell cycle	3	109	0.487805	0.863371	0.681819	1	1	1	XPO1; PPP2R1A; RAN;
Toll Like Receptor 4 (TLR4) Cascade	2	76	0.325203	0.826842	0.703719	1	1	1	MAPK3; RPS27A;
PI3K Cascade	1	38	0.162602	0.830847	0.709559	1	1	1	RPS6;
Glucose transport	1	38	0.162602	0.830847	0.709559	1	1	1	SLC2A1;
Interleukin-1 signaling	1	39	0.162602	0.809548	0.718866	1	1	1	TOLLIP;
Hexose transport	1	40	0.162602	0.789315	0.727876	1	1	1	SLC2A1;
Fatty acid, triacylglycerol, and ketone body metabolism	2	83	0.325203	0.757117	0.74862	1	1	1	FASN; ACLY;
FOXA2 and FOXA3 transcription factor networks	1	43	0.162602	0.734259	0.75321	1	1	1	TFRC;
Retinoic acid receptors-mediated signaling	1	47	0.162602	0.671782	0.783365	1	1	1	MAPK3;
Toll Receptor Cascades	2	90	0.325203	0.698237	0.787547	1	1	1	MAPK3; RPS27A;
Late Phase of HIV Life Cycle	2	92	0.325203	0.683059	0.797651	1	1	1	XPO1; RAN;
Signaling events mediated by Stem cell factor receptor (c-Kit)	1	52	0.162602	0.6072	0.815938	1	1	1	MAPK3;
DNA Repair	2	106	0.325203	0.592852	0.857167	1	1	1	XRCC6; RPS27A;
Phase 1 - Functionalization of compounds	1	60	0.162602	0.526254	0.858192	1	1	1	ALDH1A1;
mRNA Splicing - Major Pathway	2	107	0.325203	0.587312	0.860738	1	1	1	YBX1; PCBP1;
mRNA Splicing	2	107	0.325203	0.587312	0.860738	1	1	1	YBX1; PCBP1;
Fc-epsilon receptor I signaling in mast cells	1	61	0.162602	0.517628	0.862741	1	1	1	MAPK3;
Regulation of retinoblastoma protein	1	66	0.162602	0.47842	0.883393	1	1	1	TGFB2;
RIG-I/MDA5 mediated induction of IFN-alpha/beta pathways	1	67	0.162602	0.47128	0.887135	1	1	1	RPS27A;
Transcriptional Regulation of White Adipocyte Differentiation	1	69	0.162602	0.457622	0.894264	1	1	1	ANGPTL4;
G alpha (q) signalling events	2	120	0.325203	0.523692	0.900275	1	1	1	GNA11; GNB1;
E2F transcription factor network	1	73	0.162602	0.43255	0.9072	1	1	1	SERPINE1;
Respiratory electron transport	1	76	0.162602	0.415478	0.915854	1	1	1	UQCRC1;
Processing of Capped Intron-Containing Pre-mRNA	2	138	0.325203	0.455389	0.937982	1	1	1	YBX1; PCBP1;
Mitotic Prometaphase	1	99	0.162602	0.318963	0.960294	1	1	1	XPO1;
mRNA Processing	2	157	0.325203	0.400282	0.962923	1	1	1	YBX1; PCBP1;
Peptide ligand-binding receptors	2	167	0.325203	0.376314	0.971845	1	1	1	C3; ANXA1;
Formation and Maturation of mRNA Transcript	2	185	0.325203	0.339702	0.982962	1	1	1	YBX1; PCBP1;
GPCR ligand binding	5	336	0.813008	0.466211	0.984027	1	1	1	C3; ANXA1; VIPR1; WNT5A; GNAS;
Signaling by GPCR	16	800	2.60163	0.625739	0.985763	1	1	1	C3; ANXA1; GNAI2; RHOC; GNAI3; RAC2; GNA11; VIPR1; WNT5A; PPP1CA; CALM1; CALM2; CALM3; GNB1; RAC1; GNAS;
GPCR downstream signaling	8	530	1.30081	0.472548	0.995367	1	1	1	GNAI2; RHOC; GNAI3; RAC2; GNA11; GNB1; RAC1; GNAS;
Class A/1 (Rhodopsin-like receptors)	2	274	0.325203	0.229365	0.998706	1	1	1	C3; ANXA1;
Olfactory Signaling Pathway	1	349	0.162602	0.0904859	0.999989	1	1	1	GNB1;

## Sheet: Protein domain
Analysis: Protein domain
Dataset name: Exosome
Number of genes in the dataset: 615
Number of genes in the dataset (which are available in Protein domain database) :477
Number of genes in background: 19230
Is analysis quantitative: No
						Corrected p-values
Protein domain	No. of genes in the dataset	No.of genes in the background dataset	Percentage of genes	Fold enrichment	P-value (Hypergeometric test)	Bonferroni method	BH method	Q-value (Storey-Tibshirani method)
H4	14	15	2.27642	29.1847	1.476e-20	1.43172e-17	1.43172e-17	7.61737e-17	HIST4H4; HIST2H4B; HIST1H4I; HIST1H4A; HIST1H4D; HIST1H4F; HIST1H4K; HIST1H4J; HIST1H4C; HIST1H4H; HIST1H4B; HIST1H4E; HIST1H4L; HIST2H4A;
signal peptide	210	3668	34.1463	1.79022	1.89929e-19	1.84231e-16	9.21157e-17	4.90096e-16	SSC5D; QSOX1; MANBA; AGRN; PLOD2; MAN2B1; ADAM10; TPP1; NRP1; PLXNB2; LAMA5; TSPAN6; CALU; EDIL3; MEGF6; CRTAP; STC2; PRSS23; MPZL1; APOM; EFEMP2; RECK; CFB; C3; TIMP1; TG; IGF2; COL1A1; COL3A1; COL4A1; APOE; FN1; MMP1; APOB; RPN1; APP; SERPINE1; ALPL; ICAM1; ITGB1; COL5A2; GSN; ITGAV; SERPINE2; P4HB; DCN; PSAP; HEXB; CTSB; LAMB1; THBS1; COL1A2; MMP2; COL4A2; CFH; SPARC; C4B_2; C4B; CTSA; C7; CLU…
EGF_CA	27	98	4.39024	8.61691	2.96391e-18	2.87499e-15	9.58331e-16	5.09875e-15	EDIL3; SLIT3; MEGF6; EFEMP2; C1R; C1S; BMP1; VCAN; NID1; FBLN1; FBN1; THBS3; FBLN2; NOTCH2; LRP1; EFEMP1; NID2; FAT1; LTBP1; LTBP2; SVEP1; FAT4; HMCN1; LTBP3; FBLN5; HEG1; NOTCH3;
EGF	31	208	5.04065	4.66138	8.87901e-13	8.61264e-10	2.15316e-10	1.14558e-09	AGRN; EDIL3; SLIT3; MEGF6; ATRN; EFEMP2; THBS1; VCAN; NID1; ITGB5; FBLN1; THBS2; FBN1; THBS3; FBLN2; HSPG2; NOTCH2; LRP1; MFGE8; ADAM9; NID2; FAT1; LTBP1; LTBP2; SVEP1; FAT4; FRAS1; HMCN1; LTBP3; HEG1; NOTCH3;
EGF_like	18	87	2.92683	6.47205	2.35783e-10	2.2871e-07	4.16279e-08	2.21479e-07	AGRN; LAMA5; SLIT3; MEGF6; ATRN; EFEMP2; ITGB1; LAMC1; FBLN1; LAMA2; HSPG2; LRP1; EFEMP1; FAT1; FRAS1; LTBP3; FBLN5; HEG1;
Proteasome_A_N	7	8	1.13821	27.3642	2.57492e-10	2.49768e-07	4.16279e-08	2.21479e-07	PSMA7; PSMA1; PSMA2; PSMA3; PSMA4; PSMA5; PSMA6;
EGF_Lam	11	33	1.78862	10.4289	3.34194e-09	3.24168e-06	4.63098e-07	2.46388e-06	AGRN; LAMA5; MEGF6; ATRN; LAMB1; LAMC1; LAMA2; LAMB2; HSPG2; LAMA4; NTN4;
14_3_3	6	7	0.97561	26.8073	7.11593e-09	6.90246e-06	8.62807e-07	4.59051e-06	YWHAQ; YWHAB; YWHAG; YWHAE; YWHAZ; YWHAH;
ANX	7	13	1.13821	16.8476	4.80092e-08	4.65689e-05	5.17432e-06	2.75297e-05	ANXA1; ANXA2; ANXA6; ANXA5; ANXA4; ANXA7; ANXA11;
VWA	15	84	2.43902	5.58659	6.07776e-08	5.89543e-05	5.89543e-06	3.13663e-05	CPNE3; CFB; ITGB1; COL6A1; COL6A2; COL6A3; ITGA2; ITGB5; CACNA2D1; ITGA1; SVEP1; VWA1; HMCN1; COL12A1; ITGA11;
ANATO	5	7	0.813008	22.3469	6.55508e-07	0.000635843	5.78039e-05	0.000307542	C3; C4B_2; C4B; FBLN1; FBLN2;
LamG	10	44	1.62602	7.11181	9.67165e-07	0.00093815	7.81792e-05	0.000415948	AGRN; LAMA5; SLIT3; COL5A1; LAMA2; COL18A1; HSPG2; FAT1; LAMA4; FAT4;
CCP	11	55	1.78862	6.25811	1.09012e-06	0.00105742	8.13398e-05	0.000432764	C1R; CFB; CFH; C1S; C7; VCAN; CD46; SRPX; PAPPA; SVEP1; SUSD2;
Int_alpha	7	19	1.13821	11.5301	1.19197e-06	0.00115621	8.25862e-05	0.000439395	ITGAV; ITGA5; ITGA4; ITGA2; ITGA3; ITGA1; ITGA11;
RAB	11	64	1.78862	5.3782	5.21961e-06	0.00506303	0.000337535	0.00179584	RAB6A; RAB5C; RAB7A; RAB8A; RAB2A; RAB10; RAB14; RAB35; RAB11B; RAB8B; RAB1B;
LamNT	6	16	0.97561	11.7376	6.35848e-06	0.00616773	0.000385483	0.00205094	LAMA5; LAMB1; LAMC1; LAMA2; LAMB2; NTN4;
C345C	6	17	0.97561	11.0476	9.56139e-06	0.00927454	0.000545561	0.00290263	C3; C4B_2; C4B; PCOLCE; SFRP1; NTN4;
TSPN	7	26	1.13821	8.42704	1.28014e-05	0.0124174	0.000661591	0.00351996	THBS1; COL5A1; THBS2; COL18A1; THBS3; COL16A1; COL12A1;
COLFI	5	11	0.813008	14.2281	1.2959e-05	0.0125702	0.000661591	0.00351996	COL1A1; COL3A1; COL5A2; COL1A2; COL5A1;
G2F	3	3	0.487805	31.2678	3.25562e-05	0.0315795	0.00155088	0.00825135	NID1; NID2; HMCN1;
LamB	4	7	0.650407	17.8864	3.35757e-05	0.0325684	0.00155088	0.00825135	LAMA5; LAMC1; LAMA2; HSPG2;
CH	10	66	1.62602	4.74156	4.36987e-05	0.0423877	0.00192672	0.010251	ACTN4; ACTN1; PLS3; FLNA; TAGLN2; IQGAP1; SPTBN1; TAGLN; FLNC; PLEC;
LINK	5	14	0.813008	11.1814	5.18399e-05	0.0502847	0.00218629	0.011632	HAPLN1; VCAN; CD44; TNFAIP6; HAPLN3;
PINT	5	16	0.813008	9.78461	0.000107245	0.104027	0.00412525	0.0219481	PSMD11; PSMD3; PSMD6; EIF3C; PSMD13;
A2M_N_2	4	9	0.650407	13.9161	0.000114826	0.111382	0.00412525	0.0219481	C3; C4B_2; C4B; CD109;
A2M	4	9	0.650407	13.9161	0.000114826	0.111382	0.00412525	0.0219481	C3; C4B_2; C4B; CD109;
A2M_recep	4	9	0.650407	13.9161	0.000114826	0.111382	0.00412525	0.0219481	C3; C4B_2; C4B; CD109;
VWC	7	38	1.13821	5.76657	0.000176014	0.170734	0.00609764	0.0324422	COL1A1; COL3A1; COL5A2; THBS1; THBS2; FRAS1; PXDN;
PHB	4	11	0.650407	11.3882	0.000285725	0.277154	0.00923845	0.0491527	FLOT1; STOM; PHB; FLOT2;
FOLN	4	11	0.650407	11.3882	0.000285725	0.277154	0.00923845	0.0491527	AGRN; SPARC; FST; FSTL1;
WHEP-TRS	3	5	0.487805	18.7856	0.000310216	0.300909	0.00970675	0.0516442	EPRS; GARS; MARS;
PSI	7	44	1.13821	4.9804	0.00045278	0.439196	0.0136752	0.0727579	PLXNB2; ATRN; ITGB1; ITGB5; SEMA3C; PLXNA4; PLXND1;
SPEC	6	32	0.97561	5.87065	0.000465238	0.451281	0.0136752	0.0727579	ACTN4; ACTN1; DSP; SPTBN1; SPTAN1; PLEC;
efhand_Ca_insen	3	6	0.487805	15.6599	0.000605667	0.587497	0.0172793	0.0919337	ACTN4; ACTN1; SPTAN1;
KAZAL	7	47	1.13821	4.66257	0.000684095	0.663572	0.0189592	0.100871	AGRN; RECK; SPARC; FST; FSTL1; IGFBP7; HTRA1;
EFh	13	144	2.11382	2.82476	0.000736788	0.714685	0.0198524	0.105623	ACTN4; CALU; PDCD6; CAPN1; ACTN1; PLS3; CAPN2; MYL6; CALM1; CALM2; CALM3; FSTL1; SPTAN1;
FN2	4	14	0.650407	8.9496	0.000802798	0.778714	0.0210463	0.111976	FN1; MMP2; IGF2R; MRC2;
CUB	7	49	1.13821	4.4723	0.000884298	0.857769	0.0225729	0.120098	NRP1; ATRN; C1R; C1S; BMP1; TNFAIP6; PCOLCE;
NL	3	7	0.487805	13.426	0.00103474	1	0.0257357	0.136925	NOTCH2; PAPPA; NOTCH3;
SR	5	26	0.813008	6.02275	0.00123939	1	0.0300551	0.159907	SSC5D; LOXL3; LGALS3BP; LOXL4; LOXL2;
G_alpha	4	16	0.650407	7.8316	0.00138717	1	0.0328185	0.174609	GNAI2; GNAI3; GNA11; GNAS;
TY	4	17	0.650407	7.37119	0.00176847	1	0.0408433	0.217304	TG; NID1; IGFBP4; NID2;
ACTIN	5	31	0.813008	5.05165	0.00280676	1	0.0633153	0.336865	ACTR3; ACTR2; ACTR1A; ACTG1; ACTC1;
DUF3454	2	3	0.325203	20.8798	0.00299846	1	0.0661025	0.351695	NOTCH2; NOTCH3;
RHO	4	20	0.650407	6.26606	0.0033364	1	0.0719181	0.382636	RHOC; RAC2; CDC42; RAC1;
EH	3	11	0.487805	8.54824	0.00443249	1	0.0934677	0.497289	EHD4; EHD1; EHD2;
Tubulin_C	4	22	0.650407	5.69668	0.00478894	1	0.0988356	0.525849	TUBB; TUBA1B; TUBA4A; TUBB4B;
Tubulin	4	23	0.650407	5.4491	0.00565267	1	0.105439	0.560983	TUBB; TUBA1B; TUBA4A; TUBB4B;
NTR	2	4	0.325203	15.6729	0.00586981	1	0.105439	0.560983	TIMP1; TIMP2;
FIMAC	2	4	0.325203	15.6729	0.00586981	1	0.105439	0.560983	AGRN; C7;
NOD	2	4	0.325203	15.6729	0.00586981	1	0.105439	0.560983	NOTCH2; NOTCH3;
NODP	2	4	0.325203	15.6729	0.00586981	1	0.105439	0.560983	NOTCH2; NOTCH3;
G8	2	4	0.325203	15.6729	0.00586981	1	0.105439	0.560983	CEMIP; TMEM2;
PAM	2	4	0.325203	15.6729	0.00586981	1	0.105439	0.560983	PSMD11; PSMD3;
Pept_C1	3	13	0.487805	7.23413	0.00732547	1	0.129195	0.687373	CTSB; TINAGL1; CTSF;
S4	2	5	0.325203	12.5446	0.00957621	1	0.160154	0.852089	RPS9; RPS4X;
THY	2	5	0.325203	12.5446	0.00957621	1	0.160154	0.852089	TMSB4X; TMSB10;
NIDO	2	5	0.325203	12.5446	0.00957621	1	0.160154	0.852089	NID1; NID2;
LY	3	15	0.487805	6.27023	0.0111137	1	0.182716	0.972132	NID1; LRP1; NID2;
ZnMc	4	29	0.650407	4.32209	0.0130396	1	0.208992	1	MMP1; MMP2; BMP1; MMP14;
P4Hc	3	16	0.487805	5.87858	0.0133583	1	0.208992	1	PLOD2; PLOD1; P3H1;
IBN_N	3	16	0.487805	5.87858	0.0133583	1	0.208992	1	XPO1; KPNB1; TNPO1;
C4	2	6	0.325203	10.4573	0.0140615	1	0.209841	1	COL4A1; COL4A2;
PLEC	2	6	0.325203	10.4573	0.0140615	1	0.209841	1	DSP; PLEC;
Integrin_b_cyt	2	6	0.325203	10.4573	0.0140615	1	0.209841	1	ITGB1; ITGB5;
Sema	4	30	0.650407	4.17807	0.0146738	1	0.215661	1	PLXNB2; SEMA3C; PLXNA4; PLXND1;
AAA	10	145	1.62602	2.15841	0.0182498	1	0.261011	1	ATP5B; ABCC1; PSMC2; PSMC4; VCP; PSMC5; PSMC6; DYNC1H1; RUVBL2; RUVBL1;
HATPase_c	3	18	0.487805	5.22577	0.0185668	1	0.261011	1	HSP90AA1; HSP90AB1; HSP90B1;
IB	3	18	0.487805	5.22577	0.0185668	1	0.261011	1	IGFBP4; IGFBP7; HTRA1;
Integrin_B_tail	2	7	0.325203	8.96552	0.0192722	1	0.267057	1	ITGB1; ITGB5;
FA58C	3	20	0.487805	4.70345	0.0247462	1	0.328878	1	NRP1; EDIL3; MFGE8;
IGv	3	20	0.487805	4.70345	0.0247462	1	0.328878	1	MPZL1; HAPLN1; F11R;
SERPIN	4	35	0.650407	3.58137	0.0247506	1	0.328878	1	SERPINE1; SERPINE2; SERPINF1; SERPINH1;
INB	2	8	0.325203	7.84623	0.0251575	1	0.329767	1	ITGB1; ITGB5;
SO	2	9	0.325203	6.97539	0.031669	1	0.344687	1	TINAGL1; SUSD2;
t_SNARE	3	22	0.487805	4.27606	0.0318975	1	0.344687	1	SNAP23; STX4; STX12;
EF1G	1	1	0.162602	31.2678	0.0319813	1	0.344687	1	EEF1G;
AIRC	1	1	0.162602	31.2678	0.0319813	1	0.344687	1	PAICS;
RAN	1	1	0.162602	31.2678	0.0319813	1	0.344687	1	RAN;
CRM1_C	1	1	0.162602	31.2678	0.0319813	1	0.344687	1	XPO1;
PKS_ER	1	1	0.162602	31.2678	0.0319813	1	0.344687	1	FASN;
PKS_KR	1	1	0.162602	31.2678	0.0319813	1	0.344687	1	FASN;
GRAN	1	1	0.162602	31.2678	0.0319813	1	0.344687	1	GRN;
ProRS-C_1	1	1	0.162602	31.2678	0.0319813	1	0.344687	1	EPRS;
DUF1943	1	1	0.162602	31.2678	0.0319813	1	0.344687	1	APOB;
AGTRAP	1	1	0.162602	31.2678	0.0319813	1	0.344687	1	AGTRAP;
DeoC	1	1	0.162602	31.2678	0.0319813	1	0.344687	1	DERA;
Cpn10	1	1	0.162602	31.2678	0.0319813	1	0.344687	1	HSPE1;
Pro-kuma_activ	1	1	0.162602	31.2678	0.0319813	1	0.344687	1	TPP1;
SNc	1	1	0.162602	31.2678	0.0319813	1	0.344687	1	SND1;
HX	3	23	0.487805	4.09023	0.0358342	1	0.377817	1	MMP1; MMP2; MMP14;
RAS	3	23	0.487805	4.09023	0.0358342	1	0.377817	1	RRAS; RALA; RAP1B;
NDK	2	10	0.325203	6.27855	0.0387609	1	0.395769	1	NME2; NME1-NME2;
SynN	2	10	0.325203	6.27855	0.0387609	1	0.395769	1	STX4; STX12;
IG_FLMN	2	10	0.325203	6.27855	0.0387609	1	0.395769	1	FLNA; FLNC;
IPT	3	27	0.487805	3.48449	0.0539221	1	0.539221	1	PLXNB2; PLXNA4; PLXND1;
FERM_C	3	27	0.487805	3.48449	0.0539221	1	0.539221	1	EPB41L2; EZR; MSN;
calpain_III	2	12	0.325203	5.233	0.0545132	1	0.539569	1	CAPN1; CAPN2;
LRR_RI	1	2	0.162602	15.7117	0.0629414	1	0.551351	1	RNH1;
CLb	1	2	0.162602	15.7117	0.0629414	1	0.551351	1	CLU;
CLa	1	2	0.162602	15.7117	0.0629414	1	0.551351	1	CLU;
Gp_dh_N	1	2	0.162602	15.7117	0.0629414	1	0.551351	1	GAPDH;
PROF	1	2	0.162602	15.7117	0.0629414	1	0.551351	1	PFN1;
EF-1_beta_acid	1	2	0.162602	15.7117	0.0629414	1	0.551351	1	EEF1D;
EF1_GNE	1	2	0.162602	15.7117	0.0629414	1	0.551351	1	EEF1D;
CDC48_2	1	2	0.162602	15.7117	0.0629414	1	0.551351	1	VCP;
LPD_N	1	2	0.162602	15.7117	0.0629414	1	0.551351	1	APOB;
ELFV_dehydrog	1	2	0.162602	15.7117	0.0629414	1	0.551351	1	GLUD1;
RL11	1	2	0.162602	15.7117	0.0629414	1	0.551351	1	RPL12;
Ku78	1	2	0.162602	15.7117	0.0629414	1	0.551351	1	XRCC6;
H15	2	13	0.325203	4.83077	0.0630927	1	0.551351	1	HIST1H1B; HIST1H1C;
ARM	3	29	0.487805	3.24426	0.0643139	1	0.557004	1	CTNND1; JUP; CTNNB1;
SEA	2	14	0.325203	4.48596	0.0720908	1	0.618833	1	AGRN; HSPG2;
B41	4	51	0.650407	2.45803	0.0797162	1	0.678287	1	EPB41L2; EZR; MSN; TLN1;
CysPc	2	15	0.325203	4.18709	0.0814719	1	0.687198	1	CAPN1; CAPN2;
Gal-bind_lectin	2	16	0.325203	3.92556	0.0912024	1	0.715281	1	LGALS1; LGALS3;
GLECT	2	16	0.325203	3.92556	0.0912024	1	0.715281	1	LGALS1; LGALS3;
FerA	1	3	0.162602	10.4919	0.0929128	1	0.715281	1	MYOF;
AdoHcyase_NAD	1	3	0.162602	10.4919	0.0929128	1	0.715281	1	AHCY;
AdoHcyase	1	3	0.162602	10.4919	0.0929128	1	0.715281	1	AHCY;
A4_EXTRA	1	3	0.162602	10.4919	0.0929128	1	0.715281	1	APP;
CDC48_N	1	3	0.162602	10.4919	0.0929128	1	0.715281	1	VCP;
CLH	1	3	0.162602	10.4919	0.0929128	1	0.715281	1	CLTC;
SAPA	1	3	0.162602	10.4919	0.0929128	1	0.715281	1	PSAP;
UBA_e1_C	1	3	0.162602	10.4919	0.0929128	1	0.715281	1	UBA1;
LamGL	1	3	0.162602	10.4919	0.0929128	1	0.715281	1	PAPPA;
LRRNT	6	99	0.97561	1.89798	0.0977029	1	0.746235	1	SLIT3; DCN; BGN; TPBG; PODN; PXDN;
MAM	2	17	0.325203	3.69478	0.10125	1	0.761341	1	NRP1; MAMDC2;
KU	2	17	0.325203	3.69478	0.10125	1	0.761341	1	APP; COL6A3;
Cation_ATPase_N	2	18	0.325203	3.48963	0.111586	1	0.832603	1	ATP1A1; ATP2B4;
FN1	1	4	0.162602	7.87543	0.121927	1	0.834611	1	FN1;
DysFN	1	4	0.162602	7.87543	0.121927	1	0.834611	1	MYOF;
DysFC	1	4	0.162602	7.87543	0.121927	1	0.834611	1	MYOF;
FAS1	1	4	0.162602	7.87543	0.121927	1	0.834611	1	TGFBI;
DNaseIc	1	4	0.162602	7.87543	0.121927	1	0.834611	1	DNASE1L1;
Enolase_N	1	4	0.162602	7.87543	0.121927	1	0.834611	1	ENO1;
Enolase_C	1	4	0.162602	7.87543	0.121927	1	0.834611	1	ENO1;
ILWEQ	1	4	0.162602	7.87543	0.121927	1	0.834611	1	TLN1;
alkPPc	1	4	0.162602	7.87543	0.121927	1	0.834611	1	ALPL;
AMOP	1	4	0.162602	7.87543	0.121927	1	0.834611	1	SUSD2;
EFG_IV	1	4	0.162602	7.87543	0.121927	1	0.834611	1	EEF2;
FRI	2	19	0.325203	3.30606	0.12218	1	0.834611	1	COL18A1; SFRP1;
IG	15	340	2.43902	1.38034	0.131366	1	0.891083	1	ICAM1; VCAN; PECAM1; BSG; PTK7; ALCAM; IGFBP7; CD276; PVRL2; IGSF8; HMCN1; HAPLN3; SEMA3C; MXRA8; PTGFRN;
DISIN	2	21	0.325203	2.99135	0.144038	1	0.951075	1	ADAM10; ADAM9;
ARF	2	21	0.325203	2.99135	0.144038	1	0.951075	1	ARF4; ARF1;
TSP1	4	64	0.650407	1.95882	0.148216	1	0.951075	1	THBS1; C7; THBS2; HMCN1;
FerI	1	5	0.162602	6.30349	0.150015	1	0.951075	1	MYOF;
FerB	1	5	0.162602	6.30349	0.150015	1	0.951075	1	MYOF;
Iso_dh	1	5	0.162602	6.30349	0.150015	1	0.951075	1	IDH1;
TLDc	1	5	0.162602	6.30349	0.150015	1	0.951075	1	TLDC1;
CARP	1	5	0.162602	6.30349	0.150015	1	0.951075	1	CAP1;
Alpha-mann_mid	1	5	0.162602	6.30349	0.150015	1	0.951075	1	MAN2B1;
BRO1	1	5	0.162602	6.30349	0.150015	1	0.951075	1	PDCD6IP;
SapB	1	6	0.162602	5.25466	0.177206	1	1	1	PSAP;
EFG_C	1	6	0.162602	5.25466	0.177206	1	1	1	EEF2;
DMAP_binding	1	6	0.162602	5.25466	0.177206	1	1	1	DIP2B;
LDLa	3	47	0.487805	2.00204	0.189698	1	1	1	C7; HSPG2; LRP1;
PTX	1	7	0.162602	4.50506	0.203528	1	1	1	PTX3;
tRNA_SAD	1	7	0.162602	4.50506	0.203528	1	1	1	TARS;
Inhibitor_I29	1	7	0.162602	4.50506	0.203528	1	1	1	CTSF;
CUE	1	7	0.162602	4.50506	0.203528	1	1	1	TOLLIP;
C1Q	2	28	0.325203	2.24378	0.225163	1	1	1	C1QTNF3; EMILIN1;
GEL	1	8	0.162602	3.94263	0.229009	1	1	1	GSN;
Transket_pyr	1	8	0.162602	3.94263	0.229009	1	1	1	TKT;
Aamy	1	8	0.162602	3.94263	0.229009	1	1	1	SLC3A2;
FBG	2	29	0.325203	2.16643	0.237078	1	1	1	ANGPTL4; ANGPTL2;
CSP	1	9	0.162602	3.50505	0.253677	1	1	1	YBX1;
Calx_beta	1	9	0.162602	3.50505	0.253677	1	1	1	FRAS1;
Drf_GBD	1	9	0.162602	3.50505	0.253677	1	1	1	FMNL3;
Drf_FH3	1	9	0.162602	3.50505	0.253677	1	1	1	FMNL3;
Alpha_adaptinC2	1	9	0.162602	3.50505	0.253677	1	1	1	AP2A2;
BPI1	1	9	0.162602	3.50505	0.253677	1	1	1	PLTP;
BPI2	1	9	0.162602	3.50505	0.253677	1	1	1	PLTP;
Arrestin_C	1	10	0.162602	3.15489	0.277556	1	1	1	ARRDC1;
PGAM	1	10	0.162602	3.15489	0.277556	1	1	1	PGAM1;
ADF	1	10	0.162602	3.15489	0.277556	1	1	1	CFL1;
CLECT	4	86	0.650407	1.45778	0.295976	1	1	1	ATRN; VCAN; MRC2; CLEC11A;
IlGF	1	11	0.162602	2.86835	0.300673	1	1	1	IGF2;
TGc	1	11	0.162602	2.86835	0.300673	1	1	1	TGM2;
MACPF	1	12	0.162602	2.62952	0.323051	1	1	1	C7;
TGFB	2	38	0.325203	1.65347	0.344202	1	1	1	TGFB2; GDF15;
MYSc	2	38	0.325203	1.65347	0.344202	1	1	1	MYO1C; MYH9;
FA	1	13	0.162602	2.4274	0.344714	1	1	1	EPB41L2;
OLF	1	13	0.162602	2.4274	0.344714	1	1	1	OLFML3;
CNH	1	13	0.162602	2.4274	0.344714	1	1	1	MAP4K4;
PP2Ac	1	13	0.162602	2.4274	0.344714	1	1	1	PPP1CA;
IRS	1	14	0.162602	2.25414	0.365685	1	1	1	TLN1;
EPH_lbd	1	14	0.162602	2.25414	0.365685	1	1	1	EPHA2;
KH	2	40	0.325203	1.57081	0.367504	1	1	1	RPS3; PCBP1;
RasGAP	1	15	0.162602	2.10396	0.385986	1	1	1	IQGAP1;
VWD	1	15	0.162602	2.10396	0.385986	1	1	1	SUSD2;
ZP	1	15	0.162602	2.10396	0.385986	1	1	1	ENG;
SCP	1	15	0.162602	2.10396	0.385986	1	1	1	GLIPR2;
FH2	1	15	0.162602	2.10396	0.385986	1	1	1	FMNL3;
IG_like	5	128	0.813008	1.22375	0.389766	1	1	1	ICAM1; PECAM1; PTK7; ALCAM; PVRL2;
FN3	7	187	1.13821	1.17206	0.390457	1	1	1	FN1; COL6A3; EPHA2; FLNC; VWA1; ABI3BP; COL12A1;
LH2	1	16	0.162602	1.97255	0.405639	1	1	1	LIPG;
LRR_TYP	5	132	0.813008	1.18667	0.415174	1	1	1	SLIT3; DCN; TPBG; PODN; PXDN;
GGL	1	17	0.162602	1.85658	0.424663	1	1	1	GNG12;
G_gamma	1	17	0.162602	1.85658	0.424663	1	1	1	GNG12;
LU	1	17	0.162602	1.85658	0.424663	1	1	1	CD59;
H3	1	18	0.162602	1.7535	0.443079	1	1	1	H3F3C;
FU	1	18	0.162602	1.7535	0.443079	1	1	1	FRAS1;
CNX	1	19	0.162602	1.66126	0.460907	1	1	1	GJA1;
Connexin_CCC	1	19	0.162602	1.66126	0.460907	1	1	1	GJA1;
WNT1	1	19	0.162602	1.66126	0.460907	1	1	1	WNT5A;
FCH	1	20	0.162602	1.57823	0.478165	1	1	1	PACSIN2;
WD40	9	269	1.46341	1.04726	0.492904	1	1	1	ARPC1B; WDR1; SEC31A; COPB2; COPA; GNB1; GNB2; GNB2L1; STRAP;
Zn_pept	1	21	0.162602	1.50312	0.494871	1	1	1	CPM;
CT	1	21	0.162602	1.50312	0.494871	1	1	1	SLIT3;
H2B	1	21	0.162602	1.50312	0.494871	1	1	1	HIST1H2BL;
Tryp_SPc	4	115	0.650407	1.0902	0.503936	1	1	1	PRSS23; C1R; CFB; C1S;
IQ	3	84	0.487805	1.1203	0.506146	1	1	1	MYO1C; MYH9; IQGAP1;
IGc2	7	211	1.13821	1.03875	0.514605	1	1	1	BSG; HSPG2; PTK7; CD276; PXDN; HMCN1; F11R;
SAP	1	23	0.162602	1.37247	0.526699	1	1	1	XRCC6;
ACR	1	23	0.162602	1.37247	0.526699	1	1	1	ADAM9;
TyrKc	3	88	0.487805	1.06938	0.537538	1	1	1	YES1; EPHA2; PTK7;
LRRCT	3	90	0.487805	1.04562	0.552801	1	1	1	SLIT3; TPBG; PXDN;
HormR	1	26	0.162602	1.21417	0.570726	1	1	1	VIPR1;
TUDOR	1	27	0.162602	1.16921	0.584473	1	1	1	SND1;
H2A	1	27	0.162602	1.16921	0.584473	1	1	1	HIST1H2AJ;
RICIN	1	28	0.162602	1.12747	0.597781	1	1	1	MRC2;
LRR	7	233	1.13821	0.940678	0.619679	1	1	1	SLIT3; DCN; RNH1; BGN; TPBG; PODN; PXDN;
small_GTPase	1	35	0.162602	0.902042	0.679752	1	1	1	RAB6A;
CA	3	114	0.487805	0.825507	0.710768	1	1	1	DSG1; FAT1; FAT4;
IGc1	1	41	0.162602	0.770068	0.736597	1	1	1	B2M;
UBCc	1	42	0.162602	0.751737	0.745039	1	1	1	TSG101;
UBQ	1	45	0.162602	0.701632	0.768778	1	1	1	RPS27A;
WW	1	49	0.162602	0.644368	0.797033	1	1	1	IQGAP1;
C2	3	138	0.487805	0.681951	0.822064	1	1	1	CPNE3; TOLLIP; MYOF;
PDZ	3	150	0.487805	0.627399	0.862504	1	1	1	SDCBP; AHNAK; HTRA1;
BACK	1	61	0.162602	0.517628	0.862741	1	1	1	LGALS3BP;
LIM	1	73	0.162602	0.43255	0.9072	1	1	1	CRIP2;
coiled coil region	82	2968	13.3333	0.86397	0.938229	1	1	1	SSC5D; PLXNB2; LAMA5; PSMD3; EPB41L2; CTNND1; AP2A2; MAP4K4; LMNA; APOE; APOB; RPN1; APP; TPM3; TUBB; HSP90AA1; LAMB1; THBS1; HSP90AB1; VIM; CLTA; HSPA1A; HSPA1B; HSPD1; HSPA5; LAMC1; HSPA8; ACTN1; HSP90B1; EZR; DSP; VCL; LAMA2; PSMA4; PTX3; MSN; VARS; CALR; CANX; TPP2; EEF1D; HSPA4; MYH9; KRT2; PSMC2; RPL13A; PSMC4; IQGAP1; ARCN1; LAMB2; PSMC5; PSMC6; RPS6; GNB1; GNB2; TPM4; TUBB4B; CKAP4; FSTL1…
SAM	1	92	0.162602	0.343229	0.950092	1	1	1	EPHA2;
SH3	3	216	0.487805	0.435702	0.970732	1	1	1	YES1; SPTAN1; PACSIN2;
SH2	1	111	0.162602	0.284483	0.973176	1	1	1	YES1;
BTB	1	179	0.162602	0.176417	0.997108	1	1	1	KCTD12;
ANK	2	249	0.325203	0.252393	0.997296	1	1	1	NOTCH2; NOTCH3;
PH	2	278	0.325203	0.226065	0.998851	1	1	1	SPTBN1; FAM129B;
S_TKc	2	307	0.325203	0.204711	0.999516	1	1	1	MAP4K4; MAPK3;
transmembrane domain	104	4771	16.9106	0.681651	0.999999	1	1	1	QSOX1; ADAM10; NRP1; SLC16A3; TSPAN6; ATRN; TSPAN9; PRSS23; RTN3; MPZL1; TFRC; RPN1; ATP1A1; APP; SLC25A5; ICAM1; ITGB1; ITGAV; SLC3A2; ITGA5; SLC2A1; LAMP1; IGF2R; LAMP2; ITGA4; CD99; ANPEP; CD46; CD44; PECAM1; ITGA2; GJA1; ENG; ITGB5; NT5E; CD9; PPIB; ATP2B4; PSMA1; ITGA3; DPP4; CANX; EPHA2; VIPR1; ABCC1; BSG; GGT5; DDOST; WNT5A; ECE1; CD151; MMP14; SLC26A2; SLC16A1; ATP1B3; SLC12A2; ITGA1; CD8…

## Sheet: Site of expression
Analysis: Site of expression
Dataset name: Exosome
Number of genes in the dataset: 615
Number of genes in the dataset (which are available in Site of expression database) :614
Number of genes in background: 19230
Is analysis quantitative: No
						Corrected p-values
Site of expression	No. of genes in the dataset	No.of genes in the background dataset	Percentage of genes	Fold enrichment	P-value (Hypergeometric test)	Bonferroni method	BH method	Q-value (Storey-Tibshirani method)
HTB75	348	1277	56.5854	8.52108	1.76603e-256	1.49759e-253	8.78369e-254	2.64783e-253	MYO1C; PSMD11; CLIC1; QSOX1; AGRN; PLOD2; MAN2B1; TPP1; NRP1; PSMA7; XPO1; LAMA5; PSMD3; ACTN4; CALU; EDIL3; WDR1; PDCD6; CS; IDH1; ATRN; STC2; SEC31A; EFEMP2; LDHA; PGK1; C1R; CFB; C3; TIMP1; LMNA; APOE; FN1; TFRC; FTH1; ALDOA; ANXA1; GAPDH; HSPB1; ATP1A1; APP; SLC25A5; ICAM1; RPLP1; RPLP2; RPLP0; GSN; ATP5B; ENO1; GPI; TPM3; ITGAV; SERPINE2; LDHB; P4HB; ANXA2; TUBB; PSAP; HEXB; PFN1; CTSB; HSP9…
H358	367	1489	59.6748	7.70686	2.07162e-256	1.75674e-253	8.78369e-254	2.64783e-253	PSMD11; CLIC1; QSOX1; MANBA; AGRN; PLOD2; MAN2B1; ADAM10; TPP1; NRP1; PSMA7; XPO1; PLXNB2; ARPC1B; ARPC2; ARPC3; LAMA5; SLC16A3; PSMD3; ACTN4; CALU; EDIL3; CTNND1; WDR1; CPNE3; PDCD6; IDH1; ATRN; STC2; SEC31A; PRSS23; MPZL1; LDHA; PGK1; TIMP1; IGF2; LMNA; APOE; FN1; TFRC; MMP1; ALDOA; ANXA1; GAPDH; HSPB1; GNAI2; ATP1A1; APP; RPLP1; RPLP2; RPLP0; ITGB1; GSN; S100A6; ENO1; GPI; TPM3; LDHB; P4HB; AN…
Colorectal cancer cells	262	561	42.6016	14.6031	8.48467e-256	7.195e-253	2.39833e-253	7.22974e-253	MYO1C; SNAP23; PSMD11; CLIC1; QSOX1; AGRN; SDCBP; ADAM10; PLXNB2; ARPC3; LAMA5; PSMD3; TSPAN6; ACTN4; EDIL3; CTNND1; WDR1; PDCD6; IDH1; FLOT1; AP2A2; PRSS23; MAP4K4; LDHA; ALDH1A1; PGK1; TFRC; ALDOA; ANXA1; GAPDH; RPN1; GNAI2; ATP1A1; SLC25A5; RPLP1; RPLP2; RPLP0; ITGB1; GSN; ATP5B; S100A6; ENO1; GPI; ITGAV; LDHB; P4HB; ANXA2; TUBB; PFN1; HSP90AA1; THBS1; ANXA6; RHOC; SLC3A2; HSP90AB1; GNAI3; ANX…
PC3	345	1294	56.0976	8.33665	4.07075e-250	3.45199e-247	8.62999e-248	2.6015e-247	CLIC1; QSOX1; MANBA; AGRN; PLOD2; SDCBP; MAN2B1; ADAM10; TPP1; NRP1; XPO1; ARPC1B; ARPC2; LAMA5; ACTN4; CALU; EDIL3; CTNND1; WDR1; MEGF6; CPNE3; PDCD6; IDH1; ATRN; STC2; SEC31A; PRSS23; LDHA; C1R; CFB; TIMP1; IGF2; COL3A1; LMNA; APOE; FN1; TFRC; MMP1; ALDOA; ANXA1; HSPB1; GNAI2; ATP1A1; APP; SERPINE1; ICAM1; RPLP1; RPLP2; RPLP0; ITGB1; ENO1; GPI; TPM3; ITGAV; LDHB; P4HB; ANXA2; CAPN1; TUBB; DCN; …
CRC	513	4247	83.4146	3.77694	1.88045e-239	1.59462e-236	3.09053e-237	9.31635e-237	SSC5D; MYO1C; SNAP23; PSMD11; CLIC1; QSOX1; MANBA; AGRN; PLOD2; SDCBP; MAN2B1; ADAM10; TPP1; NRP1; PSMA7; XPO1; PLXNB2; ARPC1B; ARPC2; ARPC3; LAMA5; ARPC5; PSMD3; EPB41L2; ACTN4; CALU; CTNND1; WDR1; CPNE3; PDCD6; CS; IDH1; ATRN; STC2; AP2A2; SEC31A; PRSS23; RTN3; MAP4K4; LDHA; ALDH1A1; GLUD1; PGK1; C1R; CFB; C3; TIMP1; IGF2; COL1A1; COL3A1; LMNA; APOE; FN1; TFRC; FTH1; MMP1; ALDOA; ANXA1; GAPDH; …
Melanoma	381	1826	61.9512	6.52425	2.18669e-239	1.85432e-236	3.09053e-237	9.31635e-237	MYO1C; PSMD11; CLIC1; MANBA; AGRN; MAN2B1; TPP1; PSMA7; XPO1; ARPC1B; ARPC2; ARPC3; ARPC5; PSMD3; ACTN4; WDR1; MEGF6; CPNE3; CS; IDH1; AP2A2; RTN3; LDHA; ALDH1A1; GLUD1; PGK1; CFB; C3; COL1A1; LMNA; APOE; FN1; TFRC; FTH1; MMP1; ALDOA; ANXA1; APOB; GAPDH; HSPB1; RPN1; GNAI2; ATP1A1; SLC25A5; RPLP1; RPLP2; RPLP0; ITGB1; GSN; ATP5B; ENO1; GPI; TPM3; ITGAV; SERPINE2; LDHB; P4HB; ANXA2; CAPN1; TUBB; D…
ES2	481	3527	78.2114	4.26427	5.01751e-239	4.25485e-236	6.07836e-237	1.83231e-236	MYO1C; SNAP23; PSMD11; CLIC1; QSOX1; AGRN; PLOD2; SDCBP; MAN2B1; ADAM10; TPP1; NRP1; PSMA7; XPO1; ARPC1B; ARPC2; ARPC3; LAMA5; ARPC5; PSMD3; EPB41L2; ACTN4; CTNND1; WDR1; CPNE3; PDCD6; CS; IDH1; ATRN; STC2; AP2A2; SEC31A; PRSS23; RTN3; MPZL1; APOM; MAP4K4; LDHA; GLUD1; PGK1; C1R; TIMP1; COL1A1; COL3A1; LMNA; APOE; FN1; TFRC; FTH1; MMP1; ALDOA; ANXA1; APOB; GAPDH; HSPB1; RPN1; GNAI2; ATP1A1; APP; …
DU145	301	941	48.9431	10.0019	9.29379e-239	7.88113e-236	9.85142e-237	2.96969e-236	MYO1C; SNAP23; CLIC1; QSOX1; AGRN; PLOD2; ADAM10; NRP1; LAMA5; SLC16A3; EPB41L2; ACTN4; EDIL3; CTNND1; WDR1; CS; TSPAN9; FLOT1; STC2; AP2A2; LDHA; GLUD1; PGK1; TIMP1; LMNA; TFRC; ALDOA; ANXA1; GAPDH; APP; SLC25A5; ICAM1; RPLP0; ITGB1; ATP5B; ENO1; GPI; ITGAV; LDHB; P4HB; ANXA2; TUBB; PSAP; HEXB; PFN1; EPRS; CTSB; HSP90AA1; YES1; THBS1; ANXA6; RHOC; SLC3A2; HSP90AB1; ITGA5; VIM; GNAI3; RPSA; LGALS…
B cells	247	533	40.1626	14.4903	1.74371e-238	1.47866e-235	1.64296e-236	4.95268e-236	MYO1C; SNAP23; CLIC1; AGRN; SDCBP; ADAM10; PSMA7; PLXNB2; ARPC1B; ARPC2; ARPC3; ARPC5; EPB41L2; ACTN4; WDR1; CPNE3; PDCD6; CS; FLOT1; LDHA; PGK1; APOE; TFRC; ALDOA; GAPDH; GNAI2; ATP1A1; ICAM1; RPLP2; RPLP0; GSN; ATP5B; ENO1; GPI; TPM3; ITGAV; LDHB; ANXA2; TUBB; PFN1; HSP90AA1; ANXA6; HSP90AB1; VIM; GNAI3; ANXA5; RPSA; ANXA4; ALDOC; HSPA1A; TXN; HSPD1; HSPA5; HSPA8; SLC2A1; RALA; LAMP1; LAMP2; RN…
Urine	466	3267	75.7724	4.46007	3.66951e-236	3.11174e-233	3.11174e-234	9.38031e-234	MYO1C; SNAP23; CLIC1; QSOX1; MANBA; AGRN; SDCBP; MAN2B1; TPP1; NRP1; PSMA7; ARPC1B; ARPC2; ARPC3; LAMA5; ARPC5; PSMD3; TSPAN6; ACTN4; CALU; CTNND1; WDR1; SLIT3; MEGF6; CPNE3; PDCD6; CS; IDH1; ATRN; FLOT1; AP2A2; SEC31A; PRSS23; APOM; EFEMP2; RECK; LDHA; ALDH1A1; GLUD1; PGK1; C1R; CFB; C3; TIMP1; TG; IGF2; COL1A1; COL3A1; COL4A1; LMNA; APOE; FN1; FTH1; MMP1; ALDOA; ANXA1; APOB; GAPDH; HSPB1; RPN1;…
TOV21G	293	904	47.6423	10.1346	2.76197e-233	2.34215e-230	2.12922e-231	6.41852e-231	CLIC1; QSOX1; MANBA; AGRN; SDCBP; MAN2B1; ADAM10; NRP1; XPO1; LAMA5; EPB41L2; ACTN4; WDR1; CS; IDH1; ATRN; STC2; LDHA; PGK1; C1R; C3; TIMP1; COL1A1; COL4A1; LMNA; APOE; TFRC; ALDOA; ANXA1; GAPDH; HSPB1; ATP1A1; APP; ICAM1; RPLP1; RPLP2; RPLP0; GSN; ENO1; GPI; TPM3; LDHB; P4HB; ANXA2; TUBB; PSAP; HEXB; PFN1; EPRS; CTSB; HSP90AA1; LAMB1; THBS1; COL1A2; SLC3A2; HSP90AB1; COL4A2; VIM; GNAI3; ANXA5; R…
Ascites cancer cell	473	3509	76.9106	4.21486	4.052e-230	3.4361e-227	2.86342e-228	8.63173e-228	SNAP23; CLIC1; QSOX1; MANBA; AGRN; PLOD2; MAN2B1; ADAM10; TPP1; NRP1; PSMA7; XPO1; ARPC1B; ARPC2; LAMA5; SLC16A3; ARPC5; PSMD3; TSPAN6; ACTN4; CTNND1; WDR1; CPNE3; CS; IDH1; ATRN; FLOT1; STC2; AP2A2; SEC31A; RTN3; MPZL1; EFEMP2; LDHA; ALDH1A1; GLUD1; PGK1; C1R; CFB; TIMP1; IGF2; COL1A1; COL3A1; LMNA; APOE; FN1; TFRC; FTH1; MMP1; ALDOA; ANXA1; APOB; GAPDH; HSPB1; RPN1; GNAI2; ATP1A1; APP; SERPINE1…
CaOV3	461	3355	74.9593	4.29649	1.27161e-224	1.07833e-221	8.29484e-223	2.50047e-222	MYO1C; SNAP23; PSMD11; CLIC1; QSOX1; MANBA; AGRN; PLOD2; SDCBP; MAN2B1; ADAM10; TPP1; PSMA7; XPO1; ARPC1B; ARPC2; ARPC3; LAMA5; SLC16A3; ARPC5; PSMD3; EPB41L2; TSPAN6; ACTN4; EDIL3; CTNND1; WDR1; CPNE3; PDCD6; CS; IDH1; FLOT1; STC2; AP2A2; SEC31A; PRSS23; RTN3; MPZL1; LDHA; ALDH1A1; GLUD1; PGK1; C1R; CFB; TIMP1; TG; LMNA; APOE; FN1; TFRC; FTH1; ALDOA; ANXA1; APOB; GAPDH; HSPB1; RPN1; GNAI2; ATP1A…
MDA468	269	760	43.7398	11.0674	2.37552e-223	2.01444e-220	1.43888e-221	4.3375e-221	PSMD11; CLIC1; QSOX1; AGRN; ADAM10; TPP1; PSMA7; XPO1; ARPC1B; ARPC2; PSMD3; ACTN4; WDR1; PDCD6; IDH1; STC2; MPZL1; LDHA; ALDH1A1; PGK1; CFB; TIMP1; LMNA; FN1; TFRC; ALDOA; ANXA1; APOB; GAPDH; HSPB1; GNAI2; ATP1A1; APP; ICAM1; RPLP2; RPLP0; GSN; ATP5B; S100A6; ENO1; GPI; TPM3; ITGAV; LDHB; P4HB; ANXA2; CAPN1; TUBB; PSAP; HEXB; PFN1; EPRS; CTSB; HSP90AA1; THBS1; RHOC; SLC3A2; HSP90AB1; ANXA5; RPSA…
Bladder cancer cells	208	369	33.8211	17.6256	1.30869e-221	1.10977e-218	7.39844e-220	2.23025e-219	MYO1C; CLIC1; AGRN; TPP1; XPO1; ACTN4; CTNND1; CPNE3; PDCD6; CS; FLOT1; LDHA; PGK1; FN1; FTH1; ALDOA; ANXA1; GAPDH; HSPB1; GNAI2; ATP1A1; ICAM1; ITGB1; GSN; ATP5B; ENO1; ITGAV; P4HB; ANXA2; TUBB; PSAP; PFN1; EPRS; HSP90AA1; THBS1; ANXA6; SLC3A2; HSP90AB1; ANXA5; RPSA; LGALS1; ANXA4; HSPA1A; HSPA1B; RRAS; TXN; HSPA5; HSPA8; SLC2A1; PYGB; LAMP1; G6PD; ACTN1; XRCC6; LAMP2; EEF2; PKM; HSP90B1; DARS; …
TOV112D	322	1276	52.3577	7.89065	1.7962e-221	1.52318e-218	9.51988e-220	2.86975e-219	CLIC1; QSOX1; AGRN; ADAM10; TPP1; NRP1; PSMA7; XPO1; LAMA5; ACTN4; CALU; WDR1; CS; IDH1; ATRN; STC2; SEC31A; EFEMP2; LDHA; PGK1; C1R; CFB; C3; TIMP1; COL1A1; COL4A1; LMNA; APOE; TFRC; ALDOA; ANXA1; GAPDH; HSPB1; APP; ICAM1; RPLP1; RPLP2; RPLP0; GSN; ATP5B; ENO1; GPI; LDHB; P4HB; ANXA2; CAPN1; TUBB; PSAP; HEXB; PFN1; EPRS; CTSB; HSP90AA1; LAMB1; THBS1; COL1A2; RHOC; SLC3A2; HSP90AB1; COL4A2; VIM; …
Neutrophil	380	2031	61.7886	5.85033	9.25339e-220	7.84687e-217	4.61581e-218	1.39143e-217	MYO1C; SNAP23; CLIC1; QSOX1; AGRN; MAN2B1; TPP1; NRP1; PSMA7; ARPC1B; ARPC2; ARPC3; ARPC5; EPB41L2; ACTN4; CTNND1; WDR1; CPNE3; CS; IDH1; ATRN; FLOT1; AP2A2; RTN3; APOM; LDHA; ALDH1A1; GLUD1; PGK1; C1R; CFB; C3; TIMP1; LMNA; APOE; FN1; TFRC; FTH1; ALDOA; ANXA1; APOB; GAPDH; RPN1; GNAI2; ATP1A1; SLC25A5; ALPL; ICAM1; RPLP1; RPLP0; ITGB1; GSN; ATP5B; S100A6; ENO1; GPI; TPM3; ITGAV; LDHB; P4HB; ANXA…
H23	280	896	45.5285	9.77143	2.99892e-216	2.54309e-213	1.41283e-214	4.25894e-214	MYO1C; PSMD11; CLIC1; QSOX1; AGRN; SDCBP; ADAM10; TPP1; PSMA7; XPO1; ARPC1B; LAMA5; PSMD3; ACTN4; CALU; EDIL3; WDR1; PRSS23; LDHA; PGK1; C1R; TIMP1; LMNA; APOE; TFRC; ALDOA; ANXA1; GAPDH; HSPB1; APP; ICAM1; RPLP1; RPLP2; RPLP0; GSN; ENO1; GPI; TPM3; LDHB; P4HB; ANXA2; CAPN1; TUBB; PSAP; HEXB; PFN1; EPRS; CTSB; HSP90AA1; LAMB1; THBS1; RHOC; SLC3A2; HSP90AB1; VIM; ANXA5; RPSA; LGALS1; HSPA1A; HSPA1…
Dendritic cells	369	1954	60	5.90485	6.65412e-213	5.64269e-210	2.96984e-211	8.95253e-211	MYO1C; PSMD11; CLIC1; QSOX1; SDCBP; MAN2B1; TPP1; NRP1; PSMA7; XPO1; ARPC1B; ARPC2; ARPC3; SLC16A3; ARPC5; PSMD3; EPB41L2; ACTN4; WDR1; CPNE3; PDCD6; CS; IDH1; STC2; AP2A2; SEC31A; RTN3; LDHA; GLUD1; PGK1; CFB; C3; TIMP1; LMNA; FN1; TFRC; FTH1; ALDOA; ANXA1; GAPDH; HSPB1; RPN1; GNAI2; ATP1A1; SLC25A5; ICAM1; RPLP1; RPLP2; RPLP0; ITGB1; GSN; ATP5B; S100A6; ENO1; GPI; TPM3; LDHB; P4HB; ANXA2; CAPN1…
Monocyte	420	2842	68.2927	4.62095	5.74787e-208	4.8742e-205	2.4371e-206	7.3466e-206	MYO1C; SNAP23; PSMD11; CLIC1; QSOX1; AGRN; SDCBP; MAN2B1; ADAM10; TPP1; NRP1; PSMA7; XPO1; ARPC1B; ARPC2; ARPC3; SLC16A3; ARPC5; PSMD3; ACTN4; CTNND1; WDR1; CPNE3; PDCD6; CS; IDH1; ATRN; FLOT1; AP2A2; SEC31A; RTN3; MPZL1; APOM; LDHA; ALDH1A1; GLUD1; PGK1; C1R; CFB; C3; LMNA; FN1; TFRC; FTH1; ALDOA; ANXA1; APOB; GAPDH; HSPB1; RPN1; GNAI2; ATP1A1; APP; SLC25A5; RPLP1; RPLP2; RPLP0; ITGB1; GSN; ATP5…
Aspc1	220	483	35.7724	14.2424	7.03114e-208	5.96241e-205	2.83924e-206	8.55885e-206	CLIC1; QSOX1; MANBA; AGRN; SDCBP; TPP1; PSMA7; XPO1; ARPC1B; ARPC2; LAMA5; ACTN4; WDR1; IDH1; PRSS23; LDHA; ALDH1A1; PGK1; CFB; TIMP1; LMNA; TFRC; ALDOA; ANXA1; GAPDH; HSPB1; APP; SERPINE1; RPLP2; RPLP0; ITGB1; GSN; ENO1; GPI; TPM3; SERPINE2; P4HB; ANXA2; CAPN1; TUBB; PSAP; HEXB; PFN1; CTSB; HSP90AA1; LAMB1; THBS1; HSP90AB1; VIM; ANXA5; RPSA; ANXA4; HSPA1A; HSPA1B; TXN; CTSA; CLU; HSPA5; LAMC1; H…
H460	251	736	40.813	10.6636	8.94286e-202	7.58355e-199	3.44707e-200	1.03911e-199	PSMD11; CLIC1; QSOX1; AGRN; PLOD2; SDCBP; ADAM10; NRP1; PSMA7; XPO1; LAMA5; ACTN4; EDIL3; PDCD6; CRTAP; IDH1; ATRN; STC2; PRSS23; LDHA; PGK1; C1R; TIMP1; COL4A1; LMNA; FN1; TFRC; MMP1; ALDOA; ANXA1; GAPDH; APP; RPLP1; RPLP2; RPLP0; GSN; ENO1; GPI; TPM3; SERPINE2; LDHB; P4HB; ANXA2; TUBB; PSAP; HEXB; PFN1; EPRS; CTSB; HSP90AA1; LAMB1; SLC3A2; COL4A2; CFH; VIM; ANXA5; RPSA; LGALS1; C1S; HSPA1A; HSP…
CD4	355	1901	57.7236	5.8392	1.17423e-200	9.9575e-198	4.32935e-199	1.30508e-198	PSMD11; CLIC1; TPP1; PSMA7; XPO1; ARPC1B; ARPC2; ARPC3; ARPC5; PSMD3; ACTN4; WDR1; CPNE3; PDCD6; CS; IDH1; ATRN; SEC31A; RTN3; APOM; LDHA; GLUD1; PGK1; C1R; CFB; C3; TIMP1; LMNA; APOE; FN1; FTH1; ALDOA; ANXA1; APOB; GAPDH; HSPB1; RPN1; GNAI2; ATP1A1; SLC25A5; RPLP1; RPLP2; RPLP0; ITGB1; GSN; ATP5B; S100A6; ENO1; GPI; TPM3; LDHB; P4HB; ANXA2; CAPN1; TUBB; PSAP; PFN1; EPRS; CTSB; HSP90AA1; THBS1; C…
OVCAR3	456	3714	74.1463	3.83909	1.19879e-198	1.01657e-195	4.23572e-197	1.27685e-196	MYO1C; SNAP23; PSMD11; CLIC1; QSOX1; AGRN; PLOD2; MAN2B1; ADAM10; TPP1; PSMA7; XPO1; ARPC1B; ARPC2; ARPC3; LAMA5; SLC16A3; ARPC5; PSMD3; EPB41L2; ACTN4; CTNND1; WDR1; CPNE3; PDCD6; CS; IDH1; ATRN; STC2; AP2A2; SEC31A; PRSS23; RTN3; MAP4K4; RECK; LDHA; ALDH1A1; GLUD1; PGK1; CFB; TIMP1; COL1A1; LMNA; APOE; FN1; TFRC; FTH1; ALDOA; ANXA1; APOB; GAPDH; HSPB1; RPN1; GNAI2; ATP1A1; APP; SLC25A5; ICAM1; …
Panc1	186	346	30.2439	16.8091	3.06843e-191	2.60203e-188	1.04081e-189	3.13751e-189	CLIC1; QSOX1; AGRN; SDCBP; PSMA7; LAMA5; ACTN4; CALU; ATRN; PRSS23; LDHA; PGK1; TIMP1; LMNA; APOE; MMP1; ALDOA; ANXA1; GAPDH; HSPB1; APP; SERPINE1; ICAM1; RPLP2; ITGB1; GSN; S100A6; ENO1; GPI; TPM3; LDHB; P4HB; ANXA2; CAPN1; TUBB; PSAP; PFN1; HSP90AA1; HSP90AB1; MMP2; VIM; ANXA5; RPSA; LGALS1; ANXA4; ALDOC; HSPA1A; HSPA1B; RRAS; TXN; CLU; HSPA5; LAMC1; HSPA8; PYGB; IGF2R; ACTN1; XRCC6; RNH1; EEF2…
Semen	265	966	43.0894	8.57784	3.08794e-186	2.61857e-183	1.00714e-184	3.03602e-184	MYO1C; CLIC1; QSOX1; MANBA; AGRN; PLOD2; SDCBP; MAN2B1; ADAM10; TPP1; NRP1; PSMA7; PLXNB2; LAMA5; TSPAN6; ACTN4; EDIL3; PDCD6; IDH1; ATRN; LDHA; ALDH1A1; PGK1; CFB; C3; TIMP1; APOE; FN1; TFRC; FTH1; ALDOA; ANXA1; APOB; GAPDH; HSPB1; APP; RPLP0; GSN; ATP5B; ENO1; GPI; LDHB; P4HB; ANXA2; CAPN1; TUBB; PSAP; HEXB; PFN1; CTSB; HSP90AA1; THBS1; ANXA6; SLC3A2; HSP90AB1; MMP2; GNAI3; ANXA5; RPSA; ANXA4; …
041803_BALF3	275	1103	44.7154	7.7959	5.51473e-182	4.67649e-179	1.73203e-180	5.22119e-180	PSMD11; CLIC1; MAN2B1; TPP1; XPO1; ARPC1B; ARPC2; ARPC5; PSMD3; ACTN4; CTNND1; WDR1; CPNE3; IDH1; ATRN; APOM; LDHA; ALDH1A1; GLUD1; PGK1; C1R; CFB; LMNA; APOE; FN1; ALDOA; ANXA1; APOB; GAPDH; HSPB1; GNAI2; ATP1A1; RPLP1; RPLP2; RPLP0; GSN; ATP5B; ENO1; GPI; TPM3; LDHB; P4HB; ANXA2; TUBB; PSAP; PFN1; EPRS; HSP90AA1; ANXA6; CFH; VIM; GNAI3; ANXA5; RPSA; LGALS1; CNP; C1S; HSPA1A; HSPA1B; TXN; CLU; H…
H520	246	843	40	9.12467	2.51772e-178	2.13503e-175	7.6251e-177	2.29857e-176	PSMD11; CLIC1; QSOX1; AGRN; SDCBP; ADAM10; PSMA7; XPO1; PSMD3; ACTN4; CALU; CTNND1; WDR1; SLIT3; CPNE3; PDCD6; IDH1; STC2; PRSS23; LDHA; ALDH1A1; PGK1; C1R; LMNA; FN1; TFRC; ALDOA; GAPDH; ATP1A1; APP; RPLP1; RPLP2; RPLP0; GSN; ENO1; GPI; TPM3; LDHB; P4HB; ANXA2; TUBB; PSAP; PFN1; EPRS; YES1; THBS1; SLC3A2; MMP2; ANXA5; RPSA; LGALS1; ALDOC; HSPA1A; HSPA1B; TXN; HSPA5; LAMC1; HSPA8; G6PD; ADH5; COL…
Embryonic stem cells	404	3047	65.6911	4.14587	6.84156e-178	5.80164e-175	2.00057e-176	6.03068e-176	MYO1C; SNAP23; PSMD11; CLIC1; QSOX1; AGRN; PLOD2; SDCBP; MAN2B1; ADAM10; TPP1; PSMA7; XPO1; PLXNB2; ARPC2; LAMA5; SLC16A3; PSMD3; EPB41L2; ACTN4; EDIL3; CTNND1; WDR1; CS; IDH1; ATRN; TSPAN9; FLOT1; AP2A2; SEC31A; RTN3; MPZL1; MAP4K4; LDHA; GLUD1; PGK1; COL1A1; LMNA; APOE; FN1; TFRC; ALDOA; ANXA1; GAPDH; HSPB1; RPN1; GNAI2; ATP1A1; APP; SLC25A5; ALPL; ICAM1; RPLP1; RPLP2; RPLP0; ITGB1; ATP5B; ENO1…
Preadipocytes	204	510	33.1707	12.5075	4.06616e-177	3.4481e-174	1.14937e-175	3.46475e-175	QSOX1; SDCBP; PSMA7; ARPC2; ARPC3; ACTN4; CALU; IDH1; AP2A2; LDHA; PGK1; C1R; C3; TIMP1; IGF2; COL1A1; COL3A1; LMNA; APOE; FN1; FTH1; ALDOA; ANXA1; APOB; GAPDH; HSPB1; SERPINE1; ICAM1; RPLP2; RPLP0; COL5A2; GSN; S100A6; ENO1; GPI; TPM3; SERPINE2; LDHB; P4HB; ANXA2; TUBB; DCN; PSAP; PFN1; CTSB; THBS1; COL1A2; ANXA6; HSP90AB1; MMP2; COL4A2; CFH; VIM; ANXA5; RPSA; LGALS1; SPARC; C1S; ALDOC; TXN; C7;…
B Cell	355	2254	57.7236	4.92473	3.47058e-174	2.94305e-171	9.49372e-173	2.86187e-172	MYO1C; SNAP23; PSMD11; CLIC1; TPP1; PSMA7; XPO1; ARPC1B; ARPC2; ARPC3; ARPC5; PSMD3; ACTN4; WDR1; CPNE3; PDCD6; CS; IDH1; FLOT1; AP2A2; APOM; LDHA; ALDH1A1; GLUD1; PGK1; C1R; CFB; TIMP1; LMNA; APOE; FN1; ALDOA; ANXA1; APOB; GAPDH; HSPB1; RPN1; GNAI2; ATP1A1; SLC25A5; RPLP1; RPLP2; RPLP0; GSN; ATP5B; S100A6; ENO1; GPI; TPM3; LDHB; P4HB; ANXA2; CAPN1; TUBB; PSAP; HEXB; PFN1; EPRS; CTSB; HSP90AA1; L…
global_SCX_fractionated	368	2476	59.8374	4.64734	1.36583e-173	1.15822e-170	3.61944e-172	1.09108e-171	MYO1C; PSMD11; CLIC1; SDCBP; TPP1; PSMA7; XPO1; ARPC1B; ARPC2; ARPC3; SLC16A3; PSMD3; ACTN4; CTNND1; WDR1; CPNE3; CS; IDH1; AP2A2; SEC31A; RTN3; MPZL1; MAP4K4; LDHA; GLUD1; PGK1; LMNA; TFRC; FTH1; ALDOA; ANXA1; GAPDH; HSPB1; RPN1; GNAI2; ATP1A1; APP; SERPINE1; SLC25A5; RPLP1; RPLP2; RPLP0; ITGB1; GSN; ATP5B; S100A6; ENO1; GPI; TPM3; ITGAV; LDHB; P4HB; ANXA2; CAPN1; TUBB; PSAP; HEXB; PFN1; EPRS; C…
MDA-MB-468	232	770	37.7236	9.42123	1.57606e-170	1.3365e-167	4.04999e-169	1.22086e-168	PSMD11; CLIC1; ARPC1B; ARPC2; PSMD3; ACTN4; CTNND1; WDR1; CPNE3; PDCD6; CS; IDH1; FLOT1; RTN3; LDHA; ALDH1A1; GLUD1; PGK1; LMNA; ALDOA; ANXA1; GAPDH; HSPB1; RPN1; ATP1A1; SLC25A5; RPLP2; GSN; ATP5B; ENO1; GPI; TPM3; P4HB; ANXA2; CAPN1; TUBB; PFN1; EPRS; CTSB; HSP90AA1; RHOC; SLC3A2; HSP90AB1; LGALS1; HSPA1A; HSPA1B; HSPA5; HSPA8; PYGB; G6PD; ACTN1; XRCC6; EEF2; PLS3; PKM; HSP90B1; DARS; RPS2; DSP…
MDA231	170	336	27.6423	15.8205	1.00214e-167	8.49814e-165	2.49945e-166	7.53456e-166	CLIC1; QSOX1; PLOD2; MAN2B1; TPP1; NRP1; PSMA7; ARPC3; ACTN4; WDR1; PRSS23; LDHA; PGK1; TIMP1; LMNA; FN1; TFRC; FTH1; ALDOA; GAPDH; APP; SERPINE1; RPLP2; RPLP0; ENO1; GPI; TPM3; LDHB; P4HB; TUBB; PSAP; HEXB; PFN1; CTSB; HSP90AA1; LAMB1; HSP90AB1; VIM; LGALS1; ALDOC; HSPA1A; HSPA1B; TXN; CTSA; HSPA5; LAMC1; HSPA8; PYGB; COL6A1; ACTN1; EEF2; PLS3; PKM; HSP90B1; AKR1B1; EZR; TIMP2; CD44; VCL; PSMB1;…
H1688	253	1007	41.1382	7.856	3.94515e-166	3.34549e-163	9.55854e-165	2.88141e-164	PSMD11; CLIC1; QSOX1; SDCBP; ADAM10; TPP1; NRP1; PSMA7; XPO1; PSMD3; ACTN4; CALU; CTNND1; WDR1; CS; IDH1; ATRN; LDHA; ALDH1A1; PGK1; TIMP1; LMNA; TFRC; MMP1; ALDOA; GAPDH; HSPB1; APP; RPLP1; RPLP2; RPLP0; GSN; ATP5B; ENO1; GPI; LDHB; P4HB; TUBB; PSAP; HEXB; PFN1; EPRS; HSP90AA1; LAMB1; SLC3A2; ANXA5; RPSA; ALDOC; HSPA1A; HSPA1B; TXN; CTSA; HSPD1; CLU; HSPA5; LAMC1; HSPA8; PYGB; G6PD; IGF2R; ACTN1…
HCT116	369	2651	60	4.35235	5.69681e-164	4.8309e-161	1.34192e-162	4.04519e-162	MYO1C; PSMD11; CLIC1; TPP1; PSMA7; XPO1; ARPC1B; ARPC2; ARPC3; SLC16A3; PSMD3; EPB41L2; ACTN4; CALU; CTNND1; WDR1; CPNE3; PDCD6; CS; IDH1; AP2A2; SEC31A; LDHA; ALDH1A1; GLUD1; PGK1; LMNA; TFRC; FTH1; ALDOA; ANXA1; GAPDH; HSPB1; RPN1; GNAI2; ATP1A1; SLC25A5; RPLP1; RPLP2; RPLP0; ITGB1; GSN; ATP5B; S100A6; ENO1; GPI; TPM3; LDHB; P4HB; ANXA2; CAPN1; TUBB; PSAP; HEXB; PFN1; EPRS; HSP90AA1; YES1; ANXA…
	265	1183	43.0894	7.0044	2.88505e-161	2.44652e-158	6.61222e-160	1.99324e-159	MYO1C; SNAP23; CLIC1; NRP1; PSMA7; XPO1; PLXNB2; ARPC1B; ARPC3; SLC16A3; ACTN4; CTNND1; WDR1; PDCD6; AP2A2; SEC31A; RTN3; LDHA; COL1A1; LMNA; APOE; FN1; TFRC; ALDOA; ANXA1; APOB; GAPDH; HSPB1; RPN1; GNAI2; ATP1A1; SLC25A5; ICAM1; RPLP0; ITGB1; GSN; ATP5B; ENO1; TPM3; LDHB; ANXA2; CAPN1; TUBB; DCN; PFN1; EPRS; CTSB; HSP90AA1; LAMB1; YES1; SLC3A2; HSP90AB1; CFH; ITGA5; VIM; RPSA; LGALS1; CLTA; HSPA…
CD8	400	3327	65.0407	3.75936	5.54325e-159	4.70067e-156	1.23702e-157	3.72898e-157	MYO1C; SNAP23; PSMD11; CLIC1; QSOX1; ADAM10; TPP1; PSMA7; XPO1; ARPC1B; ARPC2; ARPC3; ARPC5; PSMD3; EPB41L2; ACTN4; CTNND1; WDR1; CPNE3; PDCD6; CS; IDH1; ATRN; FLOT1; AP2A2; SEC31A; RTN3; MPZL1; APOM; LDHA; ALDH1A1; GLUD1; PGK1; C1R; CFB; C3; LMNA; APOE; FN1; FTH1; ALDOA; ANXA1; APOB; GAPDH; HSPB1; RPN1; GNAI2; ATP1A1; SLC25A5; ICAM1; RPLP1; RPLP2; RPLP0; ITGB1; GSN; ATP5B; S100A6; ENO1; GPI; TPM…
Platelets	334	2168	54.3089	4.81721	1.07551e-157	9.1203e-155	2.33854e-156	7.04949e-156	MYO1C; SNAP23; PSMD11; CLIC1; ADAM10; TPP1; PSMA7; XPO1; ARPC1B; ARPC2; ARPC3; SLC16A3; ARPC5; ACTN4; WDR1; CPNE3; PDCD6; CS; IDH1; ATRN; TSPAN9; FLOT1; SEC31A; RTN3; LDHA; GLUD1; PGK1; C1R; CFB; C3; TIMP1; APOE; FN1; ALDOA; ANXA1; APOB; GAPDH; HSPB1; RPN1; GNAI2; ATP1A1; APP; SERPINE1; SLC25A5; ICAM1; RPLP2; ITGB1; GSN; ATP5B; S100A6; ENO1; GPI; TPM3; ITGAV; SERPINE2; LDHB; P4HB; ANXA2; CAPN1; T…
Saliva	236	912	38.374	8.09148	1.04593e-156	8.86951e-154	2.21738e-155	6.68425e-155	MYO1C; CLIC1; QSOX1; MANBA; AGRN; PLOD2; SDCBP; ARPC2; ARPC3; LAMA5; TSPAN6; ACTN4; CTNND1; WDR1; CPNE3; ATRN; PRSS23; EFEMP2; LDHA; ALDH1A1; PGK1; CFB; C3; TIMP1; APOE; FN1; ALDOA; ANXA1; APOB; GAPDH; HSPB1; GNAI2; ATP1A1; APP; RPLP1; RPLP2; RPLP0; COL5A2; GSN; ATP5B; S100A6; ENO1; GPI; LDHB; P4HB; ANXA2; CAPN1; TUBB; PSAP; PFN1; CTSB; HSP90AA1; YES1; THBS1; ANXA6; RHOC; SLC3A2; COL4A2; CFH; VIM…
HPDE6	175	414	28.4553	13.2175	2.51487e-155	2.13261e-152	5.2015e-154	1.56798e-153	CLIC1; QSOX1; MANBA; AGRN; MAN2B1; TPP1; PSMA7; LAMA5; ACTN4; IDH1; ATRN; STC2; LDHA; GLUD1; PGK1; C1R; CFB; C3; TIMP1; LMNA; FN1; ALDOA; ANXA1; GAPDH; APP; SERPINE1; RPLP2; GSN; ENO1; GPI; LDHB; P4HB; ANXA2; CAPN1; TUBB; PSAP; HEXB; PFN1; CTSB; HSP90AA1; LAMB1; THBS1; HSP90AB1; COL4A2; CFH; ANXA5; RPSA; SPARC; C1S; ALDOC; HSPA1A; HSPA1B; TXN; CTSA; HSPD1; CLU; HSPA5; LAMC1; HSPA8; G6PD; IGF2R; A…
LNCaP	281	1455	45.6911	6.03883	4.00458e-154	3.39589e-151	8.08545e-153	2.43735e-152	CLIC1; QSOX1; AGRN; SDCBP; ADAM10; TPP1; NRP1; PSMA7; XPO1; ARPC3; LAMA5; PSMD3; ACTN4; CALU; WDR1; PDCD6; CS; IDH1; ATRN; STC2; SEC31A; PRSS23; LDHA; GLUD1; PGK1; C1R; IGF2; LMNA; FN1; TFRC; FTH1; ALDOA; GAPDH; HSPB1; APP; RPLP1; RPLP2; RPLP0; ENO1; GPI; TPM3; LDHB; P4HB; CAPN1; TUBB; PSAP; HEXB; PFN1; EPRS; CTSB; HSP90AA1; THBS1; RHOC; SLC3A2; HSP90AB1; ANXA5; RPSA; ALDOC; HSPA1A; HSPA1B; TXN; …
050603_BALF11	244	1019	39.6748	7.48732	5.68394e-154	4.81998e-151	1.12092e-152	3.37901e-152	SNAP23; PSMD11; CLIC1; QSOX1; PSMA7; XPO1; ARPC1B; ARPC2; ARPC3; ARPC5; EPB41L2; ACTN4; WDR1; CS; IDH1; FLOT1; AP2A2; LDHA; PGK1; CFB; TIMP1; FN1; TFRC; ALDOA; ANXA1; GAPDH; RPN1; GNAI2; ATP1A1; SLC25A5; ICAM1; RPLP1; RPLP2; RPLP0; ITGB1; GSN; ATP5B; S100A6; ENO1; GPI; TPM3; LDHB; P4HB; ANXA2; CAPN1; TUBB; PFN1; EPRS; CTSB; HSP90AA1; ANXA6; SLC3A2; CFH; VIM; GNAI3; LGALS1; HSPA1A; HSPA1B; RRAS; T…
Hair	221	817	35.935	8.45828	3.83936e-150	3.25578e-147	7.39949e-149	2.23057e-148	MYO1C; CLIC1; QSOX1; SDCBP; TPP1; XPO1; ARPC3; ACTN4; CTNND1; CS; SEC31A; RTN3; LDHA; PGK1; LMNA; APOE; ALDOA; ANXA1; GAPDH; HSPB1; RPN1; SLC25A5; RPLP1; RPLP2; RPLP0; ATP5B; ENO1; GPI; LDHB; P4HB; ANXA2; TUBB; PSAP; HEXB; PFN1; CTSB; HSP90AA1; YES1; SLC3A2; ALDOC; HSPA1A; HSPA1B; TXN; HSPA5; HSPA8; RALA; G6PD; ACTN1; LAMP2; RNH1; EEF2; PKM; HSP90B1; DARS; JUP; RAC2; RPS2; DSP; CBR1; HIST1H1B; HI…
RMUG	183	499	29.7561	11.4673	2.97227e-149	2.52049e-146	5.60108e-148	1.68844e-147	CLIC1; QSOX1; MANBA; AGRN; PLOD2; ADAM10; TPP1; PSMA7; ARPC2; LAMA5; ACTN4; CTNND1; IDH1; ATRN; STC2; LDHA; PGK1; C1R; TIMP1; LMNA; FN1; TFRC; ALDOA; ANXA1; GAPDH; HSPB1; APP; SERPINE1; RPLP2; RPLP0; GSN; ENO1; GPI; TPM3; ITGAV; SERPINE2; LDHB; P4HB; ANXA2; CAPN1; TUBB; PSAP; HEXB; PFN1; CTSB; HSP90AA1; LAMB1; THBS1; SLC3A2; ANXA5; RPSA; C1S; HSPA1A; HSPA1B; TXN; CTSA; HSPD1; CLU; HSPA5; LAMC1; H…
031003_BALF2	247	1102	40.1626	7.00852	1.05296e-148	8.92906e-146	1.9411e-147	5.85142e-147	CLIC1; MANBA; AGRN; PLOD2; MAN2B1; XPO1; ARPC1B; ARPC2; ARPC5; ACTN4; WDR1; IDH1; ATRN; SEC31A; LDHA; ALDH1A1; GLUD1; PGK1; C1R; CFB; C3; TIMP1; COL1A1; COL4A1; LMNA; APOE; FN1; TFRC; FTH1; ALDOA; ANXA1; APOB; GAPDH; HSPB1; APP; ITGB1; COL5A2; GSN; S100A6; ENO1; GPI; TPM3; LDHB; P4HB; ANXA2; CAPN1; TUBB; PSAP; HEXB; PFN1; EPRS; CTSB; HSP90AA1; LAMB1; THBS1; COL1A2; ANXA6; RHOC; COL4A2; CFH; VIM; …
PT45	161	361	26.1789	13.9454	7.24809e-147	6.14638e-144	1.30774e-145	3.94216e-145	CLIC1; QSOX1; MANBA; AGRN; PLOD2; ADAM10; TPP1; NRP1; PSMA7; LAMA5; ACTN4; EDIL3; IDH1; ATRN; PRSS23; LDHA; GLUD1; PGK1; TIMP1; LMNA; FN1; ALDOA; ANXA1; GAPDH; APP; SERPINE1; RPLP2; RPLP0; ITGB1; GSN; ENO1; GPI; TPM3; LDHB; P4HB; ANXA2; TUBB; PSAP; HEXB; PFN1; CTSB; HSP90AA1; THBS1; HSP90AB1; COL4A2; CFH; VIM; ANXA5; LGALS1; SPARC; ALDOC; HSPA1A; HSPA1B; TXN; HSPD1; CLU; HSPA5; LAMC1; HSPA8; IGF2…
Nipple aspirate fluid	209	754	33.9837	8.66737	1.60942e-143	1.36479e-140	2.84332e-142	8.57114e-142	CLIC1; QSOX1; MANBA; AGRN; SDCBP; ADAM10; TPP1; LAMA5; ACTN4; IDH1; ATRN; STC2; PRSS23; LDHA; PGK1; C1R; CFB; C3; TIMP1; COL1A1; LMNA; APOE; FN1; FTH1; MMP1; ALDOA; ANXA1; APOB; GAPDH; HSPB1; APP; ALPL; ICAM1; RPLP1; RPLP2; GSN; S100A6; ENO1; GPI; TPM3; LDHB; P4HB; ANXA2; TUBB; PSAP; HEXB; PFN1; CTSB; HSP90AA1; THBS1; COL1A2; RHOC; SLC3A2; HSP90AB1; CFH; VIM; ANXA5; LGALS1; SPARC; ANXA4; C1S; ALD…
Embryonal carcinoma cells	249	1232	40.4878	6.31975	1.37064e-138	1.1623e-135	2.37204e-137	7.15047e-137	MYO1C; SNAP23; SDCBP; ADAM10; PSMA7; XPO1; ARPC1B; ARPC5; EPB41L2; TSPAN6; CTNND1; CS; IDH1; ATRN; FLOT1; AP2A2; MPZL1; MAP4K4; GLUD1; PGK1; APOE; TFRC; ALDOA; GAPDH; HSPB1; RPN1; GNAI2; ATP1A1; APP; SLC25A5; ALPL; RPLP0; ITGAV; LDHB; TUBB; EPRS; HSP90AA1; LAMB1; YES1; SLC3A2; ITGA5; VIM; GNAI3; CNP; RRAS; HSPA5; LAMC1; HSPA8; SLC2A1; RALA; IGF2R; LAMP2; EEF2; CD59; HSP90B1; DARS; JUP; CD46; RPS2…
Lens	232	1037	37.7236	6.99554	3.14299e-138	2.66526e-135	5.33051e-137	1.60688e-136	CLIC1; PSMA7; XPO1; ARPC1B; ARPC2; ACTN4; CTNND1; WDR1; CPNE3; IDH1; AP2A2; LDHA; ALDH1A1; GLUD1; PGK1; FTH1; ALDOA; ANXA1; GAPDH; HSPB1; GNAI2; ATP1A1; RPLP1; RPLP0; ENO1; GPI; TPM3; LDHB; P4HB; ANXA2; CAPN1; TUBB; PSAP; PFN1; EPRS; CTSB; HSP90AA1; ANXA6; RHOC; SLC3A2; VIM; ANXA5; LGALS1; SPARC; CNP; ALDOC; HSPA1A; HSPA1B; TXN; CTSA; HSPA8; PYGB; G6PD; ACTN1; RNH1; EEF2; PLS3; APEH; CD59; PKM; H…
MiaPaCa2	143	289	23.252	15.4722	5.14452e-138	4.36256e-135	8.55403e-137	2.5786e-136	CLIC1; QSOX1; MANBA; AGRN; PSMA7; ACTN4; CALU; LDHA; ALDH1A1; GLUD1; PGK1; TIMP1; IGF2; LMNA; FN1; FTH1; ALDOA; ANXA1; GAPDH; HSPB1; APP; SERPINE1; COL5A2; GSN; ENO1; GPI; P4HB; ANXA2; TUBB; PSAP; HEXB; PFN1; CTSB; HSP90AA1; COL1A2; HSP90AB1; VIM; ANXA5; RPSA; LGALS1; SPARC; ALDOC; TXN; C7; HSPD1; CLU; HAPLN1; HSPA5; LAMC1; HSPA8; IGF2R; COL6A1; ACTN1; RNH1; VCAN; EEF2; APEH; PKM; HSP90B1; EZR; T…
Tears	176	510	28.6179	10.7909	1.04701e-137	8.87861e-135	1.70742e-136	5.14701e-136	PSMD11; CLIC1; QSOX1; MANBA; SDCBP; PSMA7; ARPC1B; ARPC2; ACTN4; CALU; WDR1; SLIT3; IDH1; ATRN; LDHA; ALDH1A1; PGK1; CFB; TIMP1; FN1; FTH1; ALDOA; ANXA1; APOB; GAPDH; HSPB1; GNAI2; RPLP1; RPLP0; GSN; ATP5B; S100A6; ENO1; GPI; LDHB; ANXA2; CAPN1; TUBB; PSAP; PFN1; EPRS; CTSB; HSP90AA1; THBS1; CFH; VIM; ANXA5; RPSA; ANXA4; HSPA1A; HSPA1B; TXN; CLU; HSPA5; HSPA8; IGF2R; ADH5; COL6A1; ACTN1; RNH1; EE…
R	298	1948	48.4553	4.7834	1.45071e-135	1.2302e-132	2.32114e-134	6.99705e-134	SNAP23; PSMD11; CLIC1; AGRN; SDCBP; TPP1; PSMA7; XPO1; ARPC1B; ARPC2; ARPC3; PSMD3; EPB41L2; ACTN4; CTNND1; WDR1; CPNE3; CS; IDH1; AP2A2; SEC31A; RTN3; MAP4K4; LDHA; GLUD1; PGK1; TIMP1; LMNA; ALDOA; ANXA1; GAPDH; HSPB1; RPLP1; RPLP2; RPLP0; GSN; ATP5B; ENO1; GPI; TPM3; LDHB; P4HB; ANXA2; CAPN1; TUBB; PSAP; HEXB; PFN1; EPRS; CTSB; HSP90AA1; THBS1; ANXA6; RHOC; HSP90AB1; VIM; ANXA5; RPSA; CNP; ALDO…
Sy5y	331	2490	53.8211	4.15659	1.73118e-135	1.46804e-132	2.71859e-134	8.19516e-134	PSMD11; CLIC1; MAN2B1; ADAM10; TPP1; PSMA7; XPO1; ARPC1B; ARPC2; ARPC3; ARPC5; ACTN4; CTNND1; CPNE3; CS; IDH1; ATRN; FLOT1; MPZL1; APOM; LDHA; ALDH1A1; GLUD1; PGK1; CFB; LMNA; APOE; TFRC; ALDOA; ANXA1; APOB; GAPDH; HSPB1; RPN1; ATP1A1; SLC25A5; ALPL; RPLP1; RPLP2; RPLP0; GSN; ATP5B; ENO1; GPI; TPM3; ITGAV; LDHB; P4HB; ANXA2; CAPN1; TUBB; PFN1; CTSB; HSP90AA1; ANXA6; SLC3A2; HSP90AB1; VIM; GNAI3; …
Jurkat	350	2869	56.9106	3.81457	1.22914e-133	1.04231e-130	1.89512e-132	5.7128e-132	SNAP23; PSMD11; CLIC1; MAN2B1; ADAM10; TPP1; PSMA7; XPO1; ARPC2; ARPC3; ARPC5; PSMD3; ACTN4; CALU; WDR1; CPNE3; PDCD6; CS; IDH1; SEC31A; RTN3; MPZL1; MAP4K4; LDHA; GLUD1; PGK1; TFRC; FTH1; ALDOA; ANXA1; GAPDH; RPN1; GNAI2; ATP1A1; SLC25A5; ICAM1; RPLP1; RPLP0; ITGB1; ATP5B; ENO1; GPI; TPM3; ITGAV; LDHB; P4HB; ANXA2; CAPN1; TUBB; PSAP; PFN1; EPRS; HSP90AA1; LAMB1; YES1; ANXA6; RHOC; SLC3A2; HSP90A…
MCF7	145	317	23.5772	14.3028	1.37578e-133	1.16666e-130	2.08332e-132	6.28015e-132	CLIC1; QSOX1; MANBA; NRP1; PSMA7; ARPC3; LAMA5; ACTN4; STC2; PRSS23; LDHA; PGK1; TIMP1; LMNA; FN1; TFRC; ALDOA; GAPDH; HSPB1; ATP1A1; APP; RPLP2; RPLP0; ENO1; GPI; TPM3; ITGAV; P4HB; TUBB; PSAP; HEXB; PFN1; EPRS; HSP90AA1; SLC3A2; HSP90AB1; ALDOC; HSPA1A; HSPA1B; TXN; CTSA; HSPA5; LAMC1; HSPA8; G6PD; ACTN1; LAMP2; EEF2; PKM; EZR; VCL; PSMB1; FLNA; UBA1; NME2; NME1-NME2; IGFBP4; PPIB; CFL1; PSMA3;…
CPE_SCX_fractionated	319	2331	51.8699	4.27915	6.61507e-133	5.60958e-130	9.84136e-132	2.96666e-131	MYO1C; SNAP23; CLIC1; AGRN; SDCBP; ADAM10; XPO1; ARPC1B; ARPC2; LAMA5; ARPC5; EPB41L2; TSPAN6; ACTN4; CTNND1; WDR1; CPNE3; IDH1; AP2A2; SEC31A; RTN3; MPZL1; LDHA; GLUD1; PGK1; IGF2; COL4A1; LMNA; ALDOA; ANXA1; GAPDH; HSPB1; RPN1; GNAI2; ATP1A1; APP; SLC25A5; RPLP1; RPLP2; RPLP0; ITGB1; GSN; ATP5B; S100A6; ENO1; GPI; TPM3; ITGAV; LDHB; P4HB; ANXA2; CAPN1; TUBB; PSAP; PFN1; EPRS; CTSB; HSP90AA1; LA…
Ovary	556	8592	90.4065	2.02342	5.63677e-131	4.77998e-128	8.24135e-130	2.48434e-129	MYO1C; SNAP23; PSMD11; CLIC1; AGRN; PLOD2; SDCBP; ADAM10; TPP1; NRP1; PSMA7; XPO1; PLXNB2; ARPC1B; ARPC2; ARPC3; LAMA5; SLC16A3; ARPC5; PSMD3; EPB41L2; TSPAN6; ACTN4; CALU; CTNND1; WDR1; SLIT3; CPNE3; PDCD6; CS; CRTAP; IDH1; ATRN; TSPAN9; FLOT1; STC2; AP2A2; SEC31A; RTN3; MPZL1; APOM; EFEMP2; RECK; LDHA; ALDH1A1; GLUD1; PGK1; C1R; CFB; C3; TIMP1; IGF2; COL1A1; COL3A1; COL4A1; LMNA; APOE; FN1; TFR…
Amniotic fluid	177	566	28.7805	9.77847	6.43452e-130	5.45647e-127	9.24825e-129	2.78787e-128	SSC5D; CLIC1; QSOX1; AGRN; PLOD2; NRP1; ARPC1B; LAMA5; ACTN4; IDH1; ATRN; EFEMP2; PGK1; C1R; CFB; C3; TIMP1; IGF2; COL1A1; COL3A1; APOE; FN1; ALDOA; ANXA1; APOB; GAPDH; HSPB1; APP; SERPINE1; ICAM1; COL5A2; GSN; ENO1; GPI; SERPINE2; LDHB; P4HB; ANXA2; TUBB; DCN; PSAP; PFN1; HSP90AA1; LAMB1; THBS1; COL1A2; SLC3A2; HSP90AB1; MMP2; COL4A2; CFH; VIM; ANXA5; SPARC; ANXA4; C1S; C4B; HSPA1A; HSPA1B; TXN;…
H293	503	6792	81.7886	2.31566	5.02711e-128	4.26299e-125	7.10498e-127	2.14179e-126	MYO1C; SNAP23; PSMD11; CLIC1; QSOX1; MANBA; AGRN; PLOD2; SDCBP; MAN2B1; ADAM10; TPP1; NRP1; PSMA7; XPO1; PLXNB2; ARPC1B; ARPC2; ARPC3; ARPC5; PSMD3; EPB41L2; TSPAN6; ACTN4; CTNND1; WDR1; CPNE3; PDCD6; CS; IDH1; ATRN; FLOT1; AP2A2; SEC31A; RTN3; MPZL1; APOM; MAP4K4; LDHA; ALDH1A1; GLUD1; PGK1; C1R; CFB; TIMP1; IGF2; COL1A1; COL3A1; COL4A1; LMNA; APOE; FN1; TFRC; FTH1; MMP1; ALDOA; ANXA1; APOB; GAP…
MCF10A	184	661	29.9187	8.70424	3.40423e-125	2.88679e-122	4.73244e-124	1.42659e-123	QSOX1; TPP1; ARPC1B; ACTN4; PDCD6; CS; STC2; LDHA; GLUD1; PGK1; C1R; TIMP1; LMNA; FN1; ALDOA; ANXA1; GAPDH; HSPB1; APP; SERPINE1; RPLP2; RPLP0; GSN; ATP5B; S100A6; ENO1; GPI; TPM3; LDHB; ANXA2; TUBB; DCN; PSAP; PFN1; EPRS; CTSB; HSP90AA1; THBS1; HSP90AB1; MMP2; VIM; RPSA; LGALS1; SPARC; HSPA1A; HSPA1B; TXN; CLU; HSPA5; HSPA8; PYGB; ACTN1; XRCC6; RNH1; EEF2; PLS3; APEH; CD59; PKM; AKR1B1; ANPEP; T…
Lacrimal glands	159	453	25.8537	10.9752	6.45823e-125	5.47658e-122	8.8332e-124	2.66275e-123	PSMD11; CLIC1; MANBA; SDCBP; PSMA7; ARPC1B; ARPC2; ACTN4; CALU; WDR1; SLIT3; IDH1; ATRN; LDHA; ALDH1A1; PGK1; TIMP1; FN1; FTH1; ALDOA; GAPDH; HSPB1; RPLP1; RPLP0; GSN; ATP5B; S100A6; ENO1; GPI; LDHB; ANXA2; CAPN1; PSAP; PFN1; EPRS; CTSB; HSP90AA1; THBS1; CFH; VIM; ANXA5; RPSA; ANXA4; HSPA1B; TXN; CLU; HSPA5; HSPA8; IGF2R; COL6A1; ACTN1; RNH1; EEF2; PLS3; PKM; HSP90B1; JUP; ANPEP; EZR; NQO1; DSP; …
Cerebrospinal fluid	217	1059	35.2846	6.40733	1.02964e-119	8.73131e-117	1.38592e-118	4.17784e-118	CLIC1; QSOX1; MANBA; AGRN; SDCBP; TPP1; NRP1; PLXNB2; ARPC1B; ACTN4; ATRN; APOM; EFEMP2; LDHA; ALDH1A1; PGK1; C1R; CFB; C3; TIMP1; IGF2; COL1A1; COL3A1; LMNA; APOE; FN1; FTH1; ALDOA; ANXA1; APOB; GAPDH; APP; SERPINE1; ITGB1; GSN; ATP5B; ENO1; GPI; TPM3; SERPINE2; LDHB; P4HB; DCN; PSAP; PFN1; CTSB; HSP90AA1; LAMB1; THBS1; COL1A2; ANXA6; SLC3A2; HSP90AB1; MMP2; CFH; ANXA5; LGALS1; SPARC; ANXA4; C1S…
hupo46_reference_cam	215	1042	34.9593	6.45185	4.00104e-119	3.39288e-116	5.30138e-118	1.59809e-117	SNAP23; XPO1; ARPC1B; ARPC2; ARPC3; ARPC5; EPB41L2; ACTN4; WDR1; ATRN; FLOT1; AP2A2; APOM; LDHA; ALDH1A1; GLUD1; C1R; CFB; APOE; FN1; TFRC; ALDOA; APOB; GAPDH; RPN1; GNAI2; ATP1A1; SLC25A5; RPLP1; RPLP2; RPLP0; GSN; ATP5B; ENO1; GPI; TPM3; LDHB; ANXA2; TUBB; PFN1; CTSB; HSP90AA1; YES1; THBS1; ANXA6; SLC3A2; CFH; VIM; GNAI3; LGALS1; SPARC; CNP; C1S; C4B; RRAS; TXN; C7; CLU; HSPA5; HSPA8; SLC2A1; R…
HEK293	407	4439	66.1789	2.86692	9.63064e-119	8.16679e-116	1.25643e-117	3.78749e-117	MYO1C; SNAP23; PSMD11; CLIC1; MANBA; AGRN; PLOD2; SDCBP; MAN2B1; TPP1; NRP1; PSMA7; XPO1; ARPC1B; ARPC2; ARPC3; ARPC5; PSMD3; EPB41L2; ACTN4; CALU; CTNND1; WDR1; CPNE3; PDCD6; CS; IDH1; ATRN; FLOT1; AP2A2; SEC31A; RTN3; MPZL1; MAP4K4; LDHA; GLUD1; PGK1; LMNA; APOE; FN1; TFRC; FTH1; ALDOA; ANXA1; GAPDH; HSPB1; RPN1; GNAI2; ATP1A1; SLC25A5; RPLP1; RPLP2; RPLP0; ITGB1; GSN; ATP5B; ENO1; GPI; TPM3; I…
Erythrocytes	252	1539	40.9756	5.12004	1.0587e-117	8.97782e-115	1.36028e-116	4.10053e-116	PSMD11; CLIC1; PSMA7; XPO1; ARPC2; ARPC5; PSMD3; ACTN4; WDR1; CPNE3; PDCD6; IDH1; AP2A2; SEC31A; LDHA; ALDH1A1; PGK1; LMNA; FTH1; ALDOA; ANXA1; GAPDH; HSPB1; ATP1A1; RPLP1; RPLP2; RPLP0; GSN; ATP5B; S100A6; ENO1; GPI; LDHB; P4HB; ANXA2; CAPN1; PFN1; EPRS; HSP90AA1; HSP90AB1; VIM; ANXA5; RPSA; CLTA; CNP; ALDOC; HSPA1A; HSPA1B; TXN; HSPA8; SLC2A1; RALA; G6PD; RNH1; EEF2; APEH; CD59; PKM; DARS; JUP;…
K-562	312	2513	50.7317	3.88214	7.2858e-117	6.17836e-114	9.22143e-116	2.77979e-115	PSMD11; CLIC1; TPP1; PSMA7; XPO1; ARPC3; PSMD3; EPB41L2; ACTN4; CALU; WDR1; CPNE3; PDCD6; CS; IDH1; FLOT1; AP2A2; SEC31A; RTN3; MAP4K4; LDHA; ALDH1A1; GLUD1; PGK1; LMNA; TFRC; ALDOA; ANXA1; GAPDH; HSPB1; RPN1; ATP1A1; SLC25A5; RPLP1; RPLP2; RPLP0; ATP5B; ENO1; GPI; TPM3; LDHB; P4HB; ANXA2; CAPN1; TUBB; PFN1; EPRS; CTSB; HSP90AA1; YES1; RHOC; SLC3A2; HSP90AB1; ITGA5; VIM; ANXA5; RPSA; LGALS1; CLTA…
A549	209	997	33.9837	6.55488	7.48008e-117	6.34311e-114	9.3281e-116	2.81194e-115	PSMD11; CLIC1; XPO1; ARPC2; ARPC3; LAMA5; ARPC5; PSMD3; ACTN4; CTNND1; WDR1; CS; MAP4K4; LDHA; ALDH1A1; GLUD1; PGK1; LMNA; FN1; FTH1; ALDOA; GAPDH; HSPB1; SLC25A5; ATP5B; ENO1; TPM3; LDHB; P4HB; ANXA2; TUBB; PFN1; EPRS; HSP90AA1; ANXA6; SLC3A2; HSP90AB1; VIM; ANXA5; RPSA; CLTA; ANXA4; ALDOC; HSPA1A; HSPA1B; HSPD1; HSPA5; HSPA8; PYGB; G6PD; ADH5; ACTN1; XRCC6; EEF2; PKM; DARS; AKR1B1; EZR; NQO1; C…
BT474	164	558	26.6667	9.19022	8.22969e-115	6.97877e-112	1.01142e-113	3.0489e-113	CLIC1; QSOX1; PSMA7; ARPC3; ACTN4; CALU; CTNND1; PDCD6; ATRN; STC2; PRSS23; LDHA; PGK1; TIMP1; LMNA; FN1; TFRC; ALDOA; GAPDH; HSPB1; APP; RPLP2; GSN; S100A6; ENO1; GPI; TPM3; LDHB; P4HB; ANXA2; CAPN1; TUBB; PSAP; PFN1; EPRS; HSP90AA1; THBS1; HSP90AB1; LGALS1; HSPA1A; HSPA1B; TXN; CLU; HSPA5; HSPA8; PYGB; G6PD; XRCC6; EEF2; APEH; CD59; PKM; NQO1; CD44; CBR1; HIST1H1B; HIST1H1C; LGALS3; RPL17; PGAM…
T cells	261	1726	42.439	4.72837	4.6902e-114	3.97729e-111	5.68184e-113	1.71278e-112	CLIC1; PSMA7; XPO1; ARPC1B; ARPC2; ARPC3; ARPC5; ACTN4; WDR1; CPNE3; PDCD6; CS; ATRN; AP2A2; LDHA; GLUD1; PGK1; C3; IGF2; TFRC; ALDOA; ANXA1; GAPDH; RPN1; GNAI2; ATP1A1; SLC25A5; ICAM1; RPLP1; RPLP2; RPLP0; ATP5B; S100A6; ENO1; GPI; TPM3; LDHB; P4HB; ANXA2; CAPN1; TUBB; PFN1; EPRS; CTSB; HSP90AA1; ANXA6; SLC3A2; HSP90AB1; ITGA5; VIM; ANXA5; RPSA; CLTA; ALDOC; HSPA1A; HSPA1B; TXN; HSPD1; HSPA5; HS…
17_wcx	241	1438	39.187	5.24047	4.90141e-114	4.1564e-111	5.85408e-113	1.7647e-112	SNAP23; CLIC1; QSOX1; ADAM10; XPO1; ARPC1B; ARPC2; ACTN4; CTNND1; WDR1; CPNE3; CS; IDH1; ATRN; APOM; LDHA; GLUD1; PGK1; C1R; CFB; C3; IGF2; LMNA; APOE; FN1; ALDOA; APOB; GAPDH; RPN1; GNAI2; ATP1A1; SLC25A5; RPLP1; RPLP0; ITGB1; GSN; ENO1; GPI; TPM3; LDHB; P4HB; ANXA2; CAPN1; TUBB; PSAP; HEXB; PFN1; EPRS; CTSB; HSP90AA1; YES1; ANXA6; RHOC; CFH; VIM; GNAI3; LGALS1; CNP; C1S; C4B; HSPA1A; HSPA1B; TX…
Pancreatic cancer	532	8316	86.5041	2.00033	8.89418e-114	7.54226e-111	1.04754e-112	3.15778e-112	MYO1C; SNAP23; PSMD11; CLIC1; QSOX1; AGRN; PLOD2; SDCBP; ADAM10; TPP1; NRP1; PSMA7; XPO1; PLXNB2; ARPC1B; ARPC2; ARPC3; LAMA5; SLC16A3; ARPC5; PSMD3; EPB41L2; TSPAN6; ACTN4; CALU; CTNND1; WDR1; CPNE3; PDCD6; CS; IDH1; ATRN; TSPAN9; FLOT1; AP2A2; SEC31A; PRSS23; RTN3; MPZL1; MAP4K4; EFEMP2; RECK; LDHA; ALDH1A1; GLUD1; PGK1; C1R; CFB; C3; TIMP1; IGF2; COL1A1; COL3A1; COL4A1; LMNA; APOE; FN1; TFRC; …
NB4	178	711	28.9431	7.82827	5.33145e-112	4.52107e-109	6.19324e-111	1.86694e-110	CLIC1; ADAM10; NRP1; PLXNB2; ACTN4; CALU; FLOT1; MPZL1; LDHA; PGK1; TIMP1; TFRC; ALDOA; GAPDH; RPN1; GNAI2; ATP1A1; SLC25A5; ICAM1; RPLP0; ITGB1; GSN; ENO1; ITGAV; P4HB; TUBB; PSAP; PFN1; HSP90AA1; THBS1; SLC3A2; HSP90AB1; ITGA5; GNAI3; RPSA; LGALS1; CNP; HSPA1A; HSPA1B; CTSA; HSPD1; HSPA5; HSPA8; SLC2A1; LAMP1; IGF2R; LAMP2; ITGA4; EEF2; CD59; PKM; HSP90B1; ANPEP; RAC2; CD46; RPS2; CD44; GLB1; P…
ARPE-19	131	330	21.3008	12.4129	3.61758e-110	3.06771e-107	4.14555e-109	1.24967e-108	MYO1C; SDCBP; PLXNB2; ACTN4; CALU; CS; LDHA; PGK1; LMNA; TFRC; ALDOA; ANXA1; GAPDH; HSPB1; RPN1; ATP1A1; RPLP2; ITGB1; ATP5B; ENO1; ITGAV; P4HB; ANXA2; HEXB; CTSB; HSP90AA1; ANXA6; SLC3A2; VIM; ANXA5; RPSA; SPARC; ANXA4; HSPD1; HSPA5; SLC2A1; PYGB; LAMP1; IGF2R; ACTN1; LAMP2; EEF2; PKM; HSP90B1; DARS; EZR; NQO1; CD44; HIST1H1C; TCP1; ITGB5; PGAM1; RAB6A; CD9; PPIB; ATP5A1; ITGA3; STOM; CALR; CANX…
YTS	261	1888	42.439	4.32265	1.63889e-104	1.38978e-101	1.85304e-103	5.58595e-103	MYO1C; SNAP23; PSMD11; CLIC1; ADAM10; TPP1; XPO1; ARPC3; PSMD3; CALU; WDR1; FLOT1; RTN3; LDHA; PGK1; APOE; TFRC; FTH1; ALDOA; GAPDH; RPN1; GNAI2; ATP1A1; SLC25A5; ICAM1; RPLP2; RPLP0; ITGB1; ATP5B; ENO1; GPI; LDHB; P4HB; ANXA2; TUBB; PSAP; HEXB; PFN1; EPRS; HSP90AA1; ANXA6; SLC3A2; HSP90AB1; VIM; GNAI3; ANXA5; RPSA; CLTA; CNP; RRAS; TXN; CTSA; HSPD1; HSPA5; HSPA8; SLC2A1; PYGB; RALA; LAMP1; G6PD;…
HL60	153	545	24.878	8.77835	2.65793e-103	2.25392e-100	2.96569e-102	8.94002e-102	CLIC1; MAN2B1; ADAM10; NRP1; PLXNB2; SLC16A3; EPB41L2; ACTN4; CALU; WDR1; MPZL1; RECK; LDHA; C3; TFRC; ALDOA; GAPDH; RPN1; GNAI2; ATP1A1; APP; SLC25A5; ICAM1; ITGB1; ENO1; GPI; ITGAV; P4HB; TUBB; PSAP; THBS1; RHOC; SLC3A2; HSP90AB1; ITGA5; GNAI3; RPSA; LGALS1; CNP; HSPA5; HSPA8; SLC2A1; LAMP1; IGF2R; LAMP2; ITGA4; EEF2; CD59; CPM; PKM; ANPEP; RAC2; CD46; RPS2; CD44; PECAM1; ITGA2; ENG; FLNA; PPIB…
Placenta	579	10894	94.1463	1.66186	8.59009e-101	7.28439e-98	9.46025e-100	2.85178e-99	MYO1C; SNAP23; PSMD11; CLIC1; QSOX1; MANBA; AGRN; PLOD2; SDCBP; MAN2B1; ADAM10; TPP1; NRP1; PSMA7; XPO1; PLXNB2; ARPC1B; ARPC2; ARPC3; LAMA5; SLC16A3; ARPC5; PSMD3; EPB41L2; TSPAN6; ACTN4; CALU; CTNND1; WDR1; SLIT3; CPNE3; PDCD6; CS; IDH1; ATRN; TSPAN9; FLOT1; STC2; AP2A2; SEC31A; PRSS23; RTN3; MPZL1; APOM; MAP4K4; EFEMP2; RECK; LDHA; ALDH1A1; GLUD1; PGK1; C1R; CFB; C3; IGF2; COL1A1; COL3A1; COL4…
Cortex	164	683	26.6667	7.50828	2.07842e-99	1.7625e-96	2.25961e-98	6.81157e-98	TPP1; ARPC1B; ARPC2; ARPC3; EPB41L2; ACTN4; PDCD6; CS; FLOT1; AP2A2; LDHA; GLUD1; PGK1; APOE; FTH1; ALDOA; GAPDH; HSPB1; GNAI2; ATP1A1; SLC25A5; RPLP2; GSN; ATP5B; ENO1; GPI; TPM3; LDHB; P4HB; ANXA2; TUBB; PSAP; PFN1; HSP90AA1; COL1A2; ANXA6; SLC3A2; HSP90AB1; ANXA5; LGALS1; CLTA; CNP; ALDOC; HSPA1A; HSPA1B; TXN; CLU; HSPA5; HSPA8; SLC2A1; PYGB; ACTN1; RNH1; VCAN; EEF2; CD59; PKM; HSP90B1; AKR1B1…
Brain	476	7290	77.3984	2.04167	1.55307e-91	1.317e-88	1.66709e-90	5.02542e-90	SNAP23; PSMD11; CLIC1; QSOX1; MANBA; AGRN; PLOD2; SDCBP; MAN2B1; TPP1; PSMA7; XPO1; PLXNB2; ARPC2; ARPC3; ARPC5; PSMD3; EPB41L2; TSPAN6; ACTN4; CALU; CTNND1; WDR1; MEGF6; CPNE3; PDCD6; CS; CRTAP; IDH1; FLOT1; AP2A2; SEC31A; RTN3; MPZL1; MAP4K4; EFEMP2; RECK; LDHA; ALDH1A1; GLUD1; PGK1; C1R; C3; IGF2; COL4A1; LMNA; APOE; FN1; TFRC; FTH1; ALDOA; ANXA1; GAPDH; HSPB1; RPN1; GNAI2; ATP1A1; APP; SLC25A…
T24	81	123	13.1707	20.5919	1.73167e-91	1.46846e-88	1.83557e-90	5.53331e-90	QSOX1; ACTN4; STC2; LDHA; PGK1; TIMP1; FN1; ALDOA; APP; SERPINE1; COL5A2; ENO1; GPI; LDHB; P4HB; PSAP; PFN1; LAMB1; SLC3A2; HSP90AB1; LGALS1; SPARC; ALDOC; HSPA1A; HSPA1B; TXN; HSPA5; LAMC1; HSPA8; COL6A1; COL6A2; ACTN1; PLS3; PKM; EZR; CD44; VCL; FLNA; UBA1; NME2; NME1-NME2; IGFBP4; PPIB; CFL1; PTX3; MSN; GRN; TKT; PDIA3; YWHAB; KRT2; TAGLN2; COL18A1; MDH2; IQGAP1; GDI2; NPEPPS; TPI1; B2M; CALM1…
Serum	488	7685	79.3496	1.98555	2.08852e-91	1.77106e-88	2.1865e-90	6.59117e-90	MYO1C; SNAP23; PSMD11; CLIC1; QSOX1; MANBA; AGRN; SDCBP; MAN2B1; TPP1; NRP1; PSMA7; XPO1; PLXNB2; ARPC1B; ARPC2; ARPC3; ARPC5; PSMD3; EPB41L2; TSPAN6; ACTN4; CALU; CTNND1; WDR1; SLIT3; CPNE3; CS; IDH1; ATRN; FLOT1; AP2A2; SEC31A; PRSS23; RTN3; MPZL1; APOM; MAP4K4; LDHA; ALDH1A1; GLUD1; PGK1; C1R; CFB; C3; TIMP1; TG; IGF2; COL1A1; COL3A1; COL4A1; LMNA; APOE; FN1; TFRC; FTH1; ALDOA; ANXA1; APOB; GA…
WM1158	99	212	16.0976	14.6023	3.12189e-91	2.64736e-88	3.22849e-90	9.73225e-90	ACTN4; LDHA; PGK1; COL1A1; LMNA; FN1; ALDOA; ANXA1; GAPDH; HSPB1; RPN1; SLC25A5; GSN; ATP5B; ENO1; TPM3; P4HB; ANXA2; TUBB; PFN1; HSP90AA1; THBS1; COL1A2; HSP90AB1; COL4A2; VIM; ANXA5; RPSA; HSPA1A; HSPA1B; HSPD1; HSPA5; LAMC1; HSPA8; SLC2A1; COL6A1; COL6A2; COL6A3; ACTN1; EEF2; NID1; PKM; JUP; EZR; DSP; CBR1; HIST1H1C; VCL; FLNA; LAMA2; ATP5A1; YWHAQ; LAP3; MYH9; KRT2; TAGLN2; CCT6A; MDH2; FASN;…
Dentin	104	246	16.9106	13.2196	2.76134e-90	2.34162e-87	2.82122e-89	8.50454e-89	ACTN4; LDHA; GLUD1; PGK1; COL1A1; LMNA; APOE; FN1; GAPDH; HSPB1; RPN1; ATP1A1; APP; ALPL; GSN; ATP5B; ENO1; LDHB; P4HB; ANXA2; TUBB; DCN; HSP90AA1; THBS1; COL1A2; ANXA6; MMP2; VIM; ANXA5; SPARC; HSPA1A; HSPA1B; HSPD1; CLU; HAPLN1; HSPA5; HSPA8; COL6A1; COL6A2; COL6A3; ACTN1; VCAN; PKM; HSP90B1; LGALS3; VCL; ANXA7; COL5A1; FLNA; BGN; PPIB; ATP5A1; PTX3; CALR; CANX; LOX; PDIA3; UQCRC1; YWHAB; CTNNB…
Leukocytes	291	2845	47.3171	3.19832	3.58024e-85	3.03605e-82	3.61434e-84	1.08954e-83	PSMD11; CLIC1; QSOX1; AGRN; SDCBP; MAN2B1; TPP1; PSMA7; XPO1; ARPC1B; ARPC2; ARPC3; SLC16A3; ARPC5; PSMD3; ACTN4; CALU; CTNND1; WDR1; CPNE3; PDCD6; CS; IDH1; ATRN; FLOT1; SEC31A; RTN3; EFEMP2; RECK; LDHA; GLUD1; PGK1; C3; IGF2; LMNA; ALDOA; ANXA1; GAPDH; RPN1; GNAI2; RPLP1; RPLP2; GSN; ATP5B; S100A6; ENO1; GPI; TPM3; ITGAV; LDHB; P4HB; ANXA2; CAPN1; TUBB; PSAP; HEXB; PFN1; EPRS; HSP90AA1; THBS1; …
Bone marrow	481	7808	78.2114	1.92624	3.20617e-83	2.71883e-80	3.19862e-82	9.6422e-82	MYO1C; SNAP23; PSMD11; CLIC1; QSOX1; MANBA; AGRN; PLOD2; SDCBP; NRP1; PSMA7; XPO1; PLXNB2; ARPC1B; ARPC2; ARPC3; LAMA5; SLC16A3; ARPC5; PSMD3; EPB41L2; ACTN4; CALU; CTNND1; WDR1; SLIT3; CPNE3; CS; CRTAP; IDH1; ATRN; TSPAN9; FLOT1; AP2A2; SEC31A; PRSS23; MPZL1; MAP4K4; RECK; LDHA; ALDH1A1; GLUD1; PGK1; C1R; CFB; C3; TIMP1; IGF2; COL1A1; COL3A1; LMNA; APOE; FN1; TFRC; FTH1; MMP1; ALDOA; ANXA1; GAPD…
Pancreas	539	9936	87.6423	1.69622	6.31586e-83	5.35585e-80	6.22773e-82	1.87734e-81	MYO1C; SNAP23; CLIC1; QSOX1; MANBA; AGRN; PLOD2; SDCBP; MAN2B1; TPP1; NRP1; PSMA7; XPO1; PLXNB2; ARPC1B; ARPC2; ARPC3; LAMA5; SLC16A3; ARPC5; PSMD3; EPB41L2; TSPAN6; ACTN4; CALU; CTNND1; WDR1; CPNE3; CS; IDH1; ATRN; TSPAN9; FLOT1; STC2; AP2A2; SEC31A; PRSS23; RTN3; MPZL1; MAP4K4; EFEMP2; RECK; LDHA; ALDH1A1; GLUD1; PGK1; C1R; CFB; C3; TIMP1; IGF2; COL1A1; COL3A1; COL4A1; LMNA; APOE; FN1; TFRC; FT…
Plasma	582	11971	94.6341	1.52019	1.07559e-81	9.12098e-79	1.04839e-80	3.16035e-80	SSC5D; MYO1C; SNAP23; PSMD11; CLIC1; QSOX1; MANBA; AGRN; PLOD2; SDCBP; MAN2B1; ADAM10; TPP1; NRP1; PSMA7; XPO1; PLXNB2; ARPC1B; ARPC2; ARPC3; LAMA5; SLC16A3; ARPC5; PSMD3; EPB41L2; ACTN4; CALU; CTNND1; WDR1; SLIT3; MEGF6; CPNE3; PDCD6; CS; IDH1; ATRN; TSPAN9; FLOT1; STC2; AP2A2; SEC31A; PRSS23; RTN3; MPZL1; APOM; MAP4K4; EFEMP2; RECK; LDHA; ALDH1A1; GLUD1; PGK1; C1R; CFB; C3; TIMP1; TG; IGF2; COL…
HH4	278	2684	45.2033	3.23872	1.28402e-81	1.08885e-78	1.23732e-80	3.72989e-80	SSC5D; MYO1C; PSMD11; CLIC1; QSOX1; AGRN; PLOD2; SDCBP; ADAM10; XPO1; ARPC1B; ARPC2; ARPC5; EPB41L2; ACTN4; WDR1; CPNE3; CS; IDH1; ATRN; AP2A2; PRSS23; MPZL1; EFEMP2; RECK; LDHA; GLUD1; TIMP1; TG; LMNA; FN1; ANXA1; GAPDH; RPN1; GNAI2; ATP1A1; APP; SLC25A5; ICAM1; RPLP1; RPLP0; GPI; TPM3; ITGAV; LDHB; P4HB; ANXA2; CAPN1; PSAP; HEXB; PFN1; EPRS; CTSB; HSP90AA1; LAMB1; YES1; THBS1; RHOC; SLC3A2; ITG…
PC3(AR)6	100	262	16.2602	11.935	2.24175e-81	1.901e-78	2.13596e-80	6.43882e-80	QSOX1; AGRN; MAN2B1; TPP1; NRP1; PSMA7; ACTN4; CALU; STC2; PGK1; CFB; C3; TIMP1; LMNA; FN1; FTH1; ALDOA; ANXA1; APP; ICAM1; RPLP1; S100A6; ENO1; TPM3; LDHB; P4HB; ANXA2; TUBB; PSAP; HEXB; HSP90AA1; THBS1; HSP90AB1; ANXA5; LGALS1; C1S; ALDOC; HSPA1A; TXN; CTSA; HSPA5; HSPA8; COL6A1; COL6A2; ACTN1; EZR; TIMP2; CD44; LGALS3; VCL; PGAM1; NME2; FBLN1; PPIB; CFL1; PSMA4; PTX3; MSN; CALR; PSMB6; GRN; TK…
01_glyco	145	667	23.5772	6.79771	9.3301e-81	7.91193e-78	8.79103e-80	2.65004e-79	SDCBP; NRP1; ACTN4; CTNND1; WDR1; CPNE3; CS; ATRN; SEC31A; APOM; GLUD1; PGK1; C1R; CFB; C3; TIMP1; LMNA; FN1; ALDOA; APOB; GAPDH; RPN1; GNAI2; ATP1A1; SLC25A5; ICAM1; RPLP0; ITGB1; ENO1; LDHB; ANXA2; TUBB; PSAP; PFN1; EPRS; HSP90AA1; YES1; SLC3A2; CFH; VIM; GNAI3; LGALS1; C1S; HSPA1A; HSPA1B; C7; CLU; HSPA8; IGF2R; LAMP2; EEF2; PLS3; CD59; PKM; HSP90B1; DARS; JUP; RAC2; CD44; CBR1; TCP1; ITGB5; F…
Nuclear	196	1319	31.8699	4.64652	1.94783e-80	1.65176e-77	1.81512e-79	5.47165e-79	CLIC1; MANBA; MAN2B1; TPP1; XPO1; ARPC1B; ACTN4; CTNND1; WDR1; CPNE3; CS; IDH1; STC2; AP2A2; SEC31A; LDHA; GLUD1; PGK1; FTH1; ALDOA; GAPDH; RPN1; ATP1A1; RPLP0; GPI; TPM3; LDHB; CAPN1; TUBB; PSAP; PFN1; EPRS; CTSB; HSP90AA1; YES1; ANXA6; CNP; ALDOC; HSPA1A; HSPA1B; TXN; HSPA8; PYGB; IGF2R; RNH1; EEF2; PLS3; CD59; PKM; HSP90B1; DARS; JUP; RAC2; CD46; RPS2; DSP; TCP1; RPL7; VCL; RPL17; ANXA7; FLNA;…
Skin	459	7292	74.6341	1.96821	6.23285e-79	5.28545e-76	5.74506e-78	1.73184e-77	MYO1C; SNAP23; CLIC1; PLOD2; SDCBP; ADAM10; TPP1; PSMA7; XPO1; PLXNB2; ARPC1B; ARPC2; ARPC3; LAMA5; SLC16A3; ARPC5; EPB41L2; TSPAN6; ACTN4; CTNND1; WDR1; CPNE3; CS; IDH1; ATRN; TSPAN9; AP2A2; SEC31A; RTN3; MPZL1; MAP4K4; EFEMP2; LDHA; ALDH1A1; GLUD1; PGK1; CFB; C3; TIMP1; IGF2; COL1A1; COL3A1; LMNA; APOE; FN1; TFRC; FTH1; MMP1; ALDOA; ANXA1; APOB; GAPDH; HSPB1; RPN1; GNAI2; ATP1A1; SERPINE1; ALPL…
HeLa	407	5789	66.1789	2.19836	1.72402e-78	1.46197e-75	1.57201e-77	4.73879e-77	SSC5D; MYO1C; PSMD11; CLIC1; QSOX1; MAN2B1; TPP1; PSMA7; XPO1; ARPC1B; ARPC2; ARPC3; SLC16A3; ARPC5; PSMD3; EPB41L2; ACTN4; CALU; CTNND1; WDR1; PDCD6; CS; IDH1; ATRN; AP2A2; SEC31A; RTN3; LDHA; GLUD1; PGK1; COL3A1; LMNA; TFRC; FTH1; MMP1; ALDOA; ANXA1; APOB; GAPDH; HSPB1; RPN1; ATP1A1; SLC25A5; RPLP1; RPLP2; RPLP0; ITGB1; GSN; ATP5B; S100A6; ENO1; GPI; TPM3; ITGAV; LDHB; P4HB; ANXA2; TUBB; PSAP; …
J82	90	216	14.6341	13.0291	3.15549e-77	2.67586e-74	2.84665e-76	8.5812e-76	CLIC1; ARPC3; ACTN4; WDR1; IDH1; LDHA; PGK1; TFRC; ALDOA; ANXA1; GAPDH; HSPB1; SERPINE1; ENO1; GPI; LDHB; ANXA2; PFN1; ANXA6; ANXA5; LGALS1; ALDOC; HSPA1A; HSPA1B; TXN; HSPA8; G6PD; ACTN1; EEF2; PLS3; APEH; PKM; AKR1B1; EZR; NQO1; CD44; VCL; FLNA; ACO1; NME2; NME1-NME2; PPIB; AHCY; CFL1; TKT; MARCKS; PRDX6; PDIA3; YWHAB; S100A11; HSPA4; KRT2; TAGLN2; RPS10; IQGAP1; GDI2; SERPINH1; RAB7A; ARHGDIA;…
Ramos	207	1566	33.6585	4.13327	5.70234e-76	4.83558e-73	5.09009e-75	1.5344e-74	SNAP23; PSMD11; CLIC1; PSMA7; XPO1; ARPC3; SLC16A3; PSMD3; PDCD6; FLOT1; AP2A2; RTN3; MAP4K4; LDHA; PGK1; LMNA; TFRC; ALDOA; ANXA1; GAPDH; HSPB1; RPN1; GNAI2; ATP1A1; SLC25A5; ICAM1; RPLP1; RPLP2; RPLP0; ATP5B; ENO1; TPM3; LDHB; ANXA2; TUBB; PFN1; EPRS; CTSB; HSP90AA1; YES1; SLC3A2; HSP90AB1; GNAI3; RPSA; HSPA1A; TXN; HSPA5; HSPA8; SLC2A1; IGF2R; ITGA4; EEF2; APEH; PKM; DARS; JUP; AKR1B1; EZR; DS…
Liver	569	11680	92.5203	1.52326	1.2836e-74	1.0885e-71	1.13385e-73	3.41797e-73	MYO1C; SNAP23; PSMD11; CLIC1; QSOX1; MANBA; AGRN; PLOD2; SDCBP; MAN2B1; ADAM10; TPP1; NRP1; PSMA7; XPO1; PLXNB2; ARPC1B; ARPC2; ARPC3; LAMA5; SLC16A3; ARPC5; PSMD3; EPB41L2; TSPAN6; ACTN4; CALU; CTNND1; WDR1; SLIT3; CPNE3; CS; IDH1; ATRN; FLOT1; STC2; AP2A2; SEC31A; PRSS23; RTN3; MPZL1; APOM; MAP4K4; EFEMP2; RECK; LDHA; ALDH1A1; GLUD1; PGK1; C1R; CFB; C3; TIMP1; TG; IGF2; COL1A1; COL3A1; COL4A1; …
Cervico-vaginal fluid	128	565	20.813	7.08411	4.04093e-73	3.42671e-70	3.53269e-72	1.06492e-71	QSOX1; MAN2B1; ARPC3; ACTN4; WDR1; ATRN; MAP4K4; LDHA; PGK1; CFB; LMNA; FN1; ALDOA; ANXA1; GAPDH; HSPB1; GSN; TPM3; P4HB; ANXA2; CAPN1; HEXB; PFN1; CTSB; HSP90AA1; CFH; VIM; ALDOC; C4B; HSPA1A; HSPA1B; TXN; CTSA; CLU; HSPA5; HSPA8; PYGB; G6PD; ACTN1; VCAN; EEF2; PLS3; CD59; PKM; HSP90B1; JUP; RAC2; DSP; HIST1H1B; LGALS3; VCL; RPL17; FLNA; UBA1; FBLN1; PPIB; RPS3; AHCY; CFL1; PSMA4; MSN; EEF1G; DP…
N06CS97	92	270	14.9593	10.655	1.72439e-69	1.46229e-66	1.49213e-68	4.498e-68	SDCBP; ARPC3; ACTN4; CTNND1; FLOT1; MPZL1; ALDOA; GNAI2; ATP1A1; APP; SLC25A5; RPLP0; ITGB1; ENO1; TPM3; LDHB; ANXA2; PFN1; ANXA6; HSP90AB1; VIM; GNAI3; ANXA5; RPSA; HSPA1A; HSPA1B; HSPA8; PYGB; G6PD; HSP90B1; JUP; CD46; DSP; PECAM1; VCL; PGAM1; FLNA; TGM2; PSMA2; ITGA3; TARS; MAPK3; EPHA2; TKT; S100A11; CTNNA1; MYH9; COPB2; TAGLN2; RPL3; RPS10; IQGAP1; GDI2; ANXA11; MYL6; PSMA6; ACTR3; HSPE1; CA…
Aorta	120	530	19.5122	7.07996	2.52215e-68	2.13878e-65	2.16039e-67	6.51245e-67	AGRN; PLOD2; PSMA7; EPB41L2; WDR1; IDH1; LDHA; GLUD1; PGK1; C3; FTH1; ALDOA; RPLP0; ITGB1; GSN; ATP5B; ENO1; GPI; ITGAV; LDHB; DCN; PSAP; CTSB; THBS1; RHOC; ITGA5; VIM; LGALS1; SPARC; RRAS; TXN; HSPD1; CLU; ADH5; RNH1; EEF2; PLS3; PKM; HSP90B1; AKR1B1; RPS2; DSP; HIST1H1B; HIST1H1C; VCL; RPL17; PGAM1; FLNA; UBA1; NME2; NME1-NME2; FBLN1; PPIB; RPS3; AHCY; CFL1; ATP5A1; PSMA1; PSMA2; PSMA3; MSN; RP…
hupo1_b2-hep_cam	145	848	23.5772	5.3468	5.62288e-66	4.7682e-63	4.7682e-65	1.43737e-64	SNAP23; ADAM10; TPP1; EPB41L2; ACTN4; FLOT1; AP2A2; RTN3; MPZL1; MAP4K4; C1R; CFB; TFRC; APOB; GAPDH; RPN1; GNAI2; ATP1A1; SLC25A5; RPLP2; ITGB1; ATP5B; LDHB; TUBB; HSP90AA1; YES1; SLC3A2; CFH; VIM; GNAI3; C1S; RRAS; CLU; HSPA5; HSPA8; SLC2A1; RALA; IGF2R; ACTN1; ITGA4; EEF2; CD99; PKM; JUP; RPS2; RAB6A; FLNA; RPS3; ATP2B4; ATP5A1; PSMA2; VARS; STOM; CALR; CANX; EEF1D; PDIA3; UQCRC1; ABCC1; CTNNA…
Skeletal muscles	493	9060	80.1626	1.70147	8.68074e-66	7.36127e-63	7.28839e-65	2.19707e-64	MYO1C; PSMD11; CLIC1; QSOX1; AGRN; PLOD2; SDCBP; TPP1; NRP1; PSMA7; XPO1; PLXNB2; ARPC1B; ARPC2; ARPC3; LAMA5; SLC16A3; ARPC5; PSMD3; EPB41L2; TSPAN6; ACTN4; CALU; CTNND1; WDR1; SLIT3; CPNE3; CS; CRTAP; IDH1; TSPAN9; FLOT1; STC2; SEC31A; RTN3; MPZL1; EFEMP2; RECK; LDHA; ALDH1A1; GLUD1; PGK1; C1R; CFB; IGF2; COL1A1; COL3A1; LMNA; APOE; FN1; TFRC; FTH1; ALDOA; ANXA1; APOB; GAPDH; HSPB1; RPN1; GNAI2…
Neutrophils	101	393	16.4228	8.03634	6.55905e-63	5.56207e-60	5.45301e-62	1.6438e-61	SNAP23; CLIC1; MAN2B1; TPP1; ARPC1B; ARPC2; ARPC3; ARPC5; ACTN4; WDR1; IDH1; LDHA; PGK1; ALDOA; ANXA1; GAPDH; GNAI2; ALPL; ICAM1; GSN; ATP5B; ENO1; GPI; LDHB; PFN1; ANXA6; RHOC; ANXA5; ANXA4; ALDOC; TXN; HSPA5; HSPA8; G6PD; ACTN1; LAMP2; RNH1; VCAN; EEF2; PKM; ANPEP; RAC2; EZR; LGALS3; VCL; FLNA; NME2; FBLN1; PPIB; AHCY; CFL1; ATP5A1; MSN; STOM; CALR; PSMB8; PSMA5; TKT; PRDX6; PDIA3; PHB; MYH9; T…
Fetal hepatocytes	301	3784	48.9431	2.48729	7.90996e-62	6.70764e-59	6.51228e-61	1.96312e-60	MYO1C; SNAP23; PSMD11; CLIC1; QSOX1; MANBA; AGRN; PLOD2; MAN2B1; NRP1; XPO1; ARPC1B; ARPC2; ARPC5; EPB41L2; ACTN4; EDIL3; WDR1; SLIT3; CPNE3; IDH1; ATRN; RTN3; MAP4K4; RECK; LDHA; ALDH1A1; GLUD1; C1R; TIMP1; TG; COL1A1; COL3A1; LMNA; FN1; GAPDH; ATP1A1; APP; SLC25A5; ICAM1; RPLP1; RPLP0; GSN; GPI; ITGAV; LDHB; P4HB; ANXA2; CAPN1; PSAP; HEXB; PFN1; EPRS; CTSB; HSP90AA1; LAMB1; THBS1; ANXA6; RHOC; …
RBC	85	267	13.8211	9.95497	2.58883e-61	2.19533e-58	2.1109e-60	6.36326e-60	SNAP23; PSMA7; ARPC5; ACTN4; CPNE3; PDCD6; FLOT1; RTN3; PGK1; APOE; FN1; ANXA1; GAPDH; ATP1A1; APP; ATP5B; TPM3; P4HB; TUBB; THBS1; GNAI3; CNP; ALDOC; C4B; TXN; CLU; HSPA5; HSPA8; SLC2A1; RALA; CD59; CD99; PKM; CD44; CBR1; LGALS3; ANXA7; ATP2B4; PSMA4; MSN; STOM; CALR; CANX; PDIA3; ABCC1; BSG; MDH2; CAPZB; CCT3; CCT4; RAB5C; CAPZA1; ACLY; SLC16A1; VCP; CDC42; RAB8A; RAB2A; RAB10; RAB14; RAP1B; CA…
Adducin	107	486	17.3984	6.88456	2.28385e-59	1.93671e-56	1.84448e-58	5.56017e-58	SNAP23; CLIC1; ARPC2; ACTN4; WDR1; GLUD1; PGK1; ALDOA; GAPDH; ATP1A1; SLC25A5; RPLP1; RPLP0; ENO1; TPM3; LDHB; ANXA2; TUBB; PSAP; HEXB; PFN1; EPRS; HSP90AA1; ANXA6; VIM; LGALS1; HSPA1A; HSPA1B; TXN; HSPA8; IGF2R; RNH1; EEF2; PKM; HSP90B1; DARS; CD44; TCP1; FLNA; PAICS; UBA1; RPS3; CFL1; RPS12; VARS; EEF1G; PSMB8; LAP3; PRDX6; RPL12; UQCRC1; S100A11; SHMT2; HSPA4; COPB2; RPL4; RPL3; CCT6A; RPL13A;…
15_clinprot_c3	129	749	20.9756	5.38559	1.15231e-58	9.77158e-56	9.21847e-58	2.77889e-57	ARPC1B; CS; APOM; ALDH1A1; GLUD1; PGK1; C1R; CFB; C3; APOE; FN1; ALDOA; APOB; GAPDH; RPLP1; RPLP0; GSN; ENO1; TPM3; P4HB; TUBB; PSAP; PFN1; HSP90AA1; CFH; VIM; LGALS1; C1S; C4B; C7; CLU; HSPA5; HSPA8; EEF2; PLS3; PKM; HSP90B1; DARS; JUP; AKR1B1; RAC2; RPS2; DSP; TCP1; RPL17; FLNA; FBLN1; PPIB; AHCY; CFL1; RPS12; ATP5A1; PSMA2; PSMA3; EEF1G; YWHAQ; CALR; RPL12; PDIA3; SHMT2; HSPA4; MYH9; COPB2; KR…
SH-SY5Y	109	537	17.7236	6.34719	1.09355e-56	9.27332e-54	8.66666e-56	2.61255e-55	PSMD11; TPP1; ARPC3; PGK1; LMNA; ALDOA; GAPDH; RPN1; ATP5B; ENO1; GPI; TPM3; TUBB; EPRS; VIM; CLTA; ANXA4; HSPA1A; HSPA1B; HSPD1; HSPA5; HSPA8; PYGB; EEF2; PKM; HSP90B1; EZR; RPS2; CAPN2; ENG; TCP1; VCL; PGAM1; NME2; NME1-NME2; RPS3; CFL1; ATP5A1; RPL13; VARS; YWHAQ; TKT; EEF1D; PRDX6; RPL12; PDIA3; YWHAB; MYH9; PSMC2; TAGLN2; RPS19; CCT6A; RPL13A; MDH2; EIF2S3; RPL5; RPS9; CAPZB; FASN; CCT3; SAR…
MV4-11	91	382	14.7967	7.44924	1.82482e-53	1.54745e-50	1.43282e-52	4.31922e-52	XPO1; MAP4K4; GAPDH; GNAI2; SLC25A5; RPLP1; RPLP0; ATP5B; ENO1; TUBB; EPRS; YES1; SLC3A2; RPSA; LGALS1; CLTA; HSPA5; HSPA8; ACTN1; EEF2; RPL7; PAICS; RPS3; CFL1; ATP5A1; RPL13; VARS; YWHAQ; MAPK3; CANX; RPL12; PPP2R1A; YWHAB; PHB; MYH9; RPL4; RPL3; IARS; RPL27A; RPL28; RPS9; RPS5; CCT3; VCP; RPL15; YWHAG; RPS8; RPS15A; RPS16; YWHAE; RPS14; RPS23; RPS18; RPS13; RPS11; RPL7A; RPS4X; RPS6; HIST4H4; …
Testis	503	10269	81.7886	1.5316	7.80919e-51	6.62219e-48	6.07541e-50	1.83142e-49	MYO1C; SNAP23; PSMD11; CLIC1; QSOX1; AGRN; PLOD2; SDCBP; ADAM10; TPP1; NRP1; PSMA7; XPO1; PLXNB2; ARPC1B; ARPC2; ARPC3; LAMA5; SLC16A3; ARPC5; PSMD3; EPB41L2; TSPAN6; ACTN4; CALU; CTNND1; WDR1; CPNE3; PDCD6; CS; IDH1; ATRN; TSPAN9; FLOT1; STC2; AP2A2; SEC31A; RTN3; MPZL1; MAP4K4; EFEMP2; RECK; LDHA; ALDH1A1; GLUD1; PGK1; C1R; CFB; C3; IGF2; COL1A1; COL3A1; COL4A1; LMNA; APOE; FN1; TFRC; FTH1; ALD…
hupo1_b2-edta_cam	81	316	13.1707	8.01558	3.39961e-50	2.88287e-47	2.62079e-49	7.90034e-49	QSOX1; XPO1; ATRN; APOM; C1R; CFB; C3; TIMP1; FN1; TFRC; ALDOA; APOB; GNAI2; ATP1A1; ICAM1; GSN; TUBB; PSAP; EPRS; SLC3A2; CFH; GNAI3; CNP; C1S; C4B; HSPA1A; HSPA1B; C7; CLU; HSPA8; LAMP2; EEF2; PKM; ANPEP; RAC2; RPS2; CD44; FBLN1; RPS3; DPP4; CANX; MYH9; KRT2; RPL4; SERPINF1; RPS5; CCT3; CCT8; CCT4; CACNA2D1; NAGLU; PLTP; MARS; TPI1; RPS20; RPS8; RPS15A; RPS16; RPS11; RPS4X; RPS6; GNB1; RPL30; R…
Stem cell	57	138	9.26829	12.9163	1.25414e-48	1.06351e-45	9.58118e-48	2.88823e-47	ACTN4; CALU; LDHA; PGK1; COL3A1; FTH1; ALDOA; HSPB1; SERPINE1; ENO1; TPM3; LDHB; P4HB; PSAP; HEXB; PFN1; CTSB; VIM; LGALS1; SPARC; ALDOC; ACTN1; PKM; PGAM1; NME2; NME1-NME2; PSMA1; YWHAQ; CALR; PSMB4; PSMB6; PDIA3; YWHAB; KRT2; SERPINF1; NNMT; PSMB3; PSMB2; GDI2; ARHGDIA; TPI1; YWHAG; YWHAE; YWHAZ; ACTG1; TPM4; ACTC1; FABP5; AKR1C1; YWHAH; PRDX1; LGALS3BP; FSTL1; PRDX4; TXNDC5; PARK7; CLIC4;
051503_BAL20_gly_hui	71	268	11.5447	8.28449	4.67184e-45	3.96172e-42	3.53725e-44	1.0663e-43	CLIC1; XPO1; CFB; C3; COL4A1; APOE; FN1; TFRC; APOB; GAPDH; RPN1; GNAI2; ATP1A1; RPLP0; GSN; TUBB; EPRS; HSP90AA1; YES1; CFH; GNAI3; CNP; C4B; HSPA1A; HSPA1B; CLU; HSPA8; SLC2A1; IGF2R; RNH1; EEF2; RPS2; TCP1; PSMB1; FLNA; PAICS; RPS3; YWHAQ; MYH9; RPL4; SERPINF1; RPL27A; RPS5; CCT5; CCT8; CCT4; COPA; MARS; RPS3A; B2M; YWHAG; RPS16; YWHAE; RPS4X; GNB1; GNB2; RPL30; RPL10A; RPL8; PPIA; GNB2L1; TUB…
Monocytes	112	745	18.2114	4.70102	1.55738e-44	1.32066e-41	1.16872e-43	3.52309e-43	SNAP23; PLXNB2; RTN3; ALDH1A1; C3; TIMP1; APOE; FN1; ANXA1; GNAI2; ATP1A1; APP; SERPINE1; RPLP0; ATP5B; ANXA2; TUBB; HSP90AA1; THBS1; ANXA6; SLC3A2; HSP90AB1; VIM; RPSA; CNP; HSPD1; LAMP2; RNH1; CPM; HSP90B1; EZR; RPS2; CD44; PECAM1; HIST1H1B; LGALS3; ITGB5; RPL7; FLNA; CD9; PPIB; RPS3; ATP5A1; ITGA3; PTX3; MSN; RPL13; STOM; CANX; PSMA5; PRDX6; RPL12; YWHAB; VIPR1; HSPA4; PHB; MYH9; KRT2; RPS5; I…
Huh7	235	2976	38.2114	2.46916	2.34644e-44	1.98978e-41	1.74542e-43	5.26155e-43	MYO1C; PSMD11; CLIC1; AGRN; PSMA7; XPO1; ARPC1B; ARPC2; ARPC5; ACTN4; SLIT3; CPNE3; IDH1; ATRN; MPZL1; LDHA; ALDH1A1; GLUD1; TG; GAPDH; GNAI2; ATP1A1; APP; SERPINE1; ICAM1; RPLP1; RPLP0; GPI; TPM3; ITGAV; P4HB; ANXA2; CAPN1; TUBB; PSAP; PFN1; EPRS; CTSB; HSP90AA1; LAMB1; YES1; MMP2; LGALS1; CLTA; CNP; CTSA; C7; HSPD1; CLU; LAMC1; HSPA8; G6PD; IGF2R; ADH5; COL6A1; ACTN1; LAMP2; BMP1; VCAN; EEF2; P…
Kidney	489	10256	79.5122	1.49086	5.94034e-43	5.03741e-40	4.38036e-42	1.32045e-41	MYO1C; SNAP23; CLIC1; QSOX1; MANBA; AGRN; PLOD2; SDCBP; MAN2B1; ADAM10; TPP1; NRP1; XPO1; PLXNB2; ARPC1B; ARPC2; ARPC3; LAMA5; SLC16A3; ARPC5; PSMD3; EPB41L2; TSPAN6; ACTN4; CALU; CTNND1; WDR1; CPNE3; CS; CRTAP; IDH1; ATRN; TSPAN9; FLOT1; STC2; AP2A2; SEC31A; PRSS23; RTN3; MPZL1; APOM; MAP4K4; EFEMP2; RECK; LDHA; ALDH1A1; GLUD1; PGK1; C1R; CFB; C3; IGF2; COL1A1; COL3A1; COL4A1; LMNA; APOE; FN1; T…
Mesenchymal stromal cells	58	178	9.43089	10.1896	1.58541e-42	1.34443e-39	1.15899e-41	3.49377e-41	SDCBP; TPP1; NRP1; SLC16A3; RTN3; RECK; TFRC; RPN1; ATP1A1; ALPL; ITGB1; ITGAV; SLC3A2; ITGA5; SLC2A1; LAMP1; LAMP2; CD59; CPM; ANPEP; CD44; ITGA2; ENG; ITGB5; NT5E; PPIB; ATP2B4; ITGA3; STOM; DPP4; CANX; ABCC1; CD151; DNASE1L1; MMP14; SLC16A1; ATP1B3; CD81; PLP2; CKAP4; LRP1; MFGE8; FAP; ALCAM; SCARB2; GANAB; TGFBI; SLC1A5; CD109; SLC44A2; SLC44A1; NCSTN; MYADM; APMAP; RTN4; MYOF; MRC2; ITGA11;
Liver cancer	409	7697	66.5041	1.66153	2.20383e-41	1.86885e-38	1.59731e-40	4.81506e-40	MYO1C; SNAP23; CLIC1; PLOD2; SDCBP; ADAM10; NRP1; XPO1; PLXNB2; ARPC1B; ARPC2; ARPC3; SLC16A3; ARPC5; PSMD3; EPB41L2; TSPAN6; ACTN4; CALU; CTNND1; WDR1; CPNE3; IDH1; ATRN; TSPAN9; FLOT1; AP2A2; SEC31A; PRSS23; RTN3; MPZL1; MAP4K4; RECK; LDHA; ALDH1A1; PGK1; C1R; CFB; C3; TIMP1; IGF2; COL1A1; COL3A1; COL4A1; LMNA; APOE; FN1; TFRC; FTH1; ALDOA; ANXA1; APOB; GAPDH; HSPB1; RPN1; GNAI2; ATP1A1; APP; S…
Corpus, uterine	385	6997	62.6016	1.72051	5.2867e-41	4.48312e-38	3.79925e-40	1.14528e-39	MYO1C; SNAP23; CLIC1; PLOD2; SDCBP; ADAM10; NRP1; XPO1; PLXNB2; ARPC2; ARPC3; SLC16A3; ARPC5; PSMD3; EPB41L2; TSPAN6; ACTN4; CALU; CTNND1; WDR1; CPNE3; IDH1; ATRN; TSPAN9; FLOT1; AP2A2; SEC31A; PRSS23; RTN3; MPZL1; EFEMP2; RECK; LDHA; ALDH1A1; PGK1; C1R; CFB; C3; TIMP1; IGF2; COL1A1; COL3A1; COL4A1; LMNA; APOE; FN1; TFRC; FTH1; ALDOA; ANXA1; GAPDH; HSPB1; RPN1; GNAI2; ATP1A1; APP; ALPL; ICAM1; RP…
Renal cancer	389	7121	63.252	1.70811	6.48857e-41	5.50231e-38	4.62379e-40	1.39383e-39	MYO1C; SNAP23; CLIC1; PLOD2; SDCBP; ADAM10; NRP1; XPO1; PLXNB2; ARPC1B; ARPC2; ARPC3; SLC16A3; ARPC5; PSMD3; EPB41L2; TSPAN6; ACTN4; CALU; CTNND1; WDR1; CPNE3; IDH1; ATRN; TSPAN9; FLOT1; AP2A2; SEC31A; PRSS23; RTN3; MPZL1; RECK; LDHA; ALDH1A1; PGK1; C1R; CFB; C3; IGF2; COL1A1; COL3A1; COL4A1; LMNA; APOE; FN1; TFRC; FTH1; ALDOA; ANXA1; GAPDH; HSPB1; RPN1; GNAI2; ATP1A1; APP; SERPINE1; ALPL; ICAM1;…
Testis cancer	393	7248	63.9024	1.69544	8.60777e-41	7.29939e-38	6.08282e-40	1.83366e-39	MYO1C; SNAP23; CLIC1; PLOD2; SDCBP; ADAM10; NRP1; XPO1; PLXNB2; ARPC1B; ARPC2; ARPC3; SLC16A3; ARPC5; PSMD3; EPB41L2; TSPAN6; ACTN4; CALU; CTNND1; WDR1; CPNE3; ATRN; TSPAN9; FLOT1; AP2A2; SEC31A; RTN3; MPZL1; MAP4K4; EFEMP2; RECK; LDHA; PGK1; CFB; C3; TIMP1; IGF2; COL1A1; COL3A1; COL4A1; LMNA; APOE; FN1; TFRC; FTH1; ALDOA; ANXA1; APOB; GAPDH; HSPB1; RPN1; GNAI2; ATP1A1; APP; SERPINE1; ALPL; ICAM1…
Endometrium	137	1202	22.2764	3.56403	1.0735e-40	9.10325e-38	7.52335e-40	2.2679e-39	CLIC1; QSOX1; ADAM10; PLXNB2; ARPC2; TSPAN6; ACTN4; CTNND1; IDH1; FLOT1; CFB; C3; TIMP1; COL4A1; LMNA; FN1; TFRC; ANXA1; HSPB1; ATP1A1; APP; SERPINE1; ICAM1; ITGB1; ATP5B; S100A6; ENO1; ITGAV; ANXA2; PSAP; CTSB; HSP90AA1; LAMB1; YES1; ANXA6; HSP90AB1; MMP2; ITGA5; VIM; GNAI3; ANXA5; LGALS1; SPARC; CLTA; ANXA4; TXN; C7; HSPD1; CLU; HSPA5; LAMC1; HSPA8; SLC2A1; G6PD; COL6A3; ACTN1; XRCC6; LAMP2; CD…
Breast	364	6413	59.187	1.7748	1.39386e-40	1.18199e-37	9.68847e-40	2.92057e-39	MYO1C; SNAP23; CLIC1; PLOD2; SDCBP; ADAM10; NRP1; PLXNB2; ARPC1B; ARPC2; ARPC3; SLC16A3; ARPC5; PSMD3; EPB41L2; TSPAN6; ACTN4; CALU; CTNND1; WDR1; CPNE3; ATRN; TSPAN9; FLOT1; AP2A2; SEC31A; RTN3; MPZL1; EFEMP2; LDHA; PGK1; CFB; C3; IGF2; COL1A1; LMNA; APOE; FN1; TFRC; FTH1; ALDOA; ANXA1; GAPDH; HSPB1; RPN1; GNAI2; ATP1A1; APP; ALPL; ICAM1; RPLP1; RPLP0; ITGB1; GSN; ATP5B; S100A6; ENO1; GPI; TPM3;…
MicroProt2	93	561	15.122	5.1839	2.09935e-40	1.78025e-37	1.44736e-39	4.36305e-39	SSC5D; QSOX1; PRSS23; APOM; RECK; C1R; CFB; TIMP1; IGF2; COL1A1; APOE; FN1; TFRC; APOB; GAPDH; GSN; S100A6; ANXA2; PSAP; PFN1; CTSB; THBS1; MMP2; COL4A2; CFH; LGALS1; SPARC; C1S; C4B; TXN; C7; CLU; COL6A3; BMP1; CD59; CD99; PKM; ANPEP; DSP; TIMP2; COL5A1; FLNA; IGFBP4; FBLN1; CFL1; LOX; GRN; PRDX6; S100A11; KRT2; SERPINF1; TAGLN2; COL18A1; CCT6A; IQGAP1; FASN; MMP14; PLTP; NPEPPS; TPI1; HSPE1; B2…
Stomach cancer	397	7399	64.5528	1.67774	2.66535e-40	2.26021e-37	1.82275e-39	5.49466e-39	MYO1C; SNAP23; CLIC1; PLOD2; SDCBP; ADAM10; NRP1; XPO1; PLXNB2; ARPC1B; ARPC2; ARPC3; SLC16A3; ARPC5; PSMD3; EPB41L2; TSPAN6; ACTN4; CALU; CTNND1; WDR1; CPNE3; ATRN; TSPAN9; FLOT1; AP2A2; SEC31A; PRSS23; MPZL1; LDHA; ALDH1A1; PGK1; C1R; CFB; C3; TIMP1; IGF2; COL1A1; COL4A1; LMNA; APOE; FN1; TFRC; FTH1; ALDOA; ANXA1; GAPDH; HSPB1; RPN1; GNAI2; ATP1A1; APP; ALPL; ICAM1; RPLP1; RPLP0; ITGB1; GSN; AT…
Lung	476	9992	77.3984	1.48957	5.57459e-40	4.72725e-37	3.7818e-39	1.14002e-38	MYO1C; SNAP23; CLIC1; QSOX1; MANBA; AGRN; PLOD2; SDCBP; MAN2B1; ADAM10; TPP1; NRP1; XPO1; PLXNB2; ARPC1B; ARPC2; ARPC3; LAMA5; SLC16A3; ARPC5; PSMD3; EPB41L2; TSPAN6; ACTN4; CALU; CTNND1; WDR1; CPNE3; CRTAP; IDH1; ATRN; TSPAN9; FLOT1; AP2A2; SEC31A; PRSS23; RTN3; MPZL1; MAP4K4; EFEMP2; RECK; LDHA; ALDH1A1; GLUD1; PGK1; C1R; CFB; C3; TG; IGF2; COL1A1; COL3A1; COL4A1; LMNA; APOE; FN1; TFRC; FTH1; A…
Head & neck cancer	385	7062	62.6016	1.70467	6.01344e-40	5.0994e-37	4.04714e-39	1.22001e-38	MYO1C; SNAP23; CLIC1; PLOD2; SDCBP; ADAM10; NRP1; XPO1; PLXNB2; ARPC1B; ARPC2; ARPC3; SLC16A3; ARPC5; PSMD3; EPB41L2; TSPAN6; ACTN4; CALU; CTNND1; WDR1; CPNE3; ATRN; TSPAN9; FLOT1; AP2A2; SEC31A; RTN3; RECK; LDHA; ALDH1A1; PGK1; CFB; C3; IGF2; COL1A1; COL3A1; COL4A1; LMNA; APOE; FN1; TFRC; FTH1; ALDOA; ANXA1; GAPDH; HSPB1; RPN1; GNAI2; ATP1A1; APP; SERPINE1; ALPL; ICAM1; RPLP1; RPLP0; ITGB1; GSN;…
Prostate cancer	390	7214	63.4146	1.69043	6.76951e-40	5.74054e-37	4.52011e-39	1.36258e-38	MYO1C; SNAP23; CLIC1; PLOD2; SDCBP; ADAM10; NRP1; XPO1; PLXNB2; ARPC1B; ARPC2; ARPC3; SLC16A3; ARPC5; PSMD3; EPB41L2; TSPAN6; ACTN4; CALU; CTNND1; WDR1; CPNE3; IDH1; ATRN; TSPAN9; FLOT1; AP2A2; SEC31A; PRSS23; RTN3; MPZL1; EFEMP2; LDHA; ALDH1A1; PGK1; C1R; CFB; C3; TIMP1; IGF2; COL1A1; COL4A1; LMNA; APOE; FN1; TFRC; FTH1; ALDOA; ANXA1; GAPDH; HSPB1; RPN1; GNAI2; ATP1A1; APP; ALPL; ICAM1; RPLP1; R…
Endometrial cancer	398	7460	64.7154	1.66821	8.18108e-40	6.93756e-37	5.41997e-39	1.63384e-38	MYO1C; SNAP23; CLIC1; PLOD2; SDCBP; ADAM10; NRP1; XPO1; PLXNB2; ARPC1B; ARPC2; ARPC3; SLC16A3; ARPC5; PSMD3; EPB41L2; TSPAN6; ACTN4; CALU; CTNND1; WDR1; CPNE3; IDH1; ATRN; TSPAN9; FLOT1; AP2A2; SEC31A; RTN3; MPZL1; EFEMP2; LDHA; ALDH1A1; PGK1; C1R; CFB; C3; TIMP1; IGF2; COL1A1; COL3A1; COL4A1; LMNA; APOE; FN1; TFRC; FTH1; ALDOA; ANXA1; GAPDH; HSPB1; RPN1; GNAI2; ATP1A1; APP; SERPINE1; ALPL; ICAM1…
Ovarian cancer	404	7644	65.6911	1.6526	8.52536e-40	7.22951e-37	5.60427e-39	1.6894e-38	MYO1C; SNAP23; CLIC1; PLOD2; SDCBP; ADAM10; NRP1; XPO1; PLXNB2; ARPC1B; ARPC2; ARPC3; SLC16A3; ARPC5; PSMD3; EPB41L2; TSPAN6; ACTN4; CALU; CTNND1; WDR1; CPNE3; IDH1; ATRN; TSPAN9; FLOT1; AP2A2; SEC31A; PRSS23; RTN3; MPZL1; EFEMP2; LDHA; ALDH1A1; PGK1; C1R; CFB; C3; TIMP1; TG; IGF2; COL1A1; COL3A1; COL4A1; LMNA; APOE; FN1; TFRC; FTH1; ALDOA; ANXA1; GAPDH; HSPB1; RPN1; GNAI2; ATP1A1; APP; SERPINE1;…
Malignant carcinoid	385	7081	62.6016	1.7001	1.21452e-39	1.02991e-36	7.9224e-39	2.3882e-38	MYO1C; SNAP23; CLIC1; PLOD2; SDCBP; ADAM10; NRP1; XPO1; PLXNB2; ARPC2; ARPC3; SLC16A3; ARPC5; PSMD3; EPB41L2; TSPAN6; ACTN4; CALU; CTNND1; WDR1; CPNE3; IDH1; ATRN; TSPAN9; FLOT1; AP2A2; SEC31A; RTN3; MPZL1; MAP4K4; EFEMP2; LDHA; ALDH1A1; PGK1; C1R; CFB; C3; TIMP1; IGF2; COL1A1; COL3A1; COL4A1; LMNA; APOE; FN1; TFRC; FTH1; ALDOA; ANXA1; GAPDH; HSPB1; RPN1; GNAI2; ATP1A1; APP; ALPL; ICAM1; RPLP0; I…
Malignant melanoma	397	7459	64.5528	1.66425	2.36506e-39	2.00557e-36	1.53097e-38	4.61509e-38	MYO1C; SNAP23; CLIC1; PLOD2; SDCBP; ADAM10; NRP1; XPO1; PLXNB2; ARPC1B; ARPC2; ARPC3; SLC16A3; ARPC5; PSMD3; EPB41L2; TSPAN6; ACTN4; CALU; CTNND1; WDR1; CPNE3; ATRN; TSPAN9; FLOT1; AP2A2; SEC31A; PRSS23; RTN3; MPZL1; EFEMP2; LDHA; ALDH1A1; PGK1; CFB; C3; IGF2; COL1A1; COL3A1; COL4A1; LMNA; APOE; FN1; TFRC; FTH1; ALDOA; ANXA1; GAPDH; HSPB1; RPN1; GNAI2; ATP1A1; APP; SERPINE1; ALPL; ICAM1; RPLP1; R…
Melanoma cells	33	47	5.36585	21.956	4.42423e-39	3.75174e-36	2.84223e-38	8.56786e-38	SDCBP; CTNND1; WDR1; GAPDH; ENO1; LDHB; ANXA2; ANXA6; ANXA5; HSPA1A; HSPA1B; HSPA8; LAMP1; LAMP2; EEF2; AKR1B1; EZR; PGAM1; MSN; GNA11; CAPZB; GDI2; ACLY; CD81; TPI1; PPP1CA; YWHAE; RAN; GNB1; ACTG1; SEPT2; PDCD6IP; IGSF8;
Stomach	415	8044	67.4797	1.61318	7.00139e-39	5.93718e-36	4.46405e-38	1.34568e-37	MYO1C; SNAP23; CLIC1; AGRN; PLOD2; SDCBP; ADAM10; NRP1; XPO1; PLXNB2; ARPC1B; ARPC2; ARPC3; SLC16A3; ARPC5; PSMD3; EPB41L2; TSPAN6; ACTN4; CALU; CTNND1; WDR1; CPNE3; IDH1; ATRN; TSPAN9; FLOT1; AP2A2; SEC31A; MPZL1; MAP4K4; EFEMP2; LDHA; ALDH1A1; GLUD1; PGK1; CFB; C3; TIMP1; IGF2; COL1A1; COL3A1; LMNA; APOE; FN1; TFRC; FTH1; ALDOA; ANXA1; APOB; GAPDH; HSPB1; RPN1; GNAI2; ATP1A1; APP; SERPINE1; ALP…
Breast cancer	395	7467	64.2276	1.65409	2.76522e-38	2.3449e-35	1.74993e-37	5.27513e-37	MYO1C; SNAP23; CLIC1; PLOD2; SDCBP; ADAM10; NRP1; XPO1; PLXNB2; ARPC1B; ARPC2; ARPC3; SLC16A3; ARPC5; PSMD3; EPB41L2; TSPAN6; ACTN4; CALU; CTNND1; WDR1; CPNE3; IDH1; ATRN; TSPAN9; FLOT1; AP2A2; SEC31A; RTN3; MPZL1; MAP4K4; EFEMP2; RECK; LDHA; ALDH1A1; PGK1; C1R; CFB; C3; TIMP1; IGF2; COL1A1; COL3A1; COL4A1; LMNA; APOE; FN1; TFRC; FTH1; ALDOA; ANXA1; GAPDH; HSPB1; RPN1; GNAI2; ATP1A1; APP; ALPL; I…
Lung cancer	393	7435	63.9024	1.6528	7.61102e-38	6.45415e-35	4.78085e-37	1.44118e-36	MYO1C; SNAP23; CLIC1; PLOD2; SDCBP; ADAM10; NRP1; XPO1; PLXNB2; ARPC1B; ARPC2; ARPC3; SLC16A3; ARPC5; PSMD3; EPB41L2; TSPAN6; ACTN4; CALU; CTNND1; WDR1; CPNE3; IDH1; ATRN; TSPAN9; FLOT1; AP2A2; SEC31A; PRSS23; RTN3; MPZL1; LDHA; ALDH1A1; PGK1; C1R; CFB; C3; TIMP1; IGF2; COL1A1; COL3A1; COL4A1; LMNA; APOE; FN1; TFRC; FTH1; ALDOA; ANXA1; GAPDH; HSPB1; RPN1; GNAI2; ATP1A1; APP; ALPL; ICAM1; RPLP1; R…
Cervical cancer	392	7426	63.7398	1.65059	1.61116e-37	1.36626e-34	1.00461e-36	3.02837e-36	MYO1C; SNAP23; CLIC1; PLOD2; SDCBP; ADAM10; NRP1; XPO1; PLXNB2; ARPC1B; ARPC2; ARPC3; SLC16A3; ARPC5; PSMD3; EPB41L2; TSPAN6; ACTN4; CALU; CTNND1; WDR1; CPNE3; IDH1; ATRN; TSPAN9; FLOT1; AP2A2; SEC31A; PRSS23; RTN3; MPZL1; EFEMP2; LDHA; ALDH1A1; PGK1; CFB; C3; TIMP1; IGF2; COL1A1; COL3A1; COL4A1; LMNA; APOE; FN1; TFRC; FTH1; ALDOA; ANXA1; APOB; GAPDH; HSPB1; RPN1; GNAI2; ATP1A1; APP; SERPINE1; AL…
Thyroid cancer	387	7281	62.9268	1.66199	1.95102e-37	1.65446e-34	1.20764e-36	3.64041e-36	MYO1C; SNAP23; CLIC1; PLOD2; SDCBP; ADAM10; NRP1; XPO1; PLXNB2; ARPC1B; ARPC2; ARPC3; SLC16A3; ARPC5; PSMD3; EPB41L2; TSPAN6; ACTN4; CALU; CTNND1; WDR1; CPNE3; IDH1; ATRN; TSPAN9; FLOT1; AP2A2; SEC31A; RTN3; MPZL1; RECK; LDHA; ALDH1A1; PGK1; CFB; C3; TG; IGF2; COL1A1; COL3A1; COL4A1; LMNA; APOE; FN1; TFRC; FTH1; ALDOA; ANXA1; GAPDH; HSPB1; RPN1; GNAI2; ATP1A1; APP; ALPL; ICAM1; RPLP1; RPLP0; ITGB…
Malignant glioma	383	7169	62.2764	1.67051	2.54341e-37	2.15681e-34	1.56291e-36	4.71136e-36	MYO1C; SNAP23; CLIC1; PLOD2; SDCBP; ADAM10; NRP1; XPO1; PLXNB2; ARPC1B; ARPC2; ARPC3; SLC16A3; ARPC5; PSMD3; EPB41L2; ACTN4; CALU; CTNND1; WDR1; CPNE3; ATRN; TSPAN9; FLOT1; AP2A2; SEC31A; RTN3; MPZL1; MAP4K4; EFEMP2; RECK; LDHA; ALDH1A1; PGK1; CFB; C3; TIMP1; IGF2; COL1A1; COL3A1; COL4A1; LMNA; APOE; FN1; TFRC; FTH1; ALDOA; ANXA1; APOB; GAPDH; HSPB1; RPN1; GNAI2; ATP1A1; APP; SERPINE1; ALPL; ICAM…
Soft tissue	376	6969	61.1382	1.68704	3.29349e-37	2.79288e-34	2.00927e-36	6.05691e-36	MYO1C; SNAP23; CLIC1; PLOD2; SDCBP; ADAM10; NRP1; XPO1; PLXNB2; ARPC1B; ARPC2; ARPC3; SLC16A3; PSMD3; EPB41L2; TSPAN6; ACTN4; CALU; CTNND1; WDR1; CPNE3; IDH1; ATRN; TSPAN9; FLOT1; AP2A2; SEC31A; RTN3; MPZL1; EFEMP2; RECK; LDHA; ALDH1A1; C1R; CFB; C3; IGF2; COL1A1; COL3A1; COL4A1; LMNA; APOE; FN1; TFRC; FTH1; ALDOA; ANXA1; APOB; GAPDH; HSPB1; RPN1; GNAI2; ATP1A1; APP; ALPL; ICAM1; ITGB1; GSN; ATP5…
Colorectal cancer	394	7513	64.065	1.6398	4.07822e-37	3.45833e-34	2.47024e-36	7.4465e-36	MYO1C; SNAP23; CLIC1; PLOD2; SDCBP; ADAM10; NRP1; XPO1; PLXNB2; ARPC1B; ARPC2; ARPC3; SLC16A3; ARPC5; PSMD3; EPB41L2; TSPAN6; ACTN4; CALU; CTNND1; WDR1; CPNE3; IDH1; ATRN; TSPAN9; FLOT1; AP2A2; SEC31A; RTN3; MPZL1; LDHA; ALDH1A1; PGK1; C1R; CFB; C3; TIMP1; IGF2; COL1A1; COL3A1; COL4A1; LMNA; APOE; FN1; TFRC; FTH1; ALDOA; ANXA1; GAPDH; HSPB1; RPN1; GNAI2; ATP1A1; APP; SERPINE1; ALPL; ICAM1; RPLP1;…
Urinary bladder	378	7054	61.4634	1.67558	8.3327e-37	7.06613e-34	5.01144e-36	1.51069e-35	MYO1C; SNAP23; CLIC1; PLOD2; SDCBP; ADAM10; NRP1; XPO1; PLXNB2; ARPC1B; ARPC2; ARPC3; SLC16A3; ARPC5; PSMD3; EPB41L2; TSPAN6; ACTN4; CALU; CTNND1; WDR1; CPNE3; IDH1; ATRN; TSPAN9; FLOT1; AP2A2; SEC31A; PRSS23; MPZL1; RECK; LDHA; PGK1; C1R; CFB; C3; IGF2; COL1A1; COL3A1; COL4A1; LMNA; APOE; FN1; TFRC; FTH1; ALDOA; ANXA1; GAPDH; HSPB1; RPN1; GNAI2; ATP1A1; APP; ALPL; ICAM1; RPLP1; RPLP0; ITGB1; GSN…
Fallopian tubes	365	6677	59.3496	1.70931	9.42173e-37	7.98963e-34	5.6265e-36	1.6961e-35	MYO1C; SNAP23; CLIC1; PLOD2; SDCBP; ADAM10; NRP1; PLXNB2; ARPC1B; ARPC2; ARPC3; SLC16A3; ARPC5; PSMD3; EPB41L2; TSPAN6; ACTN4; CALU; CTNND1; WDR1; CPNE3; ATRN; FLOT1; AP2A2; SEC31A; PRSS23; MPZL1; LDHA; PGK1; C1R; CFB; C3; IGF2; COL1A1; LMNA; FN1; TFRC; FTH1; ALDOA; ANXA1; GAPDH; HSPB1; RPN1; GNAI2; ATP1A1; APP; ALPL; ICAM1; RPLP1; RPLP0; ITGB1; GSN; ATP5B; S100A6; ENO1; GPI; TPM3; ITGAV; LDHB; P…
Urothelial cancer	393	7521	63.9024	1.6339	1.54825e-36	1.31291e-33	9.1812e-36	2.76766e-35	MYO1C; SNAP23; CLIC1; PLOD2; SDCBP; ADAM10; NRP1; XPO1; PLXNB2; ARPC1B; ARPC2; ARPC3; SLC16A3; ARPC5; PSMD3; EPB41L2; TSPAN6; ACTN4; CALU; CTNND1; WDR1; CPNE3; IDH1; ATRN; TSPAN9; FLOT1; AP2A2; SEC31A; PRSS23; RTN3; MPZL1; MAP4K4; RECK; LDHA; PGK1; C1R; CFB; C3; IGF2; COL1A1; COL3A1; COL4A1; LMNA; APOE; FN1; TFRC; FTH1; ALDOA; ANXA1; APOB; GAPDH; HSPB1; RPN1; GNAI2; ATP1A1; APP; SERPINE1; ALPL; I…
Jurkat A3	271	4200	44.065	2.01759	6.15145e-36	5.21643e-33	3.62252e-35	1.092e-34	MYO1C; TPP1; PSMA7; XPO1; SLC16A3; CALU; WDR1; CS; IDH1; ATRN; SEC31A; RTN3; MPZL1; MAP4K4; RECK; LDHA; GLUD1; PGK1; C3; TG; TFRC; FTH1; SLC25A5; RPLP1; RPLP2; RPLP0; ITGB1; GSN; ATP5B; ENO1; GPI; TPM3; ITGAV; LDHB; CAPN1; PSAP; HEXB; EPRS; CTSB; YES1; THBS1; RHOC; SLC3A2; ITGA5; VIM; LGALS1; SPARC; CLTA; CNP; RRAS; TXN; HSPD1; CLU; SLC2A1; RALA; G6PD; IGF2R; ADH5; XRCC6; RNH1; ITGA4; EEF2; PLS3;…
Malignant lymphoma	359	6586	58.374	1.70444	1.81869e-35	1.54225e-32	1.06362e-34	3.20626e-34	MYO1C; SNAP23; CLIC1; PLOD2; SDCBP; NRP1; XPO1; PLXNB2; ARPC1B; ARPC2; ARPC3; SLC16A3; ARPC5; PSMD3; EPB41L2; ACTN4; CALU; CTNND1; WDR1; CPNE3; TSPAN9; FLOT1; AP2A2; SEC31A; PRSS23; RTN3; MPZL1; MAP4K4; LDHA; PGK1; C1R; CFB; C3; TIMP1; IGF2; COL1A1; COL3A1; LMNA; APOE; FN1; TFRC; FTH1; ALDOA; GAPDH; HSPB1; RPN1; GNAI2; SERPINE1; ALPL; ICAM1; RPLP1; RPLP0; ITGB1; ATP5B; S100A6; ENO1; GPI; TPM3; IT…
Epididymis	376	7090	61.1382	1.65825	2.36227e-35	2.00321e-32	1.37206e-34	4.13605e-34	MYO1C; SNAP23; PLOD2; SDCBP; ADAM10; NRP1; XPO1; PLXNB2; ARPC1B; ARPC2; ARPC3; SLC16A3; ARPC5; PSMD3; EPB41L2; TSPAN6; ACTN4; CALU; CTNND1; WDR1; CPNE3; IDH1; ATRN; TSPAN9; FLOT1; AP2A2; SEC31A; PRSS23; MPZL1; EFEMP2; LDHA; ALDH1A1; PGK1; C1R; CFB; C3; IGF2; COL1A1; COL3A1; LMNA; APOE; FN1; TFRC; FTH1; ALDOA; ANXA1; GAPDH; HSPB1; RPN1; GNAI2; ATP1A1; APP; SERPINE1; ALPL; ICAM1; RPLP0; ITGB1; GSN;…
Skin cancer	373	7029	60.6504	1.6593	6.17198e-35	5.23384e-32	3.56044e-34	1.07329e-33	MYO1C; SNAP23; CLIC1; PLOD2; SDCBP; ADAM10; NRP1; XPO1; PLXNB2; ARPC1B; ARPC2; ARPC3; SLC16A3; ARPC5; PSMD3; EPB41L2; TSPAN6; ACTN4; CALU; CTNND1; WDR1; CPNE3; TSPAN9; FLOT1; AP2A2; SEC31A; RTN3; MPZL1; RECK; LDHA; ALDH1A1; PGK1; CFB; C3; IGF2; COL1A1; COL3A1; COL4A1; LMNA; APOE; FN1; TFRC; FTH1; ALDOA; ANXA1; GAPDH; HSPB1; RPN1; GNAI2; ATP1A1; APP; SERPINE1; ALPL; ICAM1; RPLP0; ITGB1; GSN; ATP5B…
Appendix	372	7004	60.4878	1.66075	7.21116e-35	6.11506e-32	4.1318e-34	1.24553e-33	MYO1C; SNAP23; CLIC1; PLOD2; SDCBP; ADAM10; NRP1; XPO1; PLXNB2; ARPC1B; ARPC2; ARPC3; SLC16A3; ARPC5; PSMD3; EPB41L2; TSPAN6; ACTN4; CALU; CTNND1; WDR1; CPNE3; IDH1; ATRN; TSPAN9; FLOT1; AP2A2; SEC31A; MPZL1; MAP4K4; LDHA; ALDH1A1; PGK1; CFB; C3; IGF2; COL1A1; COL3A1; COL4A1; LMNA; APOE; FN1; TFRC; FTH1; ALDOA; ANXA1; GAPDH; HSPB1; RPN1; GNAI2; ATP1A1; APP; SERPINE1; ALPL; ICAM1; RPLP0; ITGB1; GS…
Breast milk	36	73	5.85366	15.4219	1.58087e-34	1.34058e-31	8.99716e-34	2.71218e-33	MYO1C; SDCBP; APOE; ALDOA; GNAI2; ENO1; LDHB; ANXA2; PFN1; ANXA6; HSPA1A; HSPA1B; CLU; HSPA8; EEF2; EZR; CFL1; MSN; STOM; IQGAP1; FASN; GDI2; CD81; CDC42; B2M; GNB2; PPIA; ARF1; PRDX1; MFGE8; MVP; HAPLN3; ANGPTL4; EHD4; EHD1; GPRC5B;
Tonsils	380	7274	61.7886	1.6335	2.19736e-34	1.86336e-31	1.24224e-33	3.74472e-33	MYO1C; SNAP23; CLIC1; PLOD2; SDCBP; NRP1; XPO1; PLXNB2; ARPC1B; ARPC2; ARPC3; SLC16A3; ARPC5; PSMD3; EPB41L2; TSPAN6; ACTN4; CALU; CTNND1; WDR1; ATRN; TSPAN9; FLOT1; AP2A2; SEC31A; PRSS23; RTN3; MPZL1; MAP4K4; RECK; LDHA; ALDH1A1; PGK1; C1R; CFB; C3; TIMP1; IGF2; COL1A1; COL3A1; LMNA; APOE; FN1; TFRC; FTH1; ALDOA; ANXA1; GAPDH; HSPB1; RPN1; GNAI2; ATP1A1; APP; ALPL; ICAM1; RPLP0; ITGB1; GSN; ATP5…
Adrenal glands	389	7554	63.252	1.6102	2.96716e-34	2.51615e-31	1.66632e-33	5.02311e-33	MYO1C; SNAP23; CLIC1; AGRN; PLOD2; SDCBP; NRP1; XPO1; PLXNB2; ARPC2; ARPC3; SLC16A3; ARPC5; PSMD3; EPB41L2; ACTN4; CALU; CTNND1; WDR1; SLIT3; CPNE3; IDH1; ATRN; TSPAN9; FLOT1; AP2A2; SEC31A; RTN3; MPZL1; LDHA; ALDH1A1; GLUD1; PGK1; CFB; C3; TIMP1; IGF2; COL1A1; COL3A1; LMNA; APOE; FN1; TFRC; FTH1; ALDOA; ANXA1; GAPDH; HSPB1; RPN1; GNAI2; ATP1A1; APP; ALPL; ICAM1; RPLP0; ITGB1; GSN; ATP5B; S100A6;…
Kidney cancer	68	352	11.0569	6.04109	8.54643e-34	7.24737e-31	4.76801e-33	1.43731e-32	AGRN; NRP1; LAMA5; LDHA; ALDH1A1; CFB; C3; COL1A1; COL3A1; COL4A1; FN1; GAPDH; HSPB1; ITGB1; COL5A2; GSN; ENO1; DCN; LAMB1; THBS1; COL1A2; SLC3A2; COL4A2; CFH; ANXA4; C4B; CLU; LAMC1; SLC2A1; COL6A1; COL6A2; COL6A3; ACTN1; VCAN; CD99; NID1; PKM; PECAM1; VCL; FLNA; BGN; TGM2; DPP4; THBS2; GGT5; COL18A1; CCT8; CCT4; LAMB2; ITGA1; TPI1; ACTG1; ACTC1; TUBB4B; FBLN2; HSPG2; LRP1; MFGE8; EFEMP1; NID2; …
Prostate	399	7923	64.878	1.57467	2.34779e-33	1.99093e-30	1.30126e-32	3.92263e-32	MYO1C; SNAP23; CLIC1; QSOX1; AGRN; PLOD2; SDCBP; ADAM10; XPO1; PLXNB2; ARPC2; ARPC3; SLC16A3; ARPC5; PSMD3; EPB41L2; TSPAN6; ACTN4; CALU; CTNND1; WDR1; SLIT3; CPNE3; IDH1; ATRN; TSPAN9; FLOT1; STC2; AP2A2; SEC31A; PRSS23; RTN3; MPZL1; EFEMP2; RECK; LDHA; PGK1; C1R; CFB; C3; TIMP1; IGF2; LMNA; APOE; FN1; TFRC; FTH1; ALDOA; ANXA1; GAPDH; HSPB1; RPN1; GNAI2; ATP1A1; APP; ALPL; ICAM1; ITGB1; GSN; ATP…
Colon	415	8429	67.4797	1.5395	2.75432e-33	2.33566e-30	1.51666e-32	4.57196e-32	MYO1C; SNAP23; CLIC1; AGRN; PLOD2; SDCBP; MAN2B1; ADAM10; NRP1; XPO1; PLXNB2; ARPC2; ARPC3; SLC16A3; ARPC5; PSMD3; EPB41L2; TSPAN6; ACTN4; CALU; CTNND1; WDR1; CPNE3; IDH1; ATRN; TSPAN9; FLOT1; AP2A2; SEC31A; RTN3; MPZL1; EFEMP2; RECK; LDHA; PGK1; CFB; IGF2; COL1A1; COL3A1; LMNA; FN1; TFRC; FTH1; ALDOA; ANXA1; APOB; GAPDH; HSPB1; RPN1; GNAI2; ATP1A1; APP; ALPL; ICAM1; RPLP1; RPLP0; ITGB1; GSN; ATP…
Gall bladder	377	7295	61.3008	1.61594	8.95713e-33	7.59564e-30	4.90042e-32	1.47722e-31	MYO1C; SNAP23; CLIC1; PLOD2; SDCBP; ADAM10; NRP1; XPO1; PLXNB2; ARPC1B; ARPC2; SLC16A3; ARPC5; PSMD3; EPB41L2; TSPAN6; ACTN4; CALU; CTNND1; WDR1; CPNE3; IDH1; ATRN; TSPAN9; FLOT1; AP2A2; SEC31A; PRSS23; RTN3; MPZL1; EFEMP2; LDHA; ALDH1A1; PGK1; C1R; CFB; C3; IGF2; COL1A1; COL3A1; LMNA; FN1; TFRC; FTH1; ALDOA; ANXA1; GAPDH; HSPB1; RPN1; GNAI2; ATP1A1; APP; ALPL; ICAM1; RPLP0; ITGB1; GSN; ATP5B; S1…
Cervix, uterine	345	6391	56.0976	1.68795	2.5113e-32	2.12958e-29	1.36512e-31	4.11512e-31	MYO1C; SNAP23; PLOD2; SDCBP; ADAM10; NRP1; XPO1; PLXNB2; ARPC2; SLC16A3; PSMD3; EPB41L2; TSPAN6; ACTN4; CALU; CTNND1; WDR1; CPNE3; ATRN; TSPAN9; FLOT1; AP2A2; SEC31A; RTN3; MPZL1; EFEMP2; RECK; LDHA; PGK1; CFB; C3; TIMP1; IGF2; COL1A1; LMNA; APOE; FN1; TFRC; FTH1; ALDOA; ANXA1; APOB; GAPDH; HSPB1; RPN1; GNAI2; ATP1A1; ALPL; ICAM1; RPLP0; ITGB1; GSN; ATP5B; S100A6; ENO1; GPI; TPM3; ITGAV; P4HB; AN…
Bronchus	363	6923	59.0244	1.63954	3.68735e-32	3.12687e-29	1.99164e-31	6.00376e-31	MYO1C; SNAP23; CLIC1; PLOD2; SDCBP; ADAM10; NRP1; XPO1; PLXNB2; ARPC2; ARPC3; SLC16A3; ARPC5; PSMD3; EPB41L2; TSPAN6; ACTN4; CALU; CTNND1; WDR1; CPNE3; TSPAN9; FLOT1; AP2A2; SEC31A; RTN3; MPZL1; EFEMP2; LDHA; ALDH1A1; PGK1; C1R; CFB; C3; TIMP1; IGF2; COL1A1; COL3A1; LMNA; APOE; FN1; TFRC; FTH1; ALDOA; ANXA1; GAPDH; HSPB1; RPN1; GNAI2; ATP1A1; APP; ALPL; ICAM1; ITGB1; GSN; ATP5B; S100A6; ENO1; GPI…
Thyroid gland	375	7306	60.9756	1.60494	9.12349e-32	7.73672e-29	4.89666e-31	1.47609e-30	MYO1C; SNAP23; CLIC1; AGRN; PLOD2; SDCBP; ADAM10; NRP1; XPO1; PLXNB2; ARPC2; ARPC3; SLC16A3; ARPC5; PSMD3; EPB41L2; TSPAN6; ACTN4; CALU; CTNND1; WDR1; SLIT3; CPNE3; ATRN; TSPAN9; FLOT1; STC2; AP2A2; SEC31A; RTN3; MPZL1; EFEMP2; LDHA; ALDH1A1; PGK1; C1R; CFB; C3; TG; IGF2; COL1A1; COL4A1; LMNA; APOE; FN1; TFRC; FTH1; ALDOA; ANXA1; GAPDH; HSPB1; RPN1; GNAI2; ATP1A1; APP; ALPL; ICAM1; RPLP1; RPLP0; …
Vulva/anal skin	342	6377	55.6098	1.67695	2.87838e-31	2.44086e-28	1.53513e-30	4.62764e-30	MYO1C; SNAP23; PLOD2; SDCBP; NRP1; XPO1; PLXNB2; ARPC2; SLC16A3; PSMD3; EPB41L2; TSPAN6; CALU; CTNND1; CPNE3; ATRN; TSPAN9; FLOT1; AP2A2; SEC31A; PRSS23; MPZL1; MAP4K4; LDHA; ALDH1A1; PGK1; CFB; C3; TIMP1; IGF2; COL1A1; COL3A1; LMNA; TFRC; FTH1; ALDOA; ANXA1; APOB; GAPDH; HSPB1; RPN1; GNAI2; ATP1A1; RPLP0; ITGB1; GSN; ATP5B; S100A6; ENO1; GPI; ITGAV; LDHB; P4HB; ANXA2; CAPN1; TUBB; DCN; PSAP; EPR…
Rectum	367	7113	59.6748	1.61332	3.94423e-31	3.34471e-28	2.09044e-30	6.30161e-30	MYO1C; SNAP23; CLIC1; PLOD2; SDCBP; ADAM10; NRP1; XPO1; PLXNB2; ARPC2; ARPC3; SLC16A3; ARPC5; PSMD3; EPB41L2; TSPAN6; ACTN4; CALU; CTNND1; WDR1; CPNE3; IDH1; ATRN; TSPAN9; FLOT1; AP2A2; SEC31A; RTN3; MPZL1; EFEMP2; LDHA; PGK1; CFB; C3; TIMP1; IGF2; COL1A1; COL3A1; LMNA; APOE; FN1; TFRC; FTH1; ALDOA; ANXA1; GAPDH; HSPB1; RPN1; GNAI2; ATP1A1; APP; ALPL; ICAM1; RPLP0; ITGB1; GSN; ATP5B; S100A6; ENO1…
Duodenum	372	7275	60.4878	1.59889	6.06316e-31	5.14156e-28	3.19352e-30	9.62681e-30	MYO1C; SNAP23; CLIC1; PLOD2; SDCBP; NRP1; XPO1; PLXNB2; ARPC2; ARPC3; SLC16A3; ARPC5; PSMD3; EPB41L2; TSPAN6; ACTN4; CALU; CTNND1; WDR1; CPNE3; IDH1; ATRN; TSPAN9; FLOT1; AP2A2; SEC31A; RTN3; MPZL1; MAP4K4; EFEMP2; LDHA; ALDH1A1; PGK1; C1R; CFB; C3; TIMP1; IGF2; COL1A1; COL3A1; COL4A1; LMNA; FN1; TFRC; FTH1; ALDOA; ANXA1; APOB; GAPDH; HSPB1; RPN1; GNAI2; ATP1A1; APP; ALPL; ICAM1; RPLP1; RPLP0; IT…
Salivary glands	347	6607	56.4228	1.64223	5.10141e-30	4.326e-27	2.67037e-29	8.04978e-29	MYO1C; SNAP23; CLIC1; AGRN; PLOD2; SDCBP; NRP1; XPO1; PLXNB2; ARPC2; ARPC3; SLC16A3; ARPC5; PSMD3; EPB41L2; TSPAN6; ACTN4; CALU; CTNND1; WDR1; CPNE3; IDH1; TSPAN9; FLOT1; AP2A2; SEC31A; RTN3; MPZL1; EFEMP2; LDHA; ALDH1A1; PGK1; CFB; TIMP1; IGF2; COL1A1; COL3A1; LMNA; FN1; FTH1; ALDOA; ANXA1; GAPDH; HSPB1; RPN1; GNAI2; ATP1A1; APP; ICAM1; RPLP1; RPLP0; ITGB1; GSN; ATP5B; S100A6; ENO1; GPI; ITGAV; …
Seminal vesicle	346	6620	56.2602	1.63428	1.98566e-29	1.68384e-26	1.03303e-28	3.11406e-28	MYO1C; SNAP23; CLIC1; PLOD2; SDCBP; ADAM10; NRP1; XPO1; PLXNB2; ARPC2; ARPC3; SLC16A3; ARPC5; PSMD3; EPB41L2; TSPAN6; ACTN4; CALU; CTNND1; CPNE3; IDH1; ATRN; TSPAN9; FLOT1; AP2A2; SEC31A; MPZL1; LDHA; ALDH1A1; PGK1; C1R; CFB; C3; TG; COL1A1; COL3A1; LMNA; APOE; FN1; TFRC; FTH1; ALDOA; ANXA1; GAPDH; HSPB1; RPN1; GNAI2; ATP1A1; APP; ALPL; ICAM1; RPLP1; RPLP0; ITGB1; ATP5B; S100A6; ENO1; GPI; ITGAV;…
Nasopharynx	355	6904	57.7236	1.60782	4.02936e-29	3.4169e-26	2.07533e-28	6.25607e-28	MYO1C; CLIC1; PLOD2; SDCBP; ADAM10; NRP1; XPO1; PLXNB2; ARPC1B; ARPC2; ARPC3; SLC16A3; ARPC5; PSMD3; EPB41L2; TSPAN6; ACTN4; CALU; CTNND1; WDR1; IDH1; ATRN; TSPAN9; FLOT1; AP2A2; SEC31A; RTN3; MPZL1; EFEMP2; LDHA; ALDH1A1; PGK1; C1R; CFB; C3; IGF2; COL1A1; COL3A1; LMNA; FN1; TFRC; FTH1; ALDOA; ANXA1; GAPDH; HSPB1; RPN1; GNAI2; ATP1A1; ALPL; ICAM1; RPLP0; ITGB1; GSN; ATP5B; S100A6; ENO1; GPI; TPM3…
Lymph nodes	348	6700	56.5854	1.6241	4.03809e-29	3.4243e-26	2.07533e-28	6.25607e-28	MYO1C; SNAP23; CLIC1; AGRN; PLOD2; SDCBP; NRP1; XPO1; PLXNB2; ARPC1B; ARPC2; ARPC3; SLC16A3; PSMD3; EPB41L2; ACTN4; CALU; CTNND1; WDR1; SLIT3; IDH1; ATRN; TSPAN9; FLOT1; AP2A2; SEC31A; MPZL1; EFEMP2; LDHA; PGK1; C1R; CFB; C3; IGF2; COL1A1; LMNA; APOE; FN1; TFRC; FTH1; ALDOA; ANXA1; GAPDH; RPN1; GNAI2; ALPL; ICAM1; ITGB1; GSN; ATP5B; S100A6; ENO1; GPI; TPM3; LDHB; P4HB; ANXA2; CAPN1; TUBB; PSAP; E…
Oral mucosa	318	5861	51.7073	1.69655	6.14756e-29	5.21313e-26	3.14044e-28	9.46681e-28	MYO1C; SNAP23; PLOD2; SDCBP; ADAM10; NRP1; XPO1; PLXNB2; ARPC2; ARPC3; SLC16A3; PSMD3; EPB41L2; TSPAN6; ACTN4; CALU; CTNND1; WDR1; CPNE3; ATRN; AP2A2; SEC31A; RTN3; MPZL1; EFEMP2; RECK; LDHA; PGK1; CFB; C3; IGF2; COL1A1; LMNA; APOE; FN1; TFRC; FTH1; ALDOA; ANXA1; APOB; GAPDH; HSPB1; RPN1; GNAI2; ATP1A1; RPLP1; RPLP0; ITGB1; GSN; ATP5B; S100A6; ENO1; TPM3; ITGAV; LDHB; P4HB; ANXA2; CAPN1; TUBB; PS…
Spleen	387	7887	62.9268	1.53429	8.16184e-29	6.92124e-26	4.14445e-28	1.24934e-27	MYO1C; SNAP23; CLIC1; AGRN; PLOD2; SDCBP; MAN2B1; NRP1; XPO1; PLXNB2; ARPC1B; ARPC2; ARPC3; SLC16A3; ARPC5; PSMD3; EPB41L2; ACTN4; CALU; CTNND1; WDR1; CPNE3; ATRN; TSPAN9; FLOT1; STC2; AP2A2; SEC31A; PRSS23; RTN3; MPZL1; EFEMP2; RECK; LDHA; GLUD1; PGK1; C1R; CFB; C3; IGF2; COL4A1; LMNA; APOE; FN1; FTH1; ALDOA; ANXA1; GAPDH; HSPB1; RPN1; GNAI2; APP; SLC25A5; ICAM1; RPLP1; RPLP0; ITGB1; GSN; ATP5B;…
Smooth muscle cells	290	5124	47.1545	1.7697	1.49656e-28	1.26909e-25	7.55409e-28	2.27717e-27	MYO1C; SNAP23; CLIC1; PLOD2; SDCBP; NRP1; XPO1; PLXNB2; ARPC2; SLC16A3; ARPC5; PSMD3; EPB41L2; ACTN4; CALU; CTNND1; WDR1; CPNE3; TSPAN9; FLOT1; AP2A2; SEC31A; RTN3; MAP4K4; EFEMP2; RECK; ALDH1A1; CFB; C3; COL1A1; COL3A1; COL4A1; LMNA; FN1; TFRC; FTH1; ALDOA; GAPDH; HSPB1; GNAI2; ALPL; ITGB1; GSN; ATP5B; S100A6; ENO1; TPM3; ITGAV; LDHB; P4HB; ANXA2; CAPN1; TUBB; DCN; PSAP; EPRS; CTSB; LAMB1; YES1;…
Vagina	296	5307	48.1301	1.74403	3.20095e-28	2.7144e-25	1.60616e-27	4.84174e-27	MYO1C; PLOD2; SDCBP; NRP1; XPO1; PLXNB2; ARPC2; SLC16A3; PSMD3; EPB41L2; TSPAN6; ACTN4; CALU; WDR1; CPNE3; TSPAN9; FLOT1; AP2A2; SEC31A; RTN3; MPZL1; EFEMP2; LDHA; PGK1; CFB; C3; IGF2; COL1A1; LMNA; APOE; TFRC; FTH1; ALDOA; ANXA1; GAPDH; HSPB1; GNAI2; ATP1A1; ALPL; ITGB1; ATP5B; S100A6; ENO1; P4HB; ANXA2; CAPN1; TUBB; PSAP; EPRS; CTSB; LAMB1; YES1; ANXA6; HSP90AB1; MMP2; CFH; VIM; RPSA; LGALS1; A…
Lateral ventricle	342	6620	55.6098	1.61539	7.82873e-28	6.63876e-25	3.90515e-27	1.1772e-26	MYO1C; CLIC1; PLOD2; SDCBP; NRP1; XPO1; PLXNB2; ARPC2; ARPC3; SLC16A3; ARPC5; PSMD3; EPB41L2; CALU; WDR1; CPNE3; TSPAN9; FLOT1; AP2A2; SEC31A; RTN3; MPZL1; MAP4K4; RECK; LDHA; ALDH1A1; PGK1; CFB; C3; TIMP1; IGF2; COL1A1; COL3A1; COL4A1; LMNA; APOE; FN1; TFRC; FTH1; ALDOA; ANXA1; GAPDH; HSPB1; RPN1; GNAI2; ATP1A1; APP; ALPL; RPLP1; RPLP0; ITGB1; GSN; ATP5B; S100A6; ENO1; GPI; TPM3; ITGAV; LDHB; P4…
Islets of Langerhans	40	135	6.50407	9.26616	8.48418e-28	7.19459e-25	4.20736e-27	1.2683e-26	QSOX1; PGK1; ALDOA; GAPDH; HSPB1; ATP5B; ENO1; P4HB; ANXA2; PFN1; HSP90AB1; ANXA5; ANXA4; HSPA1A; HSPD1; HSPA5; HSPA8; IGF2R; COL6A1; EEF2; CD59; PKM; HSP90B1; NME2; PPIB; CFL1; ATP5A1; CALR; PSMB8; TKT; PDIA3; ATP6V1A; VCP; TPI1; PPIA; GNB2L1; TMSB10; TUBB4B; GFPT1; PRDX4;
Parathyroid gland	320	5997	52.0325	1.6685	8.64384e-28	7.32998e-25	4.26162e-27	1.28466e-26	MYO1C; SNAP23; PLOD2; SDCBP; NRP1; XPO1; PLXNB2; ARPC2; SLC16A3; ARPC5; PSMD3; EPB41L2; TSPAN6; ACTN4; CALU; CTNND1; WDR1; CPNE3; ATRN; TSPAN9; FLOT1; SEC31A; RTN3; MPZL1; EFEMP2; PGK1; CFB; TIMP1; IGF2; COL3A1; LMNA; TFRC; FTH1; ALDOA; GAPDH; HSPB1; RPN1; GNAI2; ATP1A1; ALPL; ITGB1; GSN; ATP5B; ENO1; GPI; TPM3; ITGAV; LDHB; P4HB; ANXA2; CAPN1; TUBB; PSAP; EPRS; CTSB; LAMB1; YES1; ANXA6; HSP90AB1…
MicroProt	68	440	11.0569	4.8329	1.12559e-27	9.54503e-25	5.51736e-27	1.6632e-26	ADAM10; APOM; C1R; CFB; C3; TIMP1; IGF2; APOE; FN1; APOB; GAPDH; ATP1A1; APP; ICAM1; GSN; S100A6; ANXA2; PSAP; PFN1; THBS1; MMP2; COL4A2; CFH; C1S; C4B; TXN; C7; CLU; COL6A3; CD59; CD99; PKM; TIMP2; CD44; IGFBP4; AHCY; CFL1; ITGA3; GRN; MARCKS; S100A11; KRT2; SERPINF1; COL18A1; MMP14; TPI1; B2M; YWHAE; TMSB4X; PPIA; RPS27A; GSTO1; DCD; HSPG2; FABP5; NOTCH2; PRDX1; LGALS3BP; LOXL1; FLNC; LTBP1; LT…
Small intestine	399	8360	64.878	1.49236	1.58966e-27	1.34803e-24	7.74729e-27	2.33541e-26	MYO1C; SNAP23; CLIC1; AGRN; PLOD2; SDCBP; ADAM10; NRP1; XPO1; PLXNB2; ARPC2; ARPC3; SLC16A3; ARPC5; PSMD3; EPB41L2; TSPAN6; ACTN4; CALU; CTNND1; WDR1; SLIT3; CPNE3; CRTAP; IDH1; ATRN; TSPAN9; FLOT1; AP2A2; SEC31A; RTN3; MPZL1; MAP4K4; EFEMP2; RECK; LDHA; ALDH1A1; PGK1; C1R; CFB; C3; IGF2; COL3A1; LMNA; FN1; TFRC; FTH1; ALDOA; APOB; GAPDH; HSPB1; RPN1; GNAI2; ATP1A1; APP; ALPL; ICAM1; RPLP1; RPLP0…
Esophagus	318	6034	51.7073	1.6479	1.70206e-26	1.44335e-23	8.24769e-26	2.48625e-25	MYO1C; CLIC1; PLOD2; SDCBP; NRP1; XPO1; PLXNB2; ARPC2; SLC16A3; PSMD3; EPB41L2; TSPAN6; ACTN4; CALU; CTNND1; WDR1; CPNE3; ATRN; TSPAN9; FLOT1; AP2A2; SEC31A; RTN3; MPZL1; EFEMP2; RECK; LDHA; PGK1; CFB; C3; IGF2; COL1A1; COL3A1; LMNA; APOE; FN1; TFRC; FTH1; ALDOA; ANXA1; APOB; GAPDH; HSPB1; RPN1; ATP1A1; RPLP0; ITGB1; GSN; ATP5B; S100A6; ENO1; GPI; ITGAV; LDHB; P4HB; ANXA2; CAPN1; TUBB; DCN; PSAP;…
Gastric juice	50	243	8.13008	6.43473	2.2884e-26	1.94057e-23	1.10259e-25	3.32375e-25	QSOX1; LDHA; CFB; C3; FN1; ALDOA; ANXA1; GAPDH; HSPB1; GSN; S100A6; ENO1; TPM3; ANXA2; PSAP; CFH; C4B; TXN; CLU; HSPA5; LAMP2; JUP; LGALS3; CALR; GRN; TKT; KRT2; TPI1; B2M; CALM1; CALM2; CALM3; HIST4H4; HIST2H4B; HIST1H4I; HIST1H4A; HIST1H4D; HIST1H4F; HIST1H4K; HIST1H4J; HIST1H4C; HIST1H4H; HIST1H4B; HIST1H4E; HIST1H4L; HIST2H4A; RPS27A; YWHAZ; ACTC1; LGALS3BP;
Mesothelioma cells	21	29	3.41463	22.6452	9.6865e-26	8.21415e-23	4.64076e-25	1.39895e-24	ACTN4; EDIL3; FN1; ANXA1; GAPDH; ENO1; ANXA2; HSP90AA1; ANXA6; HSP90AB1; ANXA5; CNP; HSPA1A; HSPA8; PKM; EZR; DSP; ITGA3; MSN; MYH9; FSCN1;
Uterine cervix	95	902	15.4472	3.29348	3.1093e-25	2.63669e-22	1.48128e-24	4.46531e-24	ADAM10; NRP1; PLXNB2; ARPC2; TSPAN6; ACTN4; CTNND1; CFB; C3; LMNA; FN1; TFRC; ATP1A1; ITGB1; ATP5B; S100A6; ITGAV; ANXA2; PSAP; CTSB; HSP90AA1; LAMB1; YES1; MMP2; VIM; ANXA5; SPARC; CLTA; C7; HSPD1; CLU; HSPA5; LAMC1; SLC2A1; G6PD; COL6A3; XRCC6; LAMP2; CD59; CD99; JUP; ANPEP; EZR; CD44; LGALS3; ITGB5; VCL; ANXA7; COL5A1; FLNA; BGN; CD9; TGM2; UBA1; NME2; NME1-NME2; FBLN1; PSMA3; MAPK3; CALR; CAN…
HCC78	48	249	7.80488	6.02854	4.8472e-24	4.11043e-21	2.29633e-23	6.92225e-23	SDCBP; EPB41L2; ACTN4; CTNND1; LDHA; TFRC; ALDOA; ATP1A1; ITGB1; ENO1; LDHB; ANXA2; PFN1; VIM; RPSA; HSPA1A; HSPA1B; G6PD; PKM; JUP; EZR; CD46; VCL; TGM2; CFL1; ITGA3; MAPK3; EPHA2; S100A11; CTNNA1; TAGLN2; RPS10; IQGAP1; CAPZB; PSMA6; CALM1; CALM2; CALM3; RAN; CLTC; PFKP; STX4; ADAM9; SEPT2; PLEC; SEPT9; TLN1; F11R;
Tracheobronchial cells	24	47	3.90244	15.9698	6.82725e-24	5.78951e-21	3.21639e-23	9.69577e-23	CLIC1; ANXA1; GAPDH; ANXA2; HSPA1A; HSPA1B; CD59; PKM; EZR; CFL1; MSN; STOM; TKT; TAGLN2; GDI2; MYL6; CALM1; CALM2; CALM3; GNB2; PPIA; YWHAZ; BASP1; TSG101;
Thyroid	92	889	14.9593	3.23613	6.95139e-24	5.89478e-21	3.25678e-23	9.81753e-23	ADAM10; NRP1; PLXNB2; ARPC2; TSPAN6; ACTN4; CTNND1; CFB; C3; TG; COL4A1; LMNA; FN1; ATP1A1; APP; ICAM1; ITGB1; S100A6; ITGAV; ANXA2; PSAP; CTSB; LAMB1; YES1; ANXA6; MMP2; VIM; ANXA5; LGALS1; SPARC; CLTA; C7; HSPD1; HSPA5; LAMC1; HSPA8; SLC2A1; G6PD; COL6A3; XRCC6; LAMP2; CD99; JUP; EZR; CD44; LGALS3; ITGB5; VCL; ANXA7; COL5A1; FLNA; BGN; CD9; UBA1; NME2; NME1-NME2; FBLN1; PSMA3; MAPK3; CALR; CANX…
Hippocampus	356	7355	57.8862	1.51348	1.07327e-23	9.1013e-21	5.00071e-23	1.50746e-22	MYO1C; CLIC1; PLOD2; SDCBP; ADAM10; NRP1; XPO1; PLXNB2; ARPC2; ARPC3; SLC16A3; ARPC5; PSMD3; EPB41L2; CALU; WDR1; CPNE3; ATRN; TSPAN9; FLOT1; AP2A2; SEC31A; RTN3; MPZL1; RECK; LDHA; ALDH1A1; CFB; C3; IGF2; COL1A1; COL3A1; COL4A1; LMNA; APOE; FN1; TFRC; FTH1; ALDOA; ANXA1; GAPDH; RPN1; GNAI2; ATP1A1; APP; ALPL; RPLP1; RPLP0; ITGB1; GSN; ATP5B; S100A6; ENO1; GPI; ITGAV; LDHB; P4HB; ANXA2; CAPN1; TU…
Cerebral cortex	347	7099	56.4228	1.52842	1.48552e-23	1.25972e-20	6.88373e-23	2.07509e-22	MYO1C; CLIC1; PLOD2; SDCBP; NRP1; XPO1; PLXNB2; ARPC2; ARPC3; SLC16A3; ARPC5; PSMD3; EPB41L2; TSPAN6; ACTN4; CALU; WDR1; CPNE3; TSPAN9; FLOT1; AP2A2; SEC31A; RTN3; MPZL1; MAP4K4; EFEMP2; RECK; LDHA; PGK1; CFB; C3; IGF2; COL1A1; COL4A1; LMNA; APOE; TFRC; FTH1; ALDOA; ANXA1; GAPDH; HSPB1; RPN1; GNAI2; ATP1A1; APP; ALPL; RPLP1; RPLP0; ITGB1; GSN; ATP5B; S100A6; ENO1; GPI; TPM3; ITGAV; LDHB; P4HB; AN…
Cytoskeleton	30	86	4.87805	10.9097	1.67883e-23	1.42364e-20	7.7372e-23	2.33237e-22	FLOT1; GAPDH; RPLP0; TPM3; HSPA8; SLC2A1; CD59; TCP1; TGM2; STOM; YWHAQ; CANX; YWHAB; MYH9; CCT5; ACLY; RAB10; RAP1B; YWHAG; CALM1; CALM2; CALM3; YWHAE; RPS27A; YWHAZ; TPM4; CCT2; SPTBN1; CAND1; GLIPR2;
H2228	39	168	6.34146	7.26003	7.9798e-23	6.76687e-20	3.65777e-22	1.10263e-21	NRP1; EPB41L2; CTNND1; WDR1; MPZL1; LDHA; TFRC; ANXA1; ATP1A1; APP; RPLP0; ITGB1; ENO1; LDHB; ANXA2; YES1; VIM; G6PD; PKM; CD46; VCL; CFL1; PSMA2; MSN; MAPK3; EPHA2; TKT; ABCC1; CTNNA1; TAGLN2; IQGAP1; CALM1; CALM2; CALM3; CLTC; ADAM9; SEPT9; TLN1; F11R;
Vulva	87	838	14.1463	3.24651	1.1006e-22	9.33311e-20	5.0178e-22	1.51261e-21	PLXNB2; ARPC2; TSPAN6; CTNND1; CFB; C3; LMNA; TFRC; HSPB1; ATP1A1; ITGB1; ATP5B; S100A6; ITGAV; ANXA2; PSAP; LAMB1; YES1; ANXA6; MMP2; VIM; ANXA5; LGALS1; SPARC; CLTA; C7; HSPD1; CLU; HSPA5; HSPA8; SLC2A1; G6PD; COL6A3; XRCC6; LAMP2; CD59; CD99; JUP; EZR; CD44; LGALS3; VCL; ANXA7; COL5A1; FLNA; BGN; CD9; UBA1; NME2; NME1-NME2; FBLN1; MAPK3; CALR; CANX; PDIA3; YWHAB; CTNNA1; CTNNB1; PHB; BSG; ECE1…
N06CS98-2	37	165	6.01626	7.01304	3.70065e-21	3.13815e-18	1.67816e-20	5.05877e-20	SDCBP; ARPC3; CTNND1; MPZL1; ALDOA; ANXA1; ATP1A1; APP; SLC25A5; ITGB1; ENO1; TPM3; ANXA2; ANXA6; VIM; ANXA5; G6PD; CD46; PECAM1; GJA1; VCL; TGM2; CFL1; PSMA2; VARS; MAPK3; CTNNA1; MYH9; TAGLN2; ACTR3; CALM1; CALM2; CALM3; CYFIP1; TSG101; TLN1; F11R;
Cellzome_Abl_inhibitors_NatureBiotechnology_exp144	39	186	6.34146	6.55748	4.07822e-21	3.45833e-18	1.83954e-20	5.54526e-20	SLC16A3; FLOT1; PGK1; TFRC; SLC25A5; ATP5B; YES1; HSPA8; ITGA4; PRDX6; YWHAB; CAPZB; ARCN1; CCT3; PSMB2; CCT8; COPA; RAB2A; RPS14; HIST4H4; HIST2H4B; HIST1H4I; HIST1H4A; HIST1H4D; HIST1H4F; HIST1H4K; HIST1H4J; HIST1H4C; HIST1H4H; HIST1H4B; HIST1H4E; HIST1H4L; HIST2H4A; GNB1; PCBP1; CAND1; PDCD6IP; TNPO1; EIF3C;
Cerebellum	353	7633	57.3984	1.44607	1.66261e-19	1.40989e-16	7.45976e-19	2.24873e-18	MYO1C; SNAP23; PLOD2; SDCBP; NRP1; XPO1; PLXNB2; ARPC2; ARPC3; SLC16A3; ARPC5; PSMD3; EPB41L2; CALU; CTNND1; WDR1; ATRN; TSPAN9; FLOT1; AP2A2; SEC31A; RTN3; MPZL1; MAP4K4; RECK; LDHA; ALDH1A1; PGK1; CFB; C3; IGF2; COL1A1; COL3A1; LMNA; APOE; FN1; TFRC; FTH1; ALDOA; ANXA1; GAPDH; HSPB1; RPN1; GNAI2; ATP1A1; APP; ALPL; RPLP1; RPLP0; ITGB1; GSN; ATP5B; S100A6; ENO1; GPI; TPM3; ITGAV; LDHB; CAPN1; TU…
Oesophagus	86	921	13.9837	2.91999	2.03521e-19	1.72586e-16	9.08348e-19	2.7382e-18	NRP1; PLXNB2; TSPAN6; ACTN4; LDHA; CFB; C3; LMNA; FN1; TFRC; ATP1A1; ITGB1; ATP5B; S100A6; ITGAV; LDHB; ANXA2; PSAP; CTSB; YES1; MMP2; CLTA; ANXA4; C7; HSPD1; HSPA5; SLC2A1; G6PD; COL6A3; XRCC6; LAMP2; PLS3; CD99; JUP; EZR; CD44; ITGA2; LGALS3; VCL; ANXA7; COL5A1; FLNA; BGN; CD9; NME2; NME1-NME2; FBLN1; MAPK3; CANX; PDIA3; YWHAB; CTNNA1; CTNNB1; PHB; BSG; ECE1; PSMC4; CD151; SERPINH1; LAMB2; ARPC…
AdducinII	30	116	4.87805	8.0885	2.80844e-19	2.38156e-16	1.24689e-18	3.75873e-18	ATRN; APOM; C1R; CFB; FN1; APOB; HSP90AA1; THBS1; CFH; CNP; C1S; C7; CLU; FBLN1; MYH9; HIST4H4; HIST2H4B; HIST1H4I; HIST1H4A; HIST1H4D; HIST1H4F; HIST1H4K; HIST1H4J; HIST1H4C; HIST1H4H; HIST1H4B; HIST1H4E; HIST1H4L; HIST2H4A; PAPPA;
N06cs110	26	87	4.22764	9.34692	1.31889e-18	1.11842e-15	5.82512e-18	1.75597e-17	MPZL1; LDHA; ALDOA; ATP1A1; LDHB; ANXA2; PFN1; YES1; VIM; ANXA5; COL6A2; CBR1; FLNA; TGM2; CFL1; PSMA2; MAPK3; MYH9; RPS10; CALM1; CALM2; CALM3; RAN; TAGLN; MVP; SND1;
Parathyroid	76	782	12.3577	3.03918	3.37174e-18	2.85923e-15	1.48147e-17	4.46586e-17	NRP1; PLXNB2; TSPAN6; ACTN4; CFB; LMNA; ATP1A1; ITGB1; ATP5B; ITGAV; ANXA2; PSAP; CTSB; YES1; ANXA6; MMP2; VIM; LGALS1; SPARC; CLTA; ANXA4; C7; HSPD1; HSPA5; SLC2A1; G6PD; COL6A3; XRCC6; LAMP2; CD59; JUP; EZR; LGALS3; ITGB5; VCL; ANXA7; COL5A1; CD9; NME2; NME1-NME2; FBLN1; PSMA3; MAPK3; CALR; CANX; GNA11; PDIA3; CTNNA1; CTNNB1; PHB; BSG; ECE1; CD151; ANXA11; LAMB2; ARPC4; PSMA6; CDC42; ACTR2; RPS…
Heart muscle	299	6191	48.6179	1.51016	6.24449e-18	5.29533e-15	2.72955e-17	8.22819e-17	MYO1C; CLIC1; PLOD2; SDCBP; NRP1; PLXNB2; ARPC2; SLC16A3; ARPC5; PSMD3; CALU; CTNND1; WDR1; CPNE3; TSPAN9; FLOT1; AP2A2; RTN3; MPZL1; MAP4K4; RECK; CFB; C3; TIMP1; IGF2; COL1A1; COL3A1; COL4A1; LMNA; APOE; FN1; TFRC; FTH1; ALDOA; ANXA1; GAPDH; HSPB1; RPN1; GNAI2; APP; ALPL; ITGB1; GSN; ATP5B; S100A6; GPI; TPM3; ITGAV; LDHB; P4HB; CAPN1; TUBB; DCN; PSAP; CTSB; LAMB1; YES1; ANXA6; HSP90AB1; MMP2; C…
Red blood cells	33	166	5.36585	6.2174	2.56752e-17	2.17726e-14	1.11654e-16	3.3658e-16	FLOT1; LDHA; GAPDH; GPI; LDHB; GNAI3; SLC2A1; G6PD; APEH; CD59; CD99; PKM; AKR1B1; CD44; PGAM1; PAICS; NME2; AHCY; STOM; PSMB8; PSMB6; TPP2; TKT; PSMC4; CD151; CAPZA1; GNB1; GNB2; GNAS; SPTAN1; NAGK; RUVBL2; F11R;
H1703	30	138	4.87805	6.79912	5.41555e-17	4.59239e-14	2.34306e-16	7.06311e-16	EPB41L2; CTNND1; MPZL1; TFRC; ANXA1; ATP1A1; APP; RPLP0; ITGB1; ANXA2; YES1; HSP90AB1; VIM; CNP; VCL; CFL1; ITGA3; MAPK3; EPHA2; TAGLN2; IQGAP1; CCT8; RAN; YBX1; CLTC; ADAM9; SEPT2; PLEC; CCDC50; TLN1;
BJ635	33	175	5.36585	5.89766	1.35123e-16	1.14584e-13	5.81645e-16	1.75336e-15	NRP1; EPB41L2; CTNND1; ANXA1; ITGB1; ENO1; TPM3; ANXA2; YES1; VIM; G6PD; ACTN1; CD46; DSP; PECAM1; VCL; FLNA; MAPK3; CTNNA1; MYH9; TAGLN2; RPS10; CRIP2; CALM1; CALM2; CALM3; CLTC; TAGLN; PLEC; CYFIP1; TSG101; TLN1; F11R;
Breast cancer cells	17	36	2.76423	14.7699	1.50546e-16	1.27663e-13	6.44765e-16	1.94363e-15	CLIC1; GLUD1; GAPDH; HSPB1; P4HB; ANXA2; TUBB; HSPD1; HSPA5; HSPA8; G6PD; PDIA3; PHB; GNB2; ACTG1; CCT2; PRDX1;
Pancreatic fluid	29	136	4.71545	6.66921	3.12932e-16	2.65366e-13	1.3335e-15	4.01981e-15	LDHA; APOE; FN1; APOB; HSPB1; HSP90AA1; HSP90AB1; CFH; CLU; TGM2; PPIB; CFL1; MYH9; KRT2; TAGLN2; TPI1; CDC42; RAB8A; RAB10; YWHAE; PPIA; YWHAZ; ACTG1; ACTC1; PRDX1; RAB35; LAMA4; RAB8B; RAB1B;
Blood vessels	28	130	4.55285	6.73649	7.76793e-16	6.5872e-13	3.2936e-15	9.92851e-15	AGRN; LAMA5; TIMP1; IGF2; COL3A1; COL4A1; FTH1; ICAM1; ITGAV; CTSB; LAMB1; THBS1; COL4A2; RPSA; ANXA4; CD46; ITGA2; ENG; FST; ITGA3; EPHA2; FBN1; CD151; LAMB2; RPS6; HSPG2; LAMA4; FBLN5;
Insular cortex membrane micro domains	22	75	3.57724	9.17483	9.35455e-16	7.93266e-13	3.9466e-15	1.1897e-14	PGK1; FTH1; ALDOA; GSN; ATP5B; ENO1; CNP; ALDOC; RALA; CD59; PKM; PGAM1; PRDX6; MDH2; TPI1; CLTC; SPTBN1; DSG1; DPYSL2; FSCN1; VAT1; GLIPR2;
N06cs122	26	123	4.22764	6.61146	1.36242e-14	1.15533e-11	5.71946e-14	1.72412e-13	NRP1; CTNND1; MPZL1; ANXA1; ATP1A1; APP; ANXA2; VIM; G6PD; CD46; DSP; PECAM1; GJA1; VCL; FLNA; TGM2; CFL1; MAPK3; S100A11; MYH9; RPL3; CALM1; CALM2; CALM3; TLN1; F11R;
N06BJ504	21	78	3.41463	8.42118	2.84549e-14	2.41297e-11	1.18866e-13	3.58319e-13	CTNND1; MPZL1; ANXA2; VIM; VCL; MAPK3; MYH9; HIST4H4; HIST2H4B; HIST1H4I; HIST1H4A; HIST1H4D; HIST1H4F; HIST1H4K; HIST1H4J; HIST1H4C; HIST1H4H; HIST1H4B; HIST1H4E; HIST1H4L; HIST2H4A;
Bronchoalveolar fluid	31	186	5.04065	5.2127	3.99495e-14	3.38772e-11	1.66065e-13	5.006e-13	CLIC1; LAMA5; ACTN4; WDR1; PGK1; ALDOA; ANXA1; GAPDH; ICAM1; TPM3; ANXA2; ANXA5; LAMC1; HSPA8; CD44; FLNA; TGM2; TKT; PRDX6; MYL6; PPIA; TPM4; TUBB4B; GSTO1; CAP1; PRDX1; PRDX4; PLEC; TNPO1; RTN4; TLN1;
Muscle	74	904	12.0325	2.55985	8.99555e-14	7.62822e-11	3.72108e-13	1.12172e-12	SNAP23; CLIC1; MANBA; MAN2B1; NRP1; ARPC2; LAMA5; SLC16A3; STC2; AP2A2; RTN3; MAP4K4; EFEMP2; LDHA; IGF2; LMNA; ALDOA; ITGB1; ITGAV; DCN; PFN1; CTSB; LAMB1; VIM; ANXA5; RRAS; PYGB; PLS3; NID1; PKM; AKR1B1; RPS2; CD44; CAPN2; ENG; FST; FLNA; CD9; UBA1; LAMA2; PSMA2; MSN; RPS19; CD151; THBS3; CACNA2D1; LAMB2; RAB8A; CALM1; CALM2; PPIA; ACTG1; ACTC1; GSTO1; PLOD1; COL16A1; EFEMP1; PSMD2; NID2; LTBP2…
Heart	256	5507	41.626	1.45358	1.73667e-12	1.4727e-09	7.14901e-12	2.15506e-11	SNAP23; CLIC1; QSOX1; MANBA; PLOD2; SDCBP; MAN2B1; TPP1; NRP1; XPO1; PLXNB2; ARPC2; LAMA5; SLC16A3; EPB41L2; TSPAN6; CALU; CTNND1; SLIT3; CS; CRTAP; FLOT1; STC2; AP2A2; SEC31A; RTN3; MPZL1; MAP4K4; EFEMP2; RECK; GLUD1; CFB; C3; IGF2; COL4A1; LMNA; FN1; ALDOA; GAPDH; GNAI2; ATP1A1; APP; SLC25A5; ITGB1; GSN; ATP5B; ITGAV; LDHB; ANXA2; PSAP; CTSB; LAMB1; ANXA6; MMP2; ANXA5; LGALS1; SPARC; CLTA; ANXA…
Cartilage	19	89	3.08943	6.67791	4.17494e-11	3.54035e-08	1.71031e-10	5.15571e-10	PLOD2; ADAM10; C1R; FN1; ICAM1; DCN; CTSB; ANXA6; ANXA5; CLU; SLC2A1; VCAN; BGN; FBN1; MMP14; COL16A1; HTRA1; EHD4; ITGA11;
22_mars	26	196	4.22764	4.14915	8.46243e-10	7.17614e-07	3.45007e-09	1.04002e-08	QSOX1; ATRN; APOM; C1R; CFB; C3; IGF2; APOE; FN1; APOB; GSN; CFH; C1S; C4B; C7; CLU; DSP; FBLN1; KRT2; SERPINF1; PLTP; B2M; LGALS3BP; EFEMP1; TGFBI; TLN1;
Skin fibroblasts	23	162	3.73984	4.44091	2.10383e-09	1.78405e-06	8.53612e-09	2.5732e-08	PLOD2; C3; TIMP1; ANXA2; CFH; SPARC; C1S; CTSA; LAMC1; COL6A2; COL6A3; BMP1; PLS3; VCL; ANXA7; EEF1D; THBS2; ITGA1; TAGLN; PAPPA; HMCN1; COL12A1; EHD4;
Keratinocytes	29	250	4.71545	3.62817	2.19927e-09	1.86498e-06	8.88086e-09	2.67712e-08	HSPA8; LAMP2; PLS3; CD59; DSP; CD44; TCP1; ITGB5; DPP4; CANX; BSG; ECE1; IQGAP1; ARHGDIA; MFAP2; ITGA1; SPTBN1; FABP5; DSG1; AKR1C1; FAT1; MVP; PCBP1; PVRL2; COL12A1; CCT7; PTGFRN; LIPG; F11R;
b1-SE_nonglyco_qstar	16	90	2.60163	5.56158	2.35811e-08	1.99967e-05	9.47713e-08	2.85687e-07	ATRN; C1R; CFB; APOE; FN1; APOB; GSN; THBS1; CFH; C1S; C7; CLU; HSPA8; SERPINF1; RPS27A; LGALS3BP;
Uterus	61	917	9.9187	2.08029	5.00268e-08	4.24227e-05	2.00107e-07	6.0322e-07	AGRN; SDCBP; EPB41L2; STC2; AP2A2; RTN3; ALPL; ITGAV; PFN1; ITGA5; VIM; ANXA5; SPARC; ANXA4; RRAS; LAMP1; ADH5; LAMP2; VCAN; RPS2; VCL; FST; FBLN1; ITGA3; S100A11; VIPR1; THBS2; RPL27A; RPL5; RPL21; RPL28; RPS9; RPS5; RPS10; THBS3; ATP1B3; LOXL3; RPL15; HSPE1; GSTO1; TAGLN; AKR1C1; PCOLCE; PLEC; LAMA4; P3H1; CD276; CD109; TXNDC5; HAPLN3; S100A13; PRMT1; GLIPR2; NTN4; PLSCR3; GPRC5B; ITGA11; RUVBL…
Intestinal epithelial cells	9	27	1.46341	10.4303	9.24026e-08	7.83574e-05	3.67875e-07	1.10895e-06	LDHA; PGK1; GAPDH; ENO1; HSP90AA1; PKM; DPP4; TUBB4B; PTGFRN;
Amnionic epithelial cell	5	6	0.813008	26.0652	1.92371e-07	0.000163131	7.59642e-07	2.28993e-06	PLS3; CD59; FBLN1; BSG; LOXL2;
hupo53_reference_cam	16	104	2.60163	4.81297	1.92598e-07	0.000163323	7.59642e-07	2.28993e-06	ATRN; C1R; CFB; C3; APOE; FN1; APOB; GSN; CFH; C1S; C4B; C7; CLU; FBLN1; KRT2; SERPINF1;
21_unfract	15	95	2.43902	4.93979	3.27351e-07	0.000277594	1.28516e-06	3.87408e-06	ATRN; C1R; CFB; C3; APOE; FN1; APOB; GSN; CFH; C1S; C4B; CLU; KRT2; SERPINF1; PFKP;
Lymphocytes	37	468	6.01626	2.47264	4.3909e-07	0.000372349	1.71589e-06	5.17253e-06	SNAP23; PSMA7; APP; SLC25A5; ICAM1; ANXA2; TUBB; SLC3A2; CLTA; CNP; XRCC6; CD59; CD99; PKM; EZR; CD46; CD44; GJA1; SRM; PPIB; PSMA3; DPP4; TPP2; SHMT2; HSPA4; CCT6A; ECE1; PSMA6; RPS3A; PPIA; RAC1; GNAS; GNB2L1; SLC7A5; GANAB; HTRA1; F11R;
Bone	16	112	2.60163	4.46922	5.45109e-07	0.000462253	2.12042e-06	6.39199e-06	ADAM10; TIMP1; IGF2; MMP1; ALPL; COL5A2; ITGAV; CTSB; SPARC; ITGA3; LOX; THBS2; GNAS; GSTO1; LTBP1; ITGA11;
Retina	31	364	5.04065	2.6637	7.96904e-07	0.000675775	3.08573e-06	9.30189e-06	AGRN; RTN3; ICAM1; ITGAV; RPSA; SPARC; CLTA; HSPD1; CLU; PYGB; CD59; AKR1B1; TIMP2; PECAM1; GNA11; SERPINF1; COL18A1; RPL27A; RPL5; RPL21; RPL28; RPS9; RPS5; RPS10; CCT3; THBS3; SLC16A1; SRPX; SLC7A5; LRP1; HMCN1;
Umbilical vein endothelial cells	20	178	3.25203	3.5148	1.14242e-06	0.000968776	4.40353e-06	1.32744e-05	C3; GAPDH; SERPINE1; MMP2; CFH; PLS3; CD59; PECAM1; VCL; PTX3; MSN; PSMB8; ECE1; RAB7A; CDC42; RAB2A; RAB14; EFNB1; SLC44A1; MXRA8;
hupo1_b1-hep_cam	13	80	2.11382	5.08429	1.42194e-06	0.00120581	5.45614e-06	1.64474e-05	ATRN; APOM; CFB; C3; APOE; FN1; APOB; GSN; SLC3A2; CFH; CLU; SERPINF1; LGALS3BP;
Cornea	13	82	2.11382	4.9603	1.89847e-06	0.0016099	7.2518e-06	2.18604e-05	LAMA5; LDHA; COL4A1; ICAM1; COL4A2; SPARC; ITGA2; VCL; TKT; SERPINF1; SLC7A5; TGFBI; ITGA11;
19_proteinag	14	98	2.27642	4.46956	2.7747e-06	0.00235295	1.05042e-05	3.16649e-05	C1R; CFB; APOE; FN1; APOB; GSN; THBS1; CFH; C1S; C7; CLU; JUP; KRT2; SERPINF1;
BOB2H_ISB	14	98	2.27642	4.46956	2.7747e-06	0.00235295	1.05042e-05	3.16649e-05	ATRN; APOM; C1R; CFB; FN1; APOB; CFH; C1S; C4B; CLU; KRT2; SERPINF1; PLTP; LGALS3BP;
BOB_Sensitivity	16	129	2.60163	3.8803	3.69407e-06	0.00313257	1.39225e-05	4.19693e-05	ATRN; APOM; CFB; APOE; FN1; APOB; GSN; CFH; C1S; C4B; C7; CLU; KRT2; SERPINF1; PLTP; LGALS3BP;
Blood	22	227	3.57724	3.0316	4.07213e-06	0.00345317	1.52795e-05	4.60598e-05	PSMD11; APOE; ANXA1; GSN; ITGA5; HSPD1; G6PD; CD59; EZR; ITGA2; FST; FBLN1; PPIB; LOX; SERPINF1; RPS19; PPIA; PFKP; LAMA4; FSCN1; ITGA11; PSMD13;
18_size	14	104	2.27642	4.21173	5.67062e-06	0.00480869	2.11836e-05	6.38578e-05	ACTN4; C1R; CFB; APOE; FN1; APOB; GSN; C1S; CLU; HSPA5; KRT2; SERPINF1; TMSB4X; LGALS3BP;
hupo1_b2-cit_cam	11	65	1.78862	5.29547	6.10363e-06	0.00517588	2.27012e-05	6.84325e-05	FN1; GAPDH; ATP1A1; SLC25A5; ENO1; TUBB; CLU; DSP; KRT2; RPS27A; PLOD1;
Glomerulus	9	44	1.46341	6.40134	8.59758e-06	0.00729075	3.18373e-05	9.59732e-05	AGRN; C3; GAPDH; CD46; NT5E; CD151; PODN; HTRA1; EMILIN1;
20_cys	13	96	2.11382	4.237	1.14087e-05	0.00967459	4.20634e-05	0.0001268	APOM; C1R; CFB; APOE; FN1; APOB; GSN; CFH; C1S; C7; CLU; SERPINF1; B2M;
Cervix	13	104	2.11382	3.91111	2.73793e-05	0.0232176	0.000100509	0.000302984	SDCBP; TIMP1; MMP2; ANXA4; TXN; CD59; CD44; FBLN1; GSTO1; LTBP1; PCBP1; IGFBP7; TXNDC5;
Lung cancer cells	3	3	0.487805	31.2678	3.25562e-05	0.0276077	0.000118999	0.000358719	ITGB1; PDCD6IP; TSG101;
Ubiquitous	58	1052	9.43089	1.72417	3.73812e-05	0.0316992	0.000136048	0.000410116	SNAP23; EPB41L2; ACTN4; CPNE3; SEC31A; PGK1; LMNA; GAPDH; S100A6; ENO1; GPI; CAPN1; CTSB; HSP90AA1; HSPA1A; TXN; LAMC1; RALA; COL6A1; COL6A2; CPM; ARF4; COL5A1; TGM2; CFL1; MAPK3; CALR; CTNNA1; CTNNB1; PHB; BSG; PSMC2; ATP6V1A; RPL3; RPS9; GDI2; ARHGDIA; TPI1; ACTR1A; TGFB2; PPP1CA; TMSB4X; RAC1; TUBA1B; ARF1; AHNAK; FSTL1; FLOT2; DPYSL2; PVRL2; HTRA1; LOXL4; S100A13; TSG101; CTSF; PACSIN2; EIF3L…
Malignant pleural effusions	7	31	1.13821	7.06828	4.45313e-05	0.0377625	0.000161378	0.000486472	RPLP0; HSP90AA1; CFH; PTX3; THBS2; SERPINF1; CD81;
Nervous system	19	212	3.08943	2.80365	5.39878e-05	0.0457816	0.000194815	0.000587268	AP2A2; FTH1; ALDOA; SERPINE2; PSAP; LAMB1; YES1; ANXA4; EZR; LAMA2; THBS2; LAMB2; LOXL3; TMSB10; TUBA4A; PLEC; LAMA4; FBLN5; PLXND1;
BOB2L	12	96	1.95122	3.91132	5.54072e-05	0.0469853	0.000198364	0.000597965	ATRN; APOM; CFB; APOE; FN1; APOB; CFH; C1S; C4B; CLU; KRT2; SERPINF1;
Tooth	7	32	1.13821	6.84746	5.54389e-05	0.0470122	0.000198364	0.000597965	COL1A1; COL1A2; SPARC; HSPD1; IGF2R; ITGA3; NOTCH2;
Decidua	8	43	1.30081	5.82318	5.6372e-05	0.0478034	0.000200855	0.000605474	SPARC; TXN; LAMP2; CD44; PRDX6; FASN; AKR1C1; PAPPA;
Seminal plasma	4	8	0.650407	15.6534	6.54495e-05	0.0555011	0.000232222	0.000700031	TFRC; MMP2; PLTP; PAPPA;
Trophoblast	8	44	1.30081	5.69087	6.69885e-05	0.0568062	0.000236693	0.000713507	TIMP1; SLC3A2; PECAM1; BSG; RPS18; PAPPA; TPBG; GDF15;
Adipocytes	15	147	2.43902	3.1925	7.5903e-05	0.0643658	0.000267078	0.000805102	C3; IGF2; APOE; APOB; MMP2; LGALS1; SPARC; CLU; SLC2A1; FBLN1; LOX; FASN; GFPT1; ANGPTL4; ANGPTL2;
Hematopoietic stem cells	18	200	2.92683	2.81552	7.97933e-05	0.0676647	0.000279606	0.000842869	TIMP1; IGF2; TFRC; GNAI2; ALPL; MMP2; ITGA5; G6PD; ITGA4; ENG; ABCC1; SERPINF1; ITGA1; ALCAM; TGFBI; LAMA4; CD109; CLEC11A;
hupo1_b1-cit_cam	10	71	1.62602	4.4077	8.2877e-05	0.0702797	0.000289217	0.00087184	C1R; CFB; C3; FN1; APOB; GSN; CFH; C4B; CLU; SERPINF1;
BOB2L_ISB	11	87	1.78862	3.95654	0.000101193	0.0858115	0.000350569	0.00105678	ATRN; APOM; CFB; FN1; APOB; CFH; C1S; CLU; KRT2; SERPINF1; LGALS3BP;
Intestine	33	508	5.36585	2.03175	0.000101285	0.0858894	0.000350569	0.00105678	STC2; AP2A2; EFEMP2; ALDOA; APOB; GNAI2; ICAM1; ITGAV; CTSB; LAMB1; YES1; SLC3A2; ITGA5; HSPD1; ANPEP; CBR1; ITGA2; CD9; IGFBP4; ITGA3; ABCC1; LOXL3; CALM2; FABP5; PFKP; EFEMP1; MVP; LAMA4; HTRA1; EHD1; ITGA11; PSMD13; TLN1;
Hepatocytes	10	73	1.62602	4.28696	0.000105319	0.0893104	0.000363051	0.00109441	APOM; FBLN1; S100A11; CD151; FASN; ITGA1; HTRA1; BHMT; ANGPTL4; LIPG;
Leydig cells	7	36	1.13821	6.08684	0.000123056	0.104351	0.000422475	0.00127355	CNP; CTSA; VCL; FBLN1; LRP1; HTRA1; S100A13;
Lymphoid	3	4	0.487805	23.4703	0.000127116	0.107794	0.000434655	0.00131026	HSPD1; SPTBN1; LRP1;
Sweat glands	7	37	1.13821	5.92238	0.000147622	0.125184	0.000501833	0.00151277	LAMP2; CD44; FBLN1; SLC26A2; DCD; IGFBP7; HTRA1;
Articular cartilage	5	17	0.813008	9.20939	0.000147946	0.125458	0.000501833	0.00151277	C1R; CTSB; HAPLN1; SLC2A1; CD44;
Vascular endothelial cells	9	63	1.46341	4.47108	0.00016725	0.141828	0.00056505	0.00170334	AGRN; TIMP1; LGALS1; NT5E; MSN; PRDX1; CD109; ANGPTL4; LIPG;
16_clinprot_c8	11	92	1.78862	3.74153	0.000168197	0.142631	0.000565998	0.00170619	APOM; C1R; CFB; APOE; GSN; CFH; C1S; C4B; CLU; KRT2; SERPINF1;
Ligament	4	10	0.650407	12.5259	0.000186538	0.158184	0.000625233	0.00188475	DCN; SPARC; HAPLN1; BGN;
Temporal cortex	8	51	1.30081	4.90992	0.000197732	0.167677	0.000660146	0.00199	C3; APOE; APP; HSPA5; NME2; CCT5; GPRC5B; GNG12;
Chondrocytes	9	65	1.46341	4.33353	0.000213453	0.181008	0.000709835	0.00213979	EDIL3; TIMP1; CTSB; HAPLN1; CD44; IGFBP4; FBLN1; ITGA1; HTRA1;
Granulosa lutein cells	6	28	0.97561	6.70901	0.000215609	0.182836	0.000714205	0.00215296	EEF2; PECAM1; GNA11; RPL8; LRP1; HTRA1;
Mammary gland	43	760	6.99187	1.76949	0.000222195	0.188422	0.000733159	0.0022101	QSOX1; AGRN; SDCBP; EPB41L2; AP2A2; LDHA; ALDH1A1; APOE; GSN; LDHB; ANXA6; RPSA; ANXA4; RRAS; CLU; RALA; XRCC6; CD59; CD44; ITGA2; ITGA3; YWHAB; S100A11; THBS2; FASN; ATP1B3; YWHAZ; TMSB10; GSTO1; AKR1C1; LGALS3BP; PCOLCE; TGFBI; CD109; SFRP1; HTRA1; HAPLN3; S100A13; PRMT1; NTN4; ITGA11; STRAP; EMILIN1;
Osteoblasts	8	52	1.30081	4.81552	0.000227224	0.192686	0.000746845	0.00225135	TIMP1; FST; IGFBP4; FBLN1; ITGA1; NOTCH2; PAPPA; ADAM9;
Syncytiotrophoblast	8	54	1.30081	4.6372	0.000297044	0.251893	0.00097256	0.00293177	QSOX1; SLC2A1; FBLN1; BSG; LRP1; PAPPA; SLC1A5; LOXL2;
Osteocytes	3	5	0.487805	18.7856	0.000310216	0.263063	0.00101178	0.00305	SPARC; FST; FBLN1;
Adipose tissue	14	155	2.27642	2.82602	0.000465149	0.394446	0.00151129	0.00455575	IDH1; LMNA; APOE; SERPINE1; SPARC; CD59; PKM; ACLY; PLTP; RPL15; FABP5; LAMA4; C1QTNF3; ANGPTL4;
Urothelium	6	33	0.97561	5.6928	0.000553415	0.469296	0.00179121	0.00539957	NRP1; HSPD1; FBLN1; FASN; IGFBP7; HTRA1;
Thrombocyte	3	6	0.487805	15.6599	0.000605667	0.513606	0.00194548	0.00586461	PAICS; MSN; CD109;
Vitreous humor	3	6	0.487805	15.6599	0.000605667	0.513606	0.00194548	0.00586461	SPARC; CLU; SERPINF1;
NIBSC_glyco_qstar	8	60	1.30081	4.17356	0.000617618	0.52374	0.00197638	0.00595776	CFB; FN1; APOB; CFH; CLU; LAMP2; SERPINF1; LGALS3BP;
Pituitary gland	30	494	4.87805	1.89945	0.000637005	0.540181	0.00203075	0.00612168	AGRN; EPB41L2; ALDOA; GAPDH; RPLP1; RPLP2; RPLP0; HSP90AA1; ANXA4; CBR1; FST; RPS3; EEF1D; CTNNA1; THBS2; THBS3; ATP1B3; TPI1; GNAS; CAP1; SEPT2; PCOLCE; PLEC; IGFBP7; CD109; HAPLN3; S100A13; NTN4; GPRC5B; RUVBL2;
Megakaryocytes	7	47	1.13821	4.66257	0.000684095	0.580113	0.00217271	0.00654959	THBS1; STOM; CD151; STC1; RAP1B; VAMP3; PVRL2;
Mast cells	8	62	1.30081	4.03895	0.000771828	0.65451	0.0024422	0.00736198	TFRC; LAMP2; ITGA4; CD59; CD9; FASN; CD81; SLC44A1;
Chorion	4	14	0.650407	8.9496	0.000802798	0.680772	0.00253075	0.00762892	MMP2; AKR1C1; IGFBP7; LOXL2;
Epidermis	10	95	1.62602	3.29429	0.000914793	0.775744	0.00287313	0.008661	LAMP2; VCAN; CD44; CBR1; ITGB5; FBLN1; S100A11; FABP5; DSG1; HTRA1;
Teeth	2	2	0.325203	31.2678	0.00102119	0.865971	0.00317205	0.00956211	SPARC; IGF2R;
Aqueous humor	2	2	0.325203	31.2678	0.00102119	0.865971	0.00317205	0.00956211	SPARC; CLU;
Granulosa cell	2	2	0.325203	31.2678	0.00102119	0.865971	0.00317205	0.00956211	PECAM1; GNA11;
Bone marrow cells	3	7	0.487805	13.426	0.00103474	0.877456	0.00320239	0.00965357	TFRC; LAMP2; CD9;
Lung fibroblasts	5	27	0.813008	5.79977	0.0014815	1	0.00456842	0.0137714	QSOX1; TIMP1; PLS3; RAB14; PVRL2;
Vascular endothelium	6	40	0.97561	4.69681	0.00158718	1	0.00487654	0.0147003	CD44; CBR1; PTX3; ITGA1; FABP5; F11R;
Kidney epithelium	3	8	0.487805	11.7498	0.00161631	1	0.00491265	0.0148091	APOM; IGFBP7; F11R;
Chorionic villus	3	8	0.487805	11.7498	0.00161631	1	0.00491265	0.0148091	PLOD2; SLC3A2; CD59;
Thymic epithelial cells	3	8	0.487805	11.7498	0.00161631	1	0.00491265	0.0148091	LGALS1; ITGB5; ITGA1;
Schwann cells	4	17	0.650407	7.37119	0.00176847	1	0.00535595	0.0161454	CD59; AKR1B1; IGFBP7; SEMA3C;
Sertoli cells	5	29	0.813008	5.39992	0.00206756	1	0.00621734	0.0187421	LGALS1; LAMP2; CD99; VCL; FBLN1;
Sebaceous glands	5	29	0.813008	5.39992	0.00206756	1	0.00621734	0.0187421	CD44; FBLN1; CANX; FASN; HTRA1;
Ovarian follicle	4	18	0.650407	6.9619	0.00221676	1	0.00664244	0.0200235	IGF2; HAPLN1; CPM; PAPPA;
032403_BALF4_glypep	6	43	0.97561	4.3692	0.0023251	1	0.00694254	0.0209282	CFB; TIMP1; CFH; CLU; SERPINF1; LGALS3BP;
Ciliary epithelium	3	9	0.487805	10.4457	0.00236705	1	0.00701838	0.0211568	ANXA2; SPARC; SERPINF1;
Dermis	3	9	0.487805	10.4457	0.00236705	1	0.00701838	0.0211568	SPARC; HSPG2; COL12A1;
Myocardium	5	30	0.813008	5.21998	0.0024167	1	0.00711815	0.0214576	GAPDH; ACTN1; NT5E; PTX3; HTRA1;
Astrocytes	7	58	1.13821	3.77844	0.00241749	1	0.00711815	0.0214576	AGRN; PLS3; CD59; CD44; FASN; LRP1; HTRA1;
Mammary epithelium	8	75	1.30081	3.33896	0.00268223	1	0.00787034	0.023725	LAMP2; PLS3; CD59; JUP; ABCC1; DSG1; IGFBP7; LIPG;
Proximal convoluted tubule	5	32	0.813008	4.89384	0.00324037	1	0.0094753	0.0285632	C3; CD151; MVP; HTRA1; BHMT;
Renal tubular epithelium	3	10	0.487805	9.40221	0.00330155	1	0.00962102	0.0290024	TFRC; LGALS1; GFPT1;
Milk	6	47	0.97561	3.99744	0.0036776	1	0.0106801	0.0321951	PSAP; CLU; CD59; ITGA1; LGALS3BP; MFGE8;
BOBFreezeThaw	7	64	1.13821	3.42427	0.00423888	1	0.0122264	0.0368564	CFB; APOE; FN1; APOB; CFH; C4B; CLU;
Cardiac muscle	7	64	1.13821	3.42427	0.00423888	1	0.0122264	0.0368564	FBLN1; CD151; DNASE1L1; HSPE1; MVP; TINAGL1; MYOF;
Adrenal cortex	8	82	1.30081	3.05396	0.00466769	1	0.0134176	0.0404473	STC2; IGF2; SERPINF1; CD151; FASN; NPEPPS; MVP; LIPG;
Hematopoietic cells	4	22	0.650407	5.69668	0.00478894	1	0.0137197	0.0413577	LMNA; APOE; ENG; FASN;
Cellzome_Abl_inhibitors_NatureBiotechnology_exp142	8	83	1.30081	3.01717	0.00502473	1	0.0143467	0.043248	TUBB; HSP90AB1; HSPA8; PAICS; MAPK3; YWHAB; PHB; YWHAG;
Retinal pigmented epithelial cells	6	51	0.97561	3.68397	0.00554094	1	0.0157675	0.0475309	SLC16A3; ATP1A1; GNAI3; SPARC; AKR1B1; ABCC1;
Collecting duct	4	23	0.650407	5.4491	0.00565267	1	0.0160316	0.0483271	GSN; CD59; CD151; HTRA1;
Thyroid follicular cells	3	12	0.487805	7.83648	0.00577073	1	0.0162039	0.0488464	CD59; MVP; IGFBP7;
CSF	3	12	0.487805	7.83648	0.00577073	1	0.0162039	0.0488464	APOE; CLU; GDF15;
Podocyte	3	12	0.487805	7.83648	0.00577073	1	0.0162039	0.0488464	AGRN; CD59; PODN;
Eyes	10	122	1.62602	2.56529	0.00581342	1	0.0162667	0.0490356	COL4A1; COL4A2; PLS3; EZR; LGALS3; FST; MYL6; LRP1; TGFBI; MYOF;
Lactiferous ducts	2	4	0.325203	15.6729	0.00586981	1	0.0162667	0.0490356	S100A11; FASN;
Endothelial cells	2	4	0.325203	15.6729	0.00586981	1	0.0162667	0.0490356	DPP4; PLTP;
Pre-B cells	2	4	0.325203	15.6729	0.00586981	1	0.0162667	0.0490356	HSPD1; HSPA5;
Neurons	7	68	1.13821	3.22287	0.00593145	1	0.016384	0.0493892	AGRN; CLTA; CD59; CD44; FBLN1; LRP1; HTRA1;
Macrophages	17	274	2.76423	1.94104	0.00729902	1	0.020096	0.0605791	LMNA; FN1; ITGAV; VIM; RPSA; HSPD1; CPM; LGALS3; FLNA; FBLN1; ITGA3; PLTP; LRP1; MVP; GDF15; LIPG; F11R;
Glomerular mesangial cell	3	13	0.487805	7.23413	0.00732547	1	0.0201036	0.0606019	AGRN; COL4A1; CD46;
Reticulocytes	4	25	0.650407	5.01335	0.00767846	1	0.0210043	0.0633171	ATP1A1; GPI; CD44; CCT6A;
Occipital cortex	5	39	0.813008	4.01568	0.00771503	1	0.0210365	0.0634142	CLTA; HSPA5; NME2; CCT5; GPRC5B;
Alveolus	3	14	0.487805	6.71778	0.00910438	1	0.0246662	0.0743559	AGRN; AP2A2; F11R;
Dermal microvascular endothelial cells	3	14	0.487805	6.71778	0.00910438	1	0.0246662	0.0743559	FABP5; SLC44A1; MXRA8;
Fibroblats	2	5	0.325203	12.5446	0.00957621	1	0.0257798	0.0777127	SLC3A2; PKM;
Proerythroblast	2	5	0.325203	12.5446	0.00957621	1	0.0257798	0.0777127	ITGA4; PAPPA;
Thymus	24	456	3.90244	1.64632	0.0121487	1	0.0326017	0.0982772	LAMA5; SLIT3; ATRN; EFEMP2; IGF2; ITGAV; CD44; NT5E; SERPINF1; ECE1; ARCN1; PLTP; CLTC; EFEMP1; PCOLCE; PLEC; IGFBP7; HTRA1; SEMA3C; RTN4; ANGPTL2; CLEC11A; TLN1; PLXND1;
Oligodendrocytes	3	16	0.487805	5.87858	0.0133583	1	0.0357344	0.107721	AP2A2; CD59; RTN4;
Placental tissue	2	6	0.325203	10.4573	0.0140615	1	0.0371468	0.111979	TPM3; ABCC1;
Germ cell layer	2	6	0.325203	10.4573	0.0140615	1	0.0371468	0.111979	GSTO1; HTRA1;
Sperm	2	6	0.325203	10.4573	0.0140615	1	0.0371468	0.111979	CLU; VCP;
Stratum spinosum	2	6	0.325203	10.4573	0.0140615	1	0.0371468	0.111979	CD151; FABP5;
Arteries	4	30	0.650407	4.17807	0.0146738	1	0.0385245	0.116132	VCAN; CD44; FBLN1; NOTCH3;
051503_BAL20_gly_lec	4	30	0.650407	4.17807	0.0146738	1	0.0385245	0.116132	CFB; CFH; C1S; CLU;
Microglia	3	17	0.487805	5.53299	0.0158418	1	0.0412081	0.124221	CTSB; CD59; MSN;
PNS	3	17	0.487805	5.53299	0.0158418	1	0.0412081	0.124221	CNP; VCAN; CPM;
Lymphoid stem cell	3	17	0.487805	5.53299	0.0158418	1	0.0412081	0.124221	SPTBN1; LRP1; CLEC11A;
Bile duct	4	31	0.650407	4.04334	0.0164319	1	0.0426125	0.128455	ANXA4; FBLN1; MSN; CD151;
T lymphocytes	4	32	0.650407	3.91702	0.0183164	1	0.0473547	0.14275	ITGA5; ITGA1; ALCAM; PLEC;
Embryo	8	104	1.30081	2.40799	0.0184215	1	0.0474815	0.143132	QSOX1; CALU; FBLN1; NPEPPS; TMSB10; GSTO1; FBLN2; ALCAM;
T-lymphocytes	3	18	0.487805	5.22577	0.0185668	1	0.047711	0.143824	ICAM1; LDHB; ANXA6;
Duodenum epithelium	2	7	0.325203	8.96552	0.0192722	1	0.049374	0.148837	FASN; IGFBP7;
Umbilical cord	4	34	0.650407	3.68668	0.0224738	1	0.057403	0.173041	FBLN1; FABP5; PRDX1; IGFBP7;
Colostrum	2	8	0.325203	7.84623	0.0251575	1	0.0638729	0.192544	CD59; TGFB2;
Proximal tubular epithelium	2	8	0.325203	7.84623	0.0251575	1	0.0638729	0.192544	C3; FBLN1;
Frontal cortex	8	113	1.30081	2.21622	0.0286332	1	0.0724806	0.218492	APOE; APP; CLTA; HSPA5; NME2; PRDX6; CCT5; GPRC5B;
Ependymal cells	2	9	0.325203	6.97539	0.031669	1	0.0766105	0.230941	IGFBP7; HTRA1;
Blastocyst	2	9	0.325203	6.97539	0.031669	1	0.0766105	0.230941	CD59; ALCAM;
Lung epithelium	2	9	0.325203	6.97539	0.031669	1	0.0766105	0.230941	QSOX1; FST;
Tunica adventitia	1	1	0.162602	31.2678	0.0319813	1	0.0766105	0.230941	VCAN;
Anterior pituitary	1	1	0.162602	31.2678	0.0319813	1	0.0766105	0.230941	FASN;
RPE	1	1	0.162602	31.2678	0.0319813	1	0.0766105	0.230941	SERPINF1;
Zona pellucida	1	1	0.162602	31.2678	0.0319813	1	0.0766105	0.230941	CD59;
Islet cells	1	1	0.162602	31.2678	0.0319813	1	0.0766105	0.230941	IGF2R;
Retinal astrocyte	1	1	0.162602	31.2678	0.0319813	1	0.0766105	0.230941	TIMP1;
Macroglia	1	1	0.162602	31.2678	0.0319813	1	0.0766105	0.230941	HTRA1;
Allantois	1	1	0.162602	31.2678	0.0319813	1	0.0766105	0.230941	ALDH1A1;
Fetal spleen	1	1	0.162602	31.2678	0.0319813	1	0.0766105	0.230941	CD109;
Striated	1	1	0.162602	31.2678	0.0319813	1	0.0766105	0.230941	SLC12A2;
Nerves	1	1	0.162602	31.2678	0.0319813	1	0.0766105	0.230941	LAMB1;
Fetal kidney	1	1	0.162602	31.2678	0.0319813	1	0.0766105	0.230941	CD109;
Umbilical cord endothelial cell	1	1	0.162602	31.2678	0.0319813	1	0.0766105	0.230941	PLS3;
Mesangial cell	1	1	0.162602	31.2678	0.0319813	1	0.0766105	0.230941	SERPINE1;
Juxtaglomerular cell	1	1	0.162602	31.2678	0.0319813	1	0.0766105	0.230941	CD46;
Ganglia	1	1	0.162602	31.2678	0.0319813	1	0.0766105	0.230941	RTN4;
Spermatids	4	38	0.650407	3.29871	0.0323908	1	0.0773729	0.233239	TFRC; HSPA1B; NME2; GRN;
Seminiferous tubule	3	23	0.487805	4.09023	0.0358342	1	0.0853579	0.25731	VCL; NME2; FASN;
Peripheral blood cells	9	140	1.46341	2.01216	0.0360735	1	0.0856873	0.258303	EPB41L2; C3; HSP90AA1; CNP; CD99; CD46; PVRL2; HTRA1; MYADM;
hupo55_b1-cit_cam	6	78	0.97561	2.40892	0.0386392	1	0.0913034	0.275233	ATRN; APOM; CFH; IGFBP4; KRT2; B2M;
Veins	2	10	0.325203	6.27855	0.0387609	1	0.0913034	0.275233	VCAN; LTBP1;
Uterine stromal cells	2	10	0.325203	6.27855	0.0387609	1	0.0913034	0.275233	PLS3; CD59;
Vermiform appendix	15	286	2.43902	1.64096	0.0424397	1	0.0996921	0.30052	AGRN; EPB41L2; THBS2; SERPINF1; FASN; ATP1B3; PCOLCE; IGFBP7; TXNDC5; HTRA1; HAPLN3; S100A13; NTN4; CLEC11A; EMILIN1;
Parietal cortex	3	25	0.487805	3.76314	0.0444171	1	0.103952	0.313362	HSPA5; NME2; CCT5;
hupo1_b1-edta_cam	4	42	0.650407	2.98462	0.0444984	1	0.103952	0.313362	FN1; APOB; C4B; CLU;
Ureter	2	11	0.325203	5.70829	0.0463894	1	0.107189	0.323119	LAMA5; IGFBP7;
T-lymphoblast	2	11	0.325203	5.70829	0.0463894	1	0.107189	0.323119	AHCY; PVRL2;
Neuroglia	2	11	0.325203	5.70829	0.0463894	1	0.107189	0.323119	AGRN; GNG12;
Bronchioles	2	11	0.325203	5.70829	0.0463894	1	0.107189	0.323119	FBLN1; MVP;
Hair follicle	6	83	0.97561	2.26382	0.0498198	1	0.114802	0.34607	CD44; ITGB5; IGFBP4; HSPG2; DSG1; HTRA1;
Colon mucosa	4	46	0.650407	2.72514	0.0588075	1	0.135146	0.407395	RECK; CTSB; RPL28; FSTL1;
Corneal epithelial cells	3	28	0.487805	3.36009	0.0590097	1	0.135244	0.40769	LGALS1; CLU; SERPINF1;
Cellzome_Abl_inhibitors_NatureBiotechnology_exp143	6	87	0.97561	2.15975	0.0600565	1	0.137272	0.413804	TUBB; HSPA8; PAICS; MAPK3; YWHAG; YWHAE;
Apocrine gland	1	2	0.162602	15.7117	0.0629414	1	0.140427	0.423315	QSOX1;
Th(1) cell	1	2	0.162602	15.7117	0.0629414	1	0.140427	0.423315	DPP4;
Fetal liver	1	2	0.162602	15.7117	0.0629414	1	0.140427	0.423315	CD109;
Atrial septum	1	2	0.162602	15.7117	0.0629414	1	0.140427	0.423315	HTRA1;
Adrenal	1	2	0.162602	15.7117	0.0629414	1	0.140427	0.423315	HSPD1;
Retinal ganglion cell	1	2	0.162602	15.7117	0.0629414	1	0.140427	0.423315	TIMP1;
Pars compacta	1	2	0.162602	15.7117	0.0629414	1	0.140427	0.423315	NQO1;
Zygote	1	2	0.162602	15.7117	0.0629414	1	0.140427	0.423315	TUBB;
Endocardium	1	2	0.162602	15.7117	0.0629414	1	0.140427	0.423315	GAPDH;
Adenohypophysis	2	13	0.325203	4.83077	0.0630927	1	0.140427	0.423315	LAMP2; FASN;
Bronchial epithelial cells	5	69	0.813008	2.26999	0.0696934	1	0.154609	0.466068	C3; CTSA; CD44; S100A11; F11R;
Cerebrum	3	30	0.487805	3.13616	0.0698295	1	0.154609	0.466068	C3; CTSA; KCTD12;
Midbrain	2	14	0.325203	4.48596	0.0720908	1	0.159201	0.479908	CTSA; AKR1B1;
Melanocytes	5	71	0.813008	2.20605	0.0767639	1	0.168642	0.508369	QSOX1; PLS3; VCL; ECE1; PTK7;
Adrenal medulla	5	71	0.813008	2.20605	0.0767639	1	0.168642	0.508369	STC2; VIPR1; SERPINF1; NPEPPS; LIPG;
Parotid gland	3	32	0.487805	2.94021	0.0814714	1	0.176696	0.532648	QSOX1; LDHA; LDHB;
Choroid	3	32	0.487805	2.94021	0.0814714	1	0.176696	0.532648	ICAM1; CD59; PECAM1;
Coronary arteries	3	32	0.487805	2.94021	0.0814714	1	0.176696	0.532648	FBLN1; IGFBP7; LIPG;
Pulmonary artery	2	15	0.325203	4.18709	0.0814719	1	0.176696	0.532648	CPM; FBLN1;
Ciliary body	2	15	0.325203	4.18709	0.0814719	1	0.176696	0.532648	CLU; CD59;
Penis	1	3	0.162602	10.4919	0.0929128	1	0.195025	0.5879	FBLN1;
Sympathetic nervous system	1	3	0.162602	10.4919	0.0929128	1	0.195025	0.5879	AKR1B1;
Th(2) cell	1	3	0.162602	10.4919	0.0929128	1	0.195025	0.5879	DPP4;
Myotubes	1	3	0.162602	10.4919	0.0929128	1	0.195025	0.5879	MYL6;
Ileum epithelium	1	3	0.162602	10.4919	0.0929128	1	0.195025	0.5879	IGFBP7;
Sebocytes	1	3	0.162602	10.4919	0.0929128	1	0.195025	0.5879	IGFBP7;
Gastric wall	1	3	0.162602	10.4919	0.0929128	1	0.195025	0.5879	ARPC1B;
Odontoblast	1	3	0.162602	10.4919	0.0929128	1	0.195025	0.5879	SPARC;
Goblet cell	1	3	0.162602	10.4919	0.0929128	1	0.195025	0.5879	RPL28;
Vestibule	1	3	0.162602	10.4919	0.0929128	1	0.195025	0.5879	CEMIP;
Bone cell	1	3	0.162602	10.4919	0.0929128	1	0.195025	0.5879	IGFBP4;
Stratum basale	1	3	0.162602	10.4919	0.0929128	1	0.195025	0.5879	CD151;
Corneal endothelial cell	1	3	0.162602	10.4919	0.0929128	1	0.195025	0.5879	CD59;
Tongue	4	54	0.650407	2.32149	0.093802	1	0.196405	0.59206	IGF2; PECAM1; ITGA2; DSG1;
Uterine myometrium	5	77	0.813008	2.03417	0.100181	1	0.209246	0.630769	GNAI3; CNP; PECAM1; LGALS3BP; MFGE8;
Distal convoluted tubule	2	17	0.325203	3.69478	0.10125	1	0.210033	0.633142	CD151; HTRA1;
Synovial fluid	2	17	0.325203	3.69478	0.10125	1	0.210033	0.633142	FN1; IGFBP4;
Eosinophils	6	100	0.97561	1.87901	0.101301	1	0.210033	0.633142	SNAP23; ICAM1; ITGA5; NT5E; GNB2L1; STX4;
Peripheral blood leukocytes	7	125	1.13821	1.75336	0.106341	1	0.219944	0.663017	ATRN; ECE1; ARCN1; CLTC; PCOLCE; IGFBP7; SEMA3C;
Spermatozoa	6	102	0.97561	1.84217	0.108704	1	0.224284	0.676102	CLU; LAMP2; NME2; PSMA1; VCP; PSMC5;
Renal tubule	2	18	0.325203	3.48963	0.111586	1	0.229672	0.692343	AKR1B1; S100A11;
HUPO28_b1-CIT	3	37	0.487805	2.54299	0.113845	1	0.233755	0.704651	CFB; APOB; C4B;
Bronchoalveolar lavage fluid	1	4	0.162602	7.87543	0.121927	1	0.248462	0.748986	ICAM1;
Capillary endothelial cell	1	4	0.162602	7.87543	0.121927	1	0.248462	0.748986	MXRA8;
Placental membrane	1	4	0.162602	7.87543	0.121927	1	0.248462	0.748986	SLC3A2;
Bone marrow stromal cells	2	19	0.325203	3.30606	0.12218	1	0.248462	0.748986	LGALS1; PAPPA;
Large intestine	3	39	0.487805	2.41261	0.127962	1	0.258978	0.780685	FASN; MVP; HTRA1;
Cytotrophoblasts	3	39	0.487805	2.41261	0.127962	1	0.258978	0.780685	CTNND1; DPP4; LRP1;
Plasma cells	2	21	0.325203	2.99135	0.144038	1	0.29082	0.876674	SNAP23; QSOX1;
Malignant ascites	1	5	0.162602	6.30349	0.150015	1	0.297922	0.898081	HSPA8;
Myofibroblast	1	5	0.162602	6.30349	0.150015	1	0.297922	0.898081	MYL6;
Yolk sac	1	5	0.162602	6.30349	0.150015	1	0.297922	0.898081	ALCAM;
Myeloid	1	5	0.162602	6.30349	0.150015	1	0.297922	0.898081	SPTBN1;
Rectum mucosa	1	5	0.162602	6.30349	0.150015	1	0.297922	0.898081	RPL28;
Cervical mucus	1	5	0.162602	6.30349	0.150015	1	0.297922	0.898081	PAPPA;
Corneal endothelium	1	5	0.162602	6.30349	0.150015	1	0.297922	0.898081	SERPINF1;
Lymph	2	22	0.325203	2.85544	0.155252	1	0.307603	0.927265	APOB; PLTP;
Neural stem cells	4	67	0.650407	1.87112	0.166488	1	0.329095	0.992052	THBS1; HSPA1A; EZR; CTSF;
Nephron	1	6	0.162602	5.25466	0.177206	1	0.345674	1	STC1;
Mesoappendix	1	6	0.162602	5.25466	0.177206	1	0.345674	1	CD109;
Parietal cells	1	6	0.162602	5.25466	0.177206	1	0.345674	1	IGFBP7;
Gall bladder epithelium	1	6	0.162602	5.25466	0.177206	1	0.345674	1	HTRA1;
Vascular system	1	6	0.162602	5.25466	0.177206	1	0.345674	1	GFPT1;
Nasal mucosa	2	24	0.325203	2.61759	0.178136	1	0.345674	1	ANXA4; ABCC1;
Intestinal epithelium	2	24	0.325203	2.61759	0.178136	1	0.345674	1	NT5E; ITGA1;
Nasal tissue epithelial cells	2	24	0.325203	2.61759	0.178136	1	0.345674	1	LGALS1; CD59;
Grey matter	1	7	0.162602	4.50506	0.203528	1	0.390479	1	FBLN1;
Bowmann's capsule	1	7	0.162602	4.50506	0.203528	1	0.390479	1	AGRN;
Uterine epithelium	1	7	0.162602	4.50506	0.203528	1	0.390479	1	CD59;
Chromaffin cell	1	7	0.162602	4.50506	0.203528	1	0.390479	1	HTRA1;
Cerebral neurons	1	7	0.162602	4.50506	0.203528	1	0.390479	1	FASN;
CNS	4	74	0.650407	1.69415	0.211888	1	0.4056	1	AGRN; APOE; CNP; CD44;
Fetus	103	2992	16.748	1.0765	0.219108	1	0.418476	1	QSOX1; AGRN; PLOD2; SDCBP; LAMA5; EPB41L2; TSPAN6; CTNND1; SLIT3; CRTAP; ATRN; STC2; SEC31A; RTN3; APOM; TIMP1; IGF2; FN1; APP; GSN; GPI; CTSB; MMP2; GNAI3; SPARC; HAPLN1; PYGB; IGF2R; ADH5; LAMP2; PLS3; AKR1B1; TIMP2; CD44; LGALS3; ITGB5; VCL; IGFBP4; FBLN1; ATP2B4; ITGA3; MSN; S100A11; VIPR1; HSPA4; THBS2; BSG; SERPINF1; COL18A1; ECE1; ARCN1; DNASE1L1; FASN; CCT3; CAPZA1; COPA; ATP1B3; PLTP; IT…
Cochlea	2	28	0.325203	2.24378	0.225163	1	0.429075	1	CEMIP; KCTD12;
B lymphoblast	1	8	0.162602	3.94263	0.229009	1	0.434452	1	AHCY;
Lamina propria	1	8	0.162602	3.94263	0.229009	1	0.434452	1	CD151;
Natural killer cell	5	106	0.813008	1.47771	0.251758	1	0.476543	1	CD59; MSN; DPP4; ITGA1; PSMA6;
Thyroid epithelial cells	1	9	0.162602	3.50505	0.253677	1	0.47698	1	IGFBP7;
Stratum granulosum	1	9	0.162602	3.50505	0.253677	1	0.47698	1	FABP5;
Central nervous system	1	9	0.162602	3.50505	0.253677	1	0.47698	1	GSTO1;
Pineal gland	2	31	0.325203	2.02671	0.260988	1	0.489641	1	SPARC; SERPINF1;
Colon epithelium	2	32	0.325203	1.9634	0.272956	1	0.510963	1	PLS3; F11R;
Myoblast	1	10	0.162602	3.15489	0.277556	1	0.512784	1	MYL6;
Larynx	1	10	0.162602	3.15489	0.277556	1	0.512784	1	ANXA4;
Umbilical vein	1	10	0.162602	3.15489	0.277556	1	0.512784	1	SLC3A2;
Choriodecidua	1	10	0.162602	3.15489	0.277556	1	0.512784	1	BSG;
Peripheral blood	1	10	0.162602	3.15489	0.277556	1	0.512784	1	ATRN;
Conjunctiva	1	10	0.162602	3.15489	0.277556	1	0.512784	1	ITGA1;
Oviduct	1	11	0.162602	2.86835	0.300673	1	0.550693	1	IGFBP4;
Zona fasciculata	1	11	0.162602	2.86835	0.300673	1	0.550693	1	FASN;
Oesophagus epithelium	1	11	0.162602	2.86835	0.300673	1	0.550693	1	IGFBP7;
Gingiva	1	11	0.162602	2.86835	0.300673	1	0.550693	1	SPARC;
Granulocytes	4	89	0.650407	1.40865	0.317706	1	0.580635	1	CD59; CD44; HSPA4; CD109;
Loop of Henle	1	12	0.162602	2.62952	0.323051	1	0.58411	1	FBLN1;
Forebrain	1	12	0.162602	2.62952	0.323051	1	0.58411	1	FST;
Corpus luteum	1	12	0.162602	2.62952	0.323051	1	0.58411	1	LIPG;
Mononuclear phagocytes	1	12	0.162602	2.62952	0.323051	1	0.58411	1	PTX3;
Olfactory bulb	1	12	0.162602	2.62952	0.323051	1	0.58411	1	NTN4;
Atrium	6	146	0.97561	1.28703	0.325024	1	0.586426	1	CPM; PCOLCE; FRAS1; TXNDC5; HTRA1; HAPLN3;
Ventricles	6	151	0.97561	1.24442	0.353446	1	0.636352	1	ATP1A1; ANXA2; PCOLCE; TXNDC5; HTRA1; HAPLN3;
Dentate nucleus	1	14	0.162602	2.25414	0.365685	1	0.655605	1	CTSA;
Iris	1	14	0.162602	2.25414	0.365685	1	0.655605	1	CD59;
Prostrate	1	15	0.162602	2.10396	0.385986	1	0.690541	1	PLEC;
Spermatocytes	2	42	0.325203	1.49603	0.390476	1	0.697102	1	TFRC; HSPA1B;
Trachea	21	612	3.41463	1.07341	0.401685	1	0.715607	1	AGRN; EPB41L2; SLIT3; HSPA8; THBS2; GARS; ATP1B3; RPS6; ADAM9; PCOLCE; P3H1; AGTRAP; CD109; TXNDC5; HAPLN3; S100A13; PRMT1; TINAGL1; NTN4; TMEM2; ANGPTL2;
Basal nuclei	1	17	0.162602	1.85658	0.424663	1	0.750238	1	AKR1B1;
Langerhans cells	1	17	0.162602	1.85658	0.424663	1	0.750238	1	FSCN1;
Pancreatic acinus	1	17	0.162602	1.85658	0.424663	1	0.750238	1	IGF2R;
Pancreatic duct	1	17	0.162602	1.85658	0.424663	1	0.750238	1	IGF2R;
Jejunum	7	194	1.13821	1.12977	0.42715	1	0.753062	1	ANXA4; RAB6A; DPP4; PCOLCE; TXNDC5; HTRA1; HAPLN3;
Alveolar macrophage	1	18	0.162602	1.7535	0.443079	1	0.776304	1	FBLN1;
Choroid plexus	1	18	0.162602	1.7535	0.443079	1	0.776304	1	GDF15;
Osteoclast	1	18	0.162602	1.7535	0.443079	1	0.776304	1	FBLN1;
Thymocyte	2	48	0.325203	1.30907	0.456939	1	0.797292	1	DPP4; GNA11;
Transverse colon	2	48	0.325203	1.30907	0.456939	1	0.797292	1	TXNDC5; HAPLN3;
Ileum	7	201	1.13821	1.09043	0.463577	1	0.807214	1	ANXA4; ADH5; DPP4; PCOLCE; TXNDC5; HTRA1; HAPLN3;
Ascending colon	2	50	0.325203	1.25671	0.478155	1	0.830892	1	TXNDC5; HAPLN3;
Spermatogonia	1	23	0.162602	1.37247	0.526699	1	0.911512	1	FBLN1;
Gastrointestinal tract	1	23	0.162602	1.37247	0.526699	1	0.911512	1	LRP1;
Descending colon	2	56	0.325203	1.12209	0.538643	1	0.930284	1	TXNDC5; HAPLN3;
Renal cortex	1	24	0.162602	1.31531	0.541854	1	0.933927	1	AGRN;
Dentate gyrus	1	26	0.162602	1.21417	0.570726	1	0.981694	1	GNG12;
B lymphocytes	1	27	0.162602	1.16921	0.584473	1	1	1	ANXA6;
Basophils	1	28	0.162602	1.12747	0.597781	1	1	1	CD59;
Occipital lobe	11	359	1.78862	0.958911	0.60046	1	1	1	EPB41L2; THBS2; SERPINF1; ATP1B3; ACTR3; GNAS; CD109; CYFIP1; HAPLN3; S100A13; NTN4;
Pons	4	134	0.650407	0.935631	0.624813	1	1	1	CTSA; PLTP; PCOLCE; HAPLN3;
Cardiomyocytes	1	31	0.162602	1.0184	0.635205	1	1	1	STC1;
Dorsal root ganglion	1	32	0.162602	0.986582	0.64689	1	1	1	NTN4;
Purkinje cells	1	35	0.162602	0.902042	0.679752	1	1	1	HTRA1;
Ventricular septum	2	82	0.325203	0.766349	0.742584	1	1	1	TXNDC5; HAPLN3;
CD8 cell	1	45	0.162602	0.701632	0.768778	1	1	1	ITGA1;
Paracentral gyrus	1	48	0.162602	0.65779	0.79031	1	1	1	HAPLN3;
Medulla oblongata	12	473	1.95122	0.793908	0.831084	1	1	1	EPB41L2; THBS2; SERPINF1; ATP1B3; PLTP; ACTR3; PCOLCE; CD109; CYFIP1; HAPLN3; S100A13; NTN4;
Temporal lobe	12	477	1.95122	0.78725	0.839122	1	1	1	EPB41L2; C3; THBS2; SERPINF1; ATP1B3; ACTR3; GNAS; CD109; CYFIP1; HAPLN3; S100A13; NTN4;
Frontal lobe	12	480	1.95122	0.78233	0.844957	1	1	1	PLOD2; EPB41L2; THBS2; SERPINF1; ATP1B3; ACTR3; CD109; CYFIP1; FRAS1; HAPLN3; S100A13; NTN4;
Cerebellar cortex	1	59	0.162602	0.535172	0.853492	1	1	1	APP;
Putamen	13	527	2.11382	0.771891	0.865094	1	1	1	SDCBP; EPB41L2; THBS2; SERPINF1; ATP1B3; PLTP; ACTR3; CD109; CYFIP1; HAPLN3; S100A13; NTN4; GPRC5B;
Nucleus accumbens	3	166	0.487805	0.56693	0.903756	1	1	1	PLTP; HAPLN3; GPRC5B;
Spinal cord	37	1465	6.01626	0.789907	0.949054	1	1	1	EPB41L2; SLIT3; SEC31A; CLTA; HAPLN1; CD59; FST; THBS2; SERPINF1; GARS; ATP1B3; RAB14; ACTR3; PCOLCE; IGFBP7; P3H1; TLDC1; AGTRAP; CD109; CYFIP1; CEMIP; PDCD6IP; KCTD12; HAPLN3; S100A13; PRMT1; SEMA3C; TTYH3; TINAGL1; NTN4; RTN4; GPRC5B; MYOF; DIP2B; TMEM2; ANGPTL2; HEG1;
Hypothalamus	2	147	0.325203	0.42751	0.951321	1	1	1	SERPINF1; GPRC5B;
HUVEC	398	13061	64.7154	0.952828	0.961173	1	1	1	SSC5D; MYO1C; SNAP23; CLIC1; QSOX1; MANBA; AGRN; PLOD2; SDCBP; ADAM10; TPP1; NRP1; XPO1; PLXNB2; ARPC1B; LAMA5; SLC16A3; PSMD3; EPB41L2; TSPAN6; CALU; EDIL3; CTNND1; WDR1; SLIT3; MEGF6; CPNE3; CS; CRTAP; ATRN; TSPAN9; AP2A2; SEC31A; PRSS23; RTN3; MPZL1; MAP4K4; EFEMP2; RECK; LDHA; ALDH1A1; PGK1; C1R; CFB; C3; TIMP1; TG; IGF2; COL1A1; COL3A1; COL4A1; LMNA; APOE; FN1; TFRC; FTH1; MMP1; ALDOA; ANXA1…
Parietal lobe	1	111	0.162602	0.284483	0.973176	1	1	1	HAPLN3;
Thalamus	26	1141	4.22764	0.712768	0.976215	1	1	1	EPB41L2; SEC31A; RTN3; HAPLN1; HSPA5; NME2; THBS2; CCT5; ATP1B3; PLTP; ACTR3; TLDC1; FAT4; CD109; FRAS1; CEMIP; PDCD6IP; HAPLN3; S100A13; TTYH3; NTN4; RTN4; GPRC5B; MYOF; DIP2B; HEG1;
Subthalamic nucleus	19	882	3.08943	0.673916	0.976727	1	1	1	EPB41L2; SEC31A; RTN3; HAPLN1; THBS2; SERPINF1; ATP1B3; ACTR3; TLDC1; CD109; CEMIP; PDCD6IP; S100A13; TTYH3; NTN4; RTN4; MYOF; DIP2B; HEG1;
Substantia nigra	25	1146	4.06504	0.682374	0.986148	1	1	1	EPB41L2; SEC31A; RTN3; CTSA; HAPLN1; NQO1; THBS2; SERPINF1; ATP1B3; ACTR3; YWHAH; TLDC1; FAT4; CD109; CEMIP; PDCD6IP; HAPLN3; S100A13; TTYH3; NTN4; RTN4; GPRC5B; MYOF; DIP2B; HEG1;
Caudate nucleus	26	1204	4.22764	0.675472	0.98947	1	1	1	EPB41L2; SEC31A; RTN3; HAPLN1; HSPA5; NME2; THBS2; SERPINF1; CCT5; ATP1B3; PLTP; ACTR3; PCOLCE; TLDC1; CD109; CEMIP; PDCD6IP; HAPLN3; S100A13; TTYH3; NTN4; RTN4; GPRC5B; MYOF; DIP2B; HEG1;
Amygdala	24	1204	3.90244	0.623533	0.996469	1	1	1	EPB41L2; SEC31A; RTN3; HAPLN1; THBS2; SERPINF1; ATP1B3; PLTP; ACTR3; PCOLCE; TLDC1; FAT4; CD109; CEMIP; PDCD6IP; HAPLN3; S100A13; TTYH3; NTN4; RTN4; GPRC5B; MYOF; DIP2B; HEG1;
Corpus callosum	16	988	2.60163	0.506672	0.999448	1	1	1	SEC31A; RTN3; HAPLN1; SERPINF1; PLTP; ACTR3; TLDC1; CEMIP; PDCD6IP; HAPLN3; TTYH3; RTN4; GPRC5B; MYOF; DIP2B; HEG1;

## Sheet: Transcription factor
Analysis: Transcription factor
Dataset name: Exosome
Number of genes in the dataset: 615
Number of genes in the dataset (which are available in Transcription factor database) :553
Number of genes in background: 19230
Is analysis quantitative: No
						Corrected p-values
Transcription factor	No. of genes in the dataset	No.of genes in the background dataset	Percentage of genes	Fold enrichment	P-value (Hypergeometric test)	Bonferroni method	BH method	Q-value (Storey-Tibshirani method)
SP1	325	7140	52.8455	1.4233	5.85558e-16	1.22967e-13	1.22967e-13	1.63637e-13	CLIC1; QSOX1; MANBA; AGRN; PLOD2; SDCBP; ADAM10; XPO1; PLXNB2; ARPC2; ARPC3; LAMA5; ARPC5; ACTN4; WDR1; CS; CRTAP; IDH1; ATRN; TSPAN9; FLOT1; STC2; RTN3; APOM; EFEMP2; RECK; GLUD1; C3; TIMP1; IGF2; COL1A1; COL4A1; LMNA; APOE; FN1; FTH1; GAPDH; HSPB1; ATP1A1; APP; GSN; ENO1; TPM3; LDHB; CAPN1; TUBB; PSAP; HEXB; PFN1; HSP90AA1; YES1; THBS1; COL1A2; ANXA6; RHOC; SLC3A2; HSP90AB1; MMP2; COL4A2; ITGA5…
FOS	105	1754	17.0732	1.87196	1.85208e-10	3.88937e-08	5.67412e-09	7.55079e-09	SSC5D; PSMD11; CLIC1; SDCBP; NRP1; ARPC2; ARPC5; ACTN4; TSPAN9; AP2A2; LMNA; MMP1; ALDOA; ANXA1; GAPDH; ALPL; GSN; ENO1; ANXA2; PFN1; COL1A2; RHOC; HSP90AB1; ITGA5; VIM; ALDOC; TXN; C7; CLU; LAMC1; RALA; JUP; NQO1; TIMP2; ITGA2; GJA1; CAPN2; LGALS3; VCL; ANXA7; FLNA; BGN; FBLN1; PSMA3; MSN; VARS; MAPK3; S100A11; THBS2; MYH9; SERPINF1; IARS; CCT3; ANXA11; RAB7A; ATP1B3; VCP; CD81; RPS20; TMSB4X; R…
FOSB	105	1754	17.0732	1.87196	1.85208e-10	3.88937e-08	5.67412e-09	7.55079e-09	SSC5D; PSMD11; CLIC1; SDCBP; NRP1; ARPC2; ARPC5; ACTN4; TSPAN9; AP2A2; LMNA; MMP1; ALDOA; ANXA1; GAPDH; ALPL; GSN; ENO1; ANXA2; PFN1; COL1A2; RHOC; HSP90AB1; ITGA5; VIM; ALDOC; TXN; C7; CLU; LAMC1; RALA; JUP; NQO1; TIMP2; ITGA2; GJA1; CAPN2; LGALS3; VCL; ANXA7; FLNA; BGN; FBLN1; PSMA3; MSN; VARS; MAPK3; S100A11; THBS2; MYH9; SERPINF1; IARS; CCT3; ANXA11; RAB7A; ATP1B3; VCP; CD81; RPS20; TMSB4X; R…
JUN	105	1754	17.0732	1.87196	1.85208e-10	3.88937e-08	5.67412e-09	7.55079e-09	SSC5D; PSMD11; CLIC1; SDCBP; NRP1; ARPC2; ARPC5; ACTN4; TSPAN9; AP2A2; LMNA; MMP1; ALDOA; ANXA1; GAPDH; ALPL; GSN; ENO1; ANXA2; PFN1; COL1A2; RHOC; HSP90AB1; ITGA5; VIM; ALDOC; TXN; C7; CLU; LAMC1; RALA; JUP; NQO1; TIMP2; ITGA2; GJA1; CAPN2; LGALS3; VCL; ANXA7; FLNA; BGN; FBLN1; PSMA3; MSN; VARS; MAPK3; S100A11; THBS2; MYH9; SERPINF1; IARS; CCT3; ANXA11; RAB7A; ATP1B3; VCP; CD81; RPS20; TMSB4X; R…
JUNB	105	1754	17.0732	1.87196	1.85208e-10	3.88937e-08	5.67412e-09	7.55079e-09	SSC5D; PSMD11; CLIC1; SDCBP; NRP1; ARPC2; ARPC5; ACTN4; TSPAN9; AP2A2; LMNA; MMP1; ALDOA; ANXA1; GAPDH; ALPL; GSN; ENO1; ANXA2; PFN1; COL1A2; RHOC; HSP90AB1; ITGA5; VIM; ALDOC; TXN; C7; CLU; LAMC1; RALA; JUP; NQO1; TIMP2; ITGA2; GJA1; CAPN2; LGALS3; VCL; ANXA7; FLNA; BGN; FBLN1; PSMA3; MSN; VARS; MAPK3; S100A11; THBS2; MYH9; SERPINF1; IARS; CCT3; ANXA11; RAB7A; ATP1B3; VCP; CD81; RPS20; TMSB4X; R…
JUND	105	1754	17.0732	1.87196	1.85208e-10	3.88937e-08	5.67412e-09	7.55079e-09	SSC5D; PSMD11; CLIC1; SDCBP; NRP1; ARPC2; ARPC5; ACTN4; TSPAN9; AP2A2; LMNA; MMP1; ALDOA; ANXA1; GAPDH; ALPL; GSN; ENO1; ANXA2; PFN1; COL1A2; RHOC; HSP90AB1; ITGA5; VIM; ALDOC; TXN; C7; CLU; LAMC1; RALA; JUP; NQO1; TIMP2; ITGA2; GJA1; CAPN2; LGALS3; VCL; ANXA7; FLNA; BGN; FBLN1; PSMA3; MSN; VARS; MAPK3; S100A11; THBS2; MYH9; SERPINF1; IARS; CCT3; ANXA11; RAB7A; ATP1B3; VCP; CD81; RPS20; TMSB4X; R…
KLF7	210	4448	34.1463	1.47629	1.89137e-10	3.97188e-08	5.67412e-09	7.55079e-09	CLIC1; QSOX1; MANBA; AGRN; NRP1; XPO1; PLXNB2; SLC16A3; ARPC5; ACTN4; WDR1; CS; IDH1; ATRN; TSPAN9; APOM; EFEMP2; RECK; GLUD1; PGK1; C3; TIMP1; IGF2; COL1A1; COL4A1; LMNA; FTH1; ANXA1; GAPDH; HSPB1; ATP1A1; APP; RPLP2; GSN; TPM3; ANXA2; TUBB; PSAP; PFN1; HSP90AA1; COL1A2; RHOC; SLC3A2; COL4A2; ITGA5; GNAI3; LGALS1; ALDOC; RRAS; TXN; HSPD1; HAPLN1; HSPA5; LAMC1; SLC2A1; G6PD; COL6A3; ACTN1; XRCC6;…
[truncated: 185 more rows]

## Sheet: Clinical phenotype
Analysis: Clinical phenotype
Dataset name: Exosome
Number of genes in the dataset: 615
[truncated: 2,752 more rows]

## Sheet: COSMIC
Analysis: COSMIC
Dataset name: Exosome
[truncated: 39 more rows]

[truncated: 3 more sheets: Protein, Peptide, MSMS]
