# Supplementary material for: Biologically active constituents of the secretome of human W8B2+ cardiac stem cells
Source: Sci Rep. 2018 Jan 25;8:1579. doi: 10.1038/s41598-018-19855-4 (PMC5785502; doi:10.1038/s41598-018-19855-4)
Supplement: Supplementary file 5 — Supplementary Dataset 4 [file 41598_2018_19855_MOESM5_ESM.xlsx]

## Sheet: All RNA
Gene symbol	chr	start	end	strand	count	FPM	log2(FPM+1)	Big Category	kind
7SK	chr1;chr1;chr1;chr3;chr6;chr11;chr17	120228046;120670127;149290513;124792319;52995620;120365666;35889558	120228295;120670376;149290762;124792562;52995950;120365963;35889804	-;+;+;-;+;+;+	3729	2878.76	11.865	short_noncoding	misc_RNA
A1BG	chr19;chr19;chr19;chr19;chr19;chr19;chr19;chr19;chr19;chr19;chr19;chr19;chr19;chr19;chr19;chr19;chr19;chr19;chr19;chr19;chr19;chr19;chr19;chr19	58345178;58346850;58346858;58346860;58347353;58347353;58347353;58347353;58350370;58350370;58350594;58351391;58351391;58351391;58352098;58352283;58352283;58352928;58352928;58352928;58353292;58353292;58353404;58353404	58347029;58347029;58347029;58347029;58347640;58347657;58347640;58347634;58350651;58350651;58350651;58351687;58352555;58351687;58352184;58352555;58352555;58353129;58353197;58353197;58353327;58353327;58353491;58353499	-;-;-;-;-;-;-;-;-;-;-;-;-;-;-;-;-;-;-;-;-;-;-;-	7	5.40394	3	protein_coding	protein_coding
A2MP1	chr12;chr12;chr12;chr12;chr12;chr12;chr12;chr12;chr12;chr12;chr12;chr12;chr12;chr12;chr12;chr12;chr12;chr12;chr12;chr12;chr12;chr12;chr12;chr12;chr12;chr12;chr12;chr12;chr12;chr12;chr12;chr12;chr12;chr12;chr12;chr12;chr12;chr12;chr12;chr12;chr12;chr12;chr12;chr12;chr12;chr12;chr12;chr12;chr12;chr12;chr12;chr12	9228533;9229372;9229376;9230253;9230253;9231010;9231010;9231606;9231606;9232055;9232055;9232362;9232362;9233386;9233469;9234135;9234135;9234603;9235092;9235889;9236265;9236974;9240663;9240932;9241254;9241884;9242623;9245549;9247548;9247656;9253585;9253605;9253605;9256644;9256644;9256644;9259368;9261246;9262527;9262530;9263706;9263706;9265641;9265641;9267999;9267999;9270370;9271569;9273049;9274220…	9228698;9229413;9229413;9230355;9230355;9231078;9231078;9231696;9231696;9232185;9232185;9232580;9232580;9233692;9233692;9234312;9234207;9234675;9235248;9235974;9236441;9237057;9240714;9241053;9241380;9242111;9242677;9245600;9247712;9247712;9253754;9253754;9253754;9256786;9256786;9256793;9259557;9261309;9262757;9262757;9263864;9263864;9265750;9265750;9268113;9268113;9270493;9271653;9273217;9274291…	-;-;-;-;-;-;-;-;-;-;-;-;-;-;-;-;-;-;-;-;-;-;-;-;-;-;-;-;-;-;-;-;-;-;-;-;-;-;-;-;-;-;-;-;-;-;-;-;-;-;-;-	1	0.771992	1	pseudogene	processed_pseudogene
A3GALT2	chr1;chr1;chr1;chr1;chr1	33306766;33312052;33312501;33312807;33321076	33307453;33312189;33312590;33312890;33321098	-;-;-;-;-	9	6.94792	3.32193	protein_coding	protein_coding
A4GALT	chr22;chr22;chr22;chr22;chr22;chr22;chr22;chr22;chr22;chr22	42692121;42692121;42692122;42693971;42694543;42695146;42695171;42695491;42695575;42721165	42693997;42693997;42693997;42693997;42694986;42695633;42695631;42695633;42695633;42721298	-;-;-;-;-;-;-;-;-;-	2	1.54398	1.58496	protein_coding	protein_coding
AAAS	chr12;chr12;chr12;chr12;chr12;chr12;chr12;chr12;chr12;chr12;chr12;chr12;chr12;chr12;chr12;chr12;chr12;chr12;chr12;chr12;chr12;chr12;chr12;chr12;chr12;chr12;chr12;chr12;chr12;chr12;chr12;chr12;chr12;chr12;chr12;chr12;chr12;chr12;chr12;chr12;chr12;chr12;chr12;chr12;chr12;chr12;chr12;chr12;chr12;chr12;chr12;chr12;chr12;chr12;chr12;chr12;chr12;chr12;chr12;chr12;chr12;chr12;chr12;chr12;chr12;chr12;chr…	53307456;53307457;53307459;53307460;53307490;53307738;53307845;53307845;53307845;53307845;53308052;53308052;53308052;53308052;53308052;53308282;53308282;53308282;53308282;53308282;53308282;53308435;53308435;53308435;53308435;53308435;53308435;53308725;53308725;53308725;53308725;53308725;53308725;53308747;53308960;53308960;53308960;53308960;53308960;53308960;53308960;53308962;53309157;53309157;533…	53307713;53307713;53307713;53307713;53307713;53308133;53307929;53307929;53307929;53307929;53308133;53308133;53308133;53308133;53308133;53308349;53308349;53308349;53308349;53308349;53308349;53308528;53308528;53308528;53308528;53308528;53308528;53308815;53308815;53308815;53308815;53308815;53308815;53308815;53309020;53309020;53309020;53309020;53309020;53309020;53309020;53309281;53309281;53309281;533…	-;-;-;-;-;-;-;-;-;-;-;-;-;-;-;-;-;-;-;-;-;-;-;-;-;-;-;-;-;-;-;-;-;-;-;-;-;-;-;-;-;-;-;-;-;-;-;-;-;-;-;-;-;-;-;-;-;-;-;-;-;-;-;-;-;-;-;-;-;-;-;-;-;-;-;-;-;-;-;-;-;-;-;-;-;-;-;-;-;-;-;-;-;-;-;-;-;-;-;-;-;-;-;-;-;-;-;-;-;-;-;-;-;-;-;-;-;-;-;-;-;-;-;-;-;-;-;-	5	3.85996	2.58496	protein_coding	protein_coding
AACS	chr12;chr12;chr12;chr12;chr12;chr12;chr12;chr12;chr12;chr12;chr12;chr12;chr12;chr12;chr12;chr12;chr12;chr12;chr12;chr12;chr12;chr12;chr12;chr12;chr12;chr12;chr12;chr12;chr12;chr12;chr12;chr12;chr12;chr12;chr12;chr12;chr12;chr12;chr12;chr12;chr12;chr12;chr12;chr12;chr12;chr12;chr12;chr12;chr12;chr12;chr12;chr12;chr12;chr12;chr12;chr12;chr12;chr12;chr12;chr12;chr12;chr12;chr12;chr12;chr12;chr12;chr…	125065379;125065434;125073876;125073876;125076491;125076491;125078096;125086330;125086330;125091013;125091426;125091426;125091426;125092480;125100894;125102679;125102679;125102679;125102679;125103000;125103000;125103000;125103000;125103000;125105151;125107121;125107121;125107121;125107121;125107121;125107121;125114421;125114477;125114477;125114477;125117567;125118641;125118641;125118641;125119858…	125065717;125065717;125073979;125073979;125076611;125076611;125078370;125086443;125086443;125091112;125091523;125091523;125091523;125092707;125102793;125102793;125102793;125102793;125102793;125103081;125103081;125103081;125103081;125103081;125105794;125107268;125107268;125107268;125107154;125107162;125107268;125114557;125114557;125114557;125114557;125118765;125118765;125118765;125118765;125124769…	+;+;+;+;+;+;+;+;+;+;+;+;+;+;+;+;+;+;+;+;+;+;+;+;+;+;+;+;+;+;+;+;+;+;+;+;+;+;+;+;+;+;+;+;+;+;+;+;+;+;+;+;+;+;+;+;+;+;+;+;+;+;+;+;+;+;+;+;+;+;+;+;+;+;+;+;+;+;+;+;+;+;+;+	18	13.8958	4.24793	protein_coding	protein_coding
AADAT	chr4;chr4;chr4;chr4;chr4;chr4;chr4;chr4;chr4;chr4;chr4;chr4;chr4;chr4;chr4;chr4;chr4;chr4;chr4;chr4;chr4;chr4;chr4;chr4;chr4;chr4;chr4;chr4;chr4;chr4;chr4;chr4;chr4;chr4;chr4;chr4;chr4;chr4;chr4;chr4;chr4;chr4;chr4;chr4;chr4;chr4;chr4;chr4;chr4;chr4;chr4;chr4;chr4;chr4;chr4;chr4;chr4;chr4;chr4;chr4;chr4;chr4;chr4;chr4;chr4;chr4;chr4;chr4;chr4;chr4;chr4;chr4;chr4;chr4;chr4;chr4;chr4;chr4;chr4	170060222;170060222;170060222;170060229;170061892;170061892;170061892;170061892;170064719;170064719;170064719;170064719;170066414;170066414;170066414;170066414;170067327;170067327;170067327;170067327;170068591;170068591;170068591;170068591;170069148;170069148;170069148;170069148;170070477;170070587;170070587;170070587;170070587;170070619;170073136;170073136;170073136;170073136;170073136;170073136…	170060969;170060969;170060969;170060969;170061993;170061993;170061993;170061993;170064825;170064825;170064825;170064825;170066478;170066478;170066478;170066478;170067388;170067388;170067388;170067388;170068687;170068687;170068687;170068687;170069230;170069230;170069230;170069230;170070652;170070652;170070652;170070652;170070652;170070652;170073345;170073345;170073345;170073345;170073345;170073345…	-;-;-;-;-;-;-;-;-;-;-;-;-;-;-;-;-;-;-;-;-;-;-;-;-;-;-;-;-;-;-;-;-;-;-;-;-;-;-;-;-;-;-;-;-;-;-;-;-;-;-;-;-;-;-;-;-;-;-;-;-;-;-;-;-;-;-;-;-;-;-;-;-;-;-;-;-;-;-	10	7.71992	3.45943	protein_coding	protein_coding
AAED1	chr9;chr9;chr9;chr9;chr9;chr9;chr9;chr9;chr9;chr9;chr9;chr9;chr9;chr9;chr9;chr9;chr9;chr9;chr9;chr9	96639577;96639577;96639577;96645893;96645893;96645990;96651390;96651390;96651390;96651390;96651659;96651659;96651659;96651659;96654705;96654705;96654705;96654705;96655090;96655252	96641886;96641886;96641886;96646024;96646024;96646024;96651495;96651495;96651495;96651495;96651712;96651712;96651712;96651712;96654972;96654773;96654773;96654748;96655281;96655303	-;-;-;-;-;-;-;-;-;-;-;-;-;-;-;-;-;-;-;-	5	3.85996	2.58496	protein_coding	protein_coding
AAGAB	chr15;chr15;chr15;chr15;chr15;chr15;chr15;chr15;chr15;chr15;chr15;chr15;chr15;chr15;chr15;chr15;chr15;chr15;chr15;chr15;chr15;chr15;chr15;chr15;chr15;chr15;chr15;chr15;chr15;chr15;chr15;chr15;chr15;chr15;chr15;chr15;chr15;chr15;chr15;chr15;chr15;chr15;chr15;chr15;chr15;chr15;chr15;chr15;chr15;chr15	67201033;67201673;67201707;67202740;67203548;67203548;67203548;67203548;67204044;67204044;67204044;67204044;67208562;67208562;67208562;67208562;67209462;67209462;67209462;67209462;67220489;67221039;67226699;67231814;67231814;67231814;67231814;67231848;67235979;67235979;67235979;67235979;67235979;67236408;67236408;67236408;67236408;67236408;67236630;67236630;67236630;67236630;67236630;67236718;672…	67202898;67202898;67202898;67202898;67203597;67203597;67203597;67203597;67204148;67204148;67204148;67204148;67208658;67208658;67208658;67208658;67209544;67209544;67209544;67209544;67220540;67221202;67226950;67231897;67231897;67231897;67231897;67231897;67236068;67236068;67236068;67236068;67236068;67236504;67236504;67236504;67236504;67236504;67236820;67236820;67236820;67236820;67236820;67236820;672…	-;-;-;-;-;-;-;-;-;-;-;-;-;-;-;-;-;-;-;-;-;-;-;-;-;-;-;-;-;-;-;-;-;-;-;-;-;-;-;-;-;-;-;-;-;-;-;-;-;-	10	7.71992	3.45943	protein_coding	protein_coding
AAK1	chr2;chr2;chr2;chr2;chr2;chr2;chr2;chr2;chr2;chr2;chr2;chr2;chr2;chr2;chr2;chr2;chr2;chr2;chr2;chr2;chr2;chr2;chr2;chr2;chr2;chr2;chr2;chr2;chr2;chr2;chr2;chr2;chr2;chr2;chr2;chr2;chr2;chr2;chr2;chr2;chr2;chr2;chr2;chr2;chr2;chr2;chr2;chr2;chr2;chr2;chr2;chr2;chr2;chr2;chr2;chr2;chr2;chr2;chr2;chr2;chr2;chr2;chr2;chr2;chr2;chr2;chr2;chr2;chr2;chr2;chr2;chr2;chr2;chr2;chr2;chr2;chr2;chr2;chr2;chr2…	69457997;69461400;69465846;69467787;69476880;69478456;69478951;69480860;69480860;69481056;69482711;69482711;69495985;69495985;69495985;69495985;69499869;69505569;69505569;69505569;69505569;69505569;69505569;69507421;69507421;69507421;69507421;69507421;69507421;69509231;69509231;69509231;69509231;69509231;69509231;69509251;69514471;69514471;69514471;69518954;69518954;69518954;69520834;69520834;695…	69466551;69461705;69466551;69475963;69476990;69479061;69479061;69480961;69480961;69482812;69482812;69482812;69496080;69496080;69496080;69496080;69500301;69505673;69505673;69505673;69505673;69505673;69505673;69507578;69507578;69507578;69507578;69507578;69507578;69509262;69509460;69509460;69509493;69509280;69509280;69509460;69514749;69514749;69514749;69519240;69519240;69519240;69520988;69520988;695…	-;-;-;-;-;-;-;-;-;-;-;-;-;-;-;-;-;-;-;-;-;-;-;-;-;-;-;-;-;-;-;-;-;-;-;-;-;-;-;-;-;-;-;-;-;-;-;-;-;-;-;-;-;-;-;-;-;-;-;-;-;-;-;-;-;-;-;-;-;-;-;-;-;-;-;-;-;-;-;-;-;-;-;-;-;-;-;-;-;-	18	13.8958	4.24793	protein_coding	protein_coding
AAMDC	chr11;chr11;chr11;chr11;chr11;chr11;chr11;chr11;chr11;chr11;chr11;chr11;chr11;chr11;chr11;chr11;chr11;chr11;chr11;chr11;chr11;chr11;chr11;chr11;chr11;chr11;chr11;chr11;chr11;chr11;chr11;chr11;chr11;chr11;chr11;chr11;chr11;chr11;chr11;chr11;chr11;chr11;chr11;chr11;chr11;chr11;chr11;chr11;chr11;chr11;chr11;chr11;chr11;chr11;chr11	77821109;77821114;77821129;77821142;77821144;77821154;77821155;77821162;77821187;77831892;77841019;77841019;77841019;77841019;77841019;77841019;77841138;77842479;77842479;77842479;77842479;77842479;77842479;77842479;77842479;77842479;77842479;77855345;77869722;77869722;77869722;77869722;77869722;77869722;77869722;77869722;77869722;77872175;77872175;77872175;77872175;77872175;77876948;77876950;778…	77821180;77821241;77821241;77821241;77821241;77821241;77821241;77821241;77821237;77832012;77841060;77841060;77841060;77841060;77841255;77841060;77841224;77842628;77842628;77842628;77842628;77842628;77842628;77842628;77842628;77842628;77842628;77855482;77869817;77869817;77869817;77869817;77869817;77869817;77869817;77869817;77869817;77872354;77872352;77872352;77872352;77872361;77877049;77877049;778…	+;+;+;+;+;+;+;+;+;+;+;+;+;+;+;+;+;+;+;+;+;+;+;+;+;+;+;+;+;+;+;+;+;+;+;+;+;+;+;+;+;+;+;+;+;+;+;+;+;+;+;+;+;+;+	20	15.4398	4.39232	protein_coding	protein_coding
AAMP	chr2;chr2;chr2;chr2;chr2;chr2;chr2;chr2;chr2;chr2;chr2;chr2;chr2;chr2;chr2;chr2;chr2;chr2;chr2;chr2;chr2;chr2;chr2;chr2;chr2;chr2;chr2;chr2;chr2;chr2;chr2;chr2;chr2;chr2;chr2;chr2;chr2;chr2;chr2;chr2;chr2;chr2;chr2;chr2;chr2;chr2;chr2;chr2;chr2;chr2;chr2;chr2;chr2;chr2;chr2;chr2;chr2;chr2;chr2;chr2;chr2;chr2;chr2;chr2;chr2;chr2;chr2;chr2;chr2;chr2;chr2	218264123;218264129;218264130;218264162;218264181;218264183;218264360;218265020;218265020;218265020;218265020;218265020;218265020;218265020;218265371;218265371;218265371;218265371;218265371;218265371;218265371;218265417;218265579;218265579;218265579;218265579;218265579;218265579;218265831;218265831;218265831;218265831;218266055;218266064;218266064;218266064;218266064;218266064;218266087;218266443…	218264608;218264608;218264608;218264608;218264608;218264608;218264608;218265174;218265174;218265174;218265174;218265174;218265174;218265174;218265461;218265461;218265461;218265921;218265461;218265461;218265461;218265946;218265682;218265946;218266587;218265682;218265682;218265682;218265946;218265946;218265946;218265946;218266081;218266147;218266147;218266147;218266147;218266147;218266147;218266587…	-;-;-;-;-;-;-;-;-;-;-;-;-;-;-;-;-;-;-;-;-;-;-;-;-;-;-;-;-;-;-;-;-;-;-;-;-;-;-;-;-;-;-;-;-;-;-;-;-;-;-;-;-;-;-;-;-;-;-;-;-;-;-;-;-;-;-;-;-;-;-	6	4.63195	2.80735	protein_coding	protein_coding
AANAT	chr17;chr17;chr17;chr17;chr17;chr17;chr17;chr17;chr17;chr17;chr17;chr17;chr17;chr17;chr17;chr17;chr17;chr17	76453351;76459247;76462316;76465883;76467569;76467718;76468610;76468672;76468672;76468672;76469117;76469173;76469173;76469173;76469665;76469665;76469665;76469665	76453782;76459366;76462480;76466232;76467727;76467727;76468909;76468909;76468909;76468909;76469327;76469327;76469327;76469327;76469687;76470001;76470117;76470117	+;+;+;+;+;+;+;+;+;+;+;+;+;+;+;+;+;+	1	0.771992	1	protein_coding	protein_coding
AAR2	chr20;chr20;chr20;chr20;chr20;chr20;chr20;chr20;chr20;chr20;chr20;chr20	36236459;36236465;36236485;36239821;36239821;36239821;36244697;36244697;36244697;36255578;36255578;36270533	36236503;36236503;36236782;36240625;36240625;36240625;36244926;36244926;36244926;36256933;36256933;36270918	+;+;+;+;+;+;+;+;+;+;+;+	4	3.08797	2.32193	protein_coding	protein_coding
AARD	chr8;chr8;chr8;chr8	116938199;116938546;116942558;116942558	116938567;116938680;116944487;116942922	+;+;+;+	4	3.08797	2.32193	protein_coding	protein_coding
AARS	chr16;chr16;chr16;chr16;chr16;chr16;chr16;chr16;chr16;chr16;chr16;chr16;chr16;chr16;chr16;chr16;chr16;chr16;chr16;chr16;chr16;chr16;chr16;chr16;chr16;chr16;chr16;chr16;chr16;chr16;chr16;chr16;chr16;chr16;chr16;chr16;chr16;chr16;chr16;chr16;chr16;chr16;chr16;chr16;chr16;chr16	70252295;70253268;70253456;70253714;70253919;70253919;70254390;70254621;70254621;70254621;70255728;70255728;70255728;70255735;70258033;70258033;70258033;70258980;70258980;70258980;70259024;70259036;70261044;70261044;70261044;70261044;70261044;70262346;70262346;70262346;70262473;70264958;70264958;70264958;70265538;70265538;70267659;70267659;70268271;70269618;70270196;70271781;70276486;70276966;702…	70252906;70253381;70253800;70253800;70254038;70254038;70254483;70254734;70254734;70254734;70255836;70255836;70255836;70255836;70258217;70258215;70258217;70259186;70259186;70259186;70259186;70259186;70261157;70261413;70261157;70261157;70261157;70262484;70262361;70262524;70262524;70265515;70264985;70265102;70265662;70265662;70267796;70267809;70268379;70269763;70270340;70271972;70276631;70277154;702…	-;-;-;-;-;-;-;-;-;-;-;-;-;-;-;-;-;-;-;-;-;-;-;-;-;-;-;-;-;-;-;-;-;-;-;-;-;-;-;-;-;-;-;-;-;-	16	12.3519	4.08746	protein_coding	protein_coding
AARS2	chr6;chr6;chr6;chr6;chr6;chr6;chr6;chr6;chr6;chr6;chr6;chr6;chr6;chr6;chr6;chr6;chr6;chr6;chr6;chr6;chr6;chr6;chr6;chr6	44299654;44300572;44301156;44301381;44301381;44302060;44302391;44302802;44303066;44303286;44304181;44304420;44304645;44305054;44305653;44306280;44306494;44306923;44307249;44310299;44310994;44311390;44312072;44313081	44300711;44301266;44301266;44301464;44301420;44302170;44302513;44302910;44303175;44303423;44304321;44304533;44304817;44305198;44305786;44306391;44306532;44307031;44307394;44310443;44311161;44311535;44312263;44313326	-;-;-;-;-;-;-;-;-;-;-;-;-;-;-;-;-;-;-;-;-;-;-;-	2	1.54398	1.58496	protein_coding	protein_coding
AARSD1	chr17;chr17;chr17;chr17;chr17;chr17;chr17;chr17;chr17;chr17;chr17;chr17;chr17;chr17;chr17;chr17;chr17;chr17;chr17;chr17;chr17;chr17;chr17;chr17;chr17;chr17;chr17;chr17;chr17;chr17;chr17;chr17;chr17;chr17;chr17;chr17;chr17;chr17;chr17;chr17;chr17;chr17;chr17;chr17;chr17;chr17;chr17;chr17;chr17;chr17;chr17;chr17;chr17;chr17;chr17;chr17;chr17;chr17;chr17;chr17;chr17;chr17;chr17;chr17;chr17;chr17;chr…	42950526;42950526;42950526;42950526;42950526;42950533;42950546;42951800;42951800;42951800;42951800;42951800;42951801;42953724;42953724;42953724;42954849;42954876;42954876;42954876;42954876;42954876;42955090;42955158;42955158;42955158;42955158;42955158;42955274;42955439;42955842;42955842;42955842;42955842;42955855;42955887;42955901;42955930;42956028;42956204;42956204;42956204;42956204;42956204;429…	42950728;42950728;42950728;42950728;42950728;42950728;42950728;42951894;42951894;42951894;42951894;42952135;42951894;42953778;42953778;42954076;42954967;42954967;42954967;42954967;42954967;42955034;42955367;42955456;42955224;42955224;42955345;42955261;42955367;42955972;42955972;42955972;42955972;42955946;42955972;42956320;42955972;42955972;42956560;42956320;42956320;42956315;42956320;42956539;429…	-;-;-;-;-;-;-;-;-;-;-;-;-;-;-;-;-;-;-;-;-;-;-;-;-;-;-;-;-;-;-;-;-;-;-;-;-;-;-;-;-;-;-;-;-;-;-;-;-;-;-;-;-;-;-;-;-;-;-;-;-;-;-;-;-;-;-;-;-;-;-;-;-;-;-;-;-;-;-;-;-;-;-;-;-;-;-;-;-	4	3.08797	2.32193	protein_coding	protein_coding
AASDH	chr4;chr4;chr4;chr4;chr4;chr4;chr4;chr4;chr4;chr4;chr4;chr4;chr4;chr4;chr4;chr4;chr4;chr4;chr4;chr4;chr4;chr4;chr4;chr4;chr4;chr4;chr4;chr4;chr4;chr4;chr4;chr4;chr4;chr4;chr4;chr4;chr4;chr4;chr4;chr4;chr4;chr4;chr4;chr4;chr4;chr4;chr4;chr4;chr4;chr4;chr4;chr4;chr4;chr4;chr4;chr4;chr4;chr4;chr4;chr4;chr4;chr4;chr4;chr4;chr4;chr4;chr4;chr4;chr4;chr4;chr4;chr4;chr4;chr4;chr4;chr4;chr4;chr4;chr4;chr4…	56338287;56338287;56338290;56338290;56338293;56338605;56342835;56342835;56342835;56342835;56342835;56343562;56343562;56343562;56343562;56343562;56345127;56345127;56345127;56345127;56348928;56349263;56349263;56349263;56349263;56349263;56349263;56351342;56351342;56351342;56351342;56351342;56351342;56351342;56353404;56353404;56353404;56353404;56353404;56353404;56353404;56354039;56354039;56354039;563…	56338791;56338791;56338791;56338791;56338791;56338791;56342966;56342966;56342966;56342966;56342966;56343684;56343684;56343684;56343684;56343684;56345290;56345290;56345290;56345290;56350058;56350058;56350058;56350058;56350058;56350058;56350058;56351457;56351457;56351457;56351457;56351457;56351457;56351457;56353596;56353596;56353596;56353596;56353596;56353596;56353596;56354211;56354211;56354211;563…	-;-;-;-;-;-;-;-;-;-;-;-;-;-;-;-;-;-;-;-;-;-;-;-;-;-;-;-;-;-;-;-;-;-;-;-;-;-;-;-;-;-;-;-;-;-;-;-;-;-;-;-;-;-;-;-;-;-;-;-;-;-;-;-;-;-;-;-;-;-;-;-;-;-;-;-;-;-;-;-;-;-;-;-;-;-;-;-;-;-;-;-;-;-;-;-;-;-;-	4	3.08797	2.32193	protein_coding	protein_coding
AASDHPPT	chr11;chr11;chr11;chr11;chr11;chr11;chr11;chr11;chr11;chr11;chr11;chr11;chr11;chr11;chr11;chr11;chr11;chr11;chr11;chr11;chr11;chr11	106075501;106076242;106077489;106077658;106079467;106079467;106079467;106079467;106090557;106090557;106090557;106091316;106091316;106091316;106091316;106091467;106094583;106094583;106094583;106096743;106096743;106096743	106075576;106076288;106077893;106077893;106079692;106079692;106079692;106079692;106090678;106090678;106090678;106091477;106091477;106091459;106091477;106094654;106094654;106094654;106094654;106097298;106098699;106098710	+;+;+;+;+;+;+;+;+;+;+;+;+;+;+;+;+;+;+;+;+;+	14	10.8079	3.90689	protein_coding	protein_coding
AASS	chr7;chr7;chr7;chr7;chr7;chr7;chr7;chr7;chr7;chr7;chr7;chr7;chr7;chr7;chr7;chr7;chr7;chr7;chr7;chr7;chr7;chr7;chr7;chr7;chr7;chr7;chr7;chr7;chr7;chr7;chr7;chr7;chr7;chr7;chr7;chr7;chr7;chr7;chr7;chr7;chr7;chr7;chr7;chr7;chr7;chr7;chr7;chr7;chr7;chr7;chr7;chr7;chr7;chr7;chr7;chr7;chr7;chr7;chr7;chr7;chr7;chr7;chr7;chr7;chr7;chr7;chr7;chr7;chr7;chr7;chr7;chr7;chr7;chr7;chr7;chr7;chr7;chr7;chr7;chr7…	122075647;122076133;122076149;122076242;122076303;122076303;122077836;122077838;122077838;122077838;122077838;122077838;122077838;122078862;122078862;122078862;122078862;122078862;122078862;122078862;122079149;122079597;122079597;122079597;122079597;122079597;122079597;122081500;122081500;122081500;122081500;122081500;122081500;122082788;122082788;122082788;122086012;122086012;122086012;122086012…	122076607;122076607;122076607;122076607;122076607;122076607;122078014;122078014;122078014;122078014;122078014;122078014;122078014;122078950;122078950;122078950;122078950;122078950;122078950;122079712;122079327;122079690;122079712;122079712;122079712;122079712;122079712;122081595;122081595;122081595;122081595;122081595;122081595;122082891;122082872;122082891;122086179;122086179;122086179;122086179…	-;-;-;-;-;-;-;-;-;-;-;-;-;-;-;-;-;-;-;-;-;-;-;-;-;-;-;-;-;-;-;-;-;-;-;-;-;-;-;-;-;-;-;-;-;-;-;-;-;-;-;-;-;-;-;-;-;-;-;-;-;-;-;-;-;-;-;-;-;-;-;-;-;-;-;-;-;-;-;-;-;-;-;-;-;-;-;-;-;-;-;-;-;-;-;-;-;-;-;-;-;-;-;-;-;-;-;-;-;-;-;-;-;-;-;-;-;-	3	2.31597	2	protein_coding	protein_coding
AATK	chr17;chr17;chr17;chr17;chr17;chr17;chr17;chr17;chr17;chr17;chr17;chr17;chr17;chr17;chr17;chr17;chr17;chr17;chr17;chr17;chr17;chr17;chr17;chr17;chr17;chr17;chr17;chr17;chr17;chr17;chr17;chr17;chr17;chr17;chr17;chr17;chr17;chr17;chr17;chr17;chr17;chr17;chr17;chr17;chr17;chr17;chr17;chr17;chr17;chr17;chr17;chr17;chr17;chr17;chr17;chr17;chr17;chr17;chr17;chr17;chr17;chr17;chr17;chr17;chr17;chr17;chr…	81117295;81117298;81117298;81117304;81118000;81119380;81119380;81119380;81119380;81119936;81119936;81119936;81119936;81120201;81120201;81120201;81120201;81120828;81121248;81121248;81122509;81122535;81123194;81123194;81123194;81123194;81124727;81124727;81124727;81124727;81124930;81124930;81124930;81124930;81124962;81126427;81126427;81126427;81126427;81126446;81126658;81127583;81127583;81127583;811…	81118442;81118442;81118442;81118442;81118322;81119580;81119580;81119580;81119580;81120083;81120083;81120083;81120083;81122823;81120984;81120399;81122823;81120984;81122426;81121505;81122732;81122823;81123343;81123343;81123343;81123343;81124848;81124848;81124848;81124848;81125014;81125014;81125014;81125014;81125014;81126560;81126560;81126560;81126560;81126560;81126817;81127670;81127670;81127670;811…	-;-;-;-;-;-;-;-;-;-;-;-;-;-;-;-;-;-;-;-;-;-;-;-;-;-;-;-;-;-;-;-;-;-;-;-;-;-;-;-;-;-;-;-;-;-;-;-;-;-;-;-;-;-;-;-;-;-;-;-;-;-;-;-;-;-;-;-;-;-;-;-;-	6	4.63195	2.80735	protein_coding	protein_coding
ABALON	chr20	31721507	31723409	+	4	3.08797	2.32193	long_noncoding	antisense
ABAT	chr16;chr16;chr16;chr16;chr16;chr16;chr16;chr16;chr16;chr16;chr16;chr16;chr16;chr16;chr16;chr16;chr16;chr16;chr16;chr16;chr16;chr16;chr16;chr16;chr16;chr16;chr16;chr16;chr16;chr16;chr16;chr16;chr16;chr16;chr16;chr16;chr16;chr16;chr16;chr16;chr16;chr16;chr16;chr16;chr16;chr16;chr16;chr16;chr16;chr16;chr16;chr16;chr16;chr16;chr16;chr16;chr16;chr16;chr16;chr16;chr16;chr16;chr16;chr16;chr16;chr16;chr…	8674565;8674596;8674617;8712837;8712955;8712968;8712969;8712990;8713362;8713491;8713491;8713601;8713614;8713619;8714590;8720716;8720719;8720822;8722767;8735699;8735699;8735699;8735699;8735699;8735699;8735699;8735699;8735699;8735699;8735699;8735699;8738443;8746001;8746001;8746001;8746001;8746001;8746001;8746001;8746001;8746001;8746001;8746002;8748108;8748108;8748108;8748108;8748108;8748108;8748108…	8674711;8674711;8674711;8712905;8713062;8713062;8713865;8713865;8713865;8713865;8713865;8713865;8713879;8713865;8715633;8720934;8720934;8720934;8722842;8735809;8735809;8735809;8735809;8735809;8735809;8735809;8735809;8735809;8737473;8735809;8735809;8738454;8746098;8746098;8746098;8746098;8746098;8746098;8746025;8746098;8746098;8746098;8746098;8748137;8748137;8748137;8748137;8748137;8748137;8748137…	+;+;+;+;+;+;+;+;+;+;+;+;+;+;+;+;+;+;+;+;+;+;+;+;+;+;+;+;+;+;+;+;+;+;+;+;+;+;+;+;+;+;+;+;+;+;+;+;+;+;+;+;+;+;+;+;+;+;+;+;+;+;+;+;+;+;+;+;+;+;+;+;+;+;+;+;+;+;+;+;+;+;+;+;+;+;+;+;+;+;+;+;+;+;+;+;+;+;+;+;+;+;+;+;+;+;+;+;+;+;+;+;+;+;+;+;+;+;+;+;+;+;+;+;+;+;+;+	2	1.54398	1.58496	protein_coding	protein_coding
ABC7-42404400C24.1	chr10;chr10;chr10;chr10;chr10;chr10;chr10;chr10;chr10;chr10;chr10;chr10;chr10;chr10;chr10;chr10;chr10;chr10;chr10;chr10;chr10;chr10;chr10	47750864;47752137;47754135;47756043;47756043;47756043;47757208;47757208;47757208;47757921;47757921;47757921;47759632;47759632;47759632;47760787;47760787;47760787;47761441;47761441;47762634;47762634;47762634	47754314;47752222;47754314;47756222;47756222;47756222;47757328;47757328;47757328;47758091;47758091;47758091;47759927;47759927;47759927;47760929;47760929;47760929;47761645;47761645;47762707;47762793;47763592	-;-;-;-;-;-;-;-;-;-;-;-;-;-;-;-;-;-;-;-;-;-;-	1	0.771992	1	protein_coding	protein_coding
ABCA1	chr9;chr9;chr9;chr9;chr9;chr9;chr9;chr9;chr9;chr9;chr9;chr9;chr9;chr9;chr9;chr9;chr9;chr9;chr9;chr9;chr9;chr9;chr9;chr9;chr9;chr9;chr9;chr9;chr9;chr9;chr9;chr9;chr9;chr9;chr9;chr9;chr9;chr9;chr9;chr9;chr9;chr9;chr9;chr9;chr9;chr9;chr9;chr9;chr9;chr9;chr9;chr9;chr9;chr9;chr9;chr9;chr9;chr9;chr9;chr9;chr9;chr9;chr9;chr9;chr9;chr9;chr9	104781002;104785396;104786298;104786873;104787920;104788426;104790922;104791936;104792786;104793171;104794387;104796053;104796309;104798421;104799819;104800510;104802054;104803284;104804626;104806241;104809466;104810800;104812574;104814118;104814427;104816143;104817332;104818663;104819586;104819927;104821375;104822496;104824465;104825591;104825683;104826948;104826948;104828916;104828916;104830925…	104784455;104785639;104786390;104786976;104788054;104788567;104791028;104791998;104792906;104793300;104794510;104796197;104796424;104798598;104799988;104800584;104802159;104803316;104804720;104806430;104809564;104810924;104812722;104814231;104814475;104816345;104817404;104818883;104819723;104820069;104821506;104822667;104824578;104825887;104825887;104827169;104827169;104829138;104829138;104830989…	-;-;-;-;-;-;-;-;-;-;-;-;-;-;-;-;-;-;-;-;-;-;-;-;-;-;-;-;-;-;-;-;-;-;-;-;-;-;-;-;-;-;-;-;-;-;-;-;-;-;-;-;-;-;-;-;-;-;-;-;-;-;-;-;-;-;-	51	39.3716	5.70044	protein_coding	protein_coding
ABCA10	chr17;chr17;chr17;chr17;chr17;chr17;chr17;chr17;chr17;chr17;chr17;chr17;chr17;chr17;chr17;chr17;chr17;chr17;chr17;chr17;chr17;chr17;chr17;chr17;chr17;chr17;chr17;chr17;chr17;chr17;chr17;chr17;chr17;chr17;chr17;chr17;chr17;chr17;chr17;chr17;chr17;chr17;chr17;chr17;chr17;chr17;chr17;chr17;chr17;chr17;chr17;chr17;chr17;chr17;chr17;chr17;chr17;chr17;chr17;chr17;chr17;chr17;chr17;chr17;chr17;chr17;chr…	69147214;69147219;69148007;69148008;69148180;69148499;69148592;69148592;69148745;69149033;69149033;69149033;69149033;69149033;69149033;69149033;69149033;69149033;69149984;69149984;69149984;69149984;69149984;69149984;69149984;69149988;69152043;69152043;69152043;69152043;69152043;69152362;69152362;69152362;69152362;69152362;69153305;69153305;69153305;69153305;69153305;69153471;69153471;69153471;691…	69147440;69147613;69148925;69148925;69148925;69148925;69148925;69148925;69148925;69149088;69149323;69149088;69149088;69149088;69149088;69149088;69149088;69149088;69150063;69150063;69150063;69150063;69150063;69150062;69150063;69150452;69152183;69152183;69152183;69152183;69152183;69152481;69152481;69152481;69152481;69152481;69153399;69154009;69153399;69153399;69153399;69153546;69153546;69153546;691…	-;-;-;-;-;-;-;-;-;-;-;-;-;-;-;-;-;-;-;-;-;-;-;-;-;-;-;-;-;-;-;-;-;-;-;-;-;-;-;-;-;-;-;-;-;-;-;-;-;-;-;-;-;-;-;-;-;-;-;-;-;-;-;-;-;-;-;-;-;-;-;-;-;-;-;-;-;-;-;-;-;-;-;-;-;-;-;-;-;-;-;-;-;-;-;-;-;-;-;-;-;-;-;-;-;-;-;-;-;-;-;-;-;-;-;-;-;-;-;-;-;-;-;-;-;-;-;-	5	3.85996	2.58496	protein_coding	protein_coding
ABCA11P	chr4;chr4;chr4;chr4;chr4;chr4;chr4;chr4;chr4;chr4;chr4	425435;425773;425815;425815;437446;472575;472575;472575;473981;473981;473981	426973;427882;426973;427119;437511;472701;472701;472701;474051;474129;474051	-;-;-;-;-;-;-;-;-;-;-	1	0.771992	1	pseudogene	processed_pseudogene
ABCA17P	chr16;chr16;chr16;chr16;chr16;chr16;chr16;chr16;chr16;chr16;chr16;chr16;chr16;chr16;chr16;chr16;chr16;chr16;chr16;chr16;chr16;chr16;chr16;chr16;chr16;chr16;chr16;chr16;chr16;chr16;chr16;chr16;chr16;chr16;chr16;chr16;chr16;chr16;chr16;chr16;chr16;chr16;chr16;chr16;chr16;chr16;chr16;chr16;chr16;chr16;chr16;chr16;chr16	2339150;2339290;2340922;2340971;2341119;2342979;2345175;2345175;2345819;2345819;2361116;2361116;2361116;2361116;2361116;2361144;2361455;2361455;2361455;2365681;2365681;2365687;2366962;2366962;2366962;2370338;2370338;2373954;2373954;2375343;2379428;2379428;2386104;2386104;2395840;2395840;2404067;2406603;2406608;2410176;2410176;2410621;2410628;2412278;2422580;2422580;2424159;2424578;2424578;2424977…	2339331;2339331;2341373;2341373;2341373;2343085;2345280;2345280;2345933;2345928;2361200;2361200;2361200;2361200;2361200;2361804;2361512;2362666;2361654;2365808;2365808;2365808;2367124;2367034;2367124;2370597;2370597;2374070;2374070;2375455;2379581;2379581;2386256;2386256;2395938;2395938;2404228;2406909;2406909;2410436;2410449;2410825;2410825;2412397;2422767;2422767;2424335;2424767;2424767;2425049…	+;+;+;+;+;+;+;+;+;+;+;+;+;+;+;+;+;+;+;+;+;+;+;+;+;+;+;+;+;+;+;+;+;+;+;+;+;+;+;+;+;+;+;+;+;+;+;+;+;+;+;+;+	1	0.771992	1	pseudogene	processed_pseudogene
ABCA2	chr9;chr9;chr9;chr9;chr9;chr9;chr9;chr9;chr9;chr9;chr9;chr9;chr9;chr9;chr9;chr9;chr9;chr9;chr9;chr9;chr9;chr9;chr9;chr9;chr9;chr9;chr9;chr9;chr9;chr9;chr9;chr9;chr9;chr9;chr9;chr9;chr9;chr9;chr9;chr9;chr9;chr9;chr9;chr9;chr9;chr9;chr9;chr9;chr9;chr9;chr9;chr9;chr9;chr9;chr9;chr9;chr9;chr9;chr9;chr9;chr9;chr9;chr9;chr9;chr9;chr9;chr9;chr9;chr9;chr9;chr9;chr9;chr9;chr9;chr9;chr9;chr9;chr9;chr9;chr9…	137007227;137007234;137007234;137007234;137007242;137007377;137007377;137007657;137007851;137008236;137008416;137008416;137008416;137008416;137008416;137008416;137008416;137008416;137008416;137008731;137008731;137008731;137008731;137008731;137008731;137008731;137008731;137008731;137008731;137008951;137008951;137008951;137008951;137008951;137008951;137008951;137008951;137008951;137009351;137009370…	137007964;137007964;137007964;137007964;137007964;137007964;137007964;137007964;137007964;137008622;137008622;137008595;137008622;137008622;137008622;137008622;137008622;137008622;137008622;137008788;137008868;137008868;137008868;137008868;137008868;137008868;137008868;137008868;137008868;137009053;137009183;137009053;137009053;137009053;137009053;137009053;137009053;137009053;137009462;137009462…	-;-;-;-;-;-;-;-;-;-;-;-;-;-;-;-;-;-;-;-;-;-;-;-;-;-;-;-;-;-;-;-;-;-;-;-;-;-;-;-;-;-;-;-;-;-;-;-;-;-;-;-;-;-;-;-;-;-;-;-;-;-;-;-;-;-;-;-;-;-;-;-;-;-;-;-;-;-;-;-;-;-;-;-;-;-;-;-;-;-;-;-;-;-;-;-;-;-;-;-;-;-;-;-;-;-;-;-;-;-;-;-;-;-;-;-;-;-;-;-;-;-;-;-;-;-;-;-	11	8.49191	3.58496	protein_coding	protein_coding
ABCA3	chr16;chr16;chr16;chr16;chr16;chr16;chr16;chr16;chr16;chr16;chr16;chr16;chr16;chr16;chr16;chr16;chr16;chr16;chr16;chr16;chr16;chr16;chr16;chr16;chr16;chr16;chr16;chr16;chr16;chr16;chr16;chr16;chr16;chr16;chr16;chr16;chr16;chr16;chr16;chr16;chr16;chr16;chr16;chr16;chr16;chr16;chr16;chr16;chr16;chr16;chr16;chr16;chr16;chr16;chr16;chr16;chr16;chr16;chr16;chr16;chr16;chr16;chr16;chr16;chr16;chr16;chr…	2275881;2275881;2277597;2277597;2277879;2277879;2278288;2278288;2278295;2278943;2278943;2278943;2281027;2281027;2281027;2281381;2281381;2281381;2281393;2283186;2283186;2283186;2283186;2284279;2284279;2284779;2284779;2285442;2285442;2286694;2286694;2288026;2288026;2289048;2289434;2289434;2292140;2292140;2292140;2295590;2295590;2295590;2297329;2297329;2297329;2297766;2297766;2297766;2298386;2298386…	2276805;2276805;2277670;2277670;2278069;2278069;2278458;2278458;2278458;2279130;2279130;2279130;2281221;2281221;2281221;2281509;2281509;2281509;2281505;2283972;2283741;2283358;2283358;2284437;2284437;2284998;2284998;2285646;2285646;2286967;2286967;2288329;2288329;2289620;2289620;2289620;2292238;2292238;2292238;2295740;2295740;2295740;2297539;2297539;2297539;2297921;2297921;2297921;2298540;2298540…	-;-;-;-;-;-;-;-;-;-;-;-;-;-;-;-;-;-;-;-;-;-;-;-;-;-;-;-;-;-;-;-;-;-;-;-;-;-;-;-;-;-;-;-;-;-;-;-;-;-;-;-;-;-;-;-;-;-;-;-;-;-;-;-;-;-;-;-;-;-;-;-;-;-;-;-;-;-;-;-;-;-;-;-;-;-;-;-;-;-;-;-;-;-;-;-;-;-	5	3.85996	2.58496	protein_coding	protein_coding
ABCA5	chr17;chr17;chr17;chr17;chr17;chr17;chr17;chr17;chr17;chr17;chr17;chr17;chr17;chr17;chr17;chr17;chr17;chr17;chr17;chr17;chr17;chr17;chr17;chr17;chr17;chr17;chr17;chr17;chr17;chr17;chr17;chr17;chr17;chr17;chr17;chr17;chr17;chr17;chr17;chr17;chr17;chr17;chr17;chr17;chr17;chr17;chr17;chr17;chr17;chr17;chr17;chr17;chr17;chr17;chr17;chr17;chr17;chr17;chr17;chr17;chr17;chr17;chr17;chr17;chr17;chr17;chr…	69244311;69246951;69247145;69247346;69247376;69248260;69248262;69248262;69248262;69248262;69248262;69249288;69249905;69249905;69249905;69249905;69249905;69250472;69250472;69250472;69250472;69250472;69250472;69251747;69251747;69251747;69251747;69253573;69253573;69253573;69253573;69253573;69253794;69253794;69253794;69253794;69253794;69254315;69254315;69254315;69254315;69254315;69255543;69255543;692…	69247644;69247644;69247644;69247644;69247644;69248317;69248317;69249141;69248317;69248317;69248317;69249984;69249984;69249984;69249984;69249984;69249984;69250621;69251628;69250621;69250621;69250621;69250621;69251866;69251866;69251866;69251866;69253667;69253667;69253667;69253667;69253667;69253869;69253869;69253869;69253869;69253869;69254490;69254490;69254490;69254490;69254490;69255634;69255634;692…	-;-;-;-;-;-;-;-;-;-;-;-;-;-;-;-;-;-;-;-;-;-;-;-;-;-;-;-;-;-;-;-;-;-;-;-;-;-;-;-;-;-;-;-;-;-;-;-;-;-;-;-;-;-;-;-;-;-;-;-;-;-;-;-;-;-;-;-;-;-;-;-;-;-;-;-;-;-;-;-;-;-;-;-;-;-;-;-;-;-;-;-;-;-;-;-;-;-;-;-;-;-;-;-;-;-;-;-;-;-;-;-;-;-;-;-;-;-;-;-;-;-;-;-;-;-;-;-	5	3.85996	2.58496	protein_coding	protein_coding
ABCA6	chr17;chr17;chr17;chr17;chr17;chr17;chr17;chr17;chr17;chr17;chr17;chr17;chr17;chr17;chr17;chr17;chr17;chr17;chr17;chr17;chr17;chr17;chr17;chr17;chr17;chr17;chr17;chr17;chr17;chr17;chr17;chr17;chr17;chr17;chr17;chr17;chr17;chr17;chr17;chr17;chr17;chr17;chr17;chr17;chr17;chr17;chr17;chr17;chr17;chr17;chr17;chr17;chr17;chr17;chr17;chr17;chr17;chr17;chr17;chr17;chr17;chr17;chr17;chr17;chr17;chr17;chr…	69078702;69078917;69079210;69079210;69081066;69081066;69082873;69082873;69083212;69083212;69084261;69084261;69084432;69084432;69085028;69085028;69085625;69085625;69085654;69086618;69086618;69086618;69087353;69087353;69087353;69088167;69088167;69089465;69089465;69091143;69091143;69096240;69096240;69096628;69096628;69097920;69097920;69098315;69100797;69102835;69103912;69105462;69105491;69106028;691…	69079074;69079074;69079265;69079265;69081145;69081145;69083013;69083013;69083331;69083331;69084355;69084355;69084507;69084507;69085182;69085182;69085716;69085716;69085716;69086735;69086735;69086735;69087618;69087473;69087473;69088258;69088258;69089542;69089542;69091262;69091262;69096353;69096353;69096801;69096801;69098027;69098027;69098592;69100934;69102968;69105628;69105628;69106211;69106211;691…	-;-;-;-;-;-;-;-;-;-;-;-;-;-;-;-;-;-;-;-;-;-;-;-;-;-;-;-;-;-;-;-;-;-;-;-;-;-;-;-;-;-;-;-;-;-;-;-;-;-;-;-;-;-;-;-;-;-;-;-;-;-;-;-;-;-;-;-;-;-;-;-;-;-;-;-;-;-;-;-;-	12	9.2639	3.70044	protein_coding	protein_coding
ABCA7	chr19;chr19;chr19;chr19;chr19;chr19;chr19;chr19;chr19;chr19;chr19;chr19;chr19;chr19;chr19;chr19;chr19;chr19;chr19;chr19;chr19;chr19;chr19;chr19;chr19;chr19;chr19;chr19;chr19;chr19;chr19;chr19;chr19;chr19;chr19;chr19;chr19;chr19;chr19;chr19;chr19;chr19;chr19;chr19;chr19;chr19;chr19;chr19;chr19;chr19;chr19;chr19;chr19;chr19;chr19;chr19;chr19;chr19;chr19;chr19;chr19;chr19;chr19;chr19;chr19;chr19;chr…	1040101;1040103;1040103;1040116;1040118;1040120;1041202;1041205;1041225;1041225;1041225;1041225;1041225;1041246;1041355;1041510;1041510;1041510;1041510;1041510;1041510;1041510;1041516;1041831;1041831;1041831;1041831;1041831;1041831;1042064;1042064;1042064;1042064;1042064;1042315;1042315;1042315;1042315;1042315;1042625;1042746;1042746;1043041;1043041;1043041;1043334;1043334;1043334;1043725;1043725…	1040196;1040196;1040196;1040196;1040196;1040196;1041427;1041427;1041682;1041427;1041427;1041427;1041427;1041427;1041427;1041603;1041603;1042176;1041603;1041603;1041553;1041603;1041603;1042104;1041972;1041972;1041972;1041972;1041972;1042176;1042176;1042176;1042176;1042176;1042397;1042391;1042465;1042744;1042397;1042826;1042826;1042826;1043251;1043251;1043251;1043473;1043473;1043473;1043841;1043841…	+;+;+;+;+;+;+;+;+;+;+;+;+;+;+;+;+;+;+;+;+;+;+;+;+;+;+;+;+;+;+;+;+;+;+;+;+;+;+;+;+;+;+;+;+;+;+;+;+;+;+;+;+;+;+;+;+;+;+;+;+;+;+;+;+;+;+;+;+;+;+;+;+;+;+;+;+;+;+;+;+;+;+;+;+;+;+;+;+;+;+;+;+;+;+;+;+;+;+;+;+;+;+;+;+;+;+;+;+;+;+;+;+;+;+;+;+;+;+;+;+;+;+;+;+;+;+;+	4	3.08797	2.32193	protein_coding	protein_coding
ABCA8	chr17;chr17;chr17;chr17;chr17;chr17;chr17;chr17;chr17;chr17;chr17;chr17;chr17;chr17;chr17;chr17;chr17;chr17;chr17;chr17;chr17;chr17;chr17;chr17;chr17;chr17;chr17;chr17;chr17;chr17;chr17;chr17;chr17;chr17;chr17;chr17;chr17;chr17;chr17;chr17;chr17;chr17;chr17;chr17;chr17;chr17;chr17;chr17;chr17;chr17;chr17;chr17;chr17;chr17;chr17;chr17;chr17;chr17;chr17;chr17;chr17;chr17;chr17;chr17;chr17;chr17;chr…	68867292;68867292;68868052;68868301;68868301;68868301;68869700;68869700;68869700;68875260;68875260;68875260;68875614;68875614;68875614;68876314;68876460;68876460;68876460;68876628;68876628;68876628;68876628;68876680;68877197;68877519;68877519;68877519;68877519;68877519;68880779;68881120;68881120;68881120;68881120;68881863;68881863;68881863;68881863;68881863;68882599;68882599;68882599;68882599;688…	68868183;68868183;68868183;68868356;68868356;68868356;68869779;68869779;68869779;68875400;68875400;68875400;68875733;68875733;68875733;68876554;68876554;68876554;68876554;68876703;68876703;68876703;68876703;68876703;68880267;68877679;68877679;68877646;68877679;68877679;68881211;68881211;68881211;68881211;68881211;68881980;68881980;68881980;68881980;68881980;68882605;68882719;68882719;68882704;688…	-;-;-;-;-;-;-;-;-;-;-;-;-;-;-;-;-;-;-;-;-;-;-;-;-;-;-;-;-;-;-;-;-;-;-;-;-;-;-;-;-;-;-;-;-;-;-;-;-;-;-;-;-;-;-;-;-;-;-;-;-;-;-;-;-;-;-;-;-;-;-;-;-;-;-;-;-;-;-;-;-;-;-;-;-;-;-;-;-;-;-;-;-;-;-;-;-;-;-;-;-;-;-;-;-;-;-;-;-;-;-;-;-;-;-;-;-;-;-;-;-;-;-;-;-;-;-;-	33	25.4757	5.08746	protein_coding	protein_coding
ABCA9	chr17;chr17;chr17;chr17;chr17;chr17;chr17;chr17;chr17;chr17;chr17;chr17;chr17;chr17;chr17;chr17;chr17;chr17;chr17;chr17;chr17;chr17;chr17;chr17;chr17;chr17;chr17;chr17;chr17;chr17;chr17;chr17;chr17;chr17;chr17;chr17;chr17;chr17;chr17;chr17;chr17;chr17;chr17;chr17;chr17;chr17;chr17;chr17;chr17;chr17;chr17;chr17;chr17;chr17;chr17;chr17;chr17;chr17;chr17;chr17;chr17;chr17;chr17;chr17;chr17;chr17;chr…	68974488;68974632;68976135;68976135;68982562;68982562;68983709;68983709;68984056;68984056;68984885;68984885;68985053;68985053;68986164;68986164;68986608;68989027;68989027;68989027;68989813;68989813;68989925;68990837;68990837;68990837;68992175;68992175;68992175;68993016;68993016;68995895;68995895;69007759;69008062;69008062;69011825;69011976;69011976;69016253;69016253;69016253;69017656;69017656;690…	68976013;68976013;68976190;68976190;68982641;68982641;68983849;68983849;68984175;68984175;68984979;68984979;68985128;68985128;68986324;68986324;68986727;68989141;68989118;68989118;68989930;68989930;68989930;68990957;68990957;68990957;68992682;68992266;68992266;68993084;68993084;68996014;68996014;69007872;69008235;69008235;69012083;69012083;69012083;69016390;69016390;69016390;69017772;69017789;690…	-;-;-;-;-;-;-;-;-;-;-;-;-;-;-;-;-;-;-;-;-;-;-;-;-;-;-;-;-;-;-;-;-;-;-;-;-;-;-;-;-;-;-;-;-;-;-;-;-;-;-;-;-;-;-;-;-;-;-;-;-;-;-;-;-;-;-;-;-;-;-;-;-;-;-;-;-;-;-;-;-;-;-;-;-;-;-;-;-;-;-;-;-;-;-;-;-;-;-;-;-;-	20	15.4398	4.39232	protein_coding	protein_coding
ABCA9-AS1	chr17;chr17;chr17;chr17;chr17;chr17;chr17;chr17;chr17;chr17;chr17;chr17;chr17;chr17;chr17;chr17;chr17;chr17;chr17;chr17;chr17;chr17;chr17;chr17;chr17;chr17;chr17;chr17;chr17;chr17;chr17	68944531;69004714;69011983;69011983;69012252;69012346;69012346;69012346;69012346;69018104;69018104;69018104;69018104;69018104;69019882;69019921;69020426;69020426;69021779;69021779;69022350;69022350;69022370;69023197;69023197;69023197;69027049;69032621;69032621;69034631;69042299	68944907;69004793;69012103;69012050;69012353;69012353;69012353;69012353;69012353;69018151;69018151;69018151;69018151;69018323;69019994;69019994;69020562;69020806;69021829;69022196;69022467;69022467;69022467;69023259;69023259;69023259;69027140;69032743;69032743;69034926;69042784	+;+;+;+;+;+;+;+;+;+;+;+;+;+;+;+;+;+;+;+;+;+;+;+;+;+;+;+;+;+;+	2	1.54398	1.58496	long_noncoding	antisense
ABCB10	chr1;chr1;chr1;chr1;chr1;chr1;chr1;chr1;chr1;chr1;chr1;chr1;chr1;chr1;chr1;chr1;chr1;chr1;chr1	229516582;229517797;229518841;229518841;229521592;229525936;229526062;229527229;229527229;229530199;229530199;229531636;229531636;229539456;229540606;229542237;229547499;229549234;229558136	229518410;229518410;229519103;229518875;229521635;229526116;229526116;229527308;229527308;229530408;229530408;229531902;229531731;229539591;229540752;229542371;229547701;229549434;229558695	-;-;-;-;-;-;-;-;-;-;-;-;-;-;-;-;-;-;-	6	4.63195	2.80735	protein_coding	protein_coding
ABCB4	chr7;chr7;chr7;chr7;chr7;chr7;chr7;chr7;chr7;chr7;chr7;chr7;chr7;chr7;chr7;chr7;chr7;chr7;chr7;chr7;chr7;chr7;chr7;chr7;chr7;chr7;chr7;chr7;chr7;chr7;chr7;chr7;chr7;chr7;chr7;chr7;chr7;chr7;chr7;chr7;chr7;chr7;chr7;chr7;chr7;chr7;chr7;chr7;chr7;chr7;chr7;chr7;chr7;chr7;chr7;chr7;chr7;chr7;chr7;chr7;chr7;chr7;chr7;chr7;chr7;chr7;chr7;chr7;chr7;chr7;chr7;chr7;chr7;chr7;chr7;chr7;chr7;chr7;chr7;chr7…	87401697;87402045;87402045;87402049;87402096;87402129;87402134;87403135;87403135;87403135;87403135;87403135;87403135;87405920;87406288;87406288;87406288;87406288;87408037;87408037;87408037;87408037;87408037;87409236;87409236;87409236;87409236;87411893;87411893;87413617;87413617;87413617;87413617;87417312;87417312;87417312;87417312;87418537;87418537;87418537;87418537;87419998;87419998;87419998;874…	87401978;87402302;87402302;87402302;87402302;87402302;87402302;87403379;87403281;87403281;87403281;87403281;87403201;87406515;87406494;87406515;87406494;87406494;87408234;87408234;87408234;87408234;87408234;87409392;87409392;87409392;87409392;87412033;87412033;87413717;87413717;87413717;87413717;87417515;87417515;87417515;87417515;87418620;87418620;87418620;87418620;87420075;87420075;87420075;874…	-;-;-;-;-;-;-;-;-;-;-;-;-;-;-;-;-;-;-;-;-;-;-;-;-;-;-;-;-;-;-;-;-;-;-;-;-;-;-;-;-;-;-;-;-;-;-;-;-;-;-;-;-;-;-;-;-;-;-;-;-;-;-;-;-;-;-;-;-;-;-;-;-;-;-;-;-;-;-;-;-;-;-;-;-;-;-;-;-;-;-;-;-;-;-;-;-;-;-;-;-;-;-;-;-;-;-;-;-;-;-;-;-;-;-;-;-;-;-;-;-;-;-;-;-;-;-;-	2	1.54398	1.58496	protein_coding	protein_coding
ABCB6	chr2;chr2;chr2;chr2;chr2;chr2;chr2;chr2;chr2;chr2;chr2;chr2;chr2;chr2;chr2;chr2;chr2;chr2;chr2;chr2;chr2;chr2;chr2;chr2;chr2;chr2;chr2;chr2;chr2;chr2;chr2;chr2;chr2;chr2;chr2;chr2;chr2;chr2;chr2;chr2;chr2;chr2;chr2;chr2;chr2;chr2;chr2;chr2;chr2;chr2;chr2;chr2;chr2;chr2;chr2;chr2;chr2;chr2;chr2;chr2;chr2;chr2;chr2;chr2;chr2;chr2;chr2;chr2;chr2;chr2;chr2;chr2;chr2;chr2;chr2;chr2;chr2;chr2;chr2;chr2…	219209768;219209772;219209772;219209772;219209772;219209776;219210230;219210230;219210230;219210230;219210230;219210230;219210381;219210381;219210381;219210381;219210381;219210381;219210711;219210711;219210711;219210711;219210711;219210711;219210934;219210934;219210934;219210934;219210934;219210934;219212387;219212387;219212387;219212387;219213008;219213008;219213008;219213008;219213240;219213241…	219210046;219210046;219210046;219210046;219210046;219210046;219210298;219210298;219210298;219210298;219210298;219210298;219210475;219210475;219210475;219210823;219210475;219210475;219210823;219210849;219210823;219210823;219211039;219210823;219211108;219211038;219211108;219211108;219211108;219211108;219212491;219212491;219212491;219212491;219213420;219213065;219213065;219213065;219213326;219213326…	-;-;-;-;-;-;-;-;-;-;-;-;-;-;-;-;-;-;-;-;-;-;-;-;-;-;-;-;-;-;-;-;-;-;-;-;-;-;-;-;-;-;-;-;-;-;-;-;-;-;-;-;-;-;-;-;-;-;-;-;-;-;-;-;-;-;-;-;-;-;-;-;-;-;-;-;-;-;-;-;-;-;-;-;-;-;-;-;-;-;-;-;-;-;-;-	1	0.771992	1	protein_coding	protein_coding
ABCB7	chrX;chrX;chrX;chrX;chrX;chrX;chrX;chrX;chrX;chrX;chrX;chrX;chrX;chrX;chrX;chrX;chrX;chrX;chrX;chrX;chrX;chrX;chrX;chrX;chrX;chrX;chrX;chrX;chrX;chrX;chrX;chrX;chrX;chrX;chrX;chrX;chrX;chrX;chrX;chrX;chrX;chrX;chrX;chrX;chrX;chrX;chrX;chrX;chrX;chrX;chrX;chrX;chrX;chrX;chrX;chrX;chrX;chrX;chrX;chrX;chrX;chrX;chrX;chrX;chrX;chrX;chrX;chrX;chrX;chrX;chrX;chrX;chrX;chrX;chrX;chrX;chrX;chrX;chrX;chrX…	75053172;75053280;75053282;75053284;75053445;75053464;75060223;75060223;75060223;75060223;75060223;75060223;75062328;75062328;75062328;75062328;75062328;75062328;75065070;75065070;75065070;75065070;75065070;75065208;75069007;75069007;75069007;75069007;75069007;75069007;75069056;75069291;75069291;75069291;75069291;75069291;75069291;75070365;75070365;75070365;75070365;75070365;75070365;75070365;750…	75053585;75053585;75053585;75053585;75053585;75053585;75060330;75060330;75060330;75060330;75060330;75060330;75062627;75062431;75062431;75062431;75062431;75062431;75065241;75065241;75065241;75065241;75065241;75065241;75069136;75069136;75069136;75069136;75069136;75069136;75069454;75069454;75069454;75069454;75069454;75069454;75069454;75070522;75070522;75070522;75070522;75070522;75070522;75070522;750…	-;-;-;-;-;-;-;-;-;-;-;-;-;-;-;-;-;-;-;-;-;-;-;-;-;-;-;-;-;-;-;-;-;-;-;-;-;-;-;-;-;-;-;-;-;-;-;-;-;-;-;-;-;-;-;-;-;-;-;-;-;-;-;-;-;-;-;-;-;-;-;-;-;-;-;-;-;-;-;-;-;-;-;-;-;-;-;-;-;-;-;-;-;-;-;-;-;-;-;-	14	10.8079	3.90689	protein_coding	protein_coding
ABCB9	chr12;chr12;chr12;chr12;chr12;chr12;chr12;chr12;chr12;chr12;chr12;chr12;chr12;chr12;chr12;chr12;chr12;chr12;chr12;chr12;chr12;chr12;chr12;chr12;chr12;chr12;chr12;chr12;chr12;chr12;chr12;chr12;chr12;chr12;chr12;chr12;chr12;chr12;chr12;chr12;chr12;chr12;chr12;chr12;chr12;chr12;chr12;chr12;chr12;chr12;chr12;chr12;chr12;chr12;chr12;chr12;chr12;chr12;chr12;chr12;chr12;chr12;chr12;chr12;chr12;chr12;chr…	122920951;122924525;122928992;122928994;122928994;122928999;122929000;122929000;122930011;122931326;122931641;122932192;122932192;122932192;122932192;122932192;122932192;122932192;122932192;122932192;122935272;122935272;122935272;122935272;122935272;122935272;122935272;122935272;122935272;122935272;122935272;122935273;122939449;122940111;122940111;122940111;122940111;122940111;122940111;122940111…	122921043;122924810;122930171;122930171;122930171;122930171;122930171;122930180;122930171;122932328;122932328;122932328;122932328;122932328;122932328;122932328;122932328;122932328;122932328;122932328;122935431;122935431;122935431;122935431;122935431;122935431;122935431;122935431;122935431;122935431;122935431;122935431;122940284;122940284;122940284;122940284;122940284;122940284;122940284;122940284…	-;-;-;-;-;-;-;-;-;-;-;-;-;-;-;-;-;-;-;-;-;-;-;-;-;-;-;-;-;-;-;-;-;-;-;-;-;-;-;-;-;-;-;-;-;-;-;-;-;-;-;-;-;-;-;-;-;-;-;-;-;-;-;-;-;-;-;-;-;-;-;-;-;-;-;-;-;-;-;-;-;-;-;-;-;-;-;-;-;-;-;-;-;-;-;-;-;-;-;-;-;-;-;-;-;-;-;-;-;-;-;-;-;-;-;-;-;-;-;-;-;-;-;-;-;-;-;-	31	23.9317	5	protein_coding	protein_coding
ABCC1	chr16;chr16;chr16;chr16;chr16;chr16;chr16;chr16;chr16;chr16;chr16;chr16;chr16;chr16;chr16;chr16;chr16;chr16;chr16;chr16;chr16;chr16;chr16;chr16;chr16;chr16;chr16;chr16;chr16;chr16;chr16;chr16;chr16;chr16;chr16;chr16;chr16;chr16;chr16;chr16;chr16;chr16;chr16;chr16;chr16;chr16;chr16;chr16;chr16;chr16;chr16;chr16;chr16;chr16;chr16;chr16;chr16;chr16;chr16;chr16;chr16;chr16;chr16;chr16;chr16;chr16;chr…	15949577;15949577;16007816;16007816;16009776;16009776;16009856;16014491;16014491;16014491;16014540;16016496;16016496;16016496;16016496;16033109;16033109;16033109;16033109;16036472;16036472;16036472;16036472;16044450;16044450;16044450;16044450;16045836;16045836;16045836;16045836;16048142;16048142;16048142;16048142;16052724;16052724;16052724;16052724;16056092;16056092;16056092;16056092;16068156;160…	15949799;15949799;16007992;16007992;16009901;16009901;16009901;16014628;16014628;16014628;16014628;16016621;16016621;16016621;16016621;16033170;16033170;16033170;16033170;16036603;16036603;16036603;16036603;16044680;16044680;16044680;16044680;16046013;16046013;16046013;16046013;16048303;16048303;16048303;16048303;16052816;16052816;16052816;16052816;16056561;16056295;16056295;16056295;16068302;160…	+;+;+;+;+;+;+;+;+;+;+;+;+;+;+;+;+;+;+;+;+;+;+;+;+;+;+;+;+;+;+;+;+;+;+;+;+;+;+;+;+;+;+;+;+;+;+;+;+;+;+;+;+;+;+;+;+;+;+;+;+;+;+;+;+;+;+;+;+;+;+;+;+;+;+;+;+;+;+;+;+;+;+;+;+;+;+;+;+;+;+;+;+;+;+;+;+;+;+;+;+;+;+;+;+;+;+;+;+;+;+;+;+;+;+;+;+;+;+;+;+;+;+	2	1.54398	1.58496	protein_coding	protein_coding
ABCC10	chr6;chr6;chr6;chr6;chr6;chr6;chr6;chr6;chr6;chr6;chr6;chr6;chr6;chr6;chr6;chr6;chr6;chr6;chr6;chr6;chr6;chr6;chr6;chr6;chr6;chr6;chr6;chr6;chr6;chr6;chr6;chr6;chr6;chr6;chr6;chr6;chr6;chr6;chr6;chr6;chr6;chr6;chr6;chr6;chr6;chr6;chr6;chr6;chr6;chr6;chr6;chr6;chr6;chr6;chr6;chr6;chr6;chr6;chr6;chr6;chr6;chr6;chr6;chr6;chr6;chr6;chr6;chr6;chr6;chr6;chr6;chr6;chr6;chr6;chr6;chr6;chr6;chr6;chr6;chr6…	43427366;43427548;43427554;43427856;43427968;43427968;43430748;43431751;43432142;43432142;43433235;43433235;43434621;43434621;43434621;43434621;43435751;43435751;43435751;43435798;43436093;43436138;43436138;43436138;43437934;43437934;43437934;43437934;43438624;43438624;43438624;43438711;43441862;43441862;43441862;43441862;43441862;43442970;43442970;43442970;43443933;43443933;43444159;43444159;434…	43427389;43427699;43427757;43427967;43428139;43428139;43430866;43433360;43432176;43433360;43433360;43433360;43435156;43434848;43434848;43434848;43435907;43435907;43435907;43435907;43436247;43436247;43436247;43436247;43438795;43438013;43438013;43438013;43438795;43438795;43438795;43438795;43442061;43441960;43441960;43441960;43441897;43444010;43443159;43443159;43444010;43444010;43444353;43444353;434…	+;+;+;+;+;+;+;+;+;+;+;+;+;+;+;+;+;+;+;+;+;+;+;+;+;+;+;+;+;+;+;+;+;+;+;+;+;+;+;+;+;+;+;+;+;+;+;+;+;+;+;+;+;+;+;+;+;+;+;+;+;+;+;+;+;+;+;+;+;+;+;+;+;+;+;+;+;+;+;+;+;+	2	1.54398	1.58496	protein_coding	protein_coding
ABCC11	chr16;chr16;chr16;chr16;chr16;chr16;chr16;chr16;chr16;chr16;chr16;chr16;chr16;chr16;chr16;chr16;chr16;chr16;chr16;chr16;chr16;chr16;chr16;chr16;chr16;chr16;chr16;chr16;chr16;chr16;chr16;chr16;chr16;chr16;chr16;chr16;chr16;chr16;chr16;chr16;chr16;chr16;chr16;chr16;chr16;chr16;chr16;chr16;chr16;chr16;chr16;chr16;chr16;chr16;chr16;chr16;chr16;chr16;chr16;chr16;chr16;chr16;chr16;chr16;chr16;chr16;chr…	48166910;48166910;48166910;48166911;48166911;48167496;48167496;48167496;48167496;48167496;48170105;48170105;48170105;48170105;48170889;48170889;48170889;48170889;48170889;48175258;48175258;48175258;48175258;48175258;48176001;48176924;48176924;48176924;48176924;48176924;48178597;48178597;48178597;48178597;48178597;48184440;48184440;48184440;48184440;48184440;48186953;48186953;48186953;48186953;481…	48167366;48167366;48167366;48167366;48167366;48167660;48167660;48167660;48167660;48167660;48170218;48170218;48170218;48170218;48170967;48170967;48170967;48170967;48170967;48175417;48175417;48175417;48175417;48175417;48176043;48177113;48177113;48177113;48177113;48177113;48178686;48178686;48178686;48178686;48178686;48184626;48184626;48184626;48184626;48184626;48187090;48187090;48187090;48187090;481…	-;-;-;-;-;-;-;-;-;-;-;-;-;-;-;-;-;-;-;-;-;-;-;-;-;-;-;-;-;-;-;-;-;-;-;-;-;-;-;-;-;-;-;-;-;-;-;-;-;-;-;-;-;-;-;-;-;-;-;-;-;-;-;-;-;-;-;-;-;-;-;-;-;-;-;-;-;-;-;-;-;-;-;-;-;-;-;-;-;-;-;-;-;-;-;-;-;-;-;-;-;-;-;-;-;-;-;-;-;-;-;-;-;-;-;-;-;-;-;-;-;-;-;-;-;-;-;-	1	0.771992	1	protein_coding	protein_coding
ABCC2	chr10;chr10;chr10;chr10;chr10;chr10;chr10;chr10;chr10;chr10;chr10;chr10;chr10;chr10;chr10;chr10;chr10;chr10;chr10;chr10;chr10;chr10;chr10;chr10;chr10;chr10;chr10;chr10;chr10;chr10;chr10;chr10;chr10;chr10;chr10;chr10;chr10;chr10;chr10;chr10;chr10;chr10;chr10	99782732;99782763;99784608;99784608;99792234;99792234;99792289;99793551;99793551;99793551;99793892;99793892;99793892;99794413;99794413;99794413;99797097;99797097;99799207;99800386;99804019;99805382;99807384;99808083;99810134;99811536;99813018;99817308;99818790;99819089;99830307;99830716;99831611;99831977;99834380;99836091;99841967;99843799;99844322;99845624;99846961;99850602;99851502	99782877;99782877;99784781;99784781;99792359;99792359;99792359;99793685;99793685;99793685;99793999;99793999;99793999;99794623;99794468;99794468;99798096;99797331;99799370;99800563;99804273;99805447;99807521;99808229;99810218;99811602;99813144;99817484;99818957;99819269;99830433;99830851;99831830;99832131;99834535;99836290;99842093;99843900;99844465;99845782;99847127;99850796;99852192	+;+;+;+;+;+;+;+;+;+;+;+;+;+;+;+;+;+;+;+;+;+;+;+;+;+;+;+;+;+;+;+;+;+;+;+;+;+;+;+;+;+;+	2	1.54398	1.58496	protein_coding	protein_coding
ABCC3	chr17;chr17;chr17;chr17;chr17;chr17;chr17;chr17;chr17;chr17;chr17;chr17;chr17;chr17;chr17;chr17;chr17;chr17;chr17;chr17;chr17;chr17;chr17;chr17;chr17;chr17;chr17;chr17;chr17;chr17;chr17;chr17;chr17;chr17;chr17;chr17;chr17;chr17;chr17;chr17;chr17;chr17;chr17;chr17;chr17;chr17;chr17;chr17;chr17;chr17;chr17;chr17;chr17;chr17;chr17;chr17;chr17;chr17;chr17;chr17;chr17;chr17;chr17;chr17;chr17;chr17;chr…	50634777;50634814;50634857;50634857;50634901;50634901;50634922;50635215;50635523;50643549;50655832;50655832;50655832;50655832;50655832;50656702;50656702;50656702;50656702;50656702;50657046;50657046;50657046;50657046;50657046;50658082;50658082;50658082;50658082;50658082;50658143;50658435;50658435;50658435;50658435;50658435;50658435;50659182;50659237;50659237;50659237;50659237;50659237;50660923;506…	50634810;50634981;50634981;50634981;50634981;50634981;50634981;50635383;50635915;50643661;50656008;50656008;50656008;50656008;50656008;50656827;50656827;50656827;50656827;50656827;50657183;50657183;50657183;50657183;50657183;50658207;50658207;50658207;50658207;50658207;50658207;50658546;50658496;50658496;50658496;50658496;50658496;50659368;50659368;50659368;50659368;50659368;50659368;50661114;506…	+;+;+;+;+;+;+;+;+;+;+;+;+;+;+;+;+;+;+;+;+;+;+;+;+;+;+;+;+;+;+;+;+;+;+;+;+;+;+;+;+;+;+;+;+;+;+;+;+;+;+;+;+;+;+;+;+;+;+;+;+;+;+;+;+;+;+;+;+;+;+;+;+;+;+;+;+;+;+;+;+;+;+;+;+;+;+;+;+;+;+;+;+;+;+;+;+;+;+;+;+;+;+;+;+;+;+;+;+;+;+;+;+;+;+;+;+;+;+;+;+;+;+;+;+;+;+;+	6	4.63195	2.80735	protein_coding	protein_coding
ABCC4	chr13;chr13;chr13;chr13;chr13;chr13;chr13;chr13;chr13;chr13;chr13;chr13;chr13;chr13;chr13;chr13;chr13;chr13;chr13;chr13;chr13;chr13;chr13;chr13;chr13;chr13;chr13;chr13;chr13;chr13;chr13;chr13;chr13;chr13;chr13;chr13;chr13;chr13;chr13;chr13;chr13;chr13;chr13;chr13;chr13;chr13;chr13;chr13;chr13;chr13;chr13;chr13;chr13;chr13;chr13;chr13;chr13;chr13;chr13;chr13;chr13;chr13;chr13;chr13;chr13;chr13;chr…	95019829;95034605;95043320;95043680;95043682;95044266;95044266;95044266;95053095;95053095;95055570;95062704;95071662;95071730;95073204;95073204;95074214;95074216;95075432;95075432;95083140;95095769;95095944;95115922;95115922;95115922;95161189;95161189;95161189;95163122;95163122;95163122;95163610;95163610;95163610;95164378;95164378;95164378;95166158;95166158;95166158;95170532;95170532;95170532;951…	95021682;95034739;95043787;95043787;95043787;95044438;95044329;95044438;95053184;95053184;95055819;95062859;95071853;95071853;95073776;95073304;95074324;95074324;95076019;95075551;95083290;95096179;95096179;95116001;95116001;95116001;95161335;95161335;95161335;95163216;95163216;95163216;95163647;95163647;95163647;95164518;95164518;95164518;95166367;95166367;95166367;95170628;95170628;95170628;951…	-;-;-;-;-;-;-;-;-;-;-;-;-;-;-;-;-;-;-;-;-;-;-;-;-;-;-;-;-;-;-;-;-;-;-;-;-;-;-;-;-;-;-;-;-;-;-;-;-;-;-;-;-;-;-;-;-;-;-;-;-;-;-;-;-;-;-;-;-;-;-;-;-;-;-;-;-;-;-;-;-;-	17	13.1239	4.16993	protein_coding	protein_coding
ABCC5	chr3;chr3;chr3;chr3;chr3;chr3;chr3;chr3;chr3;chr3;chr3;chr3;chr3;chr3;chr3;chr3;chr3;chr3;chr3;chr3;chr3;chr3;chr3;chr3;chr3;chr3;chr3;chr3;chr3;chr3;chr3;chr3;chr3;chr3;chr3;chr3;chr3;chr3;chr3;chr3;chr3;chr3;chr3;chr3;chr3;chr3;chr3;chr3;chr3;chr3;chr3;chr3;chr3;chr3;chr3;chr3;chr3;chr3;chr3;chr3;chr3;chr3;chr3;chr3;chr3;chr3;chr3;chr3;chr3;chr3;chr3;chr3;chr3;chr3;chr3;chr3;chr3;chr3;chr3;chr3…	183919934;183919938;183919939;183925555;183925555;183925555;183925660;183927330;183927330;183927330;183927330;183928747;183928747;183928747;183928747;183937901;183937901;183937901;183937901;183942433;183942727;183942727;183942727;183942727;183945850;183945850;183945850;183947324;183947324;183947324;183949753;183949753;183949972;183949972;183949972;183951441;183951441;183951441;183951857;183951857…	183921401;183921401;183921401;183925719;183925719;183925719;183925719;183927443;183927443;183927443;183927443;183928825;183928825;183928825;183928825;183938060;183938060;183938060;183938060;183942515;183942780;183942916;183942916;183942916;183945939;183945939;183945939;183947510;183947510;183947510;183949881;183949881;183950125;183950125;183950125;183951570;183951570;183951570;183952003;183952003…	-;-;-;-;-;-;-;-;-;-;-;-;-;-;-;-;-;-;-;-;-;-;-;-;-;-;-;-;-;-;-;-;-;-;-;-;-;-;-;-;-;-;-;-;-;-;-;-;-;-;-;-;-;-;-;-;-;-;-;-;-;-;-;-;-;-;-;-;-;-;-;-;-;-;-;-;-;-;-;-;-;-;-;-;-;-;-;-;-;-;-;-;-;-;-;-;-;-;-;-;-;-;-;-;-;-;-;-;-;-;-;-;-;-;-;-;-;-;-;-;-;-;-;-;-;-;-;-	2	1.54398	1.58496	protein_coding	protein_coding
ABCC8	chr11;chr11;chr11;chr11;chr11;chr11;chr11;chr11;chr11;chr11;chr11;chr11;chr11;chr11;chr11;chr11;chr11;chr11;chr11;chr11;chr11;chr11;chr11;chr11;chr11;chr11;chr11;chr11;chr11;chr11;chr11;chr11;chr11;chr11;chr11;chr11;chr11;chr11;chr11;chr11;chr11;chr11;chr11;chr11;chr11;chr11;chr11;chr11;chr11;chr11;chr11;chr11;chr11;chr11;chr11;chr11;chr11;chr11;chr11;chr11;chr11;chr11;chr11;chr11;chr11;chr11;chr…	17392885;17392885;17392885;17392886;17392988;17393041;17393697;17393697;17393697;17393697;17393697;17393697;17394266;17394266;17394266;17394266;17394266;17394266;17395172;17395172;17395172;17395172;17395610;17395610;17395610;17395610;17395610;17395610;17395852;17395852;17395852;17395852;17395913;17395921;17396811;17396916;17396916;17396916;17396916;17396933;17396935;17397193;17397193;17397193;173…	17393128;17393128;17393128;17393128;17393128;17393212;17393759;17393759;17393759;17393759;17393759;17393759;17394399;17394399;17394399;17394399;17394399;17394399;17395275;17395275;17395275;17395470;17395638;17395915;17395718;17395718;17395718;17395780;17395917;17395930;17395930;17395885;17395930;17395930;17397313;17397058;17397508;17397046;17397046;17397016;17397313;17397313;17397313;17397313;173…	-;-;-;-;-;-;-;-;-;-;-;-;-;-;-;-;-;-;-;-;-;-;-;-;-;-;-;-;-;-;-;-;-;-;-;-;-;-;-;-;-;-;-;-;-;-;-;-;-;-;-;-;-;-;-;-;-;-;-;-;-;-;-;-;-;-;-;-;-;-;-;-;-;-;-;-;-;-;-;-;-;-;-;-;-;-;-;-;-;-;-;-;-;-;-;-;-;-;-;-;-;-;-;-;-;-;-;-;-;-;-;-;-;-;-;-;-;-;-;-;-;-;-;-;-;-;-;-	4	3.08797	2.32193	protein_coding	protein_coding
ABCD1	chrX;chrX;chrX;chrX;chrX;chrX;chrX;chrX;chrX;chrX;chrX;chrX;chrX;chrX;chrX;chrX;chrX;chrX	153724868;153725817;153729232;153729232;153735344;153736112;153736112;153736345;153736345;153737157;153737157;153740092;153740092;153740574;153740574;153742987;153743221;153743489	153726166;153726166;153729897;153729412;153735427;153736254;153736254;153736513;153736513;153737251;153737251;153740237;153740237;153740604;153740719;153743071;153743346;153744762	+;+;+;+;+;+;+;+;+;+;+;+;+;+;+;+;+;+	3	2.31597	2	protein_coding	protein_coding
ABCD2	chr12;chr12;chr12;chr12;chr12;chr12;chr12;chr12;chr12;chr12	39550033;39573716;39579535;39586152;39600571;39603912;39604762;39607599;39616988;39618677	39554131;39573841;39579619;39586297;39600716;39604006;39604930;39607714;39617168;39619751	-;-;-;-;-;-;-;-;-;-	2	1.54398	1.58496	protein_coding	protein_coding
ABCD3	chr1;chr1;chr1;chr1;chr1;chr1;chr1;chr1;chr1;chr1;chr1;chr1;chr1;chr1;chr1;chr1;chr1;chr1;chr1;chr1;chr1;chr1;chr1;chr1;chr1;chr1;chr1;chr1;chr1;chr1;chr1;chr1;chr1;chr1;chr1;chr1;chr1;chr1;chr1;chr1;chr1;chr1;chr1;chr1;chr1;chr1;chr1;chr1;chr1;chr1;chr1;chr1;chr1;chr1;chr1;chr1;chr1;chr1;chr1;chr1	94418455;94418479;94418831;94432587;94458607;94458607;94458607;94464775;94464775;94464775;94467919;94467919;94467919;94473766;94473766;94473766;94475143;94475143;94475143;94475614;94475614;94475614;94478259;94478259;94478524;94480222;94480464;94481493;94483170;94483170;94487542;94487542;94487542;94487694;94487694;94487694;94487892;94487892;94489725;94489725;94489903;94489903;94491184;94491184;944…	94418588;94418588;94418951;94432652;94458643;94458643;94458643;94464873;94464873;94464873;94468007;94468007;94468007;94473835;94473835;94473835;94475240;94475240;94475240;94475694;94475737;94475737;94478315;94478315;94478723;94480606;94480606;94483239;94483239;94483239;94487611;94487611;94487611;94487791;94487791;94487791;94487983;94487983;94489816;94489816;94489975;94489975;94491247;94491247;944…	+;+;+;+;+;+;+;+;+;+;+;+;+;+;+;+;+;+;+;+;+;+;+;+;+;+;+;+;+;+;+;+;+;+;+;+;+;+;+;+;+;+;+;+;+;+;+;+;+;+;+;+;+;+;+;+;+;+;+;+	14	10.8079	3.90689	protein_coding	protein_coding
ABCD4	chr14;chr14;chr14;chr14;chr14;chr14;chr14;chr14;chr14;chr14;chr14;chr14;chr14;chr14;chr14;chr14;chr14;chr14;chr14;chr14;chr14;chr14;chr14;chr14;chr14;chr14;chr14;chr14;chr14;chr14;chr14;chr14;chr14;chr14;chr14;chr14;chr14;chr14;chr14;chr14;chr14;chr14;chr14;chr14;chr14;chr14;chr14;chr14;chr14;chr14;chr14;chr14;chr14;chr14;chr14;chr14;chr14;chr14;chr14;chr14;chr14;chr14;chr14;chr14;chr14;chr14;chr…	74285423;74285996;74286014;74286284;74286345;74286397;74286526;74286570;74286701;74286701;74286701;74286701;74286710;74287810;74287810;74287810;74287810;74287810;74287810;74287810;74287810;74287810;74287811;74288207;74288207;74288207;74288207;74288207;74288207;74288207;74288207;74288207;74288660;74288660;74288716;74288716;74288716;74288716;74288716;74288716;74289079;74289301;74289483;74289483;742…	74286529;74286529;74286816;74286566;74286529;74286816;74286816;74286816;74286816;74286816;74286816;74286816;74286816;74287886;74287886;74287886;74288641;74287886;74287886;74287886;74287886;74287886;74287886;74289953;74288259;74288259;74288259;74288259;74288259;74288259;74288259;74288259;74288765;74288765;74288765;74288765;74288765;74288768;74288765;74288765;74289285;74289519;74289519;74289519;742…	-;-;-;-;-;-;-;-;-;-;-;-;-;-;-;-;-;-;-;-;-;-;-;-;-;-;-;-;-;-;-;-;-;-;-;-;-;-;-;-;-;-;-;-;-;-;-;-;-;-;-;-;-;-;-;-;-;-;-;-;-;-;-;-;-;-;-;-;-;-;-;-;-;-;-;-;-;-;-;-;-;-;-;-;-;-;-;-;-;-;-;-;-;-;-;-;-;-;-;-;-;-;-;-;-;-;-;-;-;-;-;-;-;-;-;-;-;-;-;-;-;-;-;-;-;-;-;-	2	1.54398	1.58496	protein_coding	protein_coding
ABCE1	chr4;chr4;chr4;chr4;chr4;chr4;chr4;chr4;chr4;chr4;chr4;chr4;chr4;chr4;chr4;chr4;chr4;chr4;chr4;chr4;chr4;chr4;chr4;chr4;chr4;chr4;chr4;chr4;chr4;chr4;chr4;chr4;chr4;chr4;chr4;chr4;chr4;chr4;chr4;chr4;chr4;chr4;chr4;chr4;chr4;chr4;chr4;chr4;chr4;chr4;chr4;chr4;chr4;chr4;chr4;chr4;chr4;chr4;chr4;chr4;chr4;chr4;chr4;chr4;chr4;chr4;chr4;chr4;chr4;chr4;chr4;chr4;chr4;chr4;chr4;chr4;chr4	145097932;145098288;145098311;145098311;145098314;145104386;145104386;145104386;145104389;145105605;145105605;145105605;145108015;145108015;145108015;145108027;145109132;145109132;145109132;145109132;145110103;145110103;145110103;145110103;145110375;145110375;145110375;145110375;145110968;145110968;145110968;145112239;145112239;145112239;145117293;145117293;145117293;145119932;145119932;145119932…	145098419;145098419;145098419;145098419;145098419;145104515;145104515;145104515;145104515;145105690;145105690;145105690;145108112;145108112;145108112;145108112;145109249;145109249;145109249;145109249;145110240;145110240;145110240;145110240;145110444;145110444;145110444;145110444;145111064;145110984;145111064;145112328;145112328;145112328;145117415;145117414;145117414;145120153;145120153;145120153…	+;+;+;+;+;+;+;+;+;+;+;+;+;+;+;+;+;+;+;+;+;+;+;+;+;+;+;+;+;+;+;+;+;+;+;+;+;+;+;+;+;+;+;+;+;+;+;+;+;+;+;+;+;+;+;+;+;+;+;+;+;+;+;+;+;+;+;+;+;+;+;+;+;+;+;+;+	16	12.3519	4.08746	protein_coding	protein_coding
ABCF2	chr7;chr7;chr7;chr7;chr7;chr7;chr7;chr7;chr7;chr7;chr7;chr7;chr7;chr7;chr7;chr7;chr7;chr7;chr7;chr7;chr7;chr7;chr7;chr7;chr7;chr7;chr7;chr7;chr7;chr7;chr7;chr7;chr7;chr7;chr7;chr7;chr7;chr7;chr7;chr7;chr7;chr7;chr7;chr7;chr7;chr7;chr7;chr7;chr7;chr7	151207837;151212490;151214058;151214879;151214879;151215604;151215604;151215967;151215967;151218081;151218081;151218160;151218561;151218561;151218561;151218754;151218754;151218754;151219064;151219064;151219064;151221578;151221578;151221578;151221636;151221778;151222521;151222521;151222521;151223678;151223678;151223678;151223680;151223932;151223932;151223932;151223932;151224776;151224776;151224776…	151208107;151214191;151214191;151215082;151215082;151215732;151215732;151216029;151216029;151218191;151218191;151218191;151218650;151218650;151218650;151218873;151218873;151218873;151219159;151219159;151219159;151221680;151221680;151221680;151221680;151221984;151222616;151222616;151222616;151223849;151223849;151223849;151223849;151224114;151224114;151224114;151224114;151224988;151224988;151224988…	-;-;-;-;-;-;-;-;-;-;-;-;-;-;-;-;-;-;-;-;-;-;-;-;-;-;-;-;-;-;-;-;-;-;-;-;-;-;-;-;-;-;-;-;-;-;-;-;-;-	24	18.5278	4.64386	protein_coding	protein_coding
ABCG1	chr21;chr21;chr21;chr21;chr21;chr21;chr21;chr21;chr21;chr21;chr21;chr21;chr21;chr21;chr21;chr21;chr21;chr21;chr21;chr21;chr21;chr21;chr21;chr21;chr21;chr21;chr21;chr21;chr21;chr21;chr21;chr21;chr21;chr21;chr21;chr21;chr21;chr21;chr21;chr21;chr21;chr21;chr21;chr21;chr21;chr21;chr21;chr21;chr21;chr21;chr21;chr21;chr21;chr21;chr21;chr21;chr21;chr21;chr21;chr21;chr21;chr21;chr21;chr21;chr21;chr21;chr…	42199689;42199812;42201577;42201577;42206946;42216077;42219117;42219118;42219118;42219821;42225671;42225671;42225671;42225671;42225671;42225671;42225671;42256084;42259315;42259989;42271070;42271070;42271070;42271070;42271070;42271070;42271070;42271070;42273303;42273303;42273303;42273303;42273303;42273303;42273303;42273303;42276344;42276686;42276895;42276895;42276895;42276895;42276895;42276895;422…	42199849;42199849;42201723;42201723;42206986;42216188;42219304;42219304;42219304;42220046;42225914;42225914;42225914;42225914;42225914;42225914;42225914;42256616;42259502;42260139;42271187;42271187;42271187;42271187;42271187;42271187;42271187;42271187;42273435;42273435;42273435;42273435;42273435;42273435;42273435;42273435;42276945;42276945;42276945;42276945;42276945;42276945;42276945;42276945;422…	+;+;+;+;+;+;+;+;+;+;+;+;+;+;+;+;+;+;+;+;+;+;+;+;+;+;+;+;+;+;+;+;+;+;+;+;+;+;+;+;+;+;+;+;+;+;+;+;+;+;+;+;+;+;+;+;+;+;+;+;+;+;+;+;+;+;+;+;+;+;+;+;+;+;+;+;+;+;+;+;+;+;+;+;+;+;+;+;+;+;+;+;+;+;+;+;+;+;+;+;+;+;+;+;+;+;+;+;+;+;+;+;+;+;+;+;+;+;+;+;+;+;+;+;+;+;+;+	6	4.63195	2.80735	protein_coding	protein_coding
ABCG2	chr4;chr4;chr4;chr4;chr4;chr4;chr4;chr4;chr4;chr4;chr4;chr4;chr4;chr4;chr4;chr4;chr4;chr4;chr4;chr4;chr4;chr4;chr4;chr4;chr4;chr4;chr4;chr4;chr4;chr4;chr4;chr4;chr4;chr4;chr4;chr4;chr4;chr4;chr4;chr4	88090264;88090269;88094577;88094577;88095520;88095520;88097453;88097453;88099324;88099324;88101230;88101230;88107184;88107184;88113303;88113303;88114957;88114957;88118109;88118109;88121635;88121635;88131061;88131061;88131803;88131803;88131844;88131844;88132576;88132576;88132576;88132576;88139793;88139793;88139793;88139793;88158386;88158577;88159205;88230994	88092381;88092381;88094659;88094659;88095609;88095599;88097607;88097607;88099448;88099448;88101319;88101319;88107266;88107266;88113553;88113553;88115058;88115058;88118260;88118260;88121792;88121792;88131213;88131213;88131917;88131917;88131917;88131917;88132635;88132635;88132635;88132635;88140014;88140014;88140014;88140014;88158912;88158671;88159239;88231322	-;-;-;-;-;-;-;-;-;-;-;-;-;-;-;-;-;-;-;-;-;-;-;-;-;-;-;-;-;-;-;-;-;-;-;-;-;-;-;-	10	7.71992	3.45943	protein_coding	protein_coding
ABCG4	chr11;chr11;chr11;chr11;chr11;chr11;chr11;chr11;chr11;chr11;chr11;chr11;chr11;chr11;chr11;chr11;chr11;chr11;chr11;chr11;chr11;chr11;chr11;chr11;chr11;chr11;chr11;chr11;chr11;chr11;chr11;chr11;chr11;chr11;chr11;chr11;chr11;chr11;chr11;chr11;chr11;chr11;chr11;chr11;chr11;chr11;chr11;chr11;chr11;chr11;chr11;chr11;chr11;chr11;chr11;chr11;chr11;chr11;chr11;chr11;chr11	119149012;119149253;119149513;119149896;119149954;119149954;119149954;119152875;119154026;119154026;119154026;119154026;119154260;119154260;119154260;119154260;119154260;119154525;119154525;119154525;119154525;119154770;119154770;119154770;119154770;119155630;119156329;119156329;119156329;119156329;119156564;119156564;119156564;119156564;119156872;119156872;119156872;119156872;119156872;119158234…	119149363;119149280;119149688;119150203;119150203;119150203;119150203;119154143;119154143;119154143;119154143;119154143;119154392;119154392;119154392;119154359;119154392;119154575;119154575;119154575;119154575;119154915;119154915;119154915;119154915;119156678;119156452;119156452;119156452;119156452;119156678;119156678;119156678;119156678;119157014;119157014;119157014;119157014;119157014;119158725…	+;+;+;+;+;+;+;+;+;+;+;+;+;+;+;+;+;+;+;+;+;+;+;+;+;+;+;+;+;+;+;+;+;+;+;+;+;+;+;+;+;+;+;+;+;+;+;+;+;+;+;+;+;+;+;+;+;+;+;+;+	7	5.40394	3	protein_coding	protein_coding
ABHD1	chr2;chr2;chr2;chr2;chr2;chr2;chr2;chr2;chr2;chr2;chr2;chr2;chr2;chr2;chr2;chr2;chr2;chr2;chr2;chr2;chr2;chr2;chr2;chr2;chr2;chr2;chr2;chr2;chr2;chr2;chr2;chr2;chr2;chr2;chr2;chr2;chr2;chr2;chr2;chr2;chr2;chr2;chr2;chr2;chr2	27123789;27123789;27123823;27123835;27123836;27123840;27123855;27128441;27128441;27128441;27128441;27128945;27128945;27128945;27128945;27128945;27128945;27129316;27129316;27129316;27129316;27129514;27129514;27129514;27129514;27129514;27129514;27129754;27129754;27129754;27129754;27129754;27129754;27130105;27130115;27130227;27130227;27130227;27130227;27130251;27130533;27130533;27130533;27130533;271…	27124062;27124062;27124062;27124062;27124062;27124062;27126961;27128601;27128601;27128601;27128601;27129127;27129127;27129127;27129127;27129127;27129361;27129361;27129361;27129361;27129361;27129626;27129626;27129626;27129626;27129626;27129626;27129927;27129856;27129927;27129927;27129927;27129927;27130153;27130416;27130416;27130416;27130416;27130353;27130416;27130812;27130687;27130812;27130812;271…	+;+;+;+;+;+;+;+;+;+;+;+;+;+;+;+;+;+;+;+;+;+;+;+;+;+;+;+;+;+;+;+;+;+;+;+;+;+;+;+;+;+;+;+;+	2	1.54398	1.58496	protein_coding	protein_coding
ABHD10	chr3;chr3;chr3;chr3;chr3;chr3;chr3;chr3;chr3;chr3;chr3;chr3;chr3;chr3;chr3;chr3;chr3;chr3;chr3;chr3	111979010;111979018;111979035;111979052;111979053;111981784;111981784;111981784;111986264;111986264;111986264;111986914;111986914;111986914;111986914;111990700;111991377;111991377;111991377;111991377	111979203;111979203;111979203;111979203;111979203;111981967;111981967;111982321;111986375;111986375;111986375;111987051;111987051;111987051;111987051;111990751;111991540;111993363;111991976;111992271	+;+;+;+;+;+;+;+;+;+;+;+;+;+;+;+;+;+;+;+	6	4.63195	2.80735	protein_coding	protein_coding
ABHD11	chr7;chr7;chr7;chr7;chr7;chr7;chr7;chr7;chr7;chr7;chr7;chr7;chr7;chr7;chr7;chr7;chr7;chr7;chr7;chr7;chr7;chr7;chr7;chr7;chr7;chr7;chr7;chr7;chr7;chr7;chr7;chr7;chr7;chr7;chr7;chr7;chr7;chr7;chr7;chr7;chr7;chr7;chr7;chr7;chr7;chr7;chr7;chr7;chr7;chr7;chr7;chr7;chr7;chr7;chr7;chr7;chr7;chr7;chr7;chr7;chr7	73736094;73736094;73736094;73736094;73736290;73736536;73736559;73736564;73736663;73736857;73736929;73736929;73736929;73736929;73736929;73736929;73736929;73736929;73737221;73737221;73737221;73737221;73737221;73737221;73737562;73737562;73737562;73737562;73737562;73737562;73737562;73737562;73737568;73737646;73737670;73737714;73737876;73737876;73738328;73738328;73738328;73738328;73738328;73738328;737…	73736691;73736691;73736691;73736691;73736691;73736691;73736691;73736691;73736691;73737110;73737110;73737110;73737110;73737220;73737110;73737110;73737110;73737110;73737502;73737360;73737391;73737391;73737391;73737735;73737735;73737735;73737735;73737735;73737735;73737735;73737735;73737735;73737735;73737735;73738072;73738142;73738142;73738072;73738463;73738463;73738463;73738383;73738510;73738463;737…	-;-;-;-;-;-;-;-;-;-;-;-;-;-;-;-;-;-;-;-;-;-;-;-;-;-;-;-;-;-;-;-;-;-;-;-;-;-;-;-;-;-;-;-;-;-;-;-;-;-;-;-;-;-;-;-;-;-;-;-;-	4	3.08797	2.32193	protein_coding	protein_coding
ABHD12	chr20;chr20;chr20;chr20;chr20;chr20;chr20;chr20;chr20;chr20;chr20;chr20;chr20;chr20;chr20;chr20;chr20;chr20;chr20;chr20;chr20;chr20;chr20;chr20;chr20;chr20;chr20;chr20;chr20;chr20;chr20;chr20;chr20;chr20;chr20;chr20;chr20;chr20;chr20;chr20;chr20;chr20;chr20;chr20;chr20;chr20;chr20;chr20;chr20;chr20;chr20;chr20;chr20;chr20;chr20;chr20;chr20;chr20;chr20;chr20;chr20;chr20;chr20;chr20;chr20;chr20;chr…	25294743;25294743;25300198;25300699;25302219;25302219;25303263;25303550;25303550;25306833;25306833;25306833;25306833;25306833;25307966;25307966;25307966;25307966;25307966;25308457;25308457;25308457;25308457;25308457;25308457;25309446;25309446;25309446;25309446;25309446;25309446;25309499;25310200;25314925;25314925;25314925;25314925;25314925;25317048;25317048;25317048;25317048;25317048;25320199;253…	25295030;25295030;25300884;25300884;25302346;25302346;25303628;25303628;25303628;25306915;25306915;25306915;25306915;25306915;25308045;25308045;25308045;25308045;25308045;25308494;25308494;25308494;25308494;25308494;25308494;25309575;25309575;25309575;25309498;25309575;25309575;25309575;25310472;25314970;25314970;25314970;25314970;25314970;25317078;25317078;25317078;25317078;25317078;25320318;253…	-;-;-;-;-;-;-;-;-;-;-;-;-;-;-;-;-;-;-;-;-;-;-;-;-;-;-;-;-;-;-;-;-;-;-;-;-;-;-;-;-;-;-;-;-;-;-;-;-;-;-;-;-;-;-;-;-;-;-;-;-;-;-;-;-;-;-;-	9	6.94792	3.32193	protein_coding	protein_coding
ABHD12B	chr14;chr14;chr14;chr14;chr14;chr14;chr14;chr14;chr14;chr14;chr14;chr14;chr14;chr14;chr14;chr14;chr14;chr14;chr14;chr14;chr14;chr14;chr14;chr14;chr14;chr14;chr14;chr14;chr14;chr14;chr14;chr14;chr14;chr14;chr14;chr14;chr14;chr14;chr14;chr14;chr14;chr14;chr14;chr14;chr14;chr14;chr14;chr14;chr14;chr14;chr14;chr14;chr14;chr14;chr14;chr14;chr14;chr14;chr14;chr14;chr14;chr14;chr14;chr14;chr14;chr14;chr…	50872160;50872160;50872160;50872160;50872163;50877952;50878745;50878745;50878745;50880452;50880452;50880452;50880452;50880452;50881596;50881596;50881596;50881596;50881596;50885614;50885614;50885614;50885614;50885766;50885766;50885766;50885766;50885778;50886647;50886647;50886647;50886647;50886647;50886647;50888824;50888824;50888824;50888824;50888824;50888824;50891074;50891268;50893213;50893582;508…	50872278;50872278;50872278;50872278;50872278;50878079;50878847;50878847;50878847;50880571;50880571;50880571;50880571;50880571;50881626;50881626;50881626;50881626;50881626;50885659;50885659;50885659;50885659;50885895;50885895;50885895;50885895;50885895;50886684;50886684;50886684;50886684;50886684;50886684;50888903;50888903;50888903;50888903;50888903;50888903;50891103;50893569;50893564;50893758;508…	+;+;+;+;+;+;+;+;+;+;+;+;+;+;+;+;+;+;+;+;+;+;+;+;+;+;+;+;+;+;+;+;+;+;+;+;+;+;+;+;+;+;+;+;+;+;+;+;+;+;+;+;+;+;+;+;+;+;+;+;+;+;+;+;+;+;+;+;+;+;+;+;+	1	0.771992	1	protein_coding	protein_coding
ABHD13	chr13;chr13	108218379;108229199	108218659;108234255	+;+	6	4.63195	2.80735	protein_coding	protein_coding
ABHD14A	chr3;chr3;chr3;chr3;chr3;chr3;chr3;chr3;chr3;chr3;chr3;chr3;chr3;chr3;chr3;chr3;chr3;chr3;chr3;chr3;chr3;chr3;chr3;chr3;chr3;chr3	51971426;51973684;51975026;51975068;51975102;51975103;51977871;51977871;51977871;51977871;51977871;51977871;51978259;51978259;51978259;51978259;51978259;51978681;51980259;51980393;51980393;51980393;51980465;51980836;51980836;51980836	51971817;51973905;51975204;51975204;51975204;51975204;51978082;51978082;51978082;51978082;51978082;51978082;51979007;51978374;51978374;51978374;51978374;51978734;51980282;51980628;51980468;51980474;51980628;51981196;51981195;51981199	+;+;+;+;+;+;+;+;+;+;+;+;+;+;+;+;+;+;+;+;+;+;+;+;+;+	3	2.31597	2	protein_coding	protein_coding
ABHD14A-ACY1	chr3;chr3;chr3;chr3;chr3;chr3;chr3;chr3;chr3;chr3;chr3;chr3;chr3;chr3;chr3;chr3;chr3;chr3;chr3;chr3;chr3;chr3;chr3;chr3;chr3;chr3;chr3;chr3;chr3;chr3;chr3;chr3;chr3;chr3;chr3;chr3;chr3;chr3;chr3;chr3;chr3;chr3;chr3;chr3;chr3;chr3;chr3;chr3;chr3;chr3;chr3;chr3;chr3;chr3;chr3;chr3;chr3;chr3;chr3;chr3;chr3;chr3;chr3;chr3;chr3;chr3;chr3;chr3;chr3;chr3;chr3;chr3;chr3;chr3;chr3;chr3;chr3;chr3;chr3;chr3…	51974706;51975050;51975050;51975057;51975057;51975060;51975060;51975061;51975064;51975064;51975066;51975066;51975066;51975066;51975066;51975066;51975068;51975077;51975100;51975116;51975118;51975126;51977871;51977871;51977871;51977871;51977871;51977871;51977871;51977871;51977871;51977871;51977871;51977871;51977871;51977871;51977871;51977871;51977871;51977884;51977945;51977987;51977987;51978067;519…	51974840;51975204;51975204;51975204;51975204;51975204;51975204;51975204;51975204;51975204;51975204;51975204;51975204;51975204;51975204;51975204;51975204;51975204;51975204;51975204;51975204;51975204;51978082;51978082;51978082;51978082;51978082;51978082;51978082;51978082;51978082;51978082;51978082;51978082;51978082;51978082;51978082;51978082;51978082;51978082;51978082;51978082;51978082;51978082;519…	+;+;+;+;+;+;+;+;+;+;+;+;+;+;+;+;+;+;+;+;+;+;+;+;+;+;+;+;+;+;+;+;+;+;+;+;+;+;+;+;+;+;+;+;+;+;+;+;+;+;+;+;+;+;+;+;+;+;+;+;+;+;+;+;+;+;+;+;+;+;+;+;+;+;+;+;+;+;+;+;+;+;+;+;+;+;+;+;+;+;+;+;+;+;+;+;+;+;+;+;+;+;+;+;+;+;+;+;+;+;+;+;+;+;+;+;+;+;+;+;+;+;+;+;+;+;+;+	7	5.40394	3	protein_coding	protein_coding
ABHD14B	chr3;chr3;chr3;chr3;chr3;chr3;chr3;chr3;chr3;chr3;chr3;chr3;chr3;chr3;chr3;chr3;chr3;chr3;chr3;chr3;chr3;chr3;chr3;chr3;chr3;chr3;chr3;chr3;chr3;chr3;chr3;chr3	51968510;51968511;51968516;51968530;51968553;51969084;51969273;51969943;51969943;51969943;51969943;51969943;51969943;51970606;51970762;51971337;51971460;51971460;51971460;51971460;51971460;51971460;51971812;51973965;51973965;51973965;51973965;51973965;51973965;51973965;51973965;51983201	51969605;51969605;51969605;51969605;51969605;51970184;51969605;51970184;51970184;51970184;51970123;51970184;51970184;51970634;51970787;51971698;51971698;51971698;51971892;51971698;51971698;51971698;51971892;51974049;51974079;51974021;51974066;51974630;51974031;51974234;51974630;51983409	-;-;-;-;-;-;-;-;-;-;-;-;-;-;-;-;-;-;-;-;-;-;-;-;-;-;-;-;-;-;-;-	15	11.5799	4	protein_coding	protein_coding
ABHD15	chr17;chr17	29560547;29566086	29563086;29567137	-;-	4	3.08797	2.32193	protein_coding	protein_coding
ABHD17A	chr19;chr19;chr19;chr19;chr19;chr19;chr19;chr19;chr19;chr19;chr19;chr19;chr19;chr19;chr19;chr19;chr19;chr19;chr19;chr19;chr19;chr19;chr19;chr19;chr19;chr19	1876810;1876976;1876977;1876977;1876979;1877204;1877508;1877508;1877508;1877508;1877508;1877508;1878664;1878664;1879921;1879921;1879921;1879921;1880896;1881235;1881235;1881235;1881235;1881235;1885352;1885352	1877425;1877425;1877425;1877425;1877425;1877425;1877647;1877687;1880115;1877687;1877687;1877687;1878904;1880115;1880017;1880061;1880115;1880115;1881048;1881585;1883602;1883800;1881804;1881804;1885547;1885433	-;-;-;-;-;-;-;-;-;-;-;-;-;-;-;-;-;-;-;-;-;-;-;-;-;-	7	5.40394	3	protein_coding	protein_coding
ABHD17AP1	chr1;chr1	148146395;148149161	148146921;148149566	+;+	3	2.31597	2	pseudogene	unprocessed_pseudogene
ABHD17AP5	chr22;chr22	22114844;22117485	22115245;22118005	-;-	2	1.54398	1.58496	pseudogene	processed_pseudogene
ABHD17B	chr9;chr9;chr9;chr9;chr9;chr9;chr9;chr9;chr9	71862452;71865152;71866799;71870083;71870083;71874614;71874614;71910634;71910634	71862607;71867006;71867006;71870262;71870262;71875083;71875083;71910931;71910742	-;-;-;-;-;-;-;-;-	8	6.17593	3.16993	protein_coding	protein_coding
ABHD17C	chr15;chr15;chr15;chr15;chr15;chr15;chr15;chr15;chr15;chr15;chr15;chr15;chr15;chr15;chr15;chr15	80679684;80695303;80695311;80702683;80704584;80704980;80749513;80749513;80749513;80749513;80749513;80754151;80754151;80754151;80754151;80754151	80679761;80696019;80696019;80703468;80704845;80705112;80749692;80749692;80749590;80749692;80749692;80754197;80755619;80755339;80754519;80755621	+;+;+;+;+;+;+;+;+;+;+;+;+;+;+;+	8	6.17593	3.16993	protein_coding	protein_coding
ABHD2	chr15;chr15;chr15;chr15;chr15;chr15;chr15;chr15;chr15;chr15;chr15;chr15;chr15;chr15;chr15;chr15;chr15;chr15;chr15;chr15;chr15;chr15;chr15;chr15;chr15;chr15;chr15;chr15;chr15;chr15;chr15;chr15;chr15;chr15;chr15;chr15;chr15;chr15;chr15;chr15;chr15;chr15;chr15;chr15;chr15;chr15;chr15;chr15;chr15;chr15;chr15;chr15;chr15;chr15;chr15;chr15;chr15;chr15;chr15;chr15;chr15;chr15;chr15	89087459;89088150;89088422;89088422;89088426;89088430;89088482;89088510;89090283;89093632;89102397;89102500;89102500;89103903;89103903;89103903;89103903;89103903;89104182;89104182;89104182;89104182;89106270;89113725;89113725;89113725;89113725;89113725;89113725;89113732;89116322;89116322;89116322;89116322;89116322;89116504;89151677;89151677;89151677;89151677;89151677;89155367;89155367;89155367;891…	89087516;89088563;89088563;89088563;89088563;89088563;89088563;89088563;89090372;89094364;89102576;89102576;89102576;89104044;89104044;89104044;89104044;89104044;89104270;89104270;89104270;89104270;89106402;89113824;89113816;89113824;89113824;89113824;89113824;89113791;89116521;89116494;89116521;89116521;89116521;89116521;89151852;89151852;89151852;89151852;89151852;89155534;89155534;89155534;891…	+;+;+;+;+;+;+;+;+;+;+;+;+;+;+;+;+;+;+;+;+;+;+;+;+;+;+;+;+;+;+;+;+;+;+;+;+;+;+;+;+;+;+;+;+;+;+;+;+;+;+;+;+;+;+;+;+;+;+;+;+;+;+	8	6.17593	3.16993	protein_coding	protein_coding
ABHD3	chr18;chr18;chr18;chr18;chr18;chr18;chr18;chr18;chr18;chr18;chr18;chr18;chr18;chr18;chr18;chr18;chr18;chr18;chr18;chr18;chr18;chr18;chr18;chr18;chr18;chr18;chr18;chr18;chr18;chr18;chr18;chr18;chr18;chr18;chr18;chr18;chr18;chr18;chr18;chr18;chr18;chr18;chr18;chr18;chr18;chr18;chr18;chr18;chr18;chr18;chr18;chr18	21650897;21650928;21651097;21651693;21654889;21656861;21656861;21656861;21656861;21656861;21657104;21657104;21657104;21657104;21659170;21659170;21659170;21659170;21659180;21663678;21663678;21663850;21664118;21664118;21682900;21683781;21683920;21683920;21683920;21683920;21701276;21702316;21702316;21702316;21702316;21702316;21702316;21702316;21703584;21703584;21703584;21703584;21703584;21703584;217…	21651763;21651763;21651763;21651763;21655083;21657026;21657026;21656956;21657026;21657026;21657152;21657152;21657152;21657152;21659343;21659343;21659343;21659343;21659343;21664230;21664230;21664230;21664534;21664230;21683005;21683965;21683965;21683965;21683965;21683965;21702498;21702498;21702498;21702498;21702498;21702498;21702498;21702498;21703747;21703747;21703747;21703677;21703688;21703825;217…	-;-;-;-;-;-;-;-;-;-;-;-;-;-;-;-;-;-;-;-;-;-;-;-;-;-;-;-;-;-;-;-;-;-;-;-;-;-;-;-;-;-;-;-;-;-;-;-;-;-;-;-	3	2.31597	2	protein_coding	protein_coding
ABHD4	chr14;chr14;chr14;chr14;chr14;chr14;chr14;chr14;chr14;chr14;chr14;chr14;chr14;chr14;chr14;chr14;chr14;chr14;chr14;chr14;chr14;chr14;chr14;chr14;chr14;chr14;chr14;chr14;chr14;chr14;chr14;chr14;chr14;chr14;chr14;chr14;chr14;chr14;chr14;chr14;chr14;chr14;chr14;chr14;chr14;chr14;chr14	22598237;22598290;22598294;22598298;22598300;22598300;22598304;22600119;22601667;22601667;22601667;22601667;22601667;22601667;22601667;22601667;22601667;22603390;22603390;22603390;22603390;22603390;22603390;22603390;22603390;22603588;22603601;22603925;22603925;22603925;22603925;22603925;22605787;22606422;22606422;22606422;22606422;22609627;22609724;22609724;22609724;22609724;22610859;22610859;226…	22598329;22598329;22598329;22598442;22598329;22598329;22598329;22600193;22601755;22601755;22601755;22601755;22601755;22601755;22601755;22601755;22601755;22603410;22603457;22603762;22603620;22604256;22603496;22603762;22603762;22603762;22603762;22604079;22604090;22604079;22604076;22604079;22605866;22606533;22606533;22606533;22606533;22609882;22609910;22609910;22609807;22609910;22610909;22611074;226…	+;+;+;+;+;+;+;+;+;+;+;+;+;+;+;+;+;+;+;+;+;+;+;+;+;+;+;+;+;+;+;+;+;+;+;+;+;+;+;+;+;+;+;+;+;+;+	20	15.4398	4.39232	protein_coding	protein_coding
ABHD5	chr3;chr3;chr3;chr3;chr3;chr3;chr3;chr3;chr3;chr3;chr3;chr3;chr3;chr3;chr3;chr3;chr3;chr3;chr3;chr3;chr3;chr3;chr3;chr3;chr3;chr3;chr3;chr3;chr3	43690113;43690381;43690870;43690892;43690951;43691257;43699276;43699276;43699276;43699276;43699276;43699502;43701912;43702215;43702215;43702215;43702215;43711707;43711709;43711709;43714947;43714947;43717668;43717671;43717766;43718443;43718443;43718443;43734050	43690202;43690710;43691039;43691039;43691039;43691509;43699361;43699745;43699361;43699361;43699361;43699533;43702008;43702587;43702339;43702584;43702587;43711863;43711864;43711863;43715058;43715058;43717857;43717857;43717857;43718606;43718561;43719049;43734371	+;+;+;+;+;+;+;+;+;+;+;+;+;+;+;+;+;+;+;+;+;+;+;+;+;+;+;+;+	11	8.49191	3.58496	protein_coding	protein_coding
ABHD6	chr3;chr3;chr3;chr3;chr3;chr3;chr3;chr3;chr3;chr3;chr3;chr3;chr3;chr3;chr3;chr3;chr3;chr3;chr3;chr3;chr3;chr3;chr3;chr3;chr3;chr3;chr3;chr3;chr3;chr3;chr3;chr3;chr3;chr3;chr3;chr3;chr3;chr3;chr3	58237506;58237532;58237847;58238028;58238422;58249878;58249878;58256562;58256562;58256562;58256562;58256562;58258403;58267189;58267189;58267189;58267189;58267189;58269321;58269321;58269321;58269321;58270932;58270932;58270932;58270932;58274658;58274658;58274658;58285085;58285085;58285197;58285353;58285353;58293589;58293589;58293589;58294363;58295346	58237916;58237916;58237916;58238183;58238644;58249942;58249942;58256705;58256705;58256705;58256705;58256705;58258624;58267345;58267345;58267345;58267345;58267345;58269434;58269434;58269434;58269434;58271061;58271064;58271064;58271064;58274809;58274815;58274815;58285139;58285139;58285453;58285453;58285453;58293658;58294734;58294732;58294400;58295693	+;+;+;+;+;+;+;+;+;+;+;+;+;+;+;+;+;+;+;+;+;+;+;+;+;+;+;+;+;+;+;+;+;+;+;+;+;+;+	2	1.54398	1.58496	protein_coding	protein_coding
ABHD8	chr19;chr19;chr19;chr19;chr19;chr19;chr19;chr19;chr19;chr19	17292131;17294288;17294675;17300856;17301140;17301289;17302183;17303242;17303242;17310167	17292831;17294504;17294845;17301624;17301624;17301624;17302232;17303425;17303473;17310236	-;-;-;-;-;-;-;-;-;-	6	4.63195	2.80735	protein_coding	protein_coding
ABI1	chr10;chr10;chr10;chr10;chr10;chr10;chr10;chr10;chr10;chr10;chr10;chr10;chr10;chr10;chr10;chr10;chr10;chr10;chr10;chr10;chr10;chr10;chr10;chr10;chr10;chr10;chr10;chr10;chr10;chr10;chr10;chr10;chr10;chr10;chr10;chr10;chr10;chr10;chr10;chr10;chr10;chr10;chr10;chr10;chr10;chr10;chr10;chr10;chr10;chr10;chr10;chr10;chr10;chr10;chr10;chr10;chr10;chr10;chr10;chr10;chr10;chr10;chr10;chr10;chr10;chr10;chr…	26746593;26746593;26746593;26746593;26746593;26746593;26746593;26746596;26746596;26746596;26746596;26748570;26751598;26751598;26751598;26751598;26751598;26751598;26751598;26751598;26751598;26751598;26751598;26751598;26755655;26755655;26755655;26755655;26755655;26755655;26759062;26759062;26759062;26759062;26759062;26759062;26759062;26759062;26759062;26763880;26763880;26765218;26765218;26765218;267…	26748745;26748745;26748745;26748745;26748745;26748745;26748745;26748745;26748745;26748745;26748745;26748745;26751783;26751783;26751783;26751783;26751783;26751783;26751783;26751783;26751783;26751783;26751783;26751783;26755741;26755741;26755741;26755741;26755741;26755741;26759238;26759238;26759238;26759235;26759235;26759238;26759235;26759238;26759235;26763960;26763960;26765318;26765318;26765318;267…	-;-;-;-;-;-;-;-;-;-;-;-;-;-;-;-;-;-;-;-;-;-;-;-;-;-;-;-;-;-;-;-;-;-;-;-;-;-;-;-;-;-;-;-;-;-;-;-;-;-;-;-;-;-;-;-;-;-;-;-;-;-;-;-;-;-;-;-;-;-;-;-;-;-;-;-;-;-;-;-;-;-;-;-;-;-;-;-;-;-;-;-;-;-;-;-;-;-;-;-;-;-;-;-;-;-;-;-;-;-;-;-;-;-;-;-;-;-;-;-;-;-;-	12	9.2639	3.70044	protein_coding	protein_coding
ABI2	chr2;chr2;chr2;chr2;chr2;chr2;chr2;chr2;chr2;chr2;chr2;chr2;chr2;chr2;chr2;chr2;chr2;chr2;chr2;chr2;chr2;chr2;chr2;chr2;chr2;chr2;chr2;chr2;chr2;chr2;chr2;chr2;chr2;chr2;chr2;chr2;chr2;chr2;chr2;chr2;chr2;chr2;chr2;chr2;chr2;chr2;chr2;chr2;chr2;chr2;chr2;chr2;chr2;chr2;chr2;chr2;chr2;chr2;chr2;chr2;chr2;chr2;chr2;chr2;chr2;chr2;chr2;chr2;chr2;chr2;chr2;chr2;chr2;chr2;chr2;chr2;chr2;chr2;chr2;chr2…	203328219;203328239;203328239;203328280;203328282;203328391;203328392;203328394;203328395;203328395;203328399;203328405;203328407;203328458;203328459;203328484;203342197;203351555;203355154;203366877;203366877;203366877;203366877;203366877;203366877;203366877;203366877;203366877;203366877;203366877;203366877;203366877;203366877;203366881;203366884;203366923;203374820;203374820;203375932;203376057…	203328631;203328631;203328631;203328631;203328631;203328631;203328631;203328631;203328631;203328631;203328631;203328631;203328631;203328631;203328631;203328631;203342230;203351678;203355324;203367044;203367419;203367044;203367044;203367044;203367044;203367044;203366957;203366996;203367044;203367044;203367044;203367044;203367044;203367044;203367044;203367044;203374852;203374852;203376132;203376132…	+;+;+;+;+;+;+;+;+;+;+;+;+;+;+;+;+;+;+;+;+;+;+;+;+;+;+;+;+;+;+;+;+;+;+;+;+;+;+;+;+;+;+;+;+;+;+;+;+;+;+;+;+;+;+;+;+;+;+;+;+;+;+;+;+;+;+;+;+;+;+;+;+;+;+;+;+;+;+;+;+;+;+;+;+;+;+;+;+;+;+;+;+;+;+;+;+;+;+;+;+;+;+;+;+;+;+;+;+;+;+;+;+;+;+;+;+;+;+;+;+;+;+;+;+;+;+;+	30	23.1597	4.9542	protein_coding	protein_coding
ABI3BP	chr3;chr3;chr3;chr3;chr3;chr3;chr3;chr3;chr3;chr3;chr3;chr3;chr3;chr3;chr3;chr3;chr3;chr3;chr3;chr3;chr3;chr3;chr3;chr3;chr3;chr3;chr3;chr3;chr3;chr3;chr3;chr3;chr3;chr3;chr3;chr3;chr3;chr3;chr3;chr3;chr3;chr3;chr3;chr3;chr3;chr3;chr3;chr3;chr3;chr3;chr3;chr3;chr3;chr3;chr3;chr3;chr3;chr3;chr3;chr3;chr3;chr3;chr3;chr3;chr3;chr3;chr3;chr3;chr3;chr3;chr3;chr3;chr3;chr3;chr3;chr3;chr3;chr3;chr3;chr3…	100749156;100749335;100749335;100750240;100750456;100751552;100751552;100751552;100751552;100751552;100752507;100752787;100752787;100752787;100752787;100752787;100753819;100753819;100753819;100753819;100753819;100753819;100754612;100754612;100754612;100754612;100754612;100754612;100765841;100765841;100765841;100765841;100765841;100765841;100770743;100770743;100770743;100770743;100770743;100770887…	100750610;100750610;100750610;100750610;100750610;100751674;100751674;100751674;100751674;100751674;100752948;100752948;100752948;100752948;100752948;100752948;100753848;100753848;100753848;100753848;100753848;100753848;100754691;100754691;100754691;100754691;100754691;100754691;100765906;100765949;100765949;100765949;100765949;100765949;100770952;100770952;100770952;100770952;100770952;100770952…	-;-;-;-;-;-;-;-;-;-;-;-;-;-;-;-;-;-;-;-;-;-;-;-;-;-;-;-;-;-;-;-;-;-;-;-;-;-;-;-;-;-;-;-;-;-;-;-;-;-;-;-;-;-;-;-;-;-;-;-;-;-;-;-;-;-;-;-;-;-;-;-;-;-;-;-;-;-;-;-;-;-;-;-;-;-;-;-;-;-;-;-;-;-;-;-;-;-;-;-;-;-;-;-;-;-;-;-;-;-;-;-;-;-;-;-;-;-;-;-;-;-;-;-;-;-;-;-	10	7.71992	3.45943	protein_coding	protein_coding
ABL1	chr9;chr9;chr9;chr9;chr9;chr9;chr9;chr9;chr9;chr9;chr9;chr9;chr9;chr9;chr9;chr9;chr9;chr9;chr9;chr9;chr9;chr9;chr9;chr9	130713946;130713980;130835066;130854064;130854064;130854067;130854801;130854801;130862763;130862763;130872129;130872129;130872860;130872860;130874868;130874868;130878415;130878415;130880068;130880068;130880500;130880500;130883969;130883969	130714455;130714455;130835525;130854237;130854237;130854122;130855096;130855096;130863035;130863035;130872213;130872213;130873037;130873037;130875052;130875052;130878567;130878567;130880157;130880157;130880664;130880664;130887675;130885683	+;+;+;+;+;+;+;+;+;+;+;+;+;+;+;+;+;+;+;+;+;+;+;+	23	17.7558	4.58496	protein_coding	protein_coding
ABL2	chr1;chr1;chr1;chr1;chr1;chr1;chr1;chr1;chr1;chr1;chr1;chr1;chr1;chr1;chr1;chr1;chr1;chr1;chr1;chr1;chr1;chr1;chr1;chr1;chr1;chr1;chr1;chr1;chr1;chr1;chr1;chr1;chr1;chr1;chr1;chr1;chr1;chr1;chr1;chr1;chr1;chr1;chr1;chr1;chr1;chr1;chr1;chr1;chr1;chr1;chr1;chr1;chr1;chr1;chr1;chr1;chr1;chr1;chr1;chr1;chr1;chr1;chr1;chr1;chr1;chr1;chr1;chr1;chr1;chr1;chr1;chr1;chr1;chr1;chr1;chr1;chr1;chr1;chr1;chr1…	179099327;179104048;179107599;179107718;179107718;179107718;179107718;179109208;179109208;179109208;179109208;179110282;179110282;179110282;179110282;179110282;179110282;179110282;179110581;179112309;179112309;179112309;179112309;179112309;179112309;179112309;179112309;179114878;179114878;179114878;179114878;179114878;179114878;179114878;179114878;179116823;179116852;179117332;179117332;179117332…	179109441;179108898;179109441;179108898;179108898;179109441;179108898;179109441;179109441;179109441;179109441;179110455;179110455;179110455;179110455;179110455;179110455;179110455;179110845;179112398;179112398;179112398;179112398;179112398;179112398;179112398;179112398;179115030;179115030;179115030;179115030;179115030;179115030;179115030;179115030;179117516;179117516;179117516;179117516;179117516…	-;-;-;-;-;-;-;-;-;-;-;-;-;-;-;-;-;-;-;-;-;-;-;-;-;-;-;-;-;-;-;-;-;-;-;-;-;-;-;-;-;-;-;-;-;-;-;-;-;-;-;-;-;-;-;-;-;-;-;-;-;-;-;-;-;-;-;-;-;-;-;-;-;-;-;-;-;-;-;-;-;-;-;-;-;-;-;-;-;-;-;-;-;-;-;-;-;-;-;-;-;-;-;-;-;-;-;-;-;-;-;-	12	9.2639	3.70044	protein_coding	protein_coding
ABLIM2	chr4;chr4;chr4;chr4;chr4;chr4;chr4;chr4;chr4;chr4;chr4;chr4;chr4;chr4;chr4;chr4;chr4;chr4;chr4;chr4;chr4;chr4;chr4;chr4;chr4;chr4;chr4;chr4;chr4;chr4;chr4;chr4;chr4;chr4;chr4;chr4;chr4;chr4;chr4;chr4;chr4;chr4;chr4;chr4;chr4;chr4;chr4;chr4;chr4;chr4;chr4;chr4;chr4;chr4;chr4;chr4;chr4;chr4;chr4;chr4;chr4;chr4;chr4;chr4;chr4;chr4;chr4;chr4;chr4;chr4;chr4;chr4;chr4;chr4;chr4;chr4;chr4;chr4;chr4;chr4…	7965310;7965312;7965329;7965329;7966046;7966302;7966302;7966359;7966979;7966990;7983264;7983264;7983264;7983264;7983264;7983264;7983264;7983264;7983264;7983264;7983547;7983547;7983547;7983547;7983547;7983547;7983547;7983547;7984839;7984839;7984839;7984839;7984839;7992866;7992866;7992866;7992866;7992866;8007025;8007385;8008059;8008059;8008059;8008059;8008059;8008059;8008059;8008059;8008059;8008063…	7967103;7967103;7967103;7967103;7967103;7967103;7967103;7967103;7967103;7967103;7983344;7983349;7983344;7983344;7983344;7983344;7983344;7983432;7983344;7983344;7983554;7983554;7983554;7983554;7983554;7983554;7983554;7983554;7984893;7984893;7984893;7984893;7984893;7992927;7992927;7992927;7992927;7992927;8008200;8008200;8008197;8008200;8008200;8008197;8008197;8008200;8008200;8008197;8008200;8008197…	-;-;-;-;-;-;-;-;-;-;-;-;-;-;-;-;-;-;-;-;-;-;-;-;-;-;-;-;-;-;-;-;-;-;-;-;-;-;-;-;-;-;-;-;-;-;-;-;-;-;-;-;-;-;-;-;-;-;-;-;-;-;-;-;-;-;-;-;-;-;-;-;-;-;-;-;-;-;-;-;-;-;-;-;-;-;-;-;-;-;-;-;-;-;-;-;-;-;-;-;-;-;-;-;-;-;-;-;-;-;-;-;-;-;-;-;-;-;-;-;-;-;-;-;-;-;-;-	6	4.63195	2.80735	protein_coding	protein_coding
ABLIM3	chr5;chr5;chr5;chr5;chr5;chr5;chr5;chr5;chr5;chr5;chr5;chr5;chr5;chr5;chr5;chr5;chr5;chr5;chr5;chr5;chr5;chr5;chr5;chr5;chr5;chr5;chr5;chr5;chr5;chr5;chr5;chr5;chr5;chr5;chr5;chr5;chr5;chr5;chr5;chr5;chr5;chr5;chr5;chr5;chr5;chr5;chr5;chr5;chr5;chr5;chr5;chr5;chr5;chr5;chr5;chr5;chr5;chr5;chr5;chr5;chr5;chr5;chr5;chr5;chr5;chr5;chr5;chr5;chr5;chr5;chr5;chr5;chr5;chr5;chr5;chr5;chr5;chr5;chr5;chr5…	149141483;149141503;149141614;149141751;149141821;149142009;149142009;149142047;149183452;149183452;149183452;149183452;149183452;149183452;149183549;149198219;149198219;149198219;149198219;149198219;149198219;149198219;149199044;149200316;149200316;149200316;149200316;149200316;149200316;149200316;149207008;149207008;149207008;149207008;149207008;149207008;149210726;149210726;149210726;149210726…	149141654;149141654;149142108;149142108;149142108;149142108;149142108;149142108;149183589;149183589;149183589;149183589;149183589;149183589;149183589;149198402;149198402;149198402;149198402;149198402;149198402;149198402;149199122;149200620;149200428;149200428;149200428;149200428;149200428;149200428;149207134;149207134;149207134;149207134;149207134;149207134;149210819;149210819;149210819;149210819…	+;+;+;+;+;+;+;+;+;+;+;+;+;+;+;+;+;+;+;+;+;+;+;+;+;+;+;+;+;+;+;+;+;+;+;+;+;+;+;+;+;+;+;+;+;+;+;+;+;+;+;+;+;+;+;+;+;+;+;+;+;+;+;+;+;+;+;+;+;+;+;+;+;+;+;+;+;+;+;+;+;+;+;+;+;+;+;+;+;+;+;+;+;+;+;+;+;+;+;+;+;+;+;+;+;+;+;+;+;+;+;+;+;+;+;+;+;+;+;+;+;+;+;+;+;+;+;+	134	103.447	7.07682	protein_coding	protein_coding
ABR	chr17;chr17;chr17;chr17;chr17;chr17;chr17;chr17;chr17;chr17;chr17;chr17;chr17;chr17;chr17;chr17;chr17;chr17;chr17;chr17;chr17;chr17;chr17;chr17;chr17;chr17;chr17;chr17;chr17;chr17;chr17;chr17;chr17;chr17;chr17;chr17;chr17;chr17;chr17;chr17;chr17;chr17;chr17;chr17;chr17;chr17;chr17;chr17;chr17;chr17;chr17;chr17;chr17;chr17;chr17;chr17;chr17;chr17;chr17;chr17;chr17;chr17;chr17;chr17;chr17;chr17;chr…	1003518;1003527;1003527;1005010;1005735;1005791;1005908;1006061;1006080;1006118;1007165;1007165;1007165;1007165;1007165;1007165;1007165;1007165;1007165;1007238;1007269;1009679;1009679;1009679;1009679;1009679;1009679;1009679;1009679;1009679;1009679;1009679;1009709;1009716;1009738;1010425;1010729;1010729;1010729;1010729;1010729;1010729;1010729;1010729;1010729;1010729;1010729;1010729;1010785;1011145…	1006169;1006169;1006169;1005148;1006120;1006169;1006169;1006169;1006169;1006169;1007312;1007312;1007312;1007312;1007312;1007312;1007312;1007312;1007312;1007312;1007312;1010213;1009784;1009784;1009784;1009784;1009784;1009784;1009784;1009784;1009784;1009784;1009784;1009784;1009784;1010796;1010863;1010863;1010863;1010863;1010863;1010863;1010863;1010863;1010863;1010863;1010863;1010863;1010863;1011388…	-;-;-;-;-;-;-;-;-;-;-;-;-;-;-;-;-;-;-;-;-;-;-;-;-;-;-;-;-;-;-;-;-;-;-;-;-;-;-;-;-;-;-;-;-;-;-;-;-;-;-;-;-;-;-;-;-;-;-;-;-;-;-;-;-;-;-;-;-;-;-;-;-;-;-;-;-;-;-;-;-;-;-;-;-;-;-;-;-;-;-;-;-;-;-;-;-;-;-;-;-;-;-;-;-;-;-;-;-;-;-;-;-;-;-;-;-;-;-;-;-;-;-;-;-;-;-;-	3	2.31597	2	protein_coding	protein_coding
ABRACL	chr6;chr6;chr6;chr6;chr6	139028682;139028842;139034155;139034155;139042719	139028875;139028875;139034221;139034576;139043302	+;+;+;+;+	11	8.49191	3.58496	protein_coding	protein_coding
ABT1	chr6;chr6;chr6	26596952;26597914;26598265	26597223;26598110;26600744	+;+;+	10	7.71992	3.45943	protein_coding	protein_coding
ABTB1	chr3;chr3;chr3;chr3;chr3;chr3;chr3;chr3;chr3;chr3;chr3;chr3;chr3;chr3;chr3;chr3;chr3;chr3;chr3;chr3;chr3;chr3;chr3;chr3;chr3;chr3;chr3;chr3;chr3;chr3;chr3;chr3;chr3;chr3;chr3;chr3;chr3;chr3;chr3;chr3;chr3;chr3;chr3;chr3;chr3;chr3;chr3;chr3;chr3;chr3;chr3;chr3;chr3;chr3;chr3;chr3;chr3;chr3;chr3;chr3;chr3;chr3;chr3;chr3;chr3;chr3;chr3;chr3;chr3;chr3;chr3;chr3;chr3;chr3;chr3;chr3;chr3;chr3;chr3;chr3…	127672935;127672940;127672947;127672952;127672958;127672958;127673014;127673034;127673306;127674110;127674345;127674345;127674391;127674391;127674391;127674391;127674391;127674391;127674391;127674545;127674545;127674545;127674545;127674545;127674545;127674545;127674545;127674545;127674545;127675486;127675970;127675970;127675970;127675970;127675970;127675970;127675970;127675970;127675970;127676085…	127673081;127673081;127673081;127673081;127673081;127673081;127673608;127673081;127673383;127674418;127674418;127674418;127674453;127674453;127674453;127674418;127674453;127674453;127674418;127674600;127674600;127674600;127674601;127674600;127674600;127674600;127674600;127674600;127674600;127676431;127676114;127676114;127676114;127676114;127676114;127676114;127676435;127676114;127676114;127676114…	+;+;+;+;+;+;+;+;+;+;+;+;+;+;+;+;+;+;+;+;+;+;+;+;+;+;+;+;+;+;+;+;+;+;+;+;+;+;+;+;+;+;+;+;+;+;+;+;+;+;+;+;+;+;+;+;+;+;+;+;+;+;+;+;+;+;+;+;+;+;+;+;+;+;+;+;+;+;+;+;+;+;+;+;+;+;+;+;+;+;+;+;+;+;+;+;+;+;+;+;+;+;+	10	7.71992	3.45943	protein_coding	protein_coding
ABTB2	chr11;chr11;chr11;chr11;chr11;chr11;chr11;chr11;chr11;chr11;chr11;chr11;chr11;chr11;chr11;chr11;chr11;chr11;chr11;chr11;chr11	34150988;34154265;34154701;34159296;34159906;34160248;34160903;34162576;34164686;34165260;34167259;34167903;34170906;34173155;34173174;34197325;34197325;34204544;34204544;34242475;34356701	34152584;34154378;34154769;34159386;34160008;34160353;34161081;34162805;34164821;34165356;34167360;34167992;34171071;34173307;34173307;34197538;34197538;34204690;34204690;34242545;34358008	-;-;-;-;-;-;-;-;-;-;-;-;-;-;-;-;-;-;-;-;-	12	9.2639	3.70044	protein_coding	protein_coding
AC000035.3	chr22;chr22	29480220;29480794	29480242;29481113	-;-	3	2.31597	2	long_noncoding	antisense
AC000036.4	chr22;chr22	50735825;50737390	50737104;50738139	-;-	1	0.771992	1	long_noncoding	antisense
AC000068.10	chr22	19456503	19456962	+	4	3.08797	2.32193	long_noncoding	antisense
AC000089.3	chr22	19792294	19793094	+	4	3.08797	2.32193	pseudogene	processed_pseudogene
AC000123.2	chr7	127359785	127364759	-	2	1.54398	1.58496	other	TEC
AC002066.1	chr7;chr7;chr7;chr7;chr7;chr7;chr7;chr7	116238260;116239015;116243878;116416117;116417124;116465189;116482813;116499354	116238276;116239249;116243936;116416541;116417309;116465276;116482903;116499465	-;-;-;-;-;-;-;-	1	0.771992	1	long_noncoding	antisense
AC002076.10	chr7;chr7	93890913;93893242	93891079;93893601	+;+	1	0.771992	1	long_noncoding	antisense
AC002116.7	chr19;chr19;chr19;chr19	36014508;36016812;36019234;36045709	36014586;36016960;36019384;36045972	+;+;+;+	3	2.31597	2	long_noncoding	antisense
AC002116.8	chr19;chr19;chr19;chr19;chr19;chr19;chr19	36008638;36009259;36010567;36011404;36013021;36013344;36014175	36008691;36009553;36011077;36011464;36013089;36013422;36014235	-;-;-;-;-;-;-	6	4.63195	2.80735	other	retained_intron
AC002117.1	chr17;chr17;chr17;chr17	45150400;45150618;45159330;45161461	45150919;45150919;45159455;45161510	-;-;-;-	5	3.85996	2.58496	long_noncoding	antisense
AC002310.7	chr16;chr16;chr16;chr16;chr16	30572250;30572255;30581724;30582530;30582530	30572411;30572411;30582148;30582892;30583860	+;+;+;+;+	2	1.54398	1.58496	long_noncoding	antisense
AC002398.11	chr19;chr19;chr19;chr19	35747057;35747225;35748129;35751961	35747481;35747481;35748288;35753415	-;-;-;-	2	1.54398	1.58496	long_noncoding	antisense
AC002398.12	chr19;chr19	35754566;35755137	35754871;35755490	+;+	19	14.6678	4.32193	long_noncoding	antisense
AC002398.9	chr19;chr19;chr19;chr19;chr19;chr19;chr19;chr19;chr19;chr19;chr19	35745678;35745835;35746419;35752176;35752434;35752804;35752914;35753087;35754017;35754246;35754393	35745700;35745991;35746523;35752251;35752484;35752833;35752999;35753253;35754157;35754319;35754519	+;+;+;+;+;+;+;+;+;+;+	7	5.40394	3	protein_coding	nonsense_mediated_decay
AC002401.1	chr17;chr17;chr17;chr17	50135586;50137293;50145123;50146025	50135677;50137408;50145230;50146176	+;+;+;+	4	3.08797	2.32193	long_noncoding	antisense
AC002456.2	chr7;chr7;chr7;chr7;chr7;chr7;chr7;chr7;chr7	90590619;90590623;90590623;90591716;90591716;90591716;90595728;90595733;90597197	90590728;90590728;90590728;90591901;90591901;90591901;90595748;90595890;90597353	-;-;-;-;-;-;-;-;-	3	2.31597	2	long_noncoding	antisense
AC002480.4	chr7;chr7	22589705;22591163	22589801;22591622	+;+	1	0.771992	1	long_noncoding	antisense
AC002519.8	chr16	31788202	31790993	+	2	1.54398	1.58496	long_noncoding	sense_intronic
AC002550.6	chr16	19694035	19694428	-	2	1.54398	1.58496	long_noncoding	antisense
AC002985.3	chr19;chr19;chr19;chr19;chr19;chr19;chr19;chr19;chr19;chr19;chr19;chr19;chr19	18907013;18907013;18910971;18912984;18912984;18931325;18931325;18931509;18931509;18932924;18932924;18934303;18934303	18907112;18907112;18911071;18913046;18913046;18931411;18931411;18931625;18931625;18933045;18933045;18934397;18934397	-;-;-;-;-;-;-;-;-;-;-;-;-	19	14.6678	4.32193	protein_coding	nonsense_mediated_decay
AC003002.4	chr19;chr19;chr19;chr19	57363566;57368544;57371782;57398430	57363703;57368579;57371908;57398584	+;+;+;+	1	0.771992	1	protein_coding	protein_coding
AC003002.6	chr19;chr19;chr19;chr19;chr19;chr19;chr19;chr19;chr19;chr19;chr19;chr19;chr19	57389884;57389987;57390008;57394188;57394188;57394188;57397048;57397048;57410880;57413596;57417912;57417912;57419635	57390114;57390114;57390114;57394223;57394223;57394223;57397174;57397174;57411167;57413636;57418038;57418012;57419994	+;+;+;+;+;+;+;+;+;+;+;+;+	1	0.771992	1	protein_coding	protein_coding
AC003075.4	chr7;chr7;chr7;chr7;chr7;chr7;chr7;chr7;chr7;chr7;chr7;chr7;chr7;chr7;chr7;chr7;chr7;chr7;chr7;chr7;chr7;chr7;chr7;chr7	17279834;17279835;17279944;17281241;17281241;17281241;17286243;17286275;17286277;17286277;17286279;17286279;17287752;17291230;17291230;17292371;17295166;17295166;17295166;17295166;17298352;17298352;17298352;17299060	17280301;17280112;17280304;17281313;17281303;17281306;17286516;17286516;17286516;17286516;17286516;17286516;17287814;17291371;17291371;17292440;17295273;17295273;17295222;17295261;17298446;17298459;17298446;17299357	-;-;-;-;-;-;-;-;-;-;-;-;-;-;-;-;-;-;-;-;-;-;-;-	12	9.2639	3.70044	long_noncoding	antisense
AC003986.7	chr7;chr7	19119933;19121781	19120488;19121916	+;+	2	1.54398	1.58496	long_noncoding	antisense
AC004019.10	chr22	17418697	17419828	+	2	1.54398	1.58496	pseudogene	processed_pseudogene
AC004076.9	chr19;chr19;chr19;chr19;chr19;chr19;chr19;chr19;chr19;chr19;chr19;chr19	57437970;57455379;57455448;57455653;57456126;57456126;57456126;57475660;57476634;57476634;57477277;57477277	57438092;57455743;57455743;57455743;57456182;57456182;57456239;57475786;57476672;57476672;57477536;57477503	-;-;-;-;-;-;-;-;-;-;-;-	2	1.54398	1.58496	protein_coding	protein_coding
AC004158.3	chr16;chr16;chr16	72425948;72429353;72532959	72430266;72430063;72533892	+;+;+	4	3.08797	2.32193	long_noncoding	lincRNA
AC004453.8	chr7	44467897	44468304	+	108	83.3751	6.76818	pseudogene	processed_pseudogene
AC004471.9	chr22;chr22	19121529;19124346	19121952;19124503	+;+	7	5.40394	3	long_noncoding	antisense
AC004490.1	chr19;chr19	2212029;2215494	2214694;2215565	-;-	1	0.771992	1	long_noncoding	antisense
AC004540.5	chr7;chr7;chr7;chr7;chr7;chr7;chr7;chr7;chr7;chr7;chr7;chr7;chr7	26398593;26398601;26398601;26398613;26398652;26399246;26399246;26440259;26440370;26479868;26493795;26493795;26493795	26399021;26399021;26399021;26399021;26398738;26399563;26399654;26440505;26440505;26480022;26494114;26494144;26494256	+;+;+;+;+;+;+;+;+;+;+;+;+	4	3.08797	2.32193	long_noncoding	lincRNA
AC004549.6	chr7;chr7	27733064;27740016	27733873;27740395	-;-	3	2.31597	2	long_noncoding	antisense
AC004754.3	chr16;chr16;chr16;chr16;chr16;chr16;chr16;chr16;chr16;chr16;chr16;chr16;chr16	249547;254381;259483;259969;261384;262093;262424;263262;263700;264016;264614;268776;269520	249654;254681;259599;260160;261514;262225;262553;263402;263775;264171;264716;269005;269943	+;+;+;+;+;+;+;+;+;+;+;+;+	4	3.08797	2.32193	protein_coding	protein_coding
AC004870.5	chr7	47052793	47053674	+	2	1.54398	1.58496	pseudogene	processed_pseudogene
AC004893.11	chr7;chr7;chr7;chr7;chr7;chr7;chr7;chr7;chr7;chr7	99013165;99030595;99030885;99031345;99032894;99032927;99035417;99045583;99047655;99047655	99014955;99030757;99031000;99031465;99033039;99033039;99036477;99045792;99048087;99048240	+;+;+;+;+;+;+;+;+;+	1	0.771992	1	long_noncoding	antisense
AC004899.3	chr7;chr7;chr7;chr7	48846426;48847534;48849199;48852755	48847301;48848080;48849345;48852898	-;-;-;-	1	0.771992	1	pseudogene	processed_pseudogene
AC004911.2	chr7	145269514	145270384	+	1	0.771992	1	pseudogene	processed_pseudogene
AC004985.12	chr7;chr7;chr7;chr7;chr7;chr7;chr7	43961590;43961955;43965867;43966003;43969732;43972630;43973210	43961757;43962137;43965964;43966395;43969861;43972691;43973323	-;-;-;-;-;-;-	2	1.54398	1.58496	pseudogene	transcribed_unprocessed_pseudogene
AC004987.10	chr7	39833286	39833793	-	5	3.85996	2.58496	pseudogene	processed_pseudogene
AC004987.9	chr7	39833571	39834718	+	3	2.31597	2	pseudogene	processed_pseudogene
AC005076.5	chr7;chr7;chr7;chr7	87151423;87151440;87151750;87152302	87151658;87151658;87152282;87152420	-;-;-;-	1	0.771992	1	long_noncoding	antisense
AC005082.12	chr7	23206013	23208045	+	3	2.31597	2	long_noncoding	lincRNA
AC005104.3	chr2;chr2	241351340;241353039	241351715;241353104	-;-	4	3.08797	2.32193	long_noncoding	antisense
AC005154.6	chr7;chr7;chr7;chr7;chr7;chr7;chr7;chr7;chr7;chr7;chr7;chr7;chr7;chr7;chr7;chr7;chr7;chr7;chr7;chr7;chr7;chr7;chr7;chr7;chr7;chr7;chr7;chr7;chr7;chr7;chr7;chr7;chr7;chr7;chr7;chr7;chr7;chr7;chr7;chr7;chr7;chr7;chr7;chr7;chr7;chr7;chr7;chr7;chr7;chr7;chr7;chr7;chr7;chr7;chr7;chr7;chr7;chr7;chr7;chr7;chr7;chr7;chr7;chr7;chr7;chr7;chr7;chr7;chr7;chr7;chr7;chr7;chr7;chr7;chr7;chr7;chr7;chr7;chr7;chr7…	30516309;30516975;30517206;30521764;30523975;30524312;30524367;30524367;30528356;30533242;30544794;30547166;30548357;30548359;30550318;30550321;30550459;30550568;30550636;30550636;30550636;30550636;30550636;30550636;30550636;30550636;30551318;30551318;30551318;30551318;30552100;30552100;30552100;30552100;30552100;30552100;30552100;30552100;30558096;30561466;30561466;30561466;30561466;30561466;305…	30516512;30517498;30517498;30521852;30524486;30524380;30524486;30524486;30528715;30533413;30545088;30547372;30562128;30550781;30550781;30550781;30550519;30550781;30550781;30550781;30550781;30550781;30550781;30550781;30550781;30550781;30551395;30551479;30551395;30551395;30552179;30552179;30552179;30552220;30552177;30552179;30552179;30552179;30559355;30562128;30561519;30561703;30562128;30562128;305…	-;-;-;-;-;-;-;-;-;-;-;-;-;-;-;-;-;-;-;-;-;-;-;-;-;-;-;-;-;-;-;-;-;-;-;-;-;-;-;-;-;-;-;-;-;-;-;-;-;-;-;-;-;-;-;-;-;-;-;-;-;-;-;-;-;-;-;-;-;-;-;-;-;-;-;-;-;-;-;-;-;-;-;-;-;-;-;-;-;-;-;-;-;-;-;-;-;-;-;-;-;-;-;-;-;-;-;-;-;-;-;-;-;-;-;-;-;-;-;-;-;-;-;-;-;-;-;-	10	7.71992	3.45943	long_noncoding	antisense
AC005253.2	chr19;chr19	18557775;18561429	18559643;18561560	-;-	3	2.31597	2	long_noncoding	antisense
AC005253.4	chr19;chr19	18568506;18569230	18568791;18569375	-;-	8	6.17593	3.16993	long_noncoding	antisense
AC005255.3	chr19	14792318	14792533	+	3	2.31597	2	pseudogene	processed_pseudogene
AC005256.1	chr19;chr19;chr19;chr19	1748056;1748160;1748513;1748513	1748098;1748341;1748741;1748745	+;+;+;+	2	1.54398	1.58496	long_noncoding	lincRNA
AC005262.3	chr19;chr19	3118665;3119254	3119065;3119304	-;-	2	1.54398	1.58496	long_noncoding	antisense
AC005301.9	chr22;chr22;chr22;chr22;chr22;chr22;chr22;chr22;chr22;chr22;chr22	16601911;16601948;16602050;16611658;16611658;16611658;16612582;16613985;16614077;16614077;16614699	16602215;16602215;16602215;16611893;16611893;16611893;16615104;16614333;16614178;16615111;16615111	+;+;+;+;+;+;+;+;+;+;+	2	1.54398	1.58496	long_noncoding	lincRNA
AC005306.3	chr19;chr19;chr19	1989401;1989903;1990010	1989867;1990370;1990203	+;+;+	7	5.40394	3	long_noncoding	antisense
AC005307.3	chr19;chr19;chr19;chr19;chr19;chr19;chr19;chr19;chr19;chr19;chr19;chr19;chr19;chr19;chr19;chr19;chr19;chr19;chr19;chr19	28683071;28687237;28687756;28700950;28704249;28704256;28706959;28707739;28708000;28711077;28721954;28722570;28722570;28724204;28724204;28724276;28724819;28724819;28726299;28727580	28683253;28687387;28687843;28701026;28704385;28704385;28707034;28707901;28708215;28711169;28722115;28722780;28722780;28724340;28724318;28724318;28724989;28724989;28726337;28727777	-;-;-;-;-;-;-;-;-;-;-;-;-;-;-;-;-;-;-;-	1	0.771992	1	pseudogene	processed_pseudogene
AC005324.8	chr17;chr17;chr17;chr17;chr17;chr17;chr17;chr17;chr17;chr17;chr17;chr17;chr17;chr17;chr17;chr17;chr17;chr17;chr17;chr17;chr17;chr17;chr17;chr17;chr17;chr17;chr17;chr17;chr17;chr17;chr17;chr17;chr17;chr17;chr17;chr17;chr17;chr17;chr17;chr17	15699692;15699741;15699741;15699741;15700048;15700048;15700048;15700273;15701152;15701152;15701152;15701152;15706387;15706387;15706387;15706387;15708155;15708155;15708155;15708155;15716059;15716059;15734930;15734930;15734930;15734930;15735348;15735348;15735597;15735597;15737484;15737484;15738721;15740100;15741122;15741942;15742414;15742909;15743367;15744243	15699777;15699777;15699777;15699777;15700366;15700168;15700168;15700366;15701240;15701240;15701240;15701240;15706501;15706501;15706501;15706501;15708247;15708247;15708247;15708247;15717313;15717313;15735070;15735011;15735070;15735070;15735371;15735423;15735679;15735679;15738387;15737560;15738830;15740148;15741241;15742036;15742479;15743008;15743516;15744778	+;+;+;+;+;+;+;+;+;+;+;+;+;+;+;+;+;+;+;+;+;+;+;+;+;+;+;+;+;+;+;+;+;+;+;+;+;+;+;+	2	1.54398	1.58496	protein_coding	nonsense_mediated_decay
AC005329.7	chr19;chr19;chr19;chr19;chr19;chr19;chr19;chr19;chr19	1392170;1393566;1393578;1393888;1393888;1393888;1394804;1394804;1394804	1393606;1393602;1393606;1394357;1394357;1394357;1394867;1394878;1396467	-;-;-;-;-;-;-;-;-	4	3.08797	2.32193	long_noncoding	antisense
AC005363.9	chr16	1963745	1964095	-	6	4.63195	2.80735	pseudogene	transcribed_processed_pseudogene
AC005523.2	chr19;chr19;chr19;chr19	4791745;4792257;4794982;4795267	4792013;4795555;4795091;4795559	-;-;-;-	15	11.5799	4	long_noncoding	antisense
AC005537.2	chr7;chr7;chr7;chr7;chr7;chr7;chr7;chr7;chr7;chr7;chr7;chr7;chr7;chr7;chr7;chr7;chr7;chr7;chr7;chr7;chr7;chr7;chr7;chr7;chr7;chr7;chr7;chr7;chr7;chr7;chr7;chr7;chr7;chr7;chr7;chr7;chr7;chr7;chr7;chr7	42954135;42955377;42955955;42956022;42959929;42961339;42962968;42971541;42972624;42972626;42972679;42972681;42972681;42972681;42972681;42982934;43028338;43028338;43028338;43028338;43037485;43044547;43044547;43044547;43044547;43044547;43047582;43059095;43059095;43059354;43070691;43070691;43070691;43071854;43071854;43073284;43075022;43076279;43076279;43113624	42954485;42955457;42956132;42956132;42959990;42961528;42963343;42972848;42972848;42972848;42972848;42972848;42972848;42972848;42972848;42982984;43028395;43028395;43028395;43028395;43037598;43044620;43044620;43044620;43044620;43044620;43048062;43059508;43059550;43059542;43070754;43070754;43070754;43071988;43071988;43073404;43075063;43076348;43076310;43113931	-;-;-;-;-;-;-;-;-;-;-;-;-;-;-;-;-;-;-;-;-;-;-;-;-;-;-;-;-;-;-;-;-;-;-;-;-;-;-;-	1	0.771992	1	long_noncoding	lincRNA
AC005540.3	chr2;chr2	190880797;190881913	190881568;190882059	-;-	8	6.17593	3.16993	long_noncoding	antisense
AC005559.3	chr19	590430	591300	-	6	4.63195	2.80735	pseudogene	processed_pseudogene
AC005562.1	chr17;chr17;chr17;chr17;chr17;chr17;chr17;chr17;chr17;chr17;chr17;chr17;chr17;chr17;chr17;chr17;chr17;chr17;chr17;chr17;chr17;chr17;chr17;chr17;chr17;chr17	30576464;30576508;30599904;30607552;30607566;30607646;30607658;30608430;30608430;30608430;30608430;30610889;30610889;30610889;30610894;30615896;30631755;30631755;30633098;30633098;30633098;30633994;30633994;30633994;30648367;30672463	30579682;30576661;30599978;30607665;30607665;30607665;30607665;30608562;30608562;30608562;30608562;30610942;30610942;30610942;30610942;30615980;30631895;30631927;30633390;30633390;30633390;30635466;30634162;30634323;30648456;30672789	+;+;+;+;+;+;+;+;+;+;+;+;+;+;+;+;+;+;+;+;+;+;+;+;+;+	3	2.31597	2	pseudogene	processed_pseudogene
AC005592.2	chr5;chr5;chr5;chr5;chr5;chr5;chr5;chr5;chr5;chr5;chr5;chr5;chr5;chr5;chr5;chr5;chr5;chr5;chr5	142325293;142325298;142345416;142345416;142353226;142353226;142353543;142367829;142375602;142404201;142404218;142463970;142463970;142463970;142529995;142581802;142581848;142626737;142671792	142325370;142325370;142345485;142345485;142353583;142353621;142353583;142367886;142375654;142404353;142404353;142464059;142464059;142464054;142530130;142581914;142581914;142627190;142672001	+;+;+;+;+;+;+;+;+;+;+;+;+;+;+;+;+;+;+	2	1.54398	1.58496	long_noncoding	antisense
AC005597.1	chr19;chr19	30219666;30228421	30219790;30228715	-;-	1	0.771992	1	long_noncoding	antisense
AC005606.14	chr16;chr16;chr16;chr16	1984877;1986266;1986347;1990319	1984983;1986771;1986853;1990357	-;-;-;-	2	1.54398	1.58496	long_noncoding	lincRNA
AC005614.5	chr19;chr19;chr19;chr19;chr19;chr19;chr19	40048757;40050324;40081819;40083111;40084745;40090166;40090906	40048796;40050377;40081914;40083237;40084798;40090235;40090925	-;-;-;-;-;-;-	2	1.54398	1.58496	pseudogene	processed_pseudogene
AC005682.5	chr7;chr7;chr7;chr7;chr7;chr7;chr7;chr7;chr7	22854178;22856086;22856522;22856528;22856973;22856973;22856973;22858571;22860547	22854280;22856556;22856556;22856556;22857016;22857016;22857075;22859487;22861579	+;+;+;+;+;+;+;+;+	1	0.771992	1	long_noncoding	lincRNA
AC005740.5	chr5;chr5;chr5	141970637;141981602;141982615	141970824;141981684;141982687	-;-;-	1	0.771992	1	long_noncoding	antisense
AC005779.2	chr19;chr19;chr19;chr19;chr19	45179822;45187331;45187587;45198889;45202406	45179942;45187441;45187740;45199013;45202444	+;+;+;+;+	1	0.771992	1	protein_coding	nonsense_mediated_decay
AC005785.2	chr19;chr19;chr19	15379076;15379312;15381055	15380846;15379408;15381194	+;+;+	2	1.54398	1.58496	long_noncoding	antisense
AC005786.7	chr19;chr19	3544199;3557461	3544654;3557569	+;+	2	1.54398	1.58496	long_noncoding	antisense
AC005822.1	chr17	16616848	16617881	-	2	1.54398	1.58496	pseudogene	processed_pseudogene
AC005915.1	chr5	127073587	127075604	+	1	0.771992	1	other	TEC
AC005943.2	chr19;chr19;chr19;chr19;chr19;chr19;chr19	1578339;1581092;1582622;1584540;1585055;1599412;1605360	1578538;1581269;1582712;1584677;1585214;1599560;1605445	-;-;-;-;-;-;-	15	11.5799	4	protein_coding	nonsense_mediated_decay
AC005944.2	chr19;chr19	3052910;3053587	3053335;3053724	+;+	9	6.94792	3.32193	long_noncoding	antisense
AC006077.3	chr5	134905235	134905691	+	9	6.94792	3.32193	other	TEC
AC006116.15	chr19	56347081	56348183	-	1	0.771992	1	long_noncoding	sense_intronic
AC006128.2	chr19	15398696	15400356	+	1	0.771992	1	other	TEC
AC006159.4	chr7;chr7	116563594;116571118	116564168;116571234	-;-	1	0.771992	1	long_noncoding	antisense
AC006369.2	chr2;chr2;chr2;chr2;chr2	37600136;37612173;37642741;37644417;37646676	37600362;37612258;37642927;37644441;37646698	+;+;+;+;+	5	3.85996	2.58496	long_noncoding	antisense
AC006460.2	chr2;chr2;chr2;chr2;chr2;chr2;chr2;chr2;chr2	190676944;190677035;190677297;190685473;190690350;190699715;190699715;190701463;190708634	190677518;190677518;190677518;190685682;190690372;190699864;190699864;190701546;190708716	-;-;-;-;-;-;-;-;-	1	0.771992	1	long_noncoding	antisense
AC006486.9	chr19;chr19;chr19;chr19;chr19	42234583;42236606;42236858;42239955;42254978	42234678;42236716;42236941;42240142;42255132	-;-;-;-;-	8	6.17593	3.16993	protein_coding	protein_coding
AC006509.4	chr2;chr2	47705468;47705778	47705660;47705979	+;+	1	0.771992	1	pseudogene	processed_pseudogene
AC006538.4	chr19;chr19;chr19	2717769;2737048;2739945	2717875;2737379;2740048	-;-;-	1	0.771992	1	protein_coding	protein_coding
AC006547.15	chr22;chr22	20064552;20065496	20064924;20065705	-;-	2	1.54398	1.58496	long_noncoding	antisense
AC006548.28	chr22	16950086	17034417	-	2	1.54398	1.58496	long_noncoding	sense_overlapping
AC006978.6	chr7	30371508	30372741	+	4	3.08797	2.32193	pseudogene	processed_pseudogene
AC006994.2	chr2;chr2;chr2;chr2;chr2;chr2;chr2;chr2	210171518;210171686;210218472;210225260;210230283;210230283;210230283;210232692	210171829;210171829;210218564;210225621;210231262;210233966;210230383;210233976	+;+;+;+;+;+;+;+	2	1.54398	1.58496	long_noncoding	bidirectional_promoter_lncRNA
AC007009.1	chr7;chr7	8262233;8262580	8262419;8262821	+;+	1	0.771992	1	long_noncoding	antisense
AC007036.5	chr7;chr7	30157531;30158986	30157595;30159534	+;+	7	5.40394	3	long_noncoding	sense_overlapping
AC007040.11	chr2;chr2;chr2;chr2;chr2;chr2;chr2;chr2;chr2;chr2	70939318;70947540;70948227;70988915;70989749;70991830;70993696;70993696;70994688;70994688	70942433;70947671;70948375;70989017;70989816;70991983;70993775;70993775;70994749;70995336	-;-;-;-;-;-;-;-;-;-	10	7.71992	3.45943	protein_coding	protein_coding
AC007040.6	chr2;chr2	70994510;71002511	70994742;71002754	+;+	5	3.85996	2.58496	long_noncoding	antisense
AC007041.2	chr2	20239892	20241046	-	1	0.771992	1	pseudogene	processed_pseudogene
AC007098.1	chr2;chr2	62826064;62858373	62826248;62858438	-;-	1	0.771992	1	long_noncoding	antisense
AC007128.1	chr7;chr7;chr7;chr7;chr7;chr7;chr7	8262264;8262580;8264591;8340383;8341017;8343125;8343707	8262419;8262826;8264680;8340556;8341226;8343290;8344516	+;+;+;+;+;+;+	1	0.771992	1	long_noncoding	antisense
AC007163.6	chr2;chr2;chr2;chr2	200780495;200791407;200797499;200811785	200780789;200791525;200797575;200812170	-;-;-;-	6	4.63195	2.80735	long_noncoding	antisense
AC007192.4	chr19;chr19;chr19;chr19;chr19;chr19;chr19;chr19;chr19;chr19;chr19;chr19;chr19;chr19;chr19;chr19;chr19;chr19;chr19;chr19;chr19;chr19;chr19;chr19;chr19	18153158;18155457;18160471;18160919;18161054;18161279;18161966;18162202;18162408;18162967;18163263;18166160;18167130;18168475;18168726;18169087;18172357;18172757;18173804;18175040;18175311;18175605;18177140;18177711;18177849	18153294;18156201;18160563;18160969;18161185;18161495;18162051;18162310;18162506;18163147;18163388;18166302;18167306;18168546;18168896;18170494;18172433;18172877;18173973;18175222;18175385;18175697;18177292;18177764;18178117	+;+;+;+;+;+;+;+;+;+;+;+;+;+;+;+;+;+;+;+;+;+;+;+;+	36	27.7917	5.20945	protein_coding	nonsense_mediated_decay
AC007192.6	chr19;chr19	18144522;18151315	18144607;18151691	-;-	2	1.54398	1.58496	long_noncoding	antisense
AC007238.1	chr2	58460292	58462032	-	8	6.17593	3.16993	pseudogene	processed_pseudogene
AC007246.3	chr2;chr2;chr2;chr2;chr2;chr2;chr2;chr2;chr2;chr2;chr2;chr2;chr2;chr2;chr2;chr2;chr2;chr2;chr2;chr2;chr2;chr2;chr2;chr2;chr2;chr2;chr2;chr2;chr2;chr2;chr2;chr2;chr2;chr2;chr2;chr2;chr2;chr2;chr2;chr2;chr2;chr2;chr2;chr2;chr2;chr2;chr2;chr2;chr2	39436637;39437369;39437402;39437416;39437431;39453839;39453839;39453839;39453839;39453839;39453922;39454297;39454297;39454297;39454297;39454297;39454297;39474527;39514146;39516414;39516414;39516414;39516414;39516414;39516414;39516866;39518583;39518583;39518583;39518583;39518583;39518583;39518639;39518675;39557982;39557982;39584605;39584605;39587016;39588449;39588449;39599366;39599366;39599366;395…	39436688;39437535;39437535;39437535;39437535;39453931;39453931;39453931;39453931;39453931;39453931;39454726;39454365;39454365;39454365;39454365;39454365;39474758;39515345;39516541;39516541;39516541;39516541;39516541;39516768;39517152;39518710;39518710;39518710;39518710;39518710;39518710;39518710;39518710;39558046;39558046;39584810;39584648;39587034;39588567;39588567;39599539;39599477;39599539;396…	+;+;+;+;+;+;+;+;+;+;+;+;+;+;+;+;+;+;+;+;+;+;+;+;+;+;+;+;+;+;+;+;+;+;+;+;+;+;+;+;+;+;+;+;+;+;+;+;+	3	2.31597	2	long_noncoding	antisense
AC007274.5	chrY;chrY;chrY;chrY	7690511;7692160;7692364;7692632	7690837;7692277;7692533;7692678	+;+;+;+	1	0.771992	1	pseudogene	unprocessed_pseudogene
AC007283.4	chr2	201162484	201162680	-	1	0.771992	1	pseudogene	processed_pseudogene
AC007285.6	chr7;chr7;chr7;chr7;chr7;chr7;chr7	29988600;29988600;29988890;30008228;30008228;30025387;30025387	29988793;29988793;29989224;30008377;30008377;30025660;30025600	+;+;+;+;+;+;+	3	2.31597	2	long_noncoding	antisense
AC007292.3	chr19	4356637	4358448	-	2	1.54398	1.58496	long_noncoding	antisense
AC007292.6	chr19;chr19	4363789;4364118	4364011;4364640	+;+	3	2.31597	2	long_noncoding	antisense
AC007308.7	chr22;chr22	20889206;20890900	20889263;20891214	-;-	1	0.771992	1	long_noncoding	antisense
AC007318.5	chr2	65205108	65205988	+	32	24.7037	5.04439	pseudogene	processed_pseudogene
AC007319.1	chr2;chr2;chr2;chr2;chr2;chr2;chr2;chr2;chr2;chr2;chr2;chr2;chr2;chr2	187003220;187003274;187191835;187191835;187499506;187499506;187526822;187546729;187547078;187547483;187554149;187554276;187554276;187554577	187003365;187003365;187191931;187191931;187499605;187499605;187527280;187546839;187547163;187547707;187554191;187554393;187554393;187554663	+;+;+;+;+;+;+;+;+;+;+;+;+;+	3	2.31597	2	long_noncoding	antisense
AC007326.10	chr22	18951934	18959512	-	2	1.54398	1.58496	long_noncoding	lincRNA
AC007362.3	chr2;chr2;chr2;chr2;chr2;chr2;chr2;chr2;chr2;chr2;chr2;chr2;chr2;chr2;chr2;chr2;chr2;chr2;chr2;chr2;chr2;chr2;chr2;chr2;chr2;chr2;chr2;chr2;chr2;chr2;chr2;chr2;chr2;chr2;chr2;chr2;chr2;chr2;chr2;chr2;chr2;chr2;chr2	205756469;205756481;205756482;205756483;205756484;205756519;205756670;205759497;205760798;205760886;205761428;205761428;205761428;205761428;205761428;205761428;205761924;205761936;205761938;205761942;205761943;205762021;205762388;205762388;205762388;205762388;205762388;205762388;205763790;205763790;205763790;205763790;205763790;205763790;205763790;205763790;205763790;205763790;205763790;205763790…	205756838;205756838;205756838;205756838;205756838;205756838;205756838;205759757;205760911;205760911;205761502;205761502;205761502;205761463;205761463;205761502;205762138;205762138;205762189;205762286;205762316;205762387;205762509;205762509;205762509;205762509;205762509;205762509;205763947;205763860;205763860;205763953;205763860;205763860;205763953;205763953;205764006;205763953;205763953;205763860…	-;-;-;-;-;-;-;-;-;-;-;-;-;-;-;-;-;-;-;-;-;-;-;-;-;-;-;-;-;-;-;-;-;-;-;-;-;-;-;-;-;-;-	6	4.63195	2.80735	long_noncoding	antisense
AC007383.3	chr2;chr2;chr2;chr2	206084605;206085522;206085957;206085957	206084748;206085803;206086564;206086156	+;+;+;+	1	0.771992	1	long_noncoding	lincRNA
AC007383.4	chr2;chr2	206115547;206122117	206116750;206122323	+;+	2	1.54398	1.58496	long_noncoding	antisense
AC007563.1	chr2;chr2	216870441;216871315	216870957;216873932	-;-	1	0.771992	1	long_noncoding	lincRNA
AC007563.5	chr2;chr2;chr2;chr2;chr2;chr2;chr2	216694464;216712380;216764889;216862200;216981971;216993958;216993958	216694761;216712469;216765010;216862312;216982129;216994079;216993999	+;+;+;+;+;+;+	7	5.40394	3	long_noncoding	antisense
AC007566.10	chr7;chr7;chr7;chr7;chr7;chr7;chr7	92457564;92461319;92462958;92465102;92490085;92491243;92491243	92457589;92461410;92463026;92465189;92490142;92491610;92491579	+;+;+;+;+;+;+	1	0.771992	1	long_noncoding	antisense
AC007620.3	chr3;chr3;chr3;chr3;chr3;chr3	179396961;179397333;179397708;179398284;179398284;179398457	179397922;179397993;179397941;179398315;179398683;179399191	+;+;+;+;+;+	2	1.54398	1.58496	long_noncoding	antisense
AC007743.1	chr2;chr2;chr2;chr2;chr2;chr2;chr2;chr2;chr2;chr2	56173534;56174740;56175551;56177563;56177563;56177563;56179603;56184624;56184624;56185698	56176150;56176150;56176150;56177735;56177735;56177735;56180162;56184913;56184908;56185770	-;-;-;-;-;-;-;-;-;-	2	1.54398	1.58496	long_noncoding	antisense
AC007750.5	chr2;chr2;chr2;chr2;chr2;chr2;chr2;chr2	162159762;162159818;162161767;162161770;162162990;162162990;162169457;162169457	162159914;162159914;162161901;162161901;162163091;162163091;162169698;162173223	+;+;+;+;+;+;+;+	2	1.54398	1.58496	long_noncoding	antisense
AC007796.1	chr19;chr19;chr19;chr19	31348881;31360368;31405696;31417602	31348917;31360581;31405811;31417794	+;+;+;+	1	0.771992	1	long_noncoding	antisense
AC007899.3	chr2	37148530	37149304	+	2	1.54398	1.58496	pseudogene	processed_pseudogene
AC007969.5	chr2	171517270	171517716	-	44	33.9676	5.49185	pseudogene	processed_pseudogene
AC008073.7	chr2;chr2;chr2;chr2;chr2;chr2	24165884;24166442;24167820;24169949;24174508;24174508	24166039;24166563;24168057;24170124;24174783;24175005	-;-;-;-;-;-	1	0.771992	1	long_noncoding	antisense
AC008079.10	chr22	18110759	18131154	-	3	2.31597	2	long_noncoding	antisense
AC008440.5	chr19;chr19	53874626;53875823	53874821;53876049	-;-	1	0.771992	1	long_noncoding	antisense
AC008753.3	chr19	53775599	53775882	+	2	1.54398	1.58496	pseudogene	processed_pseudogene
AC008834.2	chr5	98025965	98026139	+	1	0.771992	1	pseudogene	processed_pseudogene
AC008937.2	chr5;chr5;chr5;chr5	56842016;56851990;56859669;56862074	56842213;56852074;56859913;56862164	-;-;-;-	2	1.54398	1.58496	long_noncoding	antisense
AC009014.3	chr5	136191468	136193134	-	4	3.08797	2.32193	protein_coding	protein_coding
AC009052.12	chr16;chr16	57461055;57462557	57461171;57462737	+;+	2	1.54398	1.58496	pseudogene	processed_pseudogene
AC009120.6	chr16;chr16;chr16;chr16;chr16;chr16;chr16;chr16;chr16;chr16	74305127;74305202;74305256;74305739;74306255;74306255;74309999;74310100;74332567;74334892	74305571;74305571;74305580;74307770;74306421;74306331;74310307;74310134;74332613;74335346	-;-;-;-;-;-;-;-;-;-	10	7.71992	3.45943	long_noncoding	antisense
AC009133.12	chr16;chr16;chr16;chr16;chr16;chr16;chr16;chr16;chr16;chr16;chr16;chr16;chr16;chr16	29808636;29808649;29808929;29809175;29809560;29810035;29810035;29817983;29819417;29819540;29819540;29820184;29820878;29820878	29809133;29808857;29809133;29809311;29809707;29810173;29811985;29818544;29819601;29819601;29819601;29820366;29821220;29821252	-;-;-;-;-;-;-;-;-;-;-;-;-;-	11	8.49191	3.58496	long_noncoding	antisense
AC009133.15	chr16;chr16	29806496;29807231	29806540;29807732	-;-	12	9.2639	3.70044	long_noncoding	antisense
AC009133.21	chr16	29804430	29804990	-	3	2.31597	2	long_noncoding	antisense
AC009133.22	chr16;chr16;chr16	29663279;29679120;29694664	29663316;29679210;29695144	+;+;+	2	1.54398	1.58496	protein_coding	protein_coding
AC009133.23	chr16;chr16;chr16;chr16;chr16;chr16	29812261;29812990;29814344;29816506;29817210;29819555	29812323;29813933;29814465;29817007;29817292;29820092	+;+;+;+;+;+	2	1.54398	1.58496	protein_coding	nonsense_mediated_decay
AC009133.24	chr16;chr16;chr16	29808679;29810077;29811969	29808741;29810227;29812227	+;+;+	3	2.31597	2	pseudogene	processed_pseudogene
AC009236.2	chr2;chr2	45168583;45169157	45168877;45169414	+;+	2	1.54398	1.58496	long_noncoding	lincRNA
AC009237.8	chr2;chr2;chr2;chr2;chr2;chr2	95525345;95526233;95526651;95528855;95529218;95530071	95525783;95527220;95527219;95532405;95529355;95532405	+;+;+;+;+;+	1	0.771992	1	pseudogene	processed_pseudogene
AC009245.3	chr7	137721985	137722846	+	2	1.54398	1.58496	pseudogene	processed_pseudogene
AC009263.2	chr7;chr7;chr7	138022458;138023130;138023559	138022818;138023226;138024339	+;+;+	2	1.54398	1.58496	pseudogene	processed_pseudogene
AC009299.2	chr2;chr2;chr2;chr2;chr2;chr2;chr2;chr2;chr2;chr2;chr2;chr2;chr2;chr2;chr2;chr2;chr2;chr2;chr2;chr2;chr2;chr2;chr2;chr2;chr2;chr2;chr2;chr2;chr2;chr2;chr2;chr2;chr2;chr2;chr2;chr2;chr2;chr2;chr2;chr2	161222785;161223260;161227049;161246247;161246428;161246428;161246431;161246434;161246439;161246445;161246759;161248524;161248524;161248524;161248524;161248524;161248524;161248524;161248524;161248524;161250867;161250996;161250996;161250996;161250996;161250996;161250996;161250996;161254585;161254585;161254585;161254585;161265267;161265267;161265515;161266002;161266002;161269806;161270509;161308145	161223483;161223483;161227133;161246614;161246614;161246574;161246614;161246614;161246614;161246614;161246913;161248585;161248585;161248585;161248585;161248585;161248578;161248585;161248585;161248585;161251222;161251204;161251222;161251222;161251222;161251222;161251162;161251222;161254630;161254630;161254680;161254668;161265520;161265520;161266087;161266090;161266090;161269874;161270683;161308303	-;-;-;-;-;-;-;-;-;-;-;-;-;-;-;-;-;-;-;-;-;-;-;-;-;-;-;-;-;-;-;-;-;-;-;-;-;-;-;-	1	0.771992	1	long_noncoding	antisense
AC009299.5	chr2	161340816	161341326	-	8	6.17593	3.16993	pseudogene	processed_pseudogene
AC009413.2	chr2	41850203	41850601	-	2	1.54398	1.58496	pseudogene	processed_pseudogene
AC009477.8	chr2	131035092	131035262	+	2	1.54398	1.58496	protein_coding	protein_coding
AC009487.6	chr2	161500885	161507705	-	2	1.54398	1.58496	pseudogene	processed_pseudogene
AC009495.3	chr2;chr2;chr2	165833048;165836984;165838856	165833215;165837078;165839098	-;-;-	1	0.771992	1	long_noncoding	lincRNA
AC009501.4	chr2;chr2;chr2;chr2;chr2;chr2;chr2;chr2;chr2;chr2;chr2;chr2;chr2;chr2	63043922;63045061;63045176;63045311;63046037;63046037;63046037;63046482;63046482;63046482;63046482;63047436;63048389;63048501	63045443;63045443;63045443;63045443;63046141;63046141;63046141;63046650;63046609;63046647;63046647;63047711;63048521;63048640	-;-;-;-;-;-;-;-;-;-;-;-;-;-	1	0.771992	1	long_noncoding	antisense
AC009502.1	chr2	219684030	219684795	-	2	1.54398	1.58496	pseudogene	processed_pseudogene
AC009505.2	chr2;chr2;chr2;chr2;chr2;chr2;chr2;chr2;chr2;chr2;chr2;chr2;chr2;chr2;chr2;chr2;chr2	105846534;105847192;105848501;105853857;105854503;105854981;105854981;105854981;105855043;105855218;105855590;105856670;105856670;105856670;105856670;105856962;105857133	105846767;105847303;105848608;105854034;105855273;105855362;105855273;105855273;105855362;105855240;105855755;105857177;105857177;105856746;105856746;105857177;105857177	-;-;-;-;-;-;-;-;-;-;-;-;-;-;-;-;-	7	5.40394	3	long_noncoding	antisense
AC009506.1	chr2;chr2	159615296;159615747	159615453;159617082	+;+	2	1.54398	1.58496	long_noncoding	antisense
AC009784.4	chr7	136262558	136263017	-	2	1.54398	1.58496	pseudogene	processed_pseudogene
AC009948.5	chr2;chr2;chr2;chr2;chr2;chr2;chr2;chr2;chr2;chr2;chr2;chr2;chr2;chr2;chr2;chr2;chr2;chr2;chr2;chr2;chr2;chr2;chr2;chr2;chr2	178413939;178413945;178413968;178413987;178413994;178413999;178414023;178415818;178418511;178426366;178426366;178426366;178426366;178430656;178430678;178430695;178430770;178430770;178430770;178431047;178432170;178433382;178433382;178433382;178438867	178414113;178414113;178414113;178414113;178414113;178414113;178414113;178415963;178419123;178426661;178426703;178426505;178426505;178430824;178430889;178430889;178430889;178430889;178430889;178431341;178432282;178433475;178434091;178433515;178440243	+;+;+;+;+;+;+;+;+;+;+;+;+;+;+;+;+;+;+;+;+;+;+;+;+	4	3.08797	2.32193	long_noncoding	antisense
AC009950.2	chr2;chr2;chr2;chr2;chr2;chr2;chr2;chr2;chr2;chr2;chr2;chr2;chr2;chr2;chr2;chr2;chr2;chr2;chr2;chr2;chr2;chr2;chr2;chr2;chr2;chr2;chr2;chr2;chr2;chr2;chr2;chr2;chr2;chr2;chr2;chr2;chr2;chr2	230121370;230125031;230125127;230125225;230125293;230125310;230125354;230140068;230140068;230140068;230140068;230167107;230167297;230167297;230167297;230172044;230172099;230172099;230172099;230172099;230172099;230172099;230172099;230172099;230172123;230172425;230172425;230172570;230172860;230173688;230173688;230173688;230173688;230173688;230173688;230173688;230173688;230173688	230122016;230125549;230125549;230125549;230125549;230125549;230125549;230140146;230140146;230140146;230140146;230167652;230167494;230167652;230167652;230172193;230172515;230172193;230172193;230172193;230172193;230172193;230172193;230172193;230172193;230172515;230172515;230172802;230173561;230174223;230173823;230173988;230173988;230173988;230173988;230173988;230173988;230174106	+;+;+;+;+;+;+;+;+;+;+;+;+;+;+;+;+;+;+;+;+;+;+;+;+;+;+;+;+;+;+;+;+;+;+;+;+;+	2	1.54398	1.58496	long_noncoding	antisense
AC009961.3	chr2;chr2;chr2;chr2;chr2;chr2;chr2;chr2;chr2	159670708;159670712;159693201;159710717;159710717;159710717;159711921;159712314;159712314	159670813;159670810;159695420;159710894;159710894;159710894;159712018;159712435;159712430	-;-;-;-;-;-;-;-;-	3	2.31597	2	long_noncoding	lincRNA
AC009963.5	chr2	107914948	107915286	+	2	1.54398	1.58496	pseudogene	processed_pseudogene
AC010226.4	chr5;chr5;chr5;chr5;chr5;chr5;chr5;chr5	115602057;115602244;115603045;115603046;115603046;115619139;115620068;115620068	115602460;115602460;115603156;115603156;115603205;115619199;115620278;115620659	+;+;+;+;+;+;+;+	10	7.71992	3.45943	long_noncoding	antisense
AC010468.1	chr5	111192226	111193042	-	2	1.54398	1.58496	pseudogene	processed_pseudogene
AC010547.9	chr16;chr16;chr16;chr16;chr16;chr16;chr16;chr16;chr16;chr16;chr16;chr16	71447600;71453243;71454042;71456072;71456764;71462210;71463546;71478228;71478879;71482082;71484589;71488998	71449885;71453350;71454168;71456121;71456828;71462370;71463648;71478341;71479005;71482143;71484748;71489311	-;-;-;-;-;-;-;-;-;-;-;-	5	3.85996	2.58496	protein_coding	nonsense_mediated_decay
AC010642.1	chr19;chr19;chr19;chr19;chr19;chr19;chr19	58278966;58285717;58286110;58294098;58306088;58312166;58314748	58280609;58285843;58286205;58295581;58306216;58312462;58315197	+;+;+;+;+;+;+	14	10.8079	3.90689	protein_coding	nonsense_mediated_decay
AC010646.3	chr19;chr19;chr19;chr19;chr19	17235940;17240671;17251582;17251911;17255385	17236065;17240765;17251704;17252017;17255448	-;-;-;-;-	4	3.08797	2.32193	protein_coding	protein_coding
AC010761.8	chr17;chr17	28721487;28722410	28721917;28722877	-;-	22	16.9838	4.52356	long_noncoding	antisense
AC010761.9	chr17;chr17	28745569;28747163	28745599;28747652	-;-	1	0.771992	1	long_noncoding	antisense
AC010907.5	chr2;chr2	3702585;3703877	3703114;3704153	-;-	1	0.771992	1	long_noncoding	antisense
AC010970.2	chrY	10197256	10199103	-	76	58.6714	6.26679	pseudogene	processed_pseudogene
AC010976.2	chr2;chr2;chr2;chr2;chr2;chr2;chr2;chr2;chr2;chr2;chr2;chr2;chr2;chr2;chr2;chr2;chr2;chr2;chr2;chr2;chr2;chr2;chr2;chr2;chr2;chr2;chr2;chr2;chr2;chr2;chr2;chr2;chr2;chr2;chr2;chr2;chr2;chr2;chr2;chr2;chr2;chr2;chr2;chr2;chr2;chr2;chr2;chr2;chr2;chr2;chr2;chr2;chr2;chr2;chr2;chr2;chr2;chr2;chr2;chr2;chr2;chr2;chr2;chr2;chr2;chr2;chr2;chr2;chr2;chr2;chr2;chr2;chr2;chr2;chr2;chr2;chr2;chr2;chr2;chr2…	127455394;127455418;127455452;127455508;127455649;127456166;127456166;127456166;127463642;127463645;127463652;127463673;127463732;127463850;127464841;127467577;127467585;127467673;127467673;127467708;127467708;127467708;127467708;127467708;127467726;127467825;127467825;127467825;127467825;127467825;127467825;127467825;127467828;127467829;127467830;127467830;127467833;127468014;127468014;127468014…	127455770;127455553;127455889;127456365;127455889;127456365;127456365;127456365;127463884;127463884;127463884;127463884;127463884;127463884;127465030;127467848;127467848;127467848;127467848;127467848;127467848;127467848;127467848;127467848;127467848;127467848;127467848;127467848;127467848;127467848;127467848;127467848;127467848;127467848;127467848;127467848;127467848;127468126;127468126;127468126…	+;+;+;+;+;+;+;+;+;+;+;+;+;+;+;+;+;+;+;+;+;+;+;+;+;+;+;+;+;+;+;+;+;+;+;+;+;+;+;+;+;+;+;+;+;+;+;+;+;+;+;+;+;+;+;+;+;+;+;+;+;+;+;+;+;+;+;+;+;+;+;+;+;+;+;+;+;+;+;+;+;+;+;+;+;+;+;+;+;+;+;+;+;+;+;+;+;+;+;+;+;+;+;+;+;+;+;+;+;+;+;+;+;+;+;+;+;+;+;+;+;+;+;+;+;+;+;+	4	3.08797	2.32193	long_noncoding	antisense
AC010980.2	chr2;chr2;chr2;chr2;chr2;chr2;chr2;chr2;chr2;chr2;chr2;chr2;chr2;chr2;chr2;chr2;chr2	222318275;222318471;222318701;222319298;222320674;222320694;222320863;222321106;222321355;222321467;222321467;222321467;222321467;222321467;222342192;222342192;222352980	222319370;222319370;222318898;222319370;222320829;222321264;222321008;222321264;222321538;222321722;222321722;222321722;222321512;222321659;222342541;222342693;222352989	+;+;+;+;+;+;+;+;+;+;+;+;+;+;+;+;+	4	3.08797	2.32193	pseudogene	processed_pseudogene
AC011524.1	chr19;chr19;chr19	28883430;28936877;28953200	28883791;28937005;28953245	+;+;+	4	3.08797	2.32193	long_noncoding	lincRNA
AC011558.5	chr19	1038727	1039064	-	6	4.63195	2.80735	other	TEC
AC012066.1	chr2	152389937	152390630	+	2	1.54398	1.58496	pseudogene	processed_pseudogene
AC012146.7	chr17;chr17;chr17;chr17;chr17;chr17;chr17;chr17;chr17	5111468;5111932;5113359;5113386;5113386;5113773;5114158;5114158;5114158	5111640;5112118;5115004;5113452;5113452;5113979;5114379;5114377;5114376	+;+;+;+;+;+;+;+;+	1	0.771992	1	long_noncoding	antisense
AC012358.8	chr2;chr2;chr2;chr2;chr2;chr2;chr2;chr2;chr2;chr2;chr2;chr2;chr2;chr2;chr2;chr2;chr2;chr2;chr2;chr2;chr2;chr2;chr2;chr2;chr2;chr2;chr2;chr2;chr2;chr2;chr2;chr2;chr2;chr2;chr2;chr2;chr2;chr2;chr2;chr2;chr2;chr2;chr2;chr2;chr2;chr2;chr2;chr2;chr2;chr2;chr2;chr2;chr2;chr2;chr2;chr2;chr2;chr2;chr2;chr2;chr2;chr2;chr2;chr2;chr2;chr2;chr2;chr2;chr2;chr2;chr2;chr2;chr2;chr2;chr2;chr2;chr2;chr2;chr2;chr2…	55282350;55306097;55308492;55308832;55308832;55313988;55313988;55313988;55314082;55314160;55314161;55314162;55314162;55314162;55314162;55314162;55314162;55314162;55314190;55314190;55314190;55314190;55314190;55314190;55314190;55314190;55314190;55314190;55314193;55314193;55314194;55314426;55315025;55315263;55316879;55317745;55320829;55320829;55320829;55320829;55320829;55320829;55329422;55329422;553…	55282434;55306228;55308927;55308927;55308927;55314446;55314661;55314446;55314251;55314251;55314251;55314251;55314251;55314251;55314251;55314251;55314251;55314251;55314251;55314251;55314251;55314251;55314251;55314251;55314251;55314251;55314251;55314251;55314251;55314251;55314251;55314551;55315525;55315455;55317212;55317809;55320928;55320928;55320928;55320928;55320928;55321131;55329519;55329519;553…	+;+;+;+;+;+;+;+;+;+;+;+;+;+;+;+;+;+;+;+;+;+;+;+;+;+;+;+;+;+;+;+;+;+;+;+;+;+;+;+;+;+;+;+;+;+;+;+;+;+;+;+;+;+;+;+;+;+;+;+;+;+;+;+;+;+;+;+;+;+;+;+;+;+;+;+;+;+;+;+;+;+	3	2.31597	2	long_noncoding	antisense
AC012360.4	chr2;chr2;chr2;chr2	105324210;105325022;105327237;105330098	105324285;105325122;105327301;105330529	+;+;+;+	1	0.771992	1	long_noncoding	lincRNA
AC012363.4	chr2;chr2;chr2	120174885;120175701;120216340	120175097;120175857;120216544	-;-;-	3	2.31597	2	long_noncoding	antisense
AC012442.5	chr2;chr2	112589040;112614213	112589245;112614431	+;+	1	0.771992	1	long_noncoding	3prime_overlapping_ncRNA
AC012501.2	chr2;chr2;chr2;chr2;chr2;chr2;chr2	153421616;153421685;153421807;153423436;153449671;153449671;153592860	153421963;153421963;153421963;153423492;153449818;153449820;153593288	-;-;-;-;-;-;-	1	0.771992	1	long_noncoding	sense_overlapping
AC012507.3	chr2;chr2;chr2;chr2;chr2;chr2;chr2;chr2;chr2	230886500;230886506;230886546;230886815;230887381;230893995;230895382;230895398;230895959	230886969;230886969;230886969;230886969;230887738;230894074;230895468;230895605;230897091	+;+;+;+;+;+;+;+;+	2	1.54398	1.58496	long_noncoding	antisense
AC012613.2	chr5;chr5	149216523;149276690	149220939;149276805	-;-	7	5.40394	3	long_noncoding	antisense
AC013442.1	chr2	35219377	35219604	-	3	2.31597	2	pseudogene	processed_pseudogene
AC015691.13	chr11;chr11;chr11;chr11	5572322;5590957;5595232;5624826	5572599;5591023;5595350;5624896	-;-;-;-	1	0.771992	1	long_noncoding	antisense
AC015933.2	chr18;chr18;chr18	27954519;27959515;27963386	27954627;27959543;27963687	+;+;+	4	3.08797	2.32193	long_noncoding	antisense
AC015971.2	chr2;chr2;chr2;chr2;chr2;chr2;chr2;chr2;chr2;chr2;chr2;chr2;chr2;chr2	86562070;86562075;86562704;86562846;86563268;86563688;86563977;86604007;86604290;86605243;86617176;86617176;86617176;86617176	86562247;86562247;86562778;86562920;86563399;86563782;86564140;86604363;86604363;86605435;86618055;86617441;86617349;86618766	+;+;+;+;+;+;+;+;+;+;+;+;+;+	13	10.0359	3.80735	long_noncoding	antisense
AC016292.3	chr17	1858039	1858446	-	6	4.63195	2.80735	pseudogene	processed_pseudogene
AC016722.4	chr2;chr2	46899275;46906884	46899314;46908678	+;+	4	3.08797	2.32193	long_noncoding	antisense
AC016734.2	chr2	63622178	63622831	-	2	1.54398	1.58496	pseudogene	processed_pseudogene
AC016738.4	chr2;chr2	100993676;101001094	100996009;101002244	-;-	2	1.54398	1.58496	long_noncoding	antisense
AC016739.2	chr2	176200908	176201252	-	134	103.447	7.07682	pseudogene	processed_pseudogene
AC016747.3	chr2;chr2;chr2;chr2;chr2;chr2;chr2;chr2;chr2	61141592;61143555;61143568;61144169;61144406;61144773;61144773;61144773;61144773	61143945;61144266;61143945;61144266;61144642;61144891;61144950;61144969;61144952	-;-;-;-;-;-;-;-;-	4	3.08797	2.32193	long_noncoding	lincRNA
AC016910.1	chr2;chr2;chr2	143937073;143941014;143963826	143937636;143941164;143964156	+;+;+	17	13.1239	4.16993	long_noncoding	antisense
AC016999.2	chr2;chr2	238427077;238427694	238427492;238427729	-;-	5	3.85996	2.58496	long_noncoding	antisense
AC017060.1	chr7;chr7;chr7;chr7;chr7;chr7;chr7;chr7;chr7;chr7;chr7;chr7;chr7;chr7;chr7;chr7;chr7;chr7;chr7;chr7;chr7;chr7;chr7	17405479;17434477;17434948;17436030;17456678;17456682;17456682;17457334;17457459;17457459;17459725;17460482;17460482;17463098;17463400;17463445;17465170;17465170;17482527;17483406;17483406;17524097;17558752	17405628;17434500;17435105;17436233;17456762;17456762;17456762;17457436;17457589;17457589;17459919;17460672;17460553;17463266;17463542;17463542;17465226;17465226;17482782;17483534;17483534;17524175;17558909	-;-;-;-;-;-;-;-;-;-;-;-;-;-;-;-;-;-;-;-;-;-;-	1	0.771992	1	long_noncoding	lincRNA
AC018463.4	chr2	11308025	11308941	+	2	1.54398	1.58496	pseudogene	processed_pseudogene
AC018755.16	chr19;chr19;chr19;chr19;chr19;chr19;chr19	51594561;51598546;51601211;51601211;51601712;51602203;51606055	51594646;51598977;51601788;51601707;51601746;51602482;51606150	+;+;+;+;+;+;+	2	1.54398	1.58496	pseudogene	processed_pseudogene
AC018766.6	chr19;chr19;chr19	49852887;49854455;49854944	49853209;49854591;49854967	-;-;-	2	1.54398	1.58496	long_noncoding	antisense
AC021016.7	chr2	218354075	218354572	+	2	1.54398	1.58496	pseudogene	processed_pseudogene
AC021224.1	chr18;chr18	32412182;32412870	32412671;32413236	+;+	46	35.5116	5.55459	long_noncoding	lincRNA
AC022173.2	chr7;chr7;chr7;chr7	137953348;137955248;137956584;137957718	137953524;137955336;137956645;137957966	+;+;+;+	1	0.771992	1	long_noncoding	antisense
AC022182.1	chr8;chr8;chr8;chr8;chr8;chr8;chr8;chr8;chr8;chr8;chr8;chr8;chr8	60910053;60910590;60918981;60918981;60920170;60920170;60952930;60963352;60964730;60964730;60965237;60966170;60966174	60910228;60910666;60919050;60919050;60920422;60920422;60953035;60963425;60964823;60964823;60965361;60966456;60966557	+;+;+;+;+;+;+;+;+;+;+;+;+	7	5.40394	3	long_noncoding	lincRNA
AC023137.2	chr2;chr2	20451042;20452739	20451140;20452947	+;+	1	0.771992	1	long_noncoding	lincRNA
AC024560.3	chr3;chr3;chr3;chr3;chr3;chr3;chr3;chr3;chr3;chr3;chr3;chr3;chr3;chr3;chr3;chr3;chr3;chr3;chr3;chr3;chr3;chr3;chr3;chr3;chr3;chr3;chr3;chr3;chr3;chr3;chr3;chr3;chr3;chr3;chr3;chr3;chr3;chr3;chr3;chr3;chr3;chr3;chr3;chr3;chr3;chr3;chr3;chr3	197578213;197579203;197593091;197600272;197611572;197613225;197613225;197614027;197614286;197614982;197615564;197615564;197615564;197615564;197619740;197619740;197619740;197619740;197619740;197619740;197621704;197621704;197621704;197621704;197621704;197622187;197622187;197622187;197622187;197623220;197623220;197623220;197623220;197623220;197623220;197624112;197624112;197624112;197624112;197624112…	197578709;197579299;197593159;197600373;197611622;197613318;197613318;197614622;197614622;197615685;197615685;197615685;197615685;197615660;197619888;197619888;197619888;197619888;197619888;197619888;197621868;197621868;197621868;197621868;197621868;197622330;197622330;197622330;197622330;197623382;197623382;197623382;197623382;197623382;197623382;197624198;197624197;197624197;197624187;197624197…	-;-;-;-;-;-;-;-;-;-;-;-;-;-;-;-;-;-;-;-;-;-;-;-;-;-;-;-;-;-;-;-;-;-;-;-;-;-;-;-;-;-;-;-;-;-;-;-	4	3.08797	2.32193	pseudogene	processed_pseudogene
AC024592.12	chr19;chr19;chr19;chr19;chr19;chr19;chr19;chr19;chr19;chr19;chr19;chr19;chr19	5866171;5867615;5867615;5870465;5896453;5896453;5896453;5896905;5896905;5896905;5903612;5903612;5903612	5867737;5867737;5867737;5870623;5896575;5896575;5896650;5896997;5896997;5896997;5903703;5903787;5903703	-;-;-;-;-;-;-;-;-;-;-;-;-	15	11.5799	4	protein_coding	protein_coding
AC025165.8	chr12;chr12;chr12;chr12;chr12;chr12;chr12;chr12;chr12;chr12	57612118;57612339;57615226;57615226;57615228;57615492;57616240;57617761;57617761;57619566	57613709;57613709;57615652;57615683;57615652;57615652;57616305;57618065;57618171;57619638	-;-;-;-;-;-;-;-;-;-	2	1.54398	1.58496	long_noncoding	antisense
AC025171.1	chr5;chr5;chr5;chr5;chr5;chr5;chr5;chr5;chr5;chr5;chr5;chr5	43041575;43041757;43042093;43042133;43042133;43043472;43043472;43044393;43044443;43044443;43044699;43044699	43041874;43041874;43043567;43043567;43043567;43043567;43043567;43045268;43045390;43045264;43045268;43044886	+;+;+;+;+;+;+;+;+;+;+;+	2	1.54398	1.58496	long_noncoding	antisense
AC025335.1	chr17;chr17;chr17;chr17;chr17	7913324;7913340;7915522;7915679;7915679	7915577;7915957;7915577;7915975;7916276	-;-;-;-;-	2	1.54398	1.58496	protein_coding	protein_coding
AC025442.3	chr5;chr5	66144156;66144659	66144499;66144795	-;-	3	2.31597	2	long_noncoding	antisense
AC025918.2	chr15;chr15	58889967;58893977	58890243;58894082	+;+	1	0.771992	1	long_noncoding	antisense
AC026271.5	chr17	18650195	18651542	+	15	11.5799	4	pseudogene	processed_pseudogene
AC027612.1	chr2	91747940	91748986	-	2	1.54398	1.58496	pseudogene	processed_pseudogene
AC027612.3	chr2;chr2;chr2;chr2;chr2;chr2;chr2;chr2;chr2;chr2;chr2;chr2;chr2;chr2;chr2;chr2;chr2;chr2	91686102;91696451;91696452;91697944;91698497;91698504;91699595;91699940;91699944;91700354;91705797;91705818;91706115;91706115;91711746;91711746;91712060;91714629	91686202;91696664;91696668;91697996;91698615;91698613;91699721;91700127;91700108;91700551;91705937;91705922;91706216;91706216;91711862;91711862;91712110;91714745	-;-;-;-;-;-;-;-;-;-;-;-;-;-;-;-;-;-	2	1.54398	1.58496	pseudogene	processed_pseudogene
AC027612.6	chr2;chr2;chr2;chr2;chr2;chr2;chr2;chr2;chr2;chr2;chr2;chr2;chr2;chr2;chr2;chr2;chr2;chr2;chr2	91617160;91628761;91635240;91636688;91642999;91654920;91654920;91654920;91654920;91655368;91655368;91655368;91655368;91655368;91655368;91657713;91659909;91659909;91659909	91618154;91628953;91635957;91637033;91643353;91654997;91654997;91654997;91654997;91655502;91655502;91655502;91655378;91655502;91655502;91657885;91659922;91659929;91659972	-;-;-;-;-;-;-;-;-;-;-;-;-;-;-;-;-;-;-	2	1.54398	1.58496	pseudogene	processed_pseudogene
AC034220.3	chr5;chr5;chr5;chr5;chr5;chr5;chr5;chr5;chr5;chr5;chr5;chr5;chr5;chr5;chr5;chr5;chr5	132311285;132332189;132332189;132334785;132334785;132349433;132349815;132349815;132352489;132352489;132360080;132360080;132364935;132366281;132366568;132369417;132369844	132312253;132332310;132332310;132334926;132334926;132349957;132349957;132349957;132352550;132352631;132360136;132360116;132365027;132366781;132366781;132369648;132369916	-;-;-;-;-;-;-;-;-;-;-;-;-;-;-;-;-	8	6.17593	3.16993	long_noncoding	antisense
AC034228.2	chr5;chr5;chr5	132011448;132012689;132013071	132011545;132012920;132013199	+;+;+	1	0.771992	1	long_noncoding	antisense
AC034243.1	chr5;chr5	138744434;138753052	138744762;138753309	-;-	1	0.771992	1	long_noncoding	antisense
AC037459.4	chr8;chr8;chr8;chr8;chr8;chr8;chr8;chr8;chr8;chr8;chr8;chr8;chr8;chr8	22589274;22589293;22589324;22589596;22589596;22589596;22591551;22591551;22593733;22600882;22600882;22600882;22601712;22601972	22589374;22589374;22589374;22589741;22589741;22589741;22591668;22591668;22593832;22601360;22600966;22601357;22601852;22602084	+;+;+;+;+;+;+;+;+;+;+;+;+;+	2	1.54398	1.58496	protein_coding	protein_coding
AC046143.3	chr3;chr3	194632923;194644675	194633167;194645401	+;+	2	1.54398	1.58496	long_noncoding	antisense
AC053503.2	chr2	219358870	219358983	-	1	0.771992	1	pseudogene	unprocessed_pseudogene
AC055764.1	chr3;chr3	197830685;197831037	197830897;197831296	-;-	2	1.54398	1.58496	long_noncoding	antisense
AC058791.1	chr7;chr7;chr7;chr7;chr7;chr7;chr7;chr7;chr7;chr7;chr7	130876809;130881762;130884109;130884317;130884317;130912110;130912110;130912110;130912951;130912951;130912951	130882736;130882138;130884396;130884396;130884396;130912152;130912152;130912152;130913176;130913197;130913310	-;-;-;-;-;-;-;-;-;-;-	2	1.54398	1.58496	long_noncoding	lincRNA
AC062017.1	chr2;chr2;chr2;chr2;chr2;chr2	239401436;239401748;239401805;239402075;239402075;239402075	239401536;239401880;239401969;239402364;239402355;239402357	+;+;+;+;+;+	4	3.08797	2.32193	long_noncoding	antisense
AC062029.1	chr2;chr2;chr2	88627539;88628171;88631400	88628732;88631821;88631819	+;+;+	2	1.54398	1.58496	long_noncoding	antisense
AC063976.7	chr5;chr5	132199456;132203347	132202870;132203487	+;+	2	1.54398	1.58496	pseudogene	processed_pseudogene
AC068134.6	chr2;chr2	232420661;232421399	232421173;232421461	-;-	6	4.63195	2.80735	long_noncoding	lincRNA
AC068279.3	chr2	87379880	87380767	-	2	1.54398	1.58496	pseudogene	processed_pseudogene
AC068533.7	chr7;chr7;chr7;chr7;chr7;chr7;chr7;chr7;chr7;chr7;chr7;chr7	66087761;66088807;66089091;66089276;66089612;66092006;66092557;66127704;66130744;66134280;66145443;66152208	66087791;66088921;66089175;66089335;66089695;66092086;66092663;66127740;66130842;66134374;66145500;66152277	+;+;+;+;+;+;+;+;+;+;+;+	6	4.63195	2.80735	protein_coding	protein_coding
AC068580.5	chr11;chr11	1763009;1763542	1763052;1763749	-;-	1	0.771992	1	long_noncoding	sense_intronic
AC068580.6	chr11;chr11	1760348;1761319	1761194;1762486	+;+	10	7.71992	3.45943	long_noncoding	antisense
AC068831.15	chr15;chr15	90920218;90920566	90920391;90921186	-;-	1	0.771992	1	long_noncoding	antisense
AC068831.3	chr15;chr15;chr15;chr15	90932586;90932602;90934985;90934985	90932806;90932755;90935130;90935054	-;-;-;-	2	1.54398	1.58496	long_noncoding	antisense
AC068831.6	chr15;chr15	90952239;90954335	90953205;90955225	-;-	2	1.54398	1.58496	long_noncoding	antisense
AC069368.3	chr15;chr15;chr15;chr15;chr15;chr15;chr15;chr15;chr15;chr15;chr15;chr15;chr15	64841883;64841948;64848593;64848593;64854921;64854921;64859894;64859894;64861477;64861477;64921921;64921921;64930822	64842028;64842028;64848742;64848742;64855037;64855037;64859998;64859998;64861575;64861575;64922019;64922481;64930920	+;+;+;+;+;+;+;+;+;+;+;+;+	2	1.54398	1.58496	protein_coding	protein_coding
AC072062.1	chr2;chr2;chr2;chr2;chr2;chr2	214810229;214833989;214947825;214960392;214961810;214961810	214810432;214834105;214947947;214960590;214962062;214963274	+;+;+;+;+;+	2	1.54398	1.58496	long_noncoding	antisense
AC073043.1	chr2;chr2;chr2;chr2;chr2;chr2;chr2;chr2;chr2;chr2;chr2;chr2;chr2;chr2;chr2;chr2;chr2;chr2;chr2;chr2;chr2;chr2;chr2;chr2;chr2;chr2;chr2;chr2;chr2;chr2;chr2;chr2;chr2;chr2;chr2;chr2;chr2;chr2;chr2;chr2;chr2;chr2;chr2;chr2;chr2;chr2;chr2;chr2;chr2;chr2;chr2;chr2;chr2;chr2;chr2;chr2;chr2;chr2;chr2;chr2;chr2;chr2;chr2;chr2;chr2;chr2;chr2;chr2;chr2;chr2;chr2;chr2;chr2;chr2;chr2;chr2;chr2;chr2;chr2;chr2…	199867396;199867580;199867764;199867775;199867778;199867815;199867941;199878495;199878499;199878500;199878500;199878502;199878502;199878502;199878509;199878542;199878568;199878626;199878929;199879116;199879126;199879237;199879383;199879386;199879406;199879406;199879406;199879406;199879406;199879406;199879406;199880497;199880968;199880968;199880968;199880968;199880968;199881894;199881944;199882336…	199867968;199867968;199867968;199867968;199867968;199867968;199867968;199878700;199878700;199878700;199878713;199878700;199878700;199878700;199878700;199878700;199878713;199878700;199879610;199879610;199879610;199879610;199879797;199879610;199879797;199879610;199879610;199879610;199879610;199879610;199879610;199880598;199881060;199881060;199881060;199881060;199881060;199881991;199882596;199882596…	-;-;-;-;-;-;-;-;-;-;-;-;-;-;-;-;-;-;-;-;-;-;-;-;-;-;-;-;-;-;-;-;-;-;-;-;-;-;-;-;-;-;-;-;-;-;-;-;-;-;-;-;-;-;-;-;-;-;-;-;-;-;-;-;-;-;-;-;-;-;-;-;-;-;-;-;-;-;-;-;-;-;-;-;-;-;-;-;-;-;-;-;-;-;-;-;-;-;-;-;-;-;-;-;-;-;-;-;-;-;-;-;-;-;-;-;-;-;-;-;-;-;-;-;-;-;-;-	3	2.31597	2	long_noncoding	lincRNA
AC073046.25	chr2;chr2	73985132;73985980	73985157;73986343	+;+	1	0.771992	1	long_noncoding	lincRNA
AC073072.5	chr7;chr7	22725395;22727568	22726705;22727620	-;-	1	0.771992	1	long_noncoding	antisense
AC073333.8	chr7;chr7;chr7;chr7	16695871;16698005;16700746;16719827	16696080;16698279;16700836;16719898	-;-;-;-	1	0.771992	1	long_noncoding	antisense
AC073464.6	chr2	94750582	94751293	+	1	0.771992	1	pseudogene	processed_pseudogene
AC073610.5	chr12;chr12;chr12	48921963;48938951;48939655	48922201;48939108;48939663	-;-;-	13	10.0359	3.80735	protein_coding	protein_coding
AC074141.3	chr19	51860242	51863236	-	1	0.771992	1	pseudogene	transcribed_unprocessed_pseudogene
AC074212.5	chr19;chr19;chr19	45764785;45768387;45768832	45765964;45769806;45769053	+;+;+	8	6.17593	3.16993	long_noncoding	antisense
AC074212.6	chr19;chr19;chr19;chr19;chr19;chr19;chr19;chr19;chr19;chr19;chr19	45767796;45770982;45770996;45771013;45771490;45771490;45771590;45771590;45772306;45772306;45772306	45768131;45771079;45771079;45771079;45771675;45771883;45771684;45771675;45772504;45772504;45772504	+;+;+;+;+;+;+;+;+;+;+	3	2.31597	2	long_noncoding	antisense
AC074286.1	chr2;chr2;chr2;chr2;chr2;chr2;chr2;chr2;chr2;chr2;chr2;chr2;chr2;chr2;chr2;chr2;chr2;chr2;chr2;chr2;chr2;chr2;chr2;chr2;chr2;chr2;chr2;chr2;chr2;chr2;chr2;chr2;chr2;chr2;chr2;chr2;chr2;chr2	177283508;177283512;177283514;177287313;177287320;177287485;177310727;177310964;177310964;177310964;177311233;177311233;177311233;177311233;177311233;177314796;177314796;177314917;177321607;177323085;177323085;177323239;177323304;177331572;177332142;177332142;177334393;177334393;177334393;177338388;177338598;177338598;177338598;177342010;177348322;177392573;177392573;177392573	177287834;177287834;177283804;177287834;177287829;177287834;177311035;177311035;177311035;177311035;177311328;177311328;177311328;177311328;177311328;177314918;177314969;177315016;177322237;177323396;177323164;177323396;177323396;177331656;177332251;177332251;177334529;177334529;177334529;177338699;177338699;177338699;177338699;177342367;177348475;177392681;177392691;177392687	-;-;-;-;-;-;-;-;-;-;-;-;-;-;-;-;-;-;-;-;-;-;-;-;-;-;-;-;-;-;-;-;-;-;-;-;-;-	5	3.85996	2.58496	long_noncoding	sense_overlapping
AC074363.1	chr2;chr2;chr2	167293171;167490177;167558137	167293334;167490277;167558333	+;+;+	5	3.85996	2.58496	long_noncoding	lincRNA
AC078883.4	chr2;chr2	172427774;172428220	172427947;172428603	-;-	8	6.17593	3.16993	long_noncoding	antisense
AC078899.1	chr19;chr19	20257720;20258357	20257842;20259418	+;+	4	3.08797	2.32193	pseudogene	processed_pseudogene
AC079135.1	chr2;chr2;chr2;chr2;chr2;chr2	236167447;236167465;236213663;236259507;236277372;236294773	236167669;236167669;236214225;236259599;236277452;236294927	+;+;+;+;+;+	17	13.1239	4.16993	long_noncoding	antisense
AC079250.1	chr2	47690716	47691246	-	12	9.2639	3.70044	pseudogene	processed_pseudogene
AC079305.10	chr2;chr2	177264359;177265380	177264721;177265515	+;+	16	12.3519	4.08746	long_noncoding	antisense
AC079354.6	chr2	202231696	202231849	+	1	0.771992	1	pseudogene	processed_pseudogene
AC079630.4	chr12;chr12;chr12;chr12;chr12	40186009;40189083;40190253;40223076;40223659	40186183;40189205;40190394;40224915;40223803	-;-;-;-;-	13	10.0359	3.80735	long_noncoding	antisense
AC079776.6	chr2	129992602	129993105	-	1	0.771992	1	pseudogene	unprocessed_pseudogene
AC079779.4	chr2;chr2;chr2;chr2;chr2;chr2	286419;286567;287009;287009;290678;301362	286624;286624;287496;287114;290751;301515	+;+;+;+;+;+	1	0.771992	1	long_noncoding	antisense
AC079807.2	chr2;chr2;chr2;chr2;chr2;chr2	47905678;47906082;47906830;47907318;47907318;47907318	47905799;47906159;47906992;47907656;47907810;47907635	+;+;+;+;+;+	2	1.54398	1.58496	long_noncoding	antisense
AC079834.1	chr2	221592441	221592861	+	2	1.54398	1.58496	pseudogene	processed_pseudogene
AC079922.2	chr2	112621809	112622167	-	16	12.3519	4.08746	pseudogene	processed_pseudogene
AC079922.3	chr2;chr2;chr2;chr2;chr2	112641832;112642083;112643179;112643959;112644099	112641982;112642189;112643293;112644015;112645690	-;-;-;-;-	1	0.771992	1	long_noncoding	lincRNA
AC083873.4	chr7	133169416	133170514	-	2	1.54398	1.58496	pseudogene	processed_pseudogene
AC083884.8	chr7;chr7;chr7;chr7;chr7;chr7;chr7;chr7;chr7;chr7;chr7;chr7;chr7;chr7;chr7;chr7;chr7;chr7	74688939;74699460;74700087;74700087;74700210;74722735;74726444;74726950;74727402;74727402;74727402;74727402;74727724;74727724;74728705;74728705;74728705;74728705	74689271;74700380;74700380;74700380;74700380;74722788;74727522;74727522;74727522;74727522;74727522;74727522;74727883;74727886;74728889;74729001;74728849;74728765	-;-;-;-;-;-;-;-;-;-;-;-;-;-;-;-;-;-	8	6.17593	3.16993	long_noncoding	antisense
AC084219.4	chr19;chr19;chr19;chr19	44105463;44111951;44112822;44112822	44108337;44112239;44112956;44113145	-;-;-;-	1	0.771992	1	long_noncoding	antisense
AC084809.2	chr17;chr17;chr17	32876759;32877844;32878300	32876893;32877961;32878637	+;+;+	5	3.85996	2.58496	long_noncoding	antisense
AC087163.2	chr17;chr17	18010643;18011266	18010938;18011822	+;+	1	0.771992	1	pseudogene	processed_pseudogene
AC090616.2	chr17;chr17	32141226;32143025	32142713;32143135	-;-	1	0.771992	1	long_noncoding	antisense
AC091133.1	chr17;chr17;chr17	48931791;48933016;48936979	48931899;48933267;48937100	+;+;+	12	9.2639	3.70044	long_noncoding	antisense
AC091729.9	chr7;chr7;chr7;chr7;chr7;chr7;chr7;chr7;chr7;chr7	1160374;1160494;1160591;1162352;1162685;1162962;1163343;1163452;1164161;1164161	1160623;1160623;1160623;1162543;1162728;1163217;1163491;1163495;1165267;1164575	+;+;+;+;+;+;+;+;+;+	2	1.54398	1.58496	long_noncoding	antisense
AC091801.1	chr7;chr7;chr7;chr7;chr7;chr7;chr7;chr7;chr7;chr7;chr7;chr7;chr7;chr7;chr7	3140234;3140500;3140917;3140920;3146992;3148981;3148981;3158138;3158138;3158138;3158138;3158138;3158491;3166031;3174597	3140296;3141200;3141200;3141200;3147271;3149068;3149068;3158255;3158255;3158571;3158255;3158255;3158571;3166131;3174654	-;-;-;-;-;-;-;-;-;-;-;-;-;-;-	4	3.08797	2.32193	long_noncoding	lincRNA
AC092066.1	chr19	44664131	44666158	+	2	1.54398	1.58496	other	TEC
AC092610.12	chr7	4865432	4865804	-	2	1.54398	1.58496	pseudogene	processed_pseudogene
AC092614.2	chr2;chr2;chr2;chr2	191229165;191231867;191243620;191245919	191229254;191231977;191244073;191246172	-;-;-;-	3	2.31597	2	long_noncoding	lincRNA
AC092620.2	chr2;chr2;chr2;chr2	138569090;138569092;138570768;138573852	138569226;138569226;138571074;138574458	+;+;+;+	1	0.771992	1	long_noncoding	3prime_overlapping_ncRNA
AC092667.2	chr2	100104919	100107504	+	6	4.63195	2.80735	long_noncoding	antisense
AC092687.5	chr2;chr2;chr2;chr2	10589166;10589650;10590850;10604689	10589305;10589767;10591014;10604830	+;+;+;+	2	1.54398	1.58496	long_noncoding	antisense
AC092933.4	chr3;chr3	196527339;196528541	196528032;196528791	-;-	1	0.771992	1	pseudogene	unprocessed_pseudogene
AC093110.3	chr2;chr2;chr2;chr2;chr2;chr2	54661011;54661051;54662556;54664281;54664598;54679824	54661375;54661270;54662792;54664448;54664841;54680045	-;-;-;-;-;-	3	2.31597	2	long_noncoding	antisense
AC093323.3	chr4;chr4;chr4;chr4;chr4	6673451;6673969;6674088;6674993;6674993	6674706;6676013;6674637;6676047;6676047	+;+;+;+;+	15	11.5799	4	long_noncoding	lincRNA
AC093388.3	chr2;chr2;chr2	190534855;190535881;190568073	190535121;190535987;190568102	+;+;+	2	1.54398	1.58496	long_noncoding	antisense
AC093495.4	chr3;chr3;chr3;chr3;chr3;chr3;chr3;chr3;chr3;chr3;chr3;chr3;chr3;chr3;chr3;chr3;chr3;chr3;chr3;chr3;chr3;chr3;chr3;chr3;chr3;chr3;chr3;chr3;chr3;chr3;chr3;chr3;chr3;chr3;chr3;chr3;chr3;chr3;chr3;chr3;chr3;chr3;chr3;chr3;chr3;chr3;chr3;chr3;chr3;chr3;chr3;chr3;chr3;chr3;chr3;chr3;chr3	14144637;14144723;14145322;14145322;14145370;14145370;14145370;14145373;14145373;14145373;14145373;14145373;14145378;14145418;14147277;14147951;14147951;14147951;14147955;14147955;14147955;14148286;14148402;14148597;14149507;14149507;14149842;14149842;14149842;14149842;14149842;14149842;14149842;14149842;14149842;14149842;14149863;14151364;14151364;14151364;14151364;14151364;14151364;14151364;141…	14145095;14145095;14145456;14145683;14145683;14145683;14145456;14145683;14145964;14145456;14145456;14145683;14145456;14145683;14147510;14148314;14148162;14148423;14148252;14148531;14148701;14148701;14148701;14148701;14149602;14149602;14149997;14149997;14149997;14149997;14149997;14149997;14149997;14149997;14149997;14149997;14149997;14151827;14151441;14151441;14151441;14151656;14151657;14151660;141…	+;+;+;+;+;+;+;+;+;+;+;+;+;+;+;+;+;+;+;+;+;+;+;+;+;+;+;+;+;+;+;+;+;+;+;+;+;+;+;+;+;+;+;+;+;+;+;+;+;+;+;+;+;+;+;+;+	4	3.08797	2.32193	long_noncoding	antisense
AC093620.5	chr7;chr7	5419827;5420336	5419977;5420767	+;+	1	0.771992	1	long_noncoding	antisense
AC093702.1	chr2;chr2	45013214;45013474	45013385;45013668	-;-	1	0.771992	1	long_noncoding	lincRNA
AC093787.1	chr2	132037787	132037993	-	1	0.771992	1	pseudogene	processed_pseudogene
AC093818.1	chr2;chr2;chr2;chr2;chr2;chr2;chr2;chr2;chr2;chr2;chr2;chr2;chr2;chr2	172480840;172495375;172503439;172509029;172509603;172512334;172512334;172512334;172552615;172555426;172556089;172556089;172556089;172556089	172481021;172495516;172504142;172509294;172509813;172512518;172512518;172512510;172552708;172555580;172556407;172556596;172556529;172556408	-;-;-;-;-;-;-;-;-;-;-;-;-;-	2	1.54398	1.58496	long_noncoding	antisense
AC096649.2	chr2;chr2	175167904;175168058	175167935;175168522	+;+	1	0.771992	1	long_noncoding	antisense
AC097381.1	chr4;chr4	7939001;7939001	7940295;7940296	+;+	10	7.71992	3.45943	long_noncoding	lincRNA
AC097467.2	chr4;chr4;chr4;chr4;chr4;chr4;chr4;chr4;chr4;chr4;chr4;chr4;chr4;chr4;chr4;chr4;chr4;chr4;chr4;chr4;chr4;chr4;chr4;chr4;chr4;chr4;chr4;chr4;chr4;chr4;chr4;chr4;chr4;chr4;chr4;chr4;chr4;chr4;chr4;chr4;chr4;chr4;chr4;chr4;chr4;chr4;chr4;chr4;chr4;chr4;chr4;chr4;chr4;chr4;chr4;chr4;chr4;chr4;chr4;chr4;chr4;chr4;chr4;chr4;chr4;chr4;chr4;chr4;chr4;chr4;chr4;chr4;chr4;chr4;chr4;chr4;chr4;chr4;chr4;chr4…	155173716;155174158;155276689;155304967;155304972;155304997;155304997;155304998;155304998;155304998;155304998;155304998;155305012;155305028;155305065;155305065;155309004;155309004;155316736;155321455;155321643;155329709;155329709;155329709;155329709;155329734;155337837;155338979;155338979;155339781;155339969;155339969;155341422;155341422;155342260;155342260;155342260;155342260;155342260;155342260…	155173796;155174284;155276714;155305151;155305151;155305151;155305091;155305151;155305091;155305151;155305151;155305091;155305151;155305151;155305091;155305091;155309076;155309076;155316828;155321710;155321710;155329953;155330310;155329953;155329950;155329953;155338017;155339050;155339050;155339873;155340034;155340034;155341540;155341540;155342424;155342424;155342424;155342424;155342424;155342424…	+;+;+;+;+;+;+;+;+;+;+;+;+;+;+;+;+;+;+;+;+;+;+;+;+;+;+;+;+;+;+;+;+;+;+;+;+;+;+;+;+;+;+;+;+;+;+;+;+;+;+;+;+;+;+;+;+;+;+;+;+;+;+;+;+;+;+;+;+;+;+;+;+;+;+;+;+;+;+;+;+;+;+;+;+;+;+;+;+;+;+;+;+;+;+;+;+;+;+;+;+;+;+;+;+;+;+;+;+;+;+;+;+;+;+;+;+;+;+;+;+;+;+;+;+;+;+;+	3	2.31597	2	long_noncoding	antisense
AC097721.2	chr2;chr2;chr2;chr2;chr2;chr2;chr2;chr2;chr2	138418284;138434375;138436473;138446248;138477170;138500755;138500755;138501319;138501319	138418485;138434541;138436613;138446467;138477246;138500880;138500880;138501698;138501674	-;-;-;-;-;-;-;-;-	1	0.771992	1	long_noncoding	lincRNA
AC098614.2	chr3;chr3	27632976;27633598	27633720;27635427	+;+	29	22.3878	4.90689	pseudogene	processed_pseudogene
AC098617.1	chr2;chr2;chr2;chr2;chr2;chr2;chr2;chr2;chr2;chr2;chr2;chr2;chr2;chr2;chr2;chr2;chr2;chr2;chr2;chr2;chr2;chr2;chr2;chr2;chr2;chr2;chr2;chr2;chr2;chr2;chr2;chr2;chr2;chr2;chr2;chr2;chr2;chr2;chr2;chr2;chr2;chr2;chr2;chr2;chr2;chr2;chr2;chr2;chr2;chr2;chr2;chr2;chr2;chr2;chr2;chr2;chr2;chr2;chr2;chr2;chr2;chr2;chr2;chr2;chr2;chr2;chr2;chr2;chr2	191846539;191922546;192021912;192027872;192028570;192028903;192030338;192030582;192030582;192030605;192030605;192030605;192030605;192030605;192030605;192030609;192030613;192031332;192031332;192031332;192031332;192031332;192032368;192032548;192032571;192032571;192032571;192032571;192034694;192034694;192034694;192034694;192034694;192034694;192034694;192034694;192034694;192034694;192034694;192034694…	191846771;191923044;192021972;192027953;192029398;192029036;192030680;192030628;192030680;192030680;192030680;192030680;192030707;192030680;192030680;192030680;192030680;192031603;192031491;192032020;192031603;192031603;192032638;192032638;192032638;192032638;192032638;192032638;192034885;192034885;192034885;192034885;192034885;192034885;192034885;192034885;192034885;192034885;192034885;192034885…	+;+;+;+;+;+;+;+;+;+;+;+;+;+;+;+;+;+;+;+;+;+;+;+;+;+;+;+;+;+;+;+;+;+;+;+;+;+;+;+;+;+;+;+;+;+;+;+;+;+;+;+;+;+;+;+;+;+;+;+;+;+;+;+;+;+;+;+;+	1	0.771992	1	long_noncoding	antisense
AC098820.3	chr2;chr2;chr2;chr2;chr2;chr2;chr2	216479030;216486771;216487804;216488117;216498607;216498607;216498607	216479259;216487380;216488243;216488243;216498750;216498746;216498761	-;-;-;-;-;-;-	2	1.54398	1.58496	long_noncoding	antisense
AC103563.8	chr2;chr2;chr2	95025193;95026340;95026559	95025425;95026433;95026709	-;-;-	1	0.771992	1	long_noncoding	antisense
AC103564.7	chr2;chr2;chr2	131829801;131830272;131831949	131830195;131830355;131832031	-;-;-	1	0.771992	1	long_noncoding	lincRNA
AC104134.2	chr2;chr2;chr2	88538720;88540065;88574514	88539254;88540179;88575610	+;+;+	2	1.54398	1.58496	long_noncoding	antisense
AC104297.1	chr3	17871729	17872598	-	2	1.54398	1.58496	pseudogene	processed_pseudogene
AC104532.2	chr19;chr19;chr19;chr19	5904841;5914221;5914385;5914563	5905081;5914309;5914489;5914707	+;+;+;+	3	2.31597	2	protein_coding	nonsense_mediated_decay
AC104534.3	chr19;chr19;chr19;chr19;chr19;chr19;chr19;chr19;chr19;chr19;chr19;chr19	38817471;38817471;38831078;38831309;38837384;38837384;38837594;38837594;38838397;38838894;38840096;38840096	38817575;38817575;38831166;38831516;38837479;38837479;38837651;38837651;38838598;38839015;38840178;38840178	-;-;-;-;-;-;-;-;-;-;-;-	25	19.2998	4.70044	protein_coding	protein_coding
AC104809.2	chr2;chr2	240981515;240985899	240983685;240986072	-;-	2	1.54398	1.58496	long_noncoding	antisense
AC105760.2	chr2;chr2	237059434;237084156	237060112;237085817	-;-	2	1.54398	1.58496	long_noncoding	antisense
AC106786.1	chr5;chr5;chr5;chr5	123087248;123087634;123089196;123090072	123087939;123087939;123089295;123090299	-;-;-;-	3	2.31597	2	long_noncoding	antisense
AC107081.5	chr2;chr2	61868432;61885715	61868865;61886082	+;+	5	3.85996	2.58496	long_noncoding	antisense
AC108004.3	chr17;chr17;chr17;chr17;chr17;chr17;chr17	404468;404535;404541;409197;413129;413129;413979	404625;404592;404592;410031;413413;413383;414023	-;-;-;-;-;-;-	1	0.771992	1	long_noncoding	antisense
AC108142.1	chr4;chr4;chr4;chr4;chr4;chr4;chr4;chr4;chr4;chr4;chr4;chr4;chr4;chr4;chr4;chr4;chr4;chr4;chr4;chr4;chr4;chr4;chr4;chr4;chr4;chr4;chr4;chr4;chr4;chr4;chr4	181874438;181877044;181975156;181980142;182012662;182012662;182079629;182081756;182081756;182081756;182084854;182084854;182141186;182141650;182142383;182143178;182143438;182143438;182143491;182143703;182143703;182143703;182143703;182143703;182144047;182144047;182144047;182144047;182144339;182144339;182144954	181874545;181877121;181976536;181980377;182012819;182012819;182079876;182081826;182081826;182081826;182085136;182085084;182141484;182143545;182143139;182143545;182143545;182143545;182143545;182143844;182143776;182143844;182143888;182143844;182144140;182144140;182144140;182144195;182144466;182144500;182145249	-;-;-;-;-;-;-;-;-;-;-;-;-;-;-;-;-;-;-;-;-;-;-;-;-;-;-;-;-;-;-	3	2.31597	2	long_noncoding	antisense
AC108463.2	chr2;chr2	111203964;111206125	111204219;111206215	-;-	2	1.54398	1.58496	pseudogene	processed_pseudogene
AC108479.2	chr2	87972656	87973082	+	2	1.54398	1.58496	pseudogene	processed_pseudogene
AC108676.1	chr3;chr3	194496317;194501262	194499043;194501503	-;-	2	1.54398	1.58496	long_noncoding	sense_overlapping
AC108868.5	chr2;chr2;chr2	106521903;106535159;106537977	106522140;106535371;106538079	-;-;-	1	0.771992	1	long_noncoding	lincRNA
AC109333.10	chr17;chr17	5019214;5019949	5019651;5020093	-;-	69	53.2674	6.12928	long_noncoding	antisense
AC112229.1	chr2	110360608	110363737	-	2	1.54398	1.58496	pseudogene	processed_pseudogene
AC113189.5	chr17;chr17;chr17;chr17;chr17;chr17;chr17;chr17	7581964;7582012;7582016;7582472;7582876;7582900;7583918;7583918	7582160;7582163;7582163;7582531;7583010;7583518;7584068;7584072	-;-;-;-;-;-;-;-	1	0.771992	1	long_noncoding	antisense
AC113404.1	chr5;chr5;chr5;chr5	76170093;76173091;76173632;76174063	76170768;76174331;76174005;76174183	-;-;-;-	24	18.5278	4.64386	protein_coding	protein_coding
AC114271.2	chr19	10333436	10336248	+	6	4.63195	2.80735	long_noncoding	antisense
AC114730.8	chr2;chr2	241734715;241735117	241734804;241735498	-;-	6	4.63195	2.80735	long_noncoding	antisense
AC116050.1	chr2;chr2;chr2;chr2;chr2	91589494;91602859;91607495;91612107;91621254	91589892;91602991;91607625;91613054;91621421	+;+;+;+;+	4	3.08797	2.32193	pseudogene	unprocessed_pseudogene
AC116366.7	chr5;chr5;chr5;chr5;chr5;chr5;chr5;chr5;chr5;chr5;chr5;chr5;chr5;chr5;chr5;chr5;chr5;chr5;chr5;chr5;chr5;chr5;chr5;chr5;chr5;chr5;chr5;chr5;chr5;chr5;chr5;chr5;chr5;chr5;chr5;chr5;chr5;chr5;chr5;chr5;chr5;chr5;chr5;chr5;chr5;chr5;chr5;chr5;chr5;chr5;chr5;chr5;chr5;chr5;chr5;chr5;chr5;chr5;chr5;chr5;chr5;chr5;chr5;chr5;chr5;chr5;chr5;chr5;chr5;chr5;chr5;chr5;chr5;chr5;chr5;chr5;chr5;chr5;chr5;chr5…	132410832;132410911;132410911;132410954;132419823;132419823;132419823;132419823;132449650;132449650;132449650;132449652;132486192;132556332;132559284;132559284;132559284;132559284;132559284;132575777;132575777;132575777;132575777;132575777;132579317;132579317;132579317;132579317;132579862;132579862;132579862;132587562;132587562;132587562;132587562;132587562;132587924;132587924;132587924;132587924…	132411041;132411041;132411041;132411041;132419940;132419940;132419940;132419940;132449689;132449689;132449689;132449689;132486660;132556473;132559367;132559367;132559367;132559367;132559367;132575928;132575928;132575928;132575928;132575928;132579502;132580066;132579502;132579502;132580066;132580066;132580066;132587690;132587690;132587690;132587690;132587690;132588089;132588089;132588089;132588089…	+;+;+;+;+;+;+;+;+;+;+;+;+;+;+;+;+;+;+;+;+;+;+;+;+;+;+;+;+;+;+;+;+;+;+;+;+;+;+;+;+;+;+;+;+;+;+;+;+;+;+;+;+;+;+;+;+;+;+;+;+;+;+;+;+;+;+;+;+;+;+;+;+;+;+;+;+;+;+;+;+;+;+;+;+;+;+;+;+;+;+;+;+;+;+;+;+;+;+;+;+;+;+;+;+;+;+;+;+;+;+;+;+;+;+;+;+;+;+;+;+;+;+;+;+;+;+;+	32	24.7037	5.04439	protein_coding	nonsense_mediated_decay
AC123886.2	chr2;chr2	110610916;110611938	110611195;110612404	+;+	1	0.771992	1	long_noncoding	antisense
AC132217.4	chr11;chr11	2129121;2129921	2129449;2129964	-;-	24	18.5278	4.64386	long_noncoding	3prime_overlapping_ncRNA
AC133785.1	chr2;chr2;chr2;chr2	130830978;130835438;130836310;130836310	130833116;130836025;130836994;130836994	-;-;-;-	5	3.85996	2.58496	long_noncoding	antisense
AC135048.13	chr16;chr16;chr16;chr16;chr16	30948386;30948531;30953185;30953185;30956200	30948568;30948568;30953460;30954319;30956511	+;+;+;+;+	2	1.54398	1.58496	pseudogene	processed_pseudogene
AC137932.4	chr16;chr16	89268104;89269939	89268657;89273044	+;+	2	1.54398	1.58496	long_noncoding	antisense
AC137932.5	chr16;chr16;chr16;chr16	89297508;89297856;89298151;89298151	89297750;89297962;89298317;89298316	+;+;+;+	2	1.54398	1.58496	long_noncoding	antisense
AC138430.4	chr19;chr19;chr19;chr19;chr19;chr19;chr19;chr19;chr19;chr19;chr19;chr19	19254748;19258523;19260813;19261446;19262730;19266490;19267621;19267986;19269687;19270173;19271022;19273121	19258208;19258855;19261175;19261563;19262842;19266609;19267713;19268087;19269769;19270442;19271125;19273369	-;-;-;-;-;-;-;-;-;-;-;-	7	5.40394	3	other	retained_intron
AC138647.1	chr8;chr8	141514638;141518216	141514763;141518737	+;+	4	3.08797	2.32193	protein_coding	protein_coding
AC141586.5	chr16;chr16;chr16;chr16;chr16;chr16;chr16;chr16	2603350;2603420;2603474;2610462;2613960;2613960;2613960;2628825	2603727;2603727;2603727;2611052;2614068;2614071;2614068;2630494	+;+;+;+;+;+;+;+	2	1.54398	1.58496	pseudogene	processed_pseudogene
AC142391.3	chr5;chr5;chr5;chr5;chr5;chr5;chr5;chr5;chr5;chr5;chr5;chr5	139442316;139443685;139448805;139449078;139454602;139454825;139455323;139456474;139457545;139457757;139458139;139462610	139442484;139443767;139448908;139449174;139454638;139454923;139455436;139456518;139457604;139457807;139458183;139462707	-;-;-;-;-;-;-;-;-;-;-;-	16	12.3519	4.08746	protein_coding	nonsense_mediated_decay
AC142472.6	chr17	45146730	45148470	-	4	3.08797	2.32193	long_noncoding	lincRNA
AC142528.1	chr2;chr2	3519275;3522906	3519956;3523197	+;+	9	6.94792	3.32193	long_noncoding	antisense
AC144449.1	chr2;chr2;chr2	149587196;149743718;149847909	149587850;149743759;149848233	+;+;+	4	3.08797	2.32193	long_noncoding	antisense
AC144530.1	chr3	197850400	197850954	-	2	1.54398	1.58496	pseudogene	processed_pseudogene
AC144652.1	chr7	155295918	155297541	-	2	1.54398	1.58496	long_noncoding	lincRNA
AC145343.2	chr17;chr17;chr17;chr17;chr17	68096046;68096102;68100552;68101415;68101415	68096478;68096478;68100708;68101469;68101474	-;-;-;-;-	4	3.08797	2.32193	long_noncoding	lincRNA
ACAA1	chr3;chr3;chr3;chr3;chr3;chr3;chr3;chr3;chr3;chr3;chr3;chr3;chr3;chr3;chr3;chr3;chr3;chr3;chr3;chr3;chr3;chr3;chr3;chr3;chr3;chr3;chr3;chr3;chr3;chr3;chr3;chr3;chr3;chr3;chr3;chr3;chr3;chr3;chr3;chr3;chr3;chr3;chr3;chr3;chr3;chr3;chr3;chr3;chr3;chr3;chr3;chr3;chr3;chr3;chr3;chr3;chr3;chr3;chr3;chr3;chr3;chr3;chr3;chr3;chr3;chr3;chr3;chr3;chr3;chr3;chr3;chr3;chr3;chr3;chr3;chr3;chr3;chr3;chr3;chr3…	38103129;38122264;38122710;38122710;38122710;38122711;38122711;38122716;38122719;38122719;38122833;38122897;38122910;38125564;38125565;38125565;38125565;38125565;38125565;38125565;38125565;38125565;38125565;38125826;38125826;38125826;38125826;38125826;38125826;38125826;38125826;38125826;38125826;38125826;38126061;38126162;38126162;38126162;38126162;38126162;38126162;38126162;38126451;38126493;381…	38103793;38122375;38123122;38123122;38123122;38123122;38123122;38125710;38123122;38123122;38123122;38123083;38123122;38125710;38125710;38125710;38125710;38125710;38125710;38125710;38125710;38125710;38125710;38125881;38126342;38125881;38125881;38125881;38126700;38125881;38125881;38125881;38125881;38125881;38126700;38126341;38126341;38126700;38126341;38126341;38126700;38126341;38126700;38126700;381…	-;-;-;-;-;-;-;-;-;-;-;-;-;-;-;-;-;-;-;-;-;-;-;-;-;-;-;-;-;-;-;-;-;-;-;-;-;-;-;-;-;-;-;-;-;-;-;-;-;-;-;-;-;-;-;-;-;-;-;-;-;-;-;-;-;-;-;-;-;-;-;-;-;-;-;-;-;-;-;-;-;-;-;-;-;-;-;-;-;-;-;-;-;-;-;-;-;-;-;-;-;-;-;-;-;-;-;-;-;-;-;-;-;-;-;-;-;-;-;-;-;-;-;-;-;-;-;-	9	6.94792	3.32193	protein_coding	protein_coding
ACAA2	chr18;chr18;chr18;chr18;chr18;chr18;chr18;chr18;chr18;chr18;chr18;chr18;chr18;chr18;chr18;chr18;chr18;chr18;chr18;chr18;chr18;chr18;chr18;chr18;chr18;chr18;chr18;chr18;chr18;chr18;chr18;chr18;chr18;chr18;chr18;chr18;chr18;chr18;chr18;chr18;chr18;chr18;chr18;chr18;chr18	49782167;49783503;49783505;49783505;49785197;49785197;49785197;49785197;49787291;49787291;49787291;49791470;49791470;49791470;49792152;49792152;49792152;49794280;49794280;49794280;49794320;49795765;49795765;49795765;49795765;49795776;49795811;49797466;49797466;49797466;49797466;49797466;49797466;49802687;49802687;49802687;49802687;49802687;49802687;49811396;49812725;49813469;49813682;49813732;498…	49783931;49783931;49783931;49783931;49785351;49785351;49786619;49785351;49787361;49787361;49787361;49791599;49791599;49791599;49792327;49792327;49792327;49794427;49794427;49794427;49794427;49795881;49795881;49795881;49795881;49795881;49795881;49797594;49797594;49797594;49797594;49797594;49797594;49802853;49802853;49802853;49802853;49802853;49802853;49811531;49813042;49813960;49813953;49813937;498…	-;-;-;-;-;-;-;-;-;-;-;-;-;-;-;-;-;-;-;-;-;-;-;-;-;-;-;-;-;-;-;-;-;-;-;-;-;-;-;-;-;-;-;-;-	4	3.08797	2.32193	protein_coding	protein_coding
ACACB	chr12;chr12;chr12;chr12;chr12;chr12;chr12;chr12;chr12;chr12;chr12;chr12;chr12;chr12;chr12;chr12;chr12;chr12;chr12;chr12;chr12;chr12;chr12;chr12;chr12;chr12;chr12;chr12;chr12;chr12;chr12;chr12;chr12;chr12;chr12;chr12;chr12;chr12;chr12;chr12;chr12;chr12;chr12;chr12;chr12;chr12;chr12;chr12;chr12;chr12;chr12;chr12;chr12;chr12;chr12;chr12;chr12;chr12;chr12;chr12;chr12;chr12;chr12;chr12;chr12;chr12;chr…	109116595;109131358;109139397;109139397;109139397;109139397;109139979;109154682;109166861;109166861;109166861;109166861;109166861;109167896;109167896;109167896;109167896;109171805;109171805;109171805;109171805;109172275;109172275;109172275;109172275;109174132;109174132;109174132;109175931;109175931;109175931;109175977;109176153;109176153;109176153;109176153;109179088;109179088;109179088;109179088…	109116704;109131426;109140058;109139910;109140058;109140058;109140058;109154940;109167280;109166993;109166993;109166993;109166993;109168034;109168034;109168034;109168034;109171914;109171914;109171914;109171914;109172311;109172356;109172356;109172356;109174230;109174230;109174230;109176040;109176040;109176040;109176040;109176263;109176263;109176263;109176263;109179371;109179297;109179297;109179297…	+;+;+;+;+;+;+;+;+;+;+;+;+;+;+;+;+;+;+;+;+;+;+;+;+;+;+;+;+;+;+;+;+;+;+;+;+;+;+;+;+;+;+;+;+;+;+;+;+;+;+;+;+;+;+;+;+;+;+;+;+;+;+;+;+;+;+;+;+;+;+;+;+;+;+;+;+;+;+;+;+;+;+;+;+;+;+;+;+;+;+;+;+;+;+;+;+;+;+;+;+;+;+;+;+;+;+;+;+;+;+;+;+;+;+;+;+;+;+;+;+;+;+;+;+;+;+;+	1	0.771992	1	protein_coding	protein_coding
ACAD10	chr12;chr12;chr12;chr12;chr12;chr12;chr12;chr12;chr12;chr12;chr12;chr12;chr12;chr12;chr12;chr12;chr12;chr12;chr12;chr12;chr12;chr12;chr12;chr12;chr12;chr12;chr12;chr12;chr12;chr12;chr12;chr12;chr12;chr12;chr12;chr12;chr12;chr12;chr12;chr12;chr12;chr12;chr12;chr12;chr12;chr12;chr12;chr12;chr12;chr12;chr12;chr12;chr12;chr12;chr12;chr12;chr12;chr12;chr12;chr12;chr12;chr12;chr12;chr12;chr12;chr12;chr…	111686056;111686064;111686068;111686068;111686071;111686076;111686077;111686081;111686082;111686098;111686351;111688058;111690452;111691059;111692697;111692697;111692697;111692697;111692697;111692697;111692697;111692697;111692697;111702162;111702162;111702162;111702162;111702162;111702162;111702162;111705738;111705738;111705738;111705738;111705738;111705738;111705876;111709526;111709526;111709526…	111686239;111686239;111686239;111686239;111686239;111686239;111686239;111686239;111686239;111686239;111686374;111688218;111690553;111691168;111692896;111692749;111692896;111692896;111692896;111692896;111692896;111692896;111693134;111702310;111702310;111702310;111702310;111702310;111702310;111702262;111705932;111705932;111705932;111705932;111705932;111705932;111705932;111709684;111709684;111709684…	+;+;+;+;+;+;+;+;+;+;+;+;+;+;+;+;+;+;+;+;+;+;+;+;+;+;+;+;+;+;+;+;+;+;+;+;+;+;+;+;+;+;+;+;+;+;+;+;+;+;+;+;+;+;+;+;+;+;+;+;+;+;+;+;+;+;+;+;+;+;+;+;+;+;+;+;+;+;+;+;+;+;+;+;+;+;+;+;+;+;+;+;+;+;+;+;+;+;+;+;+;+;+;+;+;+;+;+;+;+;+;+;+;+;+;+;+;+;+;+;+;+;+;+;+;+;+;+	1	0.771992	1	protein_coding	protein_coding
ACAD11	chr3;chr3;chr3;chr3;chr3;chr3;chr3;chr3;chr3;chr3;chr3;chr3;chr3;chr3;chr3;chr3;chr3;chr3;chr3;chr3;chr3;chr3;chr3;chr3;chr3;chr3;chr3;chr3;chr3;chr3;chr3;chr3;chr3;chr3;chr3;chr3;chr3;chr3;chr3;chr3;chr3;chr3;chr3;chr3;chr3;chr3;chr3;chr3;chr3;chr3;chr3;chr3;chr3;chr3;chr3;chr3;chr3;chr3;chr3;chr3;chr3;chr3;chr3;chr3;chr3;chr3;chr3;chr3;chr3;chr3;chr3;chr3;chr3;chr3;chr3;chr3;chr3;chr3;chr3;chr3…	132558138;132558144;132558472;132558824;132559833;132559833;132559833;132559833;132561101;132561101;132561101;132561101;132575772;132575772;132575772;132576944;132576944;132576944;132576944;132576944;132578549;132578796;132578796;132578796;132578796;132578796;132578833;132579179;132579492;132579492;132579492;132579492;132579492;132603229;132603229;132603229;132603229;132603229;132603229;132603229…	132559085;132559085;132559085;132559085;132559942;132559942;132559942;132559942;132561217;132561217;132561217;132561217;132575926;132575926;132575926;132577015;132577015;132577015;132577015;132577015;132579056;132579056;132579558;132578881;132578881;132579558;132578881;132579558;132579558;132579558;132579558;132579558;132579558;132603327;132603327;132603327;132603327;132603327;132603327;132603327…	-;-;-;-;-;-;-;-;-;-;-;-;-;-;-;-;-;-;-;-;-;-;-;-;-;-;-;-;-;-;-;-;-;-;-;-;-;-;-;-;-;-;-;-;-;-;-;-;-;-;-;-;-;-;-;-;-;-;-;-;-;-;-;-;-;-;-;-;-;-;-;-;-;-;-;-;-;-;-;-;-;-;-;-;-;-;-;-;-;-;-;-;-;-;-;-;-;-;-;-;-;-;-;-;-;-;-;-;-;-;-	8	6.17593	3.16993	protein_coding	protein_coding
ACAD8	chr11;chr11;chr11;chr11;chr11;chr11;chr11;chr11;chr11;chr11;chr11;chr11;chr11;chr11;chr11;chr11;chr11;chr11;chr11;chr11;chr11;chr11;chr11;chr11;chr11;chr11;chr11;chr11;chr11;chr11;chr11;chr11;chr11;chr11;chr11;chr11;chr11;chr11;chr11;chr11;chr11;chr11;chr11;chr11;chr11;chr11;chr11;chr11;chr11;chr11;chr11;chr11;chr11;chr11;chr11;chr11;chr11;chr11;chr11;chr11;chr11;chr11;chr11;chr11;chr11;chr11;chr…	134253495;134253548;134253558;134253559;134253561;134253564;134253568;134253569;134253569;134253577;134253617;134256548;134256548;134256548;134256548;134256548;134256548;134256583;134256610;134257088;134257088;134257088;134257088;134257088;134257747;134258515;134258515;134258515;134258515;134258515;134258515;134258515;134258515;134258515;134258892;134259008;134259008;134259008;134259008;134259008…	134253709;134253709;134253709;134253709;134253709;134253709;134253709;134253709;134253709;134253709;134253709;134256648;134256648;134256910;134256648;134256648;134256648;134256648;134256648;134257257;134257257;134257257;134257257;134257257;134258624;134258624;134258624;134258624;134258624;134258624;134258624;134258624;134258624;134258624;134259084;134259084;134259084;134259084;134259925;134259084…	+;+;+;+;+;+;+;+;+;+;+;+;+;+;+;+;+;+;+;+;+;+;+;+;+;+;+;+;+;+;+;+;+;+;+;+;+;+;+;+;+;+;+;+;+;+;+;+;+;+;+;+;+;+;+;+;+;+;+;+;+;+;+;+;+;+;+;+;+;+;+;+;+;+;+;+;+;+;+;+;+;+;+;+;+;+;+;+;+;+;+;+;+;+;+;+;+;+;+;+;+;+	4	3.08797	2.32193	protein_coding	protein_coding
ACAD9	chr3;chr3;chr3;chr3;chr3;chr3;chr3;chr3;chr3;chr3;chr3;chr3;chr3;chr3;chr3;chr3;chr3;chr3;chr3;chr3;chr3;chr3;chr3;chr3;chr3;chr3;chr3;chr3;chr3;chr3;chr3;chr3;chr3;chr3;chr3;chr3;chr3;chr3;chr3;chr3;chr3;chr3;chr3;chr3;chr3;chr3;chr3;chr3;chr3;chr3;chr3;chr3;chr3;chr3;chr3;chr3;chr3;chr3;chr3;chr3;chr3;chr3;chr3;chr3;chr3;chr3;chr3;chr3;chr3;chr3;chr3;chr3;chr3;chr3;chr3;chr3;chr3;chr3;chr3;chr3…	128879596;128879604;128879611;128879620;128879623;128879623;128879629;128879629;128879646;128884653;128884653;128884653;128884653;128884653;128884657;128884675;128893519;128893539;128893555;128893555;128893555;128893555;128893555;128893555;128895310;128895310;128895310;128895310;128895310;128895310;128895310;128896436;128896436;128896436;128896436;128896436;128896436;128896436;128897632;128897632…	128880111;128879841;128879841;128879841;128880017;128879841;128880017;128879841;128880017;128884746;128884746;128884746;128884746;128884689;128884746;128884746;128893656;128893601;128893656;128893656;128893656;128893656;128893656;128893656;128895416;128895416;128895416;128895416;128895416;128895416;128895416;128896466;128896536;128896536;128896536;128896536;128896536;128896536;128897710;128897710…	+;+;+;+;+;+;+;+;+;+;+;+;+;+;+;+;+;+;+;+;+;+;+;+;+;+;+;+;+;+;+;+;+;+;+;+;+;+;+;+;+;+;+;+;+;+;+;+;+;+;+;+;+;+;+;+;+;+;+;+;+;+;+;+;+;+;+;+;+;+;+;+;+;+;+;+;+;+;+;+;+;+;+;+;+;+;+;+;+;+;+;+;+;+;+;+;+;+;+;+;+;+;+;+;+;+;+;+;+;+;+;+;+;+;+;+;+;+;+;+;+;+;+;+;+;+	4	3.08797	2.32193	protein_coding	protein_coding
ACADL	chr2;chr2;chr2;chr2;chr2;chr2;chr2;chr2;chr2;chr2;chr2;chr2;chr2;chr2;chr2;chr2;chr2;chr2;chr2	210187939;210192804;210195211;210203331;210204581;210205632;210209589;210210196;210216347;210216347;210217475;210217965;210218065;210220647;210220647;210220647;210224315;210225187;210225187	210189054;210192890;210195338;210203444;210204682;210205796;210210262;210210262;210216719;210216511;210218102;210218102;210218102;210220802;210220802;210220802;210224849;210225447;210225491	-;-;-;-;-;-;-;-;-;-;-;-;-;-;-;-;-;-;-	3	2.31597	2	protein_coding	protein_coding
ACADM	chr1;chr1;chr1;chr1;chr1;chr1;chr1;chr1;chr1;chr1;chr1;chr1;chr1;chr1;chr1;chr1;chr1;chr1;chr1;chr1;chr1;chr1;chr1;chr1;chr1;chr1;chr1;chr1;chr1;chr1;chr1;chr1;chr1;chr1;chr1;chr1;chr1;chr1;chr1;chr1;chr1;chr1;chr1;chr1;chr1;chr1;chr1;chr1;chr1;chr1;chr1;chr1;chr1;chr1;chr1;chr1;chr1;chr1;chr1;chr1;chr1;chr1;chr1;chr1;chr1;chr1;chr1;chr1;chr1;chr1;chr1;chr1;chr1;chr1;chr1;chr1;chr1;chr1;chr1;chr1…	75724347;75724351;75724691;75724706;75724706;75724709;75724709;75724709;75724755;75724761;75724767;75724767;75724780;75728389;75728401;75728401;75728401;75728401;75728401;75728401;75728401;75728401;75732516;75732644;75732644;75732644;75732644;75732644;75732644;75732644;75732644;75732644;75732644;75732644;75732838;75732853;75732853;75732853;75732853;75732853;75732853;75732853;75732853;75732853;757…	75724817;75724817;75724817;75724817;75724817;75724817;75724817;75724817;75724817;75724817;75724817;75724817;75724817;75728488;75728488;75728488;75728488;75728488;75728488;75728488;75728488;75728488;75732741;75732741;75732741;75732741;75732741;75732741;75732741;75732741;75732741;75732741;75732741;75732741;75732922;75732922;75732922;75732922;75732922;75733182;75732922;75732922;75732922;75732922;757…	+;+;+;+;+;+;+;+;+;+;+;+;+;+;+;+;+;+;+;+;+;+;+;+;+;+;+;+;+;+;+;+;+;+;+;+;+;+;+;+;+;+;+;+;+;+;+;+;+;+;+;+;+;+;+;+;+;+;+;+;+;+;+;+;+;+;+;+;+;+;+;+;+;+;+;+;+;+;+;+;+;+;+;+;+;+;+;+;+;+;+;+;+;+;+;+;+;+;+;+;+;+;+;+;+;+;+;+;+;+;+;+;+;+;+;+;+;+;+;+;+;+;+;+;+;+;+;+	18	13.8958	4.24793	protein_coding	protein_coding
ACADS	chr12;chr12;chr12;chr12;chr12;chr12;chr12;chr12;chr12;chr12;chr12;chr12;chr12;chr12;chr12;chr12;chr12;chr12;chr12;chr12;chr12;chr12;chr12	120725735;120725774;120725861;120727026;120727026;120727026;120736986;120736986;120736986;120737356;120737356;120737837;120738049;120738280;120738280;120738533;120738533;120738820;120738820;120739140;120739140;120739296;120739296	120725931;120725931;120725931;120727189;120727189;120727189;120737805;120737135;120737135;120737467;120737467;120737988;120738188;120738450;120738450;120738670;120738670;120738915;120738915;120739196;120739196;120739594;120740008	+;+;+;+;+;+;+;+;+;+;+;+;+;+;+;+;+;+;+;+;+;+;+	1	0.771992	1	protein_coding	protein_coding
ACADSB	chr10;chr10;chr10;chr10;chr10;chr10;chr10;chr10;chr10;chr10;chr10;chr10;chr10;chr10;chr10;chr10;chr10;chr10;chr10;chr10;chr10;chr10;chr10;chr10;chr10;chr10;chr10	123008979;123009016;123027534;123034356;123034356;123034356;123037747;123037747;123040466;123040466;123040466;123041209;123041209;123043046;123043046;123044393;123044393;123047209;123047209;123051049;123051049;123052761;123053061;123053061;123053695;123053695;123053695	123009067;123009071;123027592;123034515;123034515;123034515;123037847;123037847;123040657;123040672;123040672;123041379;123041379;123043171;123043171;123044485;123044485;123047298;123047298;123051186;123051186;123053160;123053160;123053160;123058311;123053878;123054119	+;+;+;+;+;+;+;+;+;+;+;+;+;+;+;+;+;+;+;+;+;+;+;+;+;+;+	4	3.08797	2.32193	protein_coding	protein_coding
ACADVL	chr17;chr17;chr17;chr17;chr17;chr17;chr17;chr17;chr17;chr17;chr17;chr17;chr17;chr17;chr17;chr17;chr17;chr17;chr17;chr17;chr17;chr17;chr17;chr17;chr17;chr17;chr17;chr17;chr17;chr17;chr17;chr17;chr17;chr17;chr17;chr17;chr17;chr17;chr17;chr17;chr17;chr17;chr17;chr17;chr17;chr17;chr17;chr17;chr17;chr17;chr17;chr17;chr17;chr17;chr17;chr17;chr17;chr17;chr17;chr17;chr17;chr17;chr17;chr17;chr17;chr17;chr…	7217125;7217716;7219806;7219844;7219860;7219860;7219863;7219878;7219878;7219895;7219895;7219895;7219903;7219908;7219926;7219938;7219948;7220122;7220122;7220122;7220122;7220122;7220122;7220122;7220122;7220122;7220122;7220122;7220122;7220122;7220122;7220192;7220438;7220464;7220464;7220464;7220464;7220464;7220464;7220464;7220464;7220464;7220464;7220464;7220464;7220464;7220604;7220604;7220604;7220604…	7217173;7217818;7220046;7220197;7220046;7220046;7220046;7220046;7220046;7220046;7220046;7220046;7220046;7220046;7220197;7220046;7220046;7220197;7220197;7220197;7220197;7220197;7220197;7220197;7220676;7220197;7220197;7220197;7220197;7220197;7220197;7220676;7220529;7220526;7220739;7220529;7220529;7220529;7220780;7220529;7220676;7220676;7220529;7220529;7220529;7220529;7220676;7220676;7220676;7220676…	+;+;+;+;+;+;+;+;+;+;+;+;+;+;+;+;+;+;+;+;+;+;+;+;+;+;+;+;+;+;+;+;+;+;+;+;+;+;+;+;+;+;+;+;+;+;+;+;+;+;+;+;+;+;+;+;+;+;+;+;+;+;+;+;+;+;+;+;+;+;+;+;+;+;+;+;+;+;+;+;+;+;+;+;+;+;+;+;+;+;+;+;+;+;+;+;+;+;+;+;+;+;+;+;+;+;+;+;+;+;+;+;+;+;+;+;+;+;+;+;+;+;+;+;+;+;+;+	40	30.8797	5.35755	protein_coding	protein_coding
ACAP1	chr17;chr17;chr17;chr17;chr17;chr17;chr17;chr17;chr17;chr17;chr17;chr17;chr17;chr17;chr17;chr17;chr17;chr17;chr17;chr17;chr17;chr17;chr17;chr17;chr17;chr17;chr17;chr17;chr17;chr17;chr17;chr17;chr17;chr17;chr17;chr17;chr17;chr17;chr17;chr17;chr17;chr17;chr17;chr17;chr17;chr17;chr17;chr17;chr17;chr17;chr17;chr17;chr17;chr17;chr17;chr17;chr17;chr17;chr17;chr17;chr17;chr17;chr17;chr17;chr17;chr17	7336529;7336580;7336590;7336597;7337263;7337312;7337312;7341948;7341948;7341948;7341948;7342195;7342275;7342275;7342275;7342275;7342416;7342416;7342416;7342416;7342416;7342935;7343379;7343379;7343379;7343379;7343706;7343706;7343706;7343706;7343861;7343861;7343861;7343861;7344049;7344049;7344049;7344539;7344539;7345331;7346244;7346391;7346808;7347031;7347129;7347922;7347922;7348127;7348127;7348306…	7336787;7336787;7336787;7336787;7337369;7337369;7337369;7342067;7342067;7342067;7342067;7342328;7342328;7342328;7342328;7342328;7342753;7342474;7342474;7342474;7342474;7343562;7343562;7343561;7343562;7343562;7343750;7343750;7343750;7343750;7343956;7343956;7343953;7343956;7344123;7344123;7344123;7344647;7344648;7350228;7346295;7346491;7346931;7347242;7347242;7347991;7347991;7348252;7348221;7348475…	+;+;+;+;+;+;+;+;+;+;+;+;+;+;+;+;+;+;+;+;+;+;+;+;+;+;+;+;+;+;+;+;+;+;+;+;+;+;+;+;+;+;+;+;+;+;+;+;+;+;+;+;+;+;+;+;+;+;+;+;+;+;+;+;+;+	3	2.31597	2	protein_coding	protein_coding
ACAP2	chr3;chr3;chr3;chr3;chr3;chr3;chr3;chr3;chr3;chr3;chr3;chr3;chr3;chr3;chr3;chr3;chr3;chr3;chr3;chr3;chr3;chr3;chr3;chr3;chr3;chr3;chr3;chr3;chr3;chr3;chr3;chr3;chr3;chr3;chr3;chr3;chr3;chr3;chr3;chr3;chr3;chr3;chr3;chr3;chr3;chr3;chr3;chr3;chr3;chr3;chr3;chr3;chr3;chr3;chr3;chr3;chr3;chr3;chr3;chr3;chr3;chr3;chr3;chr3;chr3;chr3;chr3;chr3;chr3;chr3;chr3;chr3;chr3;chr3;chr3;chr3;chr3;chr3;chr3;chr3…	195274736;195278515;195279034;195279622;195285328;195285796;195285796;195289121;195289121;195289121;195291706;195291706;195291706;195292265;195292265;195292314;195294719;195294719;195294719;195295196;195295446;195295708;195295708;195295708;195295760;195297190;195297190;195297190;195297190;195297190;195297224;195301575;195301575;195301575;195301575;195301575;195301575;195301966;195301966;195301966…	195279428;195279428;195279428;195279799;195285857;195285857;195285857;195289231;195289231;195289231;195291745;195291815;195291815;195292452;195292452;195292452;195294811;195294811;195294811;195295300;195295892;195295892;195295892;195295892;195295892;195297281;195297281;195297281;195297281;195297281;195297281;195301644;195301644;195301644;195301644;195301644;195301644;195302174;195302174;195302115…	-;-;-;-;-;-;-;-;-;-;-;-;-;-;-;-;-;-;-;-;-;-;-;-;-;-;-;-;-;-;-;-;-;-;-;-;-;-;-;-;-;-;-;-;-;-;-;-;-;-;-;-;-;-;-;-;-;-;-;-;-;-;-;-;-;-;-;-;-;-;-;-;-;-;-;-;-;-;-;-;-;-;-;-;-;-;-;-;-;-;-;-;-;-;-;-;-;-;-;-;-;-;-;-;-;-;-;-;-;-;-;-;-;-;-;-;-;-;-;-;-;-;-;-;-;-;-;-	28	21.6158	4.85798	protein_coding	protein_coding
ACAP3	chr1;chr1;chr1;chr1;chr1;chr1;chr1;chr1;chr1;chr1;chr1;chr1;chr1;chr1;chr1;chr1;chr1;chr1;chr1;chr1;chr1;chr1;chr1;chr1;chr1;chr1;chr1;chr1;chr1;chr1;chr1;chr1;chr1;chr1;chr1;chr1;chr1;chr1;chr1;chr1;chr1;chr1;chr1;chr1;chr1;chr1;chr1;chr1;chr1;chr1;chr1;chr1;chr1;chr1;chr1;chr1;chr1;chr1;chr1;chr1;chr1;chr1;chr1;chr1;chr1;chr1;chr1;chr1;chr1;chr1;chr1;chr1;chr1;chr1;chr1;chr1;chr1;chr1;chr1;chr1…	1292376;1292390;1292870;1293564;1293823;1293823;1293823;1293823;1294090;1294090;1294090;1294090;1294402;1294402;1294402;1294402;1294499;1294718;1294718;1294718;1295447;1295447;1295447;1295447;1295736;1295736;1295736;1295736;1296015;1296015;1296015;1296015;1296211;1296211;1296211;1296211;1296425;1296425;1296425;1296425;1296436;1296466;1297822;1297822;1297822;1297822;1297822;1297822;1297837;1298013…	1293708;1293708;1293708;1293708;1293933;1293933;1293933;1293933;1294199;1294199;1294199;1294199;1294628;1294628;1294628;1294628;1294628;1295008;1294816;1294816;1295554;1295554;1295554;1295554;1295938;1295938;1295938;1295938;1296109;1296109;1296109;1296109;1296280;1296280;1296280;1296280;1296633;1296633;1296633;1296633;1296633;1296633;1297933;1297933;1297933;1297933;1297933;1297933;1297933;1298241…	-;-;-;-;-;-;-;-;-;-;-;-;-;-;-;-;-;-;-;-;-;-;-;-;-;-;-;-;-;-;-;-;-;-;-;-;-;-;-;-;-;-;-;-;-;-;-;-;-;-;-;-;-;-;-;-;-;-;-;-;-;-;-;-;-;-;-;-;-;-;-;-;-;-;-;-;-;-;-;-;-;-;-;-;-;-;-;-;-;-;-;-;-;-;-;-;-;-;-;-;-;-;-;-;-;-;-;-;-;-;-;-;-;-;-;-;-;-;-;-;-;-;-;-	7	5.40394	3	protein_coding	protein_coding
ACAT1	chr11;chr11;chr11;chr11;chr11;chr11;chr11;chr11;chr11;chr11;chr11;chr11;chr11;chr11;chr11;chr11;chr11;chr11;chr11;chr11;chr11;chr11;chr11;chr11;chr11;chr11;chr11;chr11;chr11;chr11;chr11;chr11;chr11;chr11;chr11;chr11;chr11;chr11;chr11;chr11;chr11;chr11;chr11;chr11;chr11;chr11;chr11;chr11;chr11;chr11;chr11;chr11;chr11;chr11;chr11;chr11;chr11;chr11;chr11;chr11;chr11	108121516;108121567;108121567;108121584;108121751;108121796;108121805;108127886;108128643;108129103;108131907;108131907;108131907;108131907;108131907;108131907;108131907;108133820;108133820;108133820;108133820;108133820;108133820;108133894;108134221;108134221;108134221;108134221;108134221;108134221;108134221;108135142;108135142;108135142;108135142;108136070;108138720;108138898;108138898;108138898…	108121678;108121678;108121678;108121678;108121893;108121926;108121926;108127979;108129201;108129201;108131954;108131954;108131954;108131954;108131954;108131954;108131954;108133937;108133937;108133937;108133937;108133937;108133937;108133937;108134316;108134316;108134244;108134316;108134316;108134448;108134316;108135242;108135241;108135242;108135242;108136939;108139041;108139164;108139041;108139041…	+;+;+;+;+;+;+;+;+;+;+;+;+;+;+;+;+;+;+;+;+;+;+;+;+;+;+;+;+;+;+;+;+;+;+;+;+;+;+;+;+;+;+;+;+;+;+;+;+;+;+;+;+;+;+;+;+;+;+;+;+	9	6.94792	3.32193	protein_coding	protein_coding
ACAT2	chr6;chr6;chr6;chr6;chr6;chr6;chr6;chr6;chr6;chr6;chr6;chr6;chr6;chr6;chr6;chr6;chr6;chr6	159760328;159762495;159762919;159762919;159767005;159767005;159768511;159768511;159775170;159775170;159775286;159776150;159777302;159777302;159778170;159778170;159778659;159778659	159762142;159762777;159763053;159763053;159767186;159767186;159768628;159768628;159775307;159775313;159776272;159776272;159777456;159777456;159778280;159778280;159779046;159779055	+;+;+;+;+;+;+;+;+;+;+;+;+;+;+;+;+;+	7	5.40394	3	protein_coding	protein_coding
ACBD3	chr1;chr1;chr1;chr1;chr1;chr1;chr1;chr1;chr1;chr1	226144679;226152335;226154642;226154647;226159184;226161531;226161531;226164789;226165859;226186390	226146821;226152619;226154833;226154833;226159358;226161632;226161689;226164929;226166000;226186730	-;-;-;-;-;-;-;-;-;-	78	60.2153	6.30378	protein_coding	protein_coding
ACBD3-AS1	chr1;chr1	226148003;226154603	226148068;226155071	+;+	4	3.08797	2.32193	long_noncoding	antisense
ACBD5	chr10;chr10;chr10;chr10;chr10;chr10;chr10;chr10;chr10;chr10;chr10;chr10;chr10;chr10;chr10;chr10;chr10;chr10;chr10;chr10;chr10;chr10;chr10;chr10;chr10;chr10;chr10;chr10;chr10;chr10;chr10;chr10;chr10;chr10;chr10;chr10;chr10;chr10;chr10;chr10;chr10;chr10;chr10;chr10;chr10;chr10;chr10;chr10;chr10;chr10;chr10;chr10;chr10;chr10;chr10;chr10;chr10;chr10;chr10;chr10;chr10;chr10;chr10;chr10;chr10;chr10;chr…	27195214;27195215;27195217;27195217;27197353;27204440;27204440;27204440;27204440;27204440;27204447;27205198;27205198;27205198;27205198;27205198;27205198;27208246;27208246;27208246;27208246;27208246;27208246;27210814;27210814;27210814;27210814;27210814;27210814;27215535;27215535;27215535;27215535;27215535;27215535;27217980;27217980;27217980;27217980;27217980;27217980;27217980;27217983;27219723;272…	27197442;27197442;27197442;27197442;27197442;27204549;27204549;27204549;27204549;27204549;27204549;27205248;27205248;27205248;27205248;27205248;27205248;27208445;27208445;27208445;27208445;27208445;27208445;27211081;27211081;27211081;27211081;27211081;27211081;27215641;27215641;27215641;27215641;27215641;27215641;27218183;27218183;27218183;27218183;27218183;27218183;27218183;27218183;27219857;272…	-;-;-;-;-;-;-;-;-;-;-;-;-;-;-;-;-;-;-;-;-;-;-;-;-;-;-;-;-;-;-;-;-;-;-;-;-;-;-;-;-;-;-;-;-;-;-;-;-;-;-;-;-;-;-;-;-;-;-;-;-;-;-;-;-;-;-;-;-;-;-;-;-;-;-;-;-;-;-;-;-;-;-;-;-;-;-;-;-;-;-	14	10.8079	3.90689	protein_coding	protein_coding
ACBD6	chr1;chr1;chr1;chr1;chr1;chr1;chr1;chr1;chr1;chr1;chr1;chr1;chr1;chr1;chr1;chr1;chr1;chr1;chr1;chr1;chr1;chr1;chr1;chr1;chr1;chr1;chr1;chr1;chr1;chr1;chr1	180269653;180272602;180272613;180273338;180273614;180273937;180273937;180274651;180274651;180274651;180275380;180281306;180286983;180288230;180288270;180288270;180314692;180314692;180314692;180326411;180397516;180397516;180397516;180413366;180413366;180413366;180430180;180430180;180492269;180495461;180502045	180271971;180273398;180272692;180273398;180274112;180274112;180274112;180274713;180276224;180274681;180275412;180281386;180287402;180288517;180288517;180288517;180314722;180314722;180314722;180326562;180397605;180397605;180397605;180413471;180413388;180413471;180430262;180430262;180492365;180495525;180502954	-;-;-;-;-;-;-;-;-;-;-;-;-;-;-;-;-;-;-;-;-;-;-;-;-;-;-;-;-;-;-	6	4.63195	2.80735	protein_coding	protein_coding
ACBD7	chr10;chr10;chr10;chr10;chr10;chr10;chr10;chr10	15077523;15078487;15078691;15078691;15078923;15078923;15088306;15088717	15078603;15078603;15078753;15078753;15079040;15079040;15088481;15088776	-;-;-;-;-;-;-;-	1	0.771992	1	protein_coding	protein_coding
ACD	chr16;chr16;chr16;chr16;chr16;chr16;chr16;chr16;chr16;chr16;chr16;chr16;chr16;chr16;chr16;chr16;chr16;chr16;chr16;chr16;chr16;chr16;chr16;chr16;chr16;chr16;chr16;chr16;chr16;chr16;chr16;chr16;chr16;chr16;chr16;chr16;chr16;chr16;chr16;chr16;chr16;chr16;chr16;chr16;chr16;chr16;chr16;chr16;chr16;chr16;chr16;chr16;chr16;chr16;chr16;chr16;chr16;chr16;chr16;chr16;chr16;chr16;chr16;chr16;chr16;chr16;chr…	67657512;67657512;67657513;67657529;67657532;67657533;67657533;67657546;67657563;67657762;67657762;67657762;67657762;67657762;67657762;67657762;67657762;67657986;67657986;67657986;67657986;67657986;67657986;67657986;67657986;67658140;67658555;67658555;67658555;67658555;67658555;67658555;67658555;67658555;67658720;67658720;67658720;67658720;67658720;67658720;67658720;67658720;67658743;67658928;676…	67657684;67657684;67657684;67657684;67657684;67657853;67657684;67657684;67657684;67657853;67657814;67657853;67658323;67657853;67657853;67657853;67657853;67658362;67658362;67659795;67658362;67658028;67658362;67658362;67658362;67658362;67658641;67658641;67658641;67658641;67658641;67658641;67658641;67658641;67658816;67658816;67658816;67658816;67658816;67658816;67658816;67658816;67658832;67659079;676…	-;-;-;-;-;-;-;-;-;-;-;-;-;-;-;-;-;-;-;-;-;-;-;-;-;-;-;-;-;-;-;-;-;-;-;-;-;-;-;-;-;-;-;-;-;-;-;-;-;-;-;-;-;-;-;-;-;-;-;-;-;-;-;-;-;-;-;-;-;-;-;-;-;-;-;-;-;-;-;-;-;-;-;-;-;-;-;-;-;-;-;-;-;-;-;-;-;-;-;-;-;-;-;-;-;-;-	7	5.40394	3	protein_coding	protein_coding
ACE	chr17;chr17;chr17;chr17;chr17;chr17;chr17;chr17;chr17;chr17;chr17;chr17;chr17;chr17;chr17;chr17;chr17;chr17;chr17;chr17;chr17;chr17;chr17;chr17;chr17;chr17;chr17;chr17;chr17;chr17;chr17;chr17;chr17;chr17;chr17;chr17;chr17;chr17;chr17;chr17;chr17;chr17;chr17;chr17;chr17;chr17;chr17;chr17;chr17;chr17;chr17;chr17;chr17;chr17;chr17;chr17;chr17;chr17;chr17;chr17;chr17;chr17;chr17;chr17;chr17;chr17;chr…	63477061;63477061;63477061;63477061;63477070;63477071;63477482;63477493;63477931;63477931;63477931;63477931;63477931;63477931;63477931;63478811;63479007;63479007;63479007;63479007;63479007;63479769;63479769;63479769;63479769;63479769;63479769;63480337;63480337;63480337;63480337;63480337;63480337;63481091;63481091;63481091;63481091;63481091;63481566;63481566;63481566;63481566;63482466;63482466;634…	63477343;63477343;63477343;63477343;63477343;63477343;63477790;63478098;63478098;63478517;63478098;63478098;63478098;63478098;63478098;63478898;63479100;63479100;63479100;63479100;63479100;63479912;63479912;63479912;63479912;63479912;63479912;63480528;63480425;63480528;63480528;63480528;63480528;63481185;63481188;63481188;63481188;63481188;63481738;63481738;63481738;63481738;63482689;63482689;634…	+;+;+;+;+;+;+;+;+;+;+;+;+;+;+;+;+;+;+;+;+;+;+;+;+;+;+;+;+;+;+;+;+;+;+;+;+;+;+;+;+;+;+;+;+;+;+;+;+;+;+;+;+;+;+;+;+;+;+;+;+;+;+;+;+;+;+;+;+;+;+;+;+;+;+;+;+;+;+;+;+;+;+;+;+;+;+;+;+;+;+;+;+;+;+;+;+;+;+;+;+;+;+;+;+;+;+;+;+;+;+;+;+;+;+;+;+;+;+;+;+;+;+;+;+;+;+;+	15	11.5799	4	protein_coding	protein_coding
ACER3	chr11;chr11;chr11;chr11;chr11;chr11;chr11;chr11;chr11;chr11;chr11;chr11;chr11;chr11;chr11;chr11;chr11;chr11;chr11;chr11;chr11;chr11;chr11;chr11;chr11;chr11;chr11;chr11;chr11;chr11;chr11;chr11;chr11;chr11;chr11;chr11;chr11;chr11;chr11;chr11;chr11;chr11;chr11;chr11;chr11;chr11;chr11;chr11;chr11;chr11;chr11;chr11;chr11;chr11;chr11;chr11;chr11;chr11;chr11;chr11;chr11;chr11;chr11;chr11;chr11;chr11;chr…	76860867;76860873;76860921;76860924;76860935;76860936;76860937;76860939;76860942;76860943;76860950;76868120;76868120;76868120;76926557;76926557;76926557;76926557;76926557;76926557;76926557;76926557;76926557;76926557;76926557;76957465;76958979;76958979;76958979;76958979;76958979;76958979;76958979;76958979;76959077;76959077;76959077;76976289;76976289;76976289;76976289;76976289;76976289;76976289;769…	76861062;76861079;76861079;76861079;76861079;76861079;76861079;76861062;76861079;76861079;76861079;76868156;76868267;76868156;76926667;76926667;76926667;76926667;76926667;76926667;76926667;76926667;76926667;76926667;76926667;76957586;76959031;76959031;76959031;76959031;76959031;76959031;76959031;76959031;76959200;76959200;76959200;76976341;76976341;76976341;76976341;76976341;76976341;76976341;769…	+;+;+;+;+;+;+;+;+;+;+;+;+;+;+;+;+;+;+;+;+;+;+;+;+;+;+;+;+;+;+;+;+;+;+;+;+;+;+;+;+;+;+;+;+;+;+;+;+;+;+;+;+;+;+;+;+;+;+;+;+;+;+;+;+;+;+;+;+;+;+;+;+;+;+;+;+;+;+;+;+;+;+;+;+;+;+;+;+;+;+;+;+;+;+;+;+;+;+;+;+;+;+;+;+;+;+;+;+;+;+;+;+;+;+;+;+;+;+;+;+;+;+;+;+;+;+;+	8	6.17593	3.16993	protein_coding	protein_coding
ACHE	chr7;chr7;chr7;chr7;chr7;chr7;chr7;chr7;chr7;chr7;chr7;chr7;chr7;chr7;chr7;chr7;chr7;chr7;chr7;chr7;chr7;chr7;chr7;chr7;chr7;chr7;chr7;chr7;chr7;chr7;chr7;chr7;chr7;chr7;chr7;chr7;chr7;chr7;chr7;chr7;chr7;chr7;chr7;chr7;chr7;chr7;chr7;chr7;chr7;chr7;chr7;chr7	100889994;100889994;100889994;100889995;100889997;100890211;100890211;100890211;100890211;100890211;100890716;100891169;100891169;100891169;100891169;100891169;100891169;100891169;100891169;100891169;100892334;100892334;100892334;100892334;100892334;100892334;100892334;100892687;100892708;100893165;100893165;100893165;100893165;100893165;100893165;100893165;100893165;100893165;100893165;100893165…	100890335;100890335;100890335;100891088;100890335;100890335;100890335;100890335;100890335;100890335;100891088;100891338;100891338;100891338;100891338;100891338;100891338;100891338;100891338;100891338;100892818;100892643;100892818;100892818;100892818;100892818;100892554;100892818;100892818;100894255;100893904;100894233;100894233;100894233;100894233;100894388;100894252;100894252;100894252;100894252…	-;-;-;-;-;-;-;-;-;-;-;-;-;-;-;-;-;-;-;-;-;-;-;-;-;-;-;-;-;-;-;-;-;-;-;-;-;-;-;-;-;-;-;-;-;-;-;-;-;-;-;-	1	0.771992	1	protein_coding	protein_coding
ACIN1	chr14;chr14;chr14;chr14;chr14;chr14;chr14;chr14;chr14;chr14;chr14;chr14;chr14;chr14;chr14;chr14;chr14;chr14;chr14;chr14;chr14;chr14;chr14;chr14;chr14;chr14;chr14;chr14;chr14;chr14;chr14;chr14;chr14;chr14;chr14;chr14;chr14;chr14;chr14;chr14;chr14;chr14;chr14;chr14;chr14;chr14;chr14;chr14;chr14;chr14;chr14;chr14;chr14;chr14;chr14;chr14;chr14;chr14;chr14;chr14;chr14;chr14;chr14;chr14;chr14;chr14;chr…	23058564;23058567;23058567;23058567;23058567;23058567;23058567;23058580;23059059;23061084;23061084;23061084;23061084;23061084;23061084;23061084;23061084;23061084;23061298;23061298;23061298;23061298;23061298;23061298;23061298;23061298;23061298;23061502;23061572;23062168;23062168;23062168;23062168;23062168;23062168;23062168;23062168;23062168;23062168;23062168;23062416;23062416;23062416;23062416;230…	23059474;23059474;23059474;23059474;23059474;23059474;23059474;23059474;23059474;23061184;23061184;23061184;23061184;23061184;23061184;23061184;23061184;23061184;23061622;23061622;23061622;23061622;23061622;23061622;23061622;23061622;23061622;23061622;23061622;23062275;23062275;23062275;23062275;23062275;23062275;23062275;23062275;23062275;23062275;23062275;23062770;23062523;23062523;23062523;230…	-;-;-;-;-;-;-;-;-;-;-;-;-;-;-;-;-;-;-;-;-;-;-;-;-;-;-;-;-;-;-;-;-;-;-;-;-;-;-;-;-;-;-;-;-;-;-;-;-;-;-;-;-;-;-;-;-;-;-;-;-;-;-;-;-;-;-;-;-;-;-;-;-;-;-;-;-;-;-;-;-;-;-;-;-;-;-;-;-;-;-;-;-;-;-;-;-;-;-;-;-;-;-;-;-;-;-;-;-;-;-;-;-;-;-;-;-;-;-;-;-;-;-;-;-;-;-;-	39	30.1077	5.32193	protein_coding	protein_coding
ACKR3	chr2;chr2;chr2;chr2	236567787;236569641;236580440;236580440	236567841;236569924;236581097;236582358	+;+;+;+	2	1.54398	1.58496	protein_coding	protein_coding
ACKR4	chr3;chr3;chr3;chr3;chr3	132597237;132600389;132601388;132605036;132618691	132597323;132602215;132601452;132605117;132618967	+;+;+;+;+	3	2.31597	2	protein_coding	protein_coding
ACLY	chr17;chr17;chr17;chr17;chr17;chr17;chr17;chr17;chr17;chr17;chr17;chr17;chr17;chr17;chr17;chr17;chr17;chr17;chr17;chr17;chr17;chr17;chr17;chr17;chr17;chr17;chr17;chr17;chr17;chr17;chr17;chr17;chr17;chr17;chr17;chr17;chr17;chr17;chr17;chr17;chr17;chr17;chr17;chr17;chr17;chr17;chr17;chr17;chr17;chr17;chr17;chr17;chr17;chr17;chr17;chr17;chr17;chr17;chr17;chr17;chr17;chr17;chr17;chr17;chr17;chr17;chr…	41866908;41866917;41866931;41867456;41867574;41867761;41868709;41868709;41868709;41868709;41868709;41868709;41869043;41869043;41869043;41869043;41869043;41869043;41869474;41869474;41869474;41869474;41869474;41869474;41870355;41871689;41871689;41871689;41871689;41871689;41872032;41872032;41872032;41872032;41872032;41873811;41873811;41873811;41873811;41873811;41878103;41878103;41878103;41878103;418…	41867904;41867904;41867904;41867904;41867904;41867904;41868785;41868785;41868785;41868785;41868785;41868785;41869125;41869125;41869125;41869125;41869125;41869125;41869587;41869587;41869587;41869587;41869587;41869587;41870719;41871832;41871832;41871832;41871832;41871832;41872182;41872182;41872182;41872182;41872182;41873965;41873965;41873965;41873965;41873965;41878196;41878196;41878196;41878196;418…	-;-;-;-;-;-;-;-;-;-;-;-;-;-;-;-;-;-;-;-;-;-;-;-;-;-;-;-;-;-;-;-;-;-;-;-;-;-;-;-;-;-;-;-;-;-;-;-;-;-;-;-;-;-;-;-;-;-;-;-;-;-;-;-;-;-;-;-;-;-;-;-;-;-;-;-;-;-;-;-;-;-;-;-;-;-;-;-;-;-;-;-;-;-;-;-;-;-;-;-;-;-;-;-;-;-;-;-;-;-;-;-;-;-;-;-;-;-;-;-;-;-;-;-;-;-;-;-	28	21.6158	4.85798	protein_coding	protein_coding
ACO1	chr9;chr9;chr9;chr9;chr9;chr9;chr9;chr9;chr9;chr9;chr9;chr9;chr9;chr9;chr9;chr9;chr9;chr9;chr9;chr9;chr9;chr9;chr9;chr9;chr9;chr9;chr9;chr9;chr9;chr9;chr9;chr9;chr9;chr9;chr9;chr9;chr9;chr9;chr9;chr9;chr9;chr9;chr9;chr9;chr9;chr9;chr9;chr9;chr9;chr9;chr9;chr9;chr9;chr9;chr9;chr9;chr9;chr9;chr9;chr9;chr9;chr9;chr9;chr9;chr9	32384603;32384620;32384620;32386371;32386371;32405485;32405485;32405485;32407261;32407261;32407261;32408514;32408514;32408514;32418128;32418128;32418128;32418328;32418328;32418328;32419038;32419038;32419038;32420856;32420856;32420856;32423319;32423319;32423319;32424549;32424549;32424549;32425838;32425838;32425838;32427301;32427301;32427301;32429419;32429419;32429419;32430418;32430418;32430418;324…	32384735;32384735;32384735;32386438;32386442;32405603;32405603;32405603;32407429;32407429;32407429;32408651;32408651;32408651;32418197;32418197;32418197;32418511;32418511;32418511;32419177;32419177;32419177;32421027;32421027;32421027;32423419;32423419;32423419;32424665;32424665;32424665;32425997;32425997;32425997;32427436;32427436;32427436;32429503;32429503;32429503;32430574;32430574;32430574;324…	+;+;+;+;+;+;+;+;+;+;+;+;+;+;+;+;+;+;+;+;+;+;+;+;+;+;+;+;+;+;+;+;+;+;+;+;+;+;+;+;+;+;+;+;+;+;+;+;+;+;+;+;+;+;+;+;+;+;+;+;+;+;+;+;+	50	38.5996	5.67243	protein_coding	protein_coding
ACO2	chr22;chr22;chr22;chr22;chr22;chr22;chr22;chr22;chr22;chr22;chr22;chr22;chr22;chr22;chr22;chr22;chr22;chr22;chr22;chr22;chr22;chr22;chr22;chr22;chr22;chr22;chr22;chr22;chr22;chr22;chr22;chr22;chr22;chr22;chr22;chr22;chr22;chr22;chr22;chr22;chr22;chr22;chr22;chr22;chr22;chr22;chr22;chr22;chr22;chr22;chr22;chr22;chr22	41469125;41469130;41469160;41499726;41499726;41507791;41507791;41507791;41507838;41508015;41511876;41511876;41511876;41511876;41511876;41515377;41515377;41515377;41515513;41515766;41515767;41515767;41515767;41515767;41517297;41517527;41517527;41517527;41518481;41518481;41518481;41520171;41520171;41520171;41521299;41522830;41522830;41523205;41523205;41523830;41523830;41524846;41524846;41525193;415…	41469182;41469182;41469508;41499862;41499862;41508049;41508049;41508049;41508049;41508049;41512287;41511968;41511966;41511968;41511968;41515535;41515535;41515535;41515535;41515917;41515917;41516123;41515992;41515917;41517452;41517631;41517631;41517631;41518572;41518572;41518572;41520276;41520276;41520276;41521590;41522987;41522987;41523278;41523278;41523941;41523941;41524968;41524968;41525348;415…	+;+;+;+;+;+;+;+;+;+;+;+;+;+;+;+;+;+;+;+;+;+;+;+;+;+;+;+;+;+;+;+;+;+;+;+;+;+;+;+;+;+;+;+;+;+;+;+;+;+;+;+;+	32	24.7037	5.04439	protein_coding	protein_coding
ACOT1	chr14;chr14;chr14;chr14;chr14;chr14	73537114;73537394;73541493;73541493;73543050;73543128	73537878;73537878;73541695;73541695;73543794;73543710	+;+;+;+;+;+	4	3.08797	2.32193	protein_coding	protein_coding
ACOT11	chr1;chr1;chr1;chr1;chr1;chr1;chr1;chr1;chr1;chr1;chr1;chr1;chr1;chr1;chr1;chr1;chr1;chr1;chr1;chr1;chr1;chr1;chr1;chr1;chr1;chr1;chr1;chr1;chr1;chr1;chr1;chr1;chr1;chr1;chr1;chr1;chr1;chr1;chr1;chr1;chr1;chr1;chr1;chr1;chr1;chr1;chr1;chr1;chr1;chr1;chr1;chr1;chr1;chr1;chr1;chr1;chr1;chr1	54542257;54548220;54548228;54548228;54548467;54584655;54584655;54584655;54584655;54585835;54585835;54585835;54592546;54592546;54592546;54592546;54593941;54593941;54593941;54593941;54594556;54594556;54594556;54594556;54597259;54597259;54597259;54597259;54597264;54599296;54599296;54599296;54599296;54601269;54601269;54601269;54602669;54602669;54602669;54603871;54603871;54603871;54604346;54604346;546…	54542437;54548342;54548342;54548342;54548619;54584862;54584862;54584862;54584862;54585904;54585904;54585904;54592606;54592606;54592606;54592606;54594039;54594039;54594039;54594039;54594691;54594691;54594691;54594691;54597415;54597415;54598858;54597415;54597415;54599658;54599415;54599415;54599415;54601413;54601413;54601413;54602724;54602724;54602724;54603937;54603937;54603937;54604429;54604429;546…	+;+;+;+;+;+;+;+;+;+;+;+;+;+;+;+;+;+;+;+;+;+;+;+;+;+;+;+;+;+;+;+;+;+;+;+;+;+;+;+;+;+;+;+;+;+;+;+;+;+;+;+;+;+;+;+;+;+	1	0.771992	1	protein_coding	protein_coding
ACOT12	chr5;chr5;chr5;chr5;chr5;chr5;chr5;chr5;chr5;chr5;chr5;chr5;chr5;chr5;chr5;chr5;chr5;chr5;chr5;chr5;chr5;chr5;chr5;chr5;chr5;chr5;chr5;chr5;chr5	81330005;81330362;81330453;81330814;81330814;81332477;81332477;81332477;81335768;81335768;81335768;81342672;81343818;81343818;81344160;81344160;81344891;81345885;81347774;81359852;81359903;81363788;81363788;81371750;81371750;81385757;81385757;81393988;81393988	81330543;81330543;81330940;81330940;81330940;81332605;81332605;81332605;81335902;81335901;81335901;81342755;81343881;81343881;81344203;81344215;81345041;81346004;81347930;81360038;81360038;81363889;81363889;81371810;81371810;81385826;81385826;81394179;81394143	-;-;-;-;-;-;-;-;-;-;-;-;-;-;-;-;-;-;-;-;-;-;-;-;-;-;-;-;-	6	4.63195	2.80735	protein_coding	protein_coding
ACOT13	chr6;chr6;chr6;chr6;chr6;chr6;chr6;chr6;chr6;chr6	24667035;24667071;24687402;24687405;24697883;24697883;24697883;24701459;24701459;24701459	24667344;24667344;24687693;24687693;24698067;24698067;24698067;24701714;24705046;24705065	+;+;+;+;+;+;+;+;+;+	5	3.85996	2.58496	protein_coding	protein_coding
ACOT2	chr14;chr14;chr14;chr14;chr14;chr14;chr14;chr14;chr14;chr14;chr14;chr14;chr14;chr14;chr14;chr14	73567620;73569059;73569115;73569278;73569285;73569355;73573388;73573388;73573388;73573388;73574304;73574908;73574908;73574908;73574908;73574908	73568129;73569883;73569240;73569396;73569883;73569883;73573590;73573590;73573590;73573590;73574407;73575658;73575201;73575653;73575653;73575653	+;+;+;+;+;+;+;+;+;+;+;+;+;+;+;+	15	11.5799	4	protein_coding	protein_coding
ACOT4	chr14;chr14;chr14	73591706;73593702;73595049	73592416;73593904;73596496	+;+;+	8	6.17593	3.16993	protein_coding	protein_coding
ACOT7	chr1;chr1;chr1;chr1;chr1;chr1;chr1;chr1;chr1;chr1;chr1;chr1;chr1;chr1;chr1;chr1;chr1;chr1;chr1;chr1;chr1;chr1;chr1;chr1;chr1;chr1;chr1;chr1;chr1;chr1;chr1;chr1;chr1;chr1;chr1;chr1;chr1;chr1;chr1;chr1;chr1;chr1;chr1;chr1;chr1;chr1;chr1;chr1;chr1;chr1;chr1;chr1;chr1;chr1;chr1;chr1;chr1;chr1;chr1;chr1;chr1;chr1;chr1;chr1;chr1;chr1;chr1;chr1;chr1;chr1;chr1;chr1;chr1;chr1;chr1;chr1;chr1;chr1;chr1;chr1…	6264269;6264273;6264273;6264273;6264273;6264273;6264273;6264273;6281102;6281102;6281102;6281102;6281102;6281102;6281102;6281102;6281130;6281253;6282724;6282724;6282724;6294864;6294864;6294864;6294864;6294864;6294864;6294864;6294864;6294864;6294864;6318492;6318492;6318492;6318492;6318492;6318492;6318492;6318492;6318492;6327299;6327299;6327299;6327299;6327299;6327299;6327299;6327299;6327299;6333477…	6264695;6264695;6264695;6264695;6264695;6264695;6264695;6264695;6281286;6281286;6281286;6281286;6281286;6281286;6281286;6281286;6281286;6281286;6282796;6282888;6282796;6295504;6294980;6294980;6294980;6294980;6294980;6294980;6294980;6294980;6294980;6318578;6318578;6318578;6318578;6318578;6318578;6318578;6318578;6318578;6327413;6327413;6327413;6327413;6327413;6327413;6327413;6327413;6327413;6333568…	-;-;-;-;-;-;-;-;-;-;-;-;-;-;-;-;-;-;-;-;-;-;-;-;-;-;-;-;-;-;-;-;-;-;-;-;-;-;-;-;-;-;-;-;-;-;-;-;-;-;-;-;-;-;-;-;-;-;-;-;-;-;-;-;-;-;-;-;-;-;-;-;-;-;-;-;-;-;-;-;-;-;-;-;-	17	13.1239	4.16993	protein_coding	protein_coding
ACOT9	chrX;chrX;chrX;chrX;chrX;chrX;chrX;chrX;chrX;chrX;chrX;chrX;chrX;chrX;chrX;chrX;chrX;chrX;chrX;chrX;chrX;chrX;chrX;chrX;chrX;chrX;chrX;chrX;chrX;chrX;chrX;chrX;chrX;chrX;chrX;chrX;chrX;chrX;chrX;chrX;chrX;chrX;chrX;chrX;chrX;chrX;chrX;chrX;chrX;chrX;chrX;chrX;chrX;chrX;chrX;chrX;chrX;chrX;chrX;chrX;chrX;chrX;chrX;chrX;chrX;chrX;chrX;chrX;chrX;chrX;chrX;chrX;chrX;chrX;chrX;chrX;chrX;chrX;chrX;chrX…	23702253;23703671;23703677;23703684;23703705;23704694;23704694;23704694;23704694;23704694;23704993;23704993;23704993;23704993;23704993;23705058;23705509;23705509;23705509;23705509;23705509;23705509;23705768;23705768;23705768;23705768;23705768;23705768;23706628;23706628;23706628;23706628;23706628;23706628;23707717;23707831;23707877;23707877;23707877;23707877;23707877;23713135;23713135;23713135;237…	23703982;23703982;23703982;23703982;23703982;23704844;23704844;23704844;23704844;23704844;23705080;23705080;23705080;23705080;23705080;23705080;23705594;23705594;23705594;23705594;23705594;23705594;23705858;23705858;23705858;23705858;23705858;23705858;23706739;23706739;23706739;23707200;23706739;23706739;23707944;23707944;23707944;23707944;23707944;23707944;23707944;23713208;23713208;23713208;237…	-;-;-;-;-;-;-;-;-;-;-;-;-;-;-;-;-;-;-;-;-;-;-;-;-;-;-;-;-;-;-;-;-;-;-;-;-;-;-;-;-;-;-;-;-;-;-;-;-;-;-;-;-;-;-;-;-;-;-;-;-;-;-;-;-;-;-;-;-;-;-;-;-;-;-;-;-;-;-;-;-;-;-;-;-;-;-;-;-;-	6	4.63195	2.80735	protein_coding	protein_coding
ACOX1	chr17;chr17;chr17;chr17;chr17;chr17;chr17;chr17;chr17;chr17;chr17;chr17;chr17;chr17;chr17;chr17;chr17;chr17;chr17;chr17;chr17;chr17;chr17;chr17;chr17;chr17;chr17;chr17;chr17;chr17;chr17;chr17;chr17;chr17;chr17;chr17;chr17;chr17;chr17;chr17;chr17;chr17;chr17;chr17;chr17;chr17;chr17;chr17;chr17;chr17;chr17;chr17;chr17;chr17;chr17;chr17;chr17;chr17;chr17;chr17;chr17;chr17;chr17;chr17;chr17;chr17;chr…	75941507;75942596;75942878;75942879;75943411;75946464;75946530;75946577;75946707;75948251;75948251;75948251;75948251;75948251;75948251;75949217;75949217;75949217;75949217;75949217;75949217;75949495;75949495;75949495;75949495;75949495;75949718;75949718;75949718;75949718;75950774;75950774;75950774;75950774;75951415;75951415;75951415;75951415;75953249;75953451;75953451;75953451;75953451;75955566;759…	75946795;75942912;75943213;75943100;75943576;75946795;75946795;75946795;75946795;75948457;75948457;75948457;75948457;75948457;75948457;75949360;75949360;75949360;75949360;75949360;75949359;75949600;75949600;75949600;75949532;75949600;75949897;75949897;75949897;75949897;75950964;75950964;75950964;75950964;75951577;75951577;75951577;75951577;75953620;75953620;75953620;75953620;75953620;75955589;759…	-;-;-;-;-;-;-;-;-;-;-;-;-;-;-;-;-;-;-;-;-;-;-;-;-;-;-;-;-;-;-;-;-;-;-;-;-;-;-;-;-;-;-;-;-;-;-;-;-;-;-;-;-;-;-;-;-;-;-;-;-;-;-;-;-;-;-;-;-;-;-;-;-;-;-;-;-;-;-;-;-;-;-;-;-	8	6.17593	3.16993	protein_coding	protein_coding
ACOX2	chr3;chr3;chr3;chr3;chr3;chr3;chr3;chr3;chr3;chr3;chr3;chr3;chr3;chr3;chr3;chr3;chr3;chr3;chr3;chr3;chr3;chr3;chr3;chr3;chr3;chr3;chr3;chr3;chr3;chr3;chr3;chr3;chr3;chr3;chr3;chr3;chr3;chr3;chr3;chr3;chr3;chr3;chr3;chr3;chr3;chr3;chr3;chr3;chr3;chr3;chr3;chr3;chr3;chr3;chr3;chr3;chr3;chr3;chr3;chr3;chr3;chr3;chr3;chr3;chr3;chr3;chr3;chr3;chr3;chr3;chr3;chr3;chr3;chr3;chr3;chr3	58505136;58505136;58505136;58505136;58505138;58508893;58508893;58508893;58508893;58508893;58510979;58517206;58517206;58517206;58517206;58517206;58522496;58522496;58522496;58522496;58522954;58524426;58524426;58524426;58524462;58526466;58526466;58526466;58526466;58526505;58528794;58528794;58528794;58528794;58530466;58530466;58531251;58531251;58531293;58531310;58531321;58531693;58531693;58531693;585…	58505286;58505286;58505286;58505286;58505286;58509025;58509025;58509025;58509025;58509025;58511054;58517423;58517387;58517423;58517423;58517423;58522601;58522601;58522601;58522601;58522987;58524605;58524605;58524605;58524605;58526656;58526656;58526656;58526749;58526656;58529206;58528956;58528956;58528956;58530638;58530638;58531392;58531366;58531366;58531366;58531366;58531812;58531812;58531812;585…	-;-;-;-;-;-;-;-;-;-;-;-;-;-;-;-;-;-;-;-;-;-;-;-;-;-;-;-;-;-;-;-;-;-;-;-;-;-;-;-;-;-;-;-;-;-;-;-;-;-;-;-;-;-;-;-;-;-;-;-;-;-;-;-;-;-;-;-;-;-;-;-;-;-;-;-	2	1.54398	1.58496	protein_coding	protein_coding
ACOXL	chr2;chr2;chr2;chr2;chr2;chr2;chr2;chr2;chr2;chr2;chr2;chr2;chr2;chr2;chr2;chr2;chr2;chr2;chr2;chr2;chr2;chr2;chr2;chr2;chr2;chr2;chr2;chr2;chr2;chr2;chr2;chr2;chr2;chr2;chr2;chr2;chr2;chr2;chr2;chr2;chr2;chr2;chr2;chr2;chr2;chr2;chr2;chr2;chr2;chr2;chr2;chr2;chr2;chr2;chr2;chr2;chr2;chr2;chr2;chr2;chr2;chr2;chr2;chr2;chr2;chr2;chr2;chr2;chr2;chr2;chr2;chr2;chr2;chr2;chr2;chr2;chr2;chr2;chr2;chr2…	110732573;110732573;110732634;110732855;110768368;110768368;110768368;110768368;110784732;110784732;110784732;110784732;110793650;110793650;110793650;110793650;110794069;110794076;110794076;110794076;110795594;110795900;110798610;110798610;110798610;110799014;110799014;110799014;110799040;110801652;110801652;110801652;110801652;110805263;110805263;110805263;110805263;110805319;110841371;110841371…	110732774;110732774;110732774;110733108;110768464;110768464;110768464;110768464;110784815;110784815;110784815;110784815;110793700;110793736;110793736;110793736;110794174;110794174;110794174;110794174;110795651;110796181;110798724;110798724;110798724;110799100;110799100;110799100;110799100;110801724;110801724;110801724;110801724;110805395;110805395;110805395;110805395;110805395;110841405;110841405…	+;+;+;+;+;+;+;+;+;+;+;+;+;+;+;+;+;+;+;+;+;+;+;+;+;+;+;+;+;+;+;+;+;+;+;+;+;+;+;+;+;+;+;+;+;+;+;+;+;+;+;+;+;+;+;+;+;+;+;+;+;+;+;+;+;+;+;+;+;+;+;+;+;+;+;+;+;+;+;+;+;+;+;+;+;+;+	2	1.54398	1.58496	protein_coding	protein_coding
ACP1	chr2;chr2;chr2;chr2;chr2;chr2;chr2;chr2;chr2;chr2;chr2;chr2;chr2;chr2;chr2;chr2;chr2;chr2;chr2;chr2;chr2;chr2;chr2;chr2;chr2;chr2;chr2;chr2;chr2;chr2;chr2;chr2;chr2;chr2;chr2;chr2;chr2;chr2;chr2;chr2;chr2;chr2;chr2;chr2;chr2;chr2;chr2;chr2;chr2;chr2;chr2;chr2;chr2;chr2;chr2;chr2;chr2;chr2;chr2;chr2;chr2;chr2	264140;264723;264869;264872;264893;264900;264900;264916;264919;264926;264936;264965;265205;269301;269301;271866;271866;271866;271866;271866;271866;271866;271866;271866;271866;271866;272037;272037;272037;272037;272037;272037;272037;272037;272037;272192;272192;272192;272192;272192;274573;275140;275140;275140;275140;275140;275140;275140;276980;276980;276980;276980;276980;276980;276980;277227;277227;…	264498;264922;265007;265007;265007;265007;265007;265007;265007;265007;265007;265007;265278;269347;269347;271939;271939;271939;271939;271939;271939;271939;271939;271939;271939;271939;272150;272150;272065;272065;272065;272557;272150;272150;272150;273155;272305;272630;272305;272305;275201;275201;275611;275201;275200;275201;275201;275201;277085;277085;277085;277085;277085;277085;277085;277369;277506;…	+;+;+;+;+;+;+;+;+;+;+;+;+;+;+;+;+;+;+;+;+;+;+;+;+;+;+;+;+;+;+;+;+;+;+;+;+;+;+;+;+;+;+;+;+;+;+;+;+;+;+;+;+;+;+;+;+;+;+;+;+;+	20	15.4398	4.39232	protein_coding	protein_coding
ACP2	chr11;chr11;chr11;chr11;chr11;chr11;chr11;chr11;chr11;chr11;chr11;chr11;chr11;chr11;chr11;chr11;chr11;chr11;chr11;chr11;chr11;chr11;chr11;chr11;chr11;chr11;chr11;chr11;chr11;chr11;chr11;chr11;chr11;chr11;chr11;chr11;chr11;chr11;chr11;chr11;chr11;chr11;chr11;chr11;chr11;chr11;chr11;chr11;chr11;chr11;chr11;chr11;chr11;chr11;chr11;chr11;chr11;chr11;chr11;chr11;chr11;chr11;chr11;chr11;chr11;chr11;chr…	47239302;47239309;47239493;47239555;47239823;47239885;47240052;47240086;47242723;47242723;47242723;47242723;47242723;47242723;47242723;47242840;47242846;47243018;47243018;47243018;47243018;47243018;47243018;47243018;47243018;47243018;47243239;47243239;47243239;47243239;47243239;47243239;47243239;47243239;47243239;47243239;47244735;47244735;47244735;47244735;47244735;47244735;47244735;47244735;472…	47240249;47239389;47240249;47240249;47240249;47240249;47240249;47240249;47242898;47242898;47242898;47242898;47242898;47242898;47242898;47242898;47242898;47243124;47243124;47243124;47243124;47243124;47243124;47243124;47243124;47243124;47243321;47243321;47243321;47243321;47243321;47243321;47243321;47243321;47243321;47243321;47245378;47244867;47244867;47244960;47244867;47244867;47244867;47244867;472…	-;-;-;-;-;-;-;-;-;-;-;-;-;-;-;-;-;-;-;-;-;-;-;-;-;-;-;-;-;-;-;-;-;-;-;-;-;-;-;-;-;-;-;-;-;-;-;-;-;-;-;-;-;-;-;-;-;-;-;-;-;-;-;-;-;-;-;-;-;-;-;-;-;-;-;-;-;-;-;-;-;-;-;-;-;-;-;-;-;-;-;-;-;-;-;-;-;-;-;-;-	5	3.85996	2.58496	protein_coding	protein_coding
ACRBP	chr12;chr12;chr12;chr12;chr12;chr12;chr12;chr12;chr12;chr12;chr12;chr12;chr12;chr12;chr12;chr12;chr12;chr12;chr12;chr12;chr12;chr12;chr12;chr12;chr12;chr12;chr12;chr12;chr12;chr12;chr12;chr12;chr12;chr12;chr12;chr12;chr12;chr12;chr12;chr12;chr12;chr12;chr12;chr12;chr12;chr12;chr12	6638075;6638075;6638160;6638510;6638675;6638954;6638954;6638954;6640060;6640060;6640060;6640343;6640343;6640343;6643539;6643539;6643539;6644055;6644137;6644137;6644240;6644498;6644554;6645220;6645220;6645220;6645220;6645220;6645220;6646483;6646483;6646483;6646483;6646483;6646579;6646794;6646794;6646794;6646794;6646794;6646794;6647324;6647324;6647324;6647324;6647324;6647324	6638404;6638404;6638404;6638785;6638851;6639037;6639037;6639037;6640227;6640227;6640227;6640522;6640522;6640522;6643668;6643671;6643671;6644605;6644506;6644605;6644605;6644605;6644599;6645337;6645337;6645337;6645337;6645337;6645337;6646577;6646577;6646577;6646577;6646577;6647012;6647012;6647283;6647012;6647012;6647012;6647012;6647428;6647433;6647411;6647393;6647411;6647460	-;-;-;-;-;-;-;-;-;-;-;-;-;-;-;-;-;-;-;-;-;-;-;-;-;-;-;-;-;-;-;-;-;-;-;-;-;-;-;-;-;-;-;-;-;-;-	1	0.771992	1	protein_coding	protein_coding
ACSBG1	chr15;chr15;chr15;chr15;chr15;chr15;chr15;chr15;chr15;chr15;chr15;chr15;chr15;chr15;chr15;chr15;chr15;chr15;chr15;chr15;chr15;chr15;chr15;chr15;chr15;chr15;chr15;chr15;chr15;chr15;chr15;chr15;chr15;chr15;chr15;chr15;chr15;chr15;chr15;chr15;chr15;chr15;chr15;chr15;chr15;chr15;chr15;chr15;chr15;chr15;chr15;chr15;chr15;chr15;chr15;chr15;chr15;chr15;chr15;chr15;chr15;chr15;chr15;chr15;chr15;chr15;chr…	78167468;78170854;78170914;78173593;78173593;78173593;78173593;78174385;78174385;78174385;78174385;78178614;78178614;78178614;78178808;78178963;78179550;78179550;78179550;78179550;78179550;78179738;78180755;78180755;78180755;78180755;78180755;78180755;78181969;78181969;78181969;78181969;78181969;78182466;78182466;78182466;78182466;78182466;78182705;78182705;78182705;78182705;78182705;78182705;781…	78171529;78171529;78171529;78173839;78173839;78173839;78173839;78174524;78174812;78174524;78174524;78178831;78178831;78178831;78178831;78178980;78179780;78179780;78179780;78179780;78179780;78179780;78180936;78180936;78181083;78180936;78180936;78180936;78182145;78182145;78182145;78182145;78182145;78182615;78182615;78182615;78182615;78182615;78182785;78182886;78182785;78182785;78182785;78182785;781…	-;-;-;-;-;-;-;-;-;-;-;-;-;-;-;-;-;-;-;-;-;-;-;-;-;-;-;-;-;-;-;-;-;-;-;-;-;-;-;-;-;-;-;-;-;-;-;-;-;-;-;-;-;-;-;-;-;-;-;-;-;-;-;-;-;-;-;-;-;-;-;-;-;-;-;-;-;-;-;-;-;-;-;-;-;-	2	1.54398	1.58496	protein_coding	protein_coding
ACSF2	chr17;chr17;chr17;chr17;chr17;chr17;chr17;chr17;chr17;chr17;chr17;chr17;chr17;chr17;chr17;chr17;chr17;chr17;chr17;chr17;chr17;chr17;chr17;chr17;chr17;chr17;chr17;chr17;chr17;chr17;chr17;chr17;chr17;chr17;chr17;chr17;chr17;chr17;chr17;chr17;chr17;chr17;chr17;chr17;chr17;chr17;chr17;chr17;chr17;chr17;chr17;chr17;chr17;chr17;chr17;chr17;chr17;chr17;chr17;chr17;chr17;chr17;chr17;chr17;chr17;chr17;chr…	50426158;50426158;50426218;50426218;50426218;50426218;50426219;50426252;50426905;50460202;50460663;50460677;50460677;50460677;50460677;50460677;50460677;50460677;50461242;50461242;50461242;50461242;50461242;50461242;50461633;50461633;50461633;50461633;50461633;50461657;50462184;50462184;50462184;50462184;50462184;50462184;50462239;50462420;50462420;50462420;50462420;50462420;50462420;50462420;504…	50426389;50426389;50426389;50426389;50426389;50426389;50426389;50426389;50426979;50460363;50460872;50460872;50460872;50460872;50460872;50461048;50460872;50460872;50461411;50461355;50461370;50461265;50461287;50461370;50461686;50461686;50461686;50461686;50461686;50461686;50462302;50462302;50462302;50462302;50462302;50462302;50462317;50463041;50462585;50462585;50462426;50462585;50462585;50462585;504…	+;+;+;+;+;+;+;+;+;+;+;+;+;+;+;+;+;+;+;+;+;+;+;+;+;+;+;+;+;+;+;+;+;+;+;+;+;+;+;+;+;+;+;+;+;+;+;+;+;+;+;+;+;+;+;+;+;+;+;+;+;+;+;+;+;+;+;+;+;+;+;+;+;+;+;+;+;+;+;+;+;+;+;+;+;+;+;+;+;+;+;+;+;+;+;+;+;+;+;+;+;+;+;+;+;+;+;+;+;+;+;+;+;+;+;+;+;+;+;+;+;+;+;+;+;+;+;+	13	10.0359	3.80735	protein_coding	protein_coding
ACSF3	chr16;chr16;chr16;chr16;chr16;chr16;chr16;chr16;chr16;chr16;chr16;chr16;chr16;chr16;chr16;chr16;chr16;chr16;chr16;chr16;chr16;chr16;chr16;chr16;chr16;chr16;chr16;chr16;chr16;chr16;chr16;chr16;chr16;chr16;chr16;chr16;chr16;chr16;chr16;chr16;chr16;chr16;chr16;chr16;chr16;chr16;chr16;chr16;chr16;chr16;chr16;chr16;chr16;chr16;chr16;chr16;chr16;chr16;chr16;chr16;chr16;chr16;chr16;chr16;chr16;chr16;chr…	89088375;89093809;89093809;89093855;89093868;89093883;89093898;89093904;89095195;89098591;89098591;89098591;89098711;89100626;89100662;89100662;89100662;89100662;89100662;89102352;89102604;89102604;89102604;89102604;89102604;89102604;89102604;89102604;89102604;89102613;89102696;89112092;89112092;89112092;89112092;89112092;89112092;89112092;89112092;89112092;89112092;89112201;89114339;89114339;891…	89088478;89093996;89093992;89093992;89093996;89093996;89093992;89093992;89095303;89098763;89098763;89098763;89098763;89101347;89100767;89101347;89101347;89101347;89101347;89102400;89102759;89102759;89102759;89102759;89102648;89102759;89102759;89102759;89102759;89102759;89102759;89112246;89112246;89112246;89112246;89112246;89112246;89112246;89112246;89112246;89112246;89112246;89114487;89114487;891…	+;+;+;+;+;+;+;+;+;+;+;+;+;+;+;+;+;+;+;+;+;+;+;+;+;+;+;+;+;+;+;+;+;+;+;+;+;+;+;+;+;+;+;+;+;+;+;+;+;+;+;+;+;+;+;+;+;+;+;+;+;+;+;+;+;+;+;+;+;+;+;+;+;+;+;+;+;+;+;+;+;+;+;+;+;+;+;+;+;+;+;+;+;+;+;+;+;+;+;+;+	7	5.40394	3	protein_coding	protein_coding
ACSL1	chr4;chr4;chr4;chr4;chr4;chr4;chr4;chr4;chr4;chr4;chr4;chr4;chr4;chr4;chr4;chr4;chr4;chr4;chr4;chr4;chr4;chr4;chr4;chr4;chr4;chr4;chr4;chr4;chr4;chr4;chr4;chr4;chr4;chr4;chr4;chr4;chr4;chr4;chr4;chr4;chr4;chr4;chr4;chr4;chr4;chr4;chr4;chr4;chr4;chr4;chr4;chr4;chr4;chr4;chr4;chr4;chr4;chr4;chr4;chr4;chr4;chr4;chr4;chr4;chr4;chr4;chr4;chr4;chr4;chr4;chr4;chr4;chr4;chr4;chr4;chr4;chr4;chr4;chr4;chr4…	184755595;184755596;184755600;184755600;184755601;184755601;184756781;184756903;184757021;184757047;184757635;184757635;184757635;184757635;184757635;184757635;184757635;184757635;184757635;184757635;184757819;184757819;184757819;184757819;184757819;184757819;184757819;184757819;184757819;184757819;184760357;184760357;184760357;184760357;184760357;184760357;184760357;184760357;184760357;184762407…	184757265;184757265;184757265;184757265;184757265;184757265;184757265;184757265;184757265;184757265;184757706;184757706;184757706;184757706;184757706;184757706;184757706;184757706;184757706;184757706;184757920;184757920;184757920;184757920;184757920;184757920;184757920;184757920;184758876;184757920;184760500;184760500;184760500;184760500;184760500;184760500;184760500;184760500;184760500;184762523…	-;-;-;-;-;-;-;-;-;-;-;-;-;-;-;-;-;-;-;-;-;-;-;-;-;-;-;-;-;-;-;-;-;-;-;-;-;-;-;-;-;-;-;-;-;-;-;-;-;-;-;-;-;-;-;-;-;-;-;-;-;-;-;-;-;-;-;-;-;-;-;-;-;-;-;-;-;-;-;-;-;-;-;-;-;-;-;-;-;-;-;-;-;-;-;-;-;-;-;-;-;-;-;-;-;-;-;-;-;-;-;-;-;-;-;-;-;-;-;-;-;-;-;-;-;-;-;-	23	17.7558	4.58496	protein_coding	protein_coding
ACSL3	chr2;chr2;chr2;chr2;chr2;chr2;chr2;chr2;chr2;chr2;chr2;chr2;chr2;chr2;chr2;chr2;chr2;chr2;chr2;chr2;chr2;chr2;chr2;chr2;chr2;chr2;chr2;chr2;chr2;chr2;chr2;chr2;chr2;chr2;chr2;chr2;chr2;chr2;chr2;chr2;chr2;chr2;chr2;chr2;chr2;chr2;chr2;chr2;chr2;chr2;chr2;chr2;chr2;chr2;chr2;chr2;chr2;chr2;chr2;chr2;chr2;chr2;chr2;chr2	222860934;222860942;222861026;222861563;222887830;222887830;222887830;222900674;222900674;222908733;222908733;222908733;222908733;222909085;222909616;222916319;222916319;222916319;222916319;222917688;222918046;222918046;222918046;222919064;222919064;222919064;222919064;222920954;222921280;222921280;222921280;222921280;222922708;222922708;222922708;222923078;222923078;222923078;222924456;222924456…	222861258;222861258;222861258;222861742;222887888;222887888;222887888;222900780;222900780;222909036;222909059;222909150;222909150;222909150;222909738;222916680;222916496;222916496;222916496;222918155;222918155;222918155;222918155;222919202;222919104;222919202;222919202;222921068;222921430;222921353;222921430;222921430;222922831;222922831;222922831;222923149;222923149;222923149;222924595;222924595…	+;+;+;+;+;+;+;+;+;+;+;+;+;+;+;+;+;+;+;+;+;+;+;+;+;+;+;+;+;+;+;+;+;+;+;+;+;+;+;+;+;+;+;+;+;+;+;+;+;+;+;+;+;+;+;+;+;+;+;+;+;+;+;+	22	16.9838	4.52356	protein_coding	protein_coding
ACSL4	chrX;chrX;chrX;chrX;chrX;chrX;chrX;chrX;chrX;chrX;chrX;chrX;chrX;chrX;chrX;chrX;chrX;chrX;chrX;chrX;chrX;chrX;chrX;chrX;chrX;chrX;chrX;chrX;chrX;chrX;chrX;chrX;chrX;chrX;chrX;chrX;chrX;chrX;chrX;chrX;chrX;chrX;chrX;chrX;chrX;chrX;chrX;chrX;chrX;chrX;chrX;chrX;chrX;chrX;chrX;chrX;chrX;chrX;chrX;chrX;chrX;chrX;chrX;chrX;chrX;chrX;chrX;chrX;chrX;chrX;chrX;chrX;chrX;chrX;chrX;chrX;chrX;chrX;chrX;chrX	109624244;109629237;109629350;109634644;109641337;109641337;109641337;109644026;109659354;109659354;109659354;109659354;109659354;109661531;109661531;109661531;109663211;109663211;109663211;109663270;109665420;109665420;109665420;109665420;109668101;109668101;109668101;109668101;109669034;109669034;109669034;109669034;109674402;109674402;109674402;109677988;109677988;109677988;109678265;109678265…	109624321;109629579;109629579;109634686;109644186;109644186;109644186;109644186;109659511;109659431;109659511;109659511;109659513;109661645;109661645;109661645;109663402;109663402;109663402;109663402;109665494;109665494;109665494;109665494;109668273;109668273;109668273;109668273;109669109;109669173;109669173;109669173;109674473;109674473;109674473;109678111;109678111;109678111;109678415;109678415…	-;-;-;-;-;-;-;-;-;-;-;-;-;-;-;-;-;-;-;-;-;-;-;-;-;-;-;-;-;-;-;-;-;-;-;-;-;-;-;-;-;-;-;-;-;-;-;-;-;-;-;-;-;-;-;-;-;-;-;-;-;-;-;-;-;-;-;-;-;-;-;-;-;-;-;-;-;-;-;-	23	17.7558	4.58496	protein_coding	protein_coding
ACSL6	chr5;chr5;chr5;chr5;chr5;chr5;chr5;chr5;chr5;chr5;chr5;chr5;chr5;chr5;chr5;chr5;chr5;chr5;chr5;chr5;chr5;chr5;chr5;chr5;chr5;chr5;chr5;chr5;chr5;chr5;chr5;chr5;chr5;chr5;chr5;chr5;chr5;chr5;chr5;chr5;chr5;chr5;chr5;chr5;chr5;chr5;chr5;chr5;chr5;chr5;chr5;chr5;chr5;chr5;chr5;chr5;chr5;chr5;chr5;chr5;chr5;chr5;chr5;chr5;chr5;chr5;chr5;chr5;chr5;chr5;chr5;chr5;chr5;chr5;chr5;chr5;chr5;chr5;chr5;chr5…	131949973;131949976;131953898;131953902;131953904;131953905;131953907;131953934;131954234;131954234;131959536;131959536;131959536;131959536;131959536;131959536;131959536;131959536;131959536;131959536;131959573;131960520;131960520;131960520;131960520;131960520;131960520;131960520;131960520;131960520;131960520;131960520;131962535;131962535;131962535;131962535;131962535;131962535;131962535;131962535…	131954371;131954371;131954371;131954371;131954371;131954371;131954371;131954371;131954371;131954371;131959607;131959607;131959607;131959607;131959607;131959607;131959607;131959607;131959607;131959607;131959607;131960945;131960621;131960621;131960621;131960621;131960621;131960621;131960621;131960621;131960621;131960621;131962678;131962678;131962678;131962678;131962678;131962678;131962678;131962678…	-;-;-;-;-;-;-;-;-;-;-;-;-;-;-;-;-;-;-;-;-;-;-;-;-;-;-;-;-;-;-;-;-;-;-;-;-;-;-;-;-;-;-;-;-;-;-;-;-;-;-;-;-;-;-;-;-;-;-;-;-;-;-;-;-;-;-;-;-;-;-;-;-;-;-;-;-;-;-;-;-;-;-;-;-;-;-;-;-;-;-;-;-;-;-;-;-;-;-;-;-;-;-;-;-;-;-;-;-;-;-;-;-;-;-;-;-;-;-;-;-;-;-;-;-;-;-;-	4	3.08797	2.32193	protein_coding	protein_coding
ACSM3	chr16;chr16;chr16;chr16;chr16;chr16;chr16;chr16;chr16;chr16;chr16;chr16;chr16;chr16;chr16;chr16;chr16;chr16;chr16;chr16;chr16;chr16;chr16;chr16;chr16;chr16;chr16;chr16;chr16;chr16;chr16;chr16;chr16;chr16;chr16;chr16;chr16;chr16;chr16;chr16;chr16;chr16;chr16;chr16;chr16;chr16;chr16;chr16;chr16;chr16;chr16;chr16;chr16;chr16;chr16;chr16;chr16;chr16;chr16;chr16;chr16;chr16;chr16;chr16;chr16;chr16;chr…	20610243;20674510;20674531;20674608;20679158;20679158;20749265;20749418;20749910;20749910;20749910;20755573;20755573;20755573;20755573;20763702;20764040;20764683;20769984;20769984;20769984;20769984;20769984;20769984;20770160;20775839;20775839;20775839;20775839;20775839;20777373;20777373;20777373;20777373;20779797;20779881;20780714;20780714;20780714;20780714;20780974;20780974;20780974;20780974;207…	20610310;20674822;20674822;20674822;20682176;20679449;20749368;20750003;20750003;20750003;20750003;20755616;20755608;20755616;20755616;20764125;20764125;20764736;20770253;20770253;20770109;20770253;20770191;20770253;20770253;20776049;20776049;20776049;20776049;20775920;20777417;20777580;20777580;20777580;20779907;20779907;20780857;20780857;20780857;20780857;20781130;20781130;20781130;20781130;207…	+;+;+;+;+;+;+;+;+;+;+;+;+;+;+;+;+;+;+;+;+;+;+;+;+;+;+;+;+;+;+;+;+;+;+;+;+;+;+;+;+;+;+;+;+;+;+;+;+;+;+;+;+;+;+;+;+;+;+;+;+;+;+;+;+;+;+;+;+;+;+;+;+;+;+;+;+;+;+;+;+;+;+;+;+;+;+	6	4.63195	2.80735	protein_coding	protein_coding
ACSS1	chr20;chr20;chr20;chr20;chr20;chr20;chr20;chr20;chr20;chr20;chr20;chr20;chr20;chr20;chr20;chr20;chr20;chr20;chr20;chr20;chr20;chr20;chr20;chr20;chr20;chr20;chr20;chr20;chr20;chr20;chr20;chr20;chr20;chr20;chr20;chr20;chr20;chr20;chr20;chr20;chr20;chr20;chr20;chr20	25006230;25006230;25006232;25006232;25009270;25009270;25009270;25012601;25012601;25012812;25012812;25012857;25013536;25013536;25013536;25013961;25013961;25013961;25015138;25015138;25015138;25020010;25020010;25020010;25021389;25021389;25021389;25022940;25022940;25022940;25023466;25023466;25023466;25030759;25030759;25030759;25032369;25045938;25048085;25048085;25048085;25057769;25057769;25057769	25006925;25007941;25007941;25007941;25009388;25012326;25009388;25012664;25012664;25012939;25012939;25012939;25013662;25013662;25013662;25014073;25014073;25014073;25015230;25015230;25015230;25020147;25020147;25020147;25021536;25021536;25021536;25023092;25023092;25023092;25023641;25023641;25023641;25030958;25030958;25030958;25032706;25046872;25048181;25048181;25048181;25058980;25058182;25058182	-;-;-;-;-;-;-;-;-;-;-;-;-;-;-;-;-;-;-;-;-;-;-;-;-;-;-;-;-;-;-;-;-;-;-;-;-;-;-;-;-;-;-;-	6	4.63195	2.80735	protein_coding	protein_coding
ACSS2	chr20;chr20;chr20;chr20;chr20;chr20;chr20;chr20;chr20;chr20;chr20;chr20;chr20;chr20;chr20;chr20;chr20;chr20;chr20;chr20;chr20;chr20;chr20;chr20;chr20;chr20;chr20;chr20;chr20;chr20;chr20;chr20;chr20;chr20;chr20;chr20;chr20;chr20;chr20;chr20;chr20;chr20;chr20;chr20;chr20;chr20;chr20;chr20;chr20;chr20;chr20;chr20;chr20;chr20;chr20;chr20;chr20;chr20;chr20;chr20;chr20;chr20;chr20;chr20;chr20;chr20;chr…	34872146;34872882;34874942;34874942;34874963;34874979;34875017;34875853;34876435;34876572;34876580;34876590;34876590;34876590;34876593;34876612;34876614;34876622;34882794;34882794;34882794;34882794;34882794;34882794;34882794;34882794;34882794;34882794;34882794;34882794;34882794;34882794;34882794;34882794;34882818;34882827;34893569;34908716;34908905;34913093;34913096;34913096;34913096;34913096;349…	34872403;34873001;34875137;34875127;34875137;34875127;34875137;34875931;34876823;34876823;34876747;34876823;34876823;34876823;34876823;34876823;34876823;34876823;34882989;34882989;34882989;34882989;34882989;34882989;34882989;34882989;34882996;34882989;34882989;34882989;34882989;34882989;34882990;34882989;34882989;34882989;34893622;34908903;34908943;34913187;34913181;34913187;34913187;34913187;349…	+;+;+;+;+;+;+;+;+;+;+;+;+;+;+;+;+;+;+;+;+;+;+;+;+;+;+;+;+;+;+;+;+;+;+;+;+;+;+;+;+;+;+;+;+;+;+;+;+;+;+;+;+;+;+;+;+;+;+;+;+;+;+;+;+;+;+;+;+;+;+;+;+;+;+;+;+;+;+;+;+;+;+;+;+;+;+;+;+;+;+;+;+;+;+;+;+;+;+;+;+;+;+;+;+;+;+;+;+;+;+;+;+;+;+;+;+;+;+;+;+;+;+;+;+;+;+;+	8	6.17593	3.16993	protein_coding	protein_coding
ACTA2	chr10;chr10;chr10;chr10;chr10;chr10;chr10;chr10;chr10;chr10;chr10;chr10;chr10;chr10;chr10;chr10;chr10;chr10;chr10;chr10;chr10;chr10;chr10;chr10;chr10;chr10;chr10;chr10;chr10;chr10	88935074;88938061;88939507;88941001;88941229;88941785;88941785;88941785;88941785;88943797;88943797;88943797;88943797;88946820;88947258;88947258;88947258;88947258;88948242;88948802;88948802;88948802;88948802;88948802;88952731;88952731;88952731;88952731;88990939;88991022	88935366;88938242;88939698;88941390;88941390;88941869;88941869;88941869;88941869;88943907;88943907;88943907;88943907;88947386;88947386;88947386;88947386;88947386;88948953;88948953;88948953;88948953;88948953;88948953;88952773;88952773;88952747;88952773;88991339;88991288	-;-;-;-;-;-;-;-;-;-;-;-;-;-;-;-;-;-;-;-;-;-;-;-;-;-;-;-;-;-	66	50.9514	6.06609	protein_coding	protein_coding
ACTA2-AS1	chr10;chr10;chr10;chr10;chr10;chr10;chr10;chr10;chr10;chr10;chr10	88932390;88932643;88933641;88933647;88934898;88938212;88939395;88939475;88939497;88940087;88940212	88932959;88932959;88933886;88933838;88935573;88938476;88940340;88939808;88939562;88940611;88940820	+;+;+;+;+;+;+;+;+;+;+	27	20.8438	4.80735	long_noncoding	antisense
ACTB	chr7;chr7;chr7;chr7;chr7;chr7;chr7;chr7;chr7;chr7;chr7;chr7;chr7;chr7;chr7;chr7;chr7;chr7;chr7;chr7;chr7;chr7;chr7;chr7;chr7;chr7;chr7;chr7;chr7;chr7;chr7;chr7;chr7;chr7;chr7;chr7;chr7;chr7;chr7;chr7;chr7;chr7;chr7;chr7;chr7;chr7;chr7;chr7;chr7;chr7;chr7;chr7	5527151;5527151;5527156;5527156;5527733;5527741;5528004;5528004;5528004;5528004;5528004;5528111;5528150;5528281;5528281;5528281;5528281;5528281;5528470;5528592;5529019;5529067;5529161;5529161;5529161;5529161;5529161;5529161;5529216;5529235;5529282;5529535;5529535;5529535;5529535;5529535;5529535;5529535;5529535;5529535;5529806;5530524;5530524;5530524;5530524;5530524;5530524;5530524;5540676;5562574…	5527891;5527611;5527891;5527891;5527891;5527891;5528719;5528185;5528185;5528185;5528098;5528185;5528185;5528719;5528719;5528719;5529400;5528719;5528719;5528719;5529059;5529663;5529400;5529663;5529400;5529400;5529400;5529400;5529400;5529400;5529400;5529663;5529663;5529663;5529663;5529733;5529663;5529663;5529663;5529663;5529982;5530583;5530590;5530604;5530602;5530601;5530601;5530709;5540771;5562790…	-;-;-;-;-;-;-;-;-;-;-;-;-;-;-;-;-;-;-;-;-;-;-;-;-;-;-;-;-;-;-;-;-;-;-;-;-;-;-;-;-;-;-;-;-;-;-;-;-;-;-;-	2030	1567.14	10.988	protein_coding	protein_coding
ACTBP2	chr5	77784881	77786003	+	16	12.3519	4.08746	pseudogene	processed_pseudogene
ACTG1	chr17;chr17;chr17;chr17;chr17;chr17;chr17;chr17;chr17;chr17;chr17;chr17;chr17;chr17;chr17;chr17;chr17;chr17;chr17;chr17;chr17;chr17;chr17;chr17;chr17;chr17;chr17;chr17;chr17;chr17;chr17;chr17;chr17;chr17;chr17;chr17;chr17;chr17;chr17;chr17;chr17;chr17;chr17;chr17;chr17;chr17;chr17;chr17;chr17;chr17;chr17;chr17;chr17;chr17;chr17;chr17;chr17;chr17;chr17;chr17;chr17;chr17;chr17;chr17;chr17;chr17;chr…	81509971;81509973;81509988;81509989;81509992;81509999;81510005;81510008;81510013;81510479;81510480;81510745;81510927;81510927;81510927;81510927;81510927;81510927;81510927;81510927;81510927;81510927;81511085;81511188;81511188;81511188;81511188;81511188;81511188;81511188;81511188;81511188;81511188;81511238;81511346;81511348;81511498;81511519;81511763;81511903;81511903;81511903;81511903;81511903;815…	81510833;81510329;81510833;81510833;81510833;81510833;81510833;81510833;81510329;81510833;81510833;81510833;81511108;81511108;81511108;81511108;81511626;81511108;81511108;81511108;81511108;81511108;81511108;81511803;81511626;81511626;81511626;81511626;81511848;81511626;81511626;81511626;81511626;81511626;81511626;81511626;81511626;81511578;81511803;81512142;81512142;81512115;81512142;81512142;815…	-;-;-;-;-;-;-;-;-;-;-;-;-;-;-;-;-;-;-;-;-;-;-;-;-;-;-;-;-;-;-;-;-;-;-;-;-;-;-;-;-;-;-;-;-;-;-;-;-;-;-;-;-;-;-;-;-;-;-;-;-;-;-;-;-;-;-;-;-;-;-;-;-;-;-;-;-;-;-;-;-	1376	1062.26	10.4273	protein_coding	protein_coding
ACTG1P14	chr9	6834456	6835577	+	5	3.85996	2.58496	pseudogene	processed_pseudogene
ACTL10	chr20	33666498	33668525	+	8	6.17593	3.16993	protein_coding	protein_coding
ACTL6A	chr3;chr3;chr3;chr3;chr3;chr3;chr3;chr3;chr3;chr3;chr3;chr3;chr3;chr3;chr3;chr3;chr3;chr3;chr3;chr3;chr3;chr3;chr3;chr3;chr3;chr3;chr3;chr3;chr3;chr3;chr3;chr3;chr3;chr3;chr3;chr3;chr3;chr3;chr3;chr3;chr3;chr3;chr3;chr3;chr3;chr3;chr3;chr3;chr3;chr3;chr3;chr3;chr3;chr3;chr3;chr3;chr3;chr3;chr3;chr3;chr3;chr3;chr3;chr3;chr3;chr3;chr3;chr3;chr3;chr3;chr3;chr3;chr3;chr3;chr3;chr3;chr3;chr3;chr3;chr3…	179562880;179562886;179562920;179562923;179562923;179562930;179562959;179569815;179569824;179569824;179569824;179569824;179569824;179569824;179569824;179570067;179570067;179570067;179570067;179570067;179570067;179570067;179570067;179573234;179573369;179573369;179573369;179573369;179573369;179573369;179574353;179574370;179574370;179574370;179574370;179574370;179574370;179574370;179575010;179575403…	179563117;179562973;179563165;179562973;179563117;179562973;179563165;179569900;179569900;179569900;179569900;179569900;179569900;179569900;179569900;179570241;179570241;179570241;179570241;179570391;179570241;179570241;179570241;179573469;179573469;179573469;179573469;179573469;179573469;179573469;179574467;179575210;179574563;179574467;179574501;179574467;179574467;179574467;179575504;179575504…	+;+;+;+;+;+;+;+;+;+;+;+;+;+;+;+;+;+;+;+;+;+;+;+;+;+;+;+;+;+;+;+;+;+;+;+;+;+;+;+;+;+;+;+;+;+;+;+;+;+;+;+;+;+;+;+;+;+;+;+;+;+;+;+;+;+;+;+;+;+;+;+;+;+;+;+;+;+;+;+;+;+;+;+;+;+;+	7	5.40394	3	protein_coding	protein_coding
ACTN1	chr14;chr14;chr14;chr14;chr14;chr14;chr14;chr14;chr14;chr14;chr14;chr14;chr14;chr14;chr14;chr14;chr14;chr14;chr14;chr14;chr14;chr14;chr14;chr14;chr14;chr14;chr14;chr14;chr14;chr14;chr14;chr14;chr14;chr14;chr14;chr14;chr14;chr14;chr14;chr14;chr14;chr14;chr14;chr14;chr14;chr14;chr14;chr14;chr14;chr14;chr14;chr14;chr14;chr14;chr14;chr14;chr14;chr14;chr14;chr14;chr14;chr14;chr14;chr14;chr14;chr14;chr…	68874143;68874318;68874323;68874323;68874686;68874783;68874786;68874859;68877082;68877082;68877082;68877082;68877082;68877082;68877082;68877082;68878458;68878458;68878458;68878458;68878989;68878989;68878989;68879046;68879049;68879864;68879962;68879962;68879962;68879962;68879962;68879962;68879962;68879962;68879962;68880810;68880810;68880810;68880810;68880810;68880810;68880810;68880810;68880810;688…	68875017;68875017;68875017;68875017;68875017;68875017;68875017;68875146;68877240;68877240;68877240;68877240;68877240;68877240;68879022;68877240;68878523;68878523;68878523;68878523;68879069;68879069;68879069;68879069;68879069;68880108;68880108;68880108;68880108;68880108;68880108;68880108;68880108;68880108;68880108;68881122;68880941;68880989;68880989;68880989;68880989;68880989;68880989;68880989;688…	-;-;-;-;-;-;-;-;-;-;-;-;-;-;-;-;-;-;-;-;-;-;-;-;-;-;-;-;-;-;-;-;-;-;-;-;-;-;-;-;-;-;-;-;-;-;-;-;-;-;-;-;-;-;-;-;-;-;-;-;-;-;-;-;-;-;-;-;-;-;-;-;-;-;-;-;-;-;-;-;-;-;-;-;-;-;-;-;-;-;-;-;-;-;-;-;-;-;-;-;-;-;-;-;-;-;-;-;-;-;-;-;-;-;-;-;-;-;-;-;-;-;-;-;-;-;-;-	108	83.3751	6.76818	protein_coding	protein_coding
ACTN2	chr1;chr1;chr1;chr1;chr1;chr1;chr1;chr1;chr1;chr1;chr1;chr1;chr1;chr1;chr1;chr1;chr1;chr1;chr1;chr1;chr1;chr1;chr1;chr1;chr1;chr1;chr1;chr1;chr1;chr1;chr1;chr1;chr1;chr1;chr1;chr1;chr1;chr1;chr1;chr1;chr1;chr1;chr1;chr1;chr1;chr1;chr1;chr1;chr1;chr1;chr1;chr1;chr1;chr1;chr1;chr1;chr1;chr1;chr1;chr1;chr1;chr1;chr1;chr1;chr1;chr1;chr1;chr1;chr1;chr1;chr1;chr1;chr1;chr1;chr1;chr1;chr1;chr1;chr1;chr1…	236686454;236686454;236686508;236686527;236717858;236717858;236717858;236717858;236718894;236718894;236718894;236718894;236720105;236720105;236720105;236720105;236725933;236725933;236725933;236725933;236727678;236727678;236727678;236727678;236731233;236731233;236731233;236731233;236734433;236734433;236734433;236735635;236735635;236735635;236736558;236737019;236737122;236737122;236737122;236737122…	236686799;236686799;236686799;236686799;236717972;236717972;236717972;236717972;236719013;236719013;236719013;236719013;236720191;236720191;236720191;236720191;236726020;236726020;236726020;236726020;236727756;236727756;236727756;236727756;236731314;236731314;236731314;236731314;236734518;236734518;236734518;236735720;236735720;236735720;236736668;236737214;236737214;236737214;236737214;236737214…	+;+;+;+;+;+;+;+;+;+;+;+;+;+;+;+;+;+;+;+;+;+;+;+;+;+;+;+;+;+;+;+;+;+;+;+;+;+;+;+;+;+;+;+;+;+;+;+;+;+;+;+;+;+;+;+;+;+;+;+;+;+;+;+;+;+;+;+;+;+;+;+;+;+;+;+;+;+;+;+;+;+;+;+;+;+;+;+;+	7	5.40394	3	protein_coding	protein_coding
ACTN4	chr19;chr19;chr19;chr19;chr19;chr19;chr19;chr19;chr19;chr19;chr19;chr19;chr19;chr19;chr19;chr19;chr19;chr19;chr19;chr19;chr19;chr19;chr19;chr19;chr19;chr19;chr19;chr19;chr19;chr19;chr19;chr19;chr19;chr19;chr19;chr19;chr19;chr19;chr19;chr19;chr19;chr19;chr19;chr19;chr19;chr19;chr19;chr19;chr19;chr19;chr19;chr19;chr19;chr19;chr19;chr19;chr19;chr19;chr19;chr19;chr19;chr19;chr19;chr19;chr19;chr19;chr…	38647649;38647670;38647738;38647738;38647746;38648193;38700600;38700600;38700600;38700600;38700600;38701002;38701002;38701002;38704934;38704934;38704934;38706044;38706044;38706044;38708117;38708117;38708117;38708142;38709395;38709395;38709395;38709395;38710257;38710257;38710833;38711276;38714469;38714469;38714469;38714469;38714469;38717086;38717086;38717086;38717086;38717086;38717927;38717927;387…	38647907;38647907;38647907;38647907;38647907;38648260;38700714;38700714;38700709;38700714;38700714;38701121;38701121;38701121;38705020;38705020;38705020;38706131;38706131;38706131;38708195;38708195;38708195;38708195;38709423;38709476;38709476;38709476;38710342;38710342;38711361;38711361;38714561;38714561;38714561;38714561;38714561;38717316;38717117;38717316;38717316;38717316;38718074;38718074;387…	+;+;+;+;+;+;+;+;+;+;+;+;+;+;+;+;+;+;+;+;+;+;+;+;+;+;+;+;+;+;+;+;+;+;+;+;+;+;+;+;+;+;+;+;+;+;+;+;+;+;+;+;+;+;+;+;+;+;+;+;+;+;+;+;+;+;+;+;+;+;+;+;+;+;+;+;+;+;+;+;+;+;+;+;+;+;+;+;+	145	111.939	7.18982	protein_coding	protein_coding
ACTR10	chr14;chr14;chr14;chr14;chr14;chr14;chr14;chr14;chr14;chr14;chr14;chr14;chr14;chr14;chr14;chr14;chr14;chr14;chr14;chr14;chr14;chr14;chr14;chr14;chr14;chr14;chr14;chr14;chr14;chr14;chr14;chr14;chr14;chr14;chr14;chr14;chr14;chr14;chr14;chr14;chr14;chr14;chr14;chr14;chr14;chr14;chr14;chr14;chr14;chr14;chr14;chr14;chr14;chr14;chr14;chr14;chr14;chr14;chr14;chr14;chr14;chr14;chr14;chr14;chr14;chr14;chr…	58200080;58200138;58200142;58200149;58200154;58200170;58200211;58200219;58202855;58202855;58202855;58202855;58202855;58202855;58202855;58207049;58207936;58207936;58207936;58207936;58207936;58207936;58207936;58207936;58208999;58208999;58208999;58208999;58208999;58208999;58208999;58208999;58211084;58211292;58211292;58211292;58211292;58213034;58213631;58213631;58213631;58213641;58213641;58215205;582…	58200294;58200294;58200294;58200294;58200294;58200294;58200294;58200294;58202927;58202927;58202927;58202927;58202927;58202927;58202927;58207183;58208018;58208018;58208018;58208018;58208018;58208018;58208018;58208018;58209107;58209107;58209257;58209107;58209107;58209107;58209107;58209107;58211399;58211399;58211392;58211399;58211410;58213698;58213698;58213698;58213698;58213698;58213698;58215284;582…	+;+;+;+;+;+;+;+;+;+;+;+;+;+;+;+;+;+;+;+;+;+;+;+;+;+;+;+;+;+;+;+;+;+;+;+;+;+;+;+;+;+;+;+;+;+;+;+;+;+;+;+;+;+;+;+;+;+;+;+;+;+;+;+;+;+;+;+;+;+;+;+;+;+;+;+;+;+;+;+;+;+;+;+;+;+;+;+;+;+;+;+;+;+;+;+;+;+;+;+;+;+;+;+;+;+;+;+;+;+;+;+;+	19	14.6678	4.32193	protein_coding	protein_coding
ACTR1A	chr10;chr10;chr10;chr10;chr10;chr10;chr10;chr10;chr10;chr10;chr10;chr10;chr10;chr10;chr10;chr10;chr10;chr10;chr10;chr10;chr10;chr10;chr10;chr10;chr10;chr10;chr10;chr10;chr10;chr10;chr10;chr10;chr10;chr10;chr10;chr10;chr10;chr10;chr10;chr10;chr10;chr10;chr10;chr10;chr10;chr10	102461881;102472835;102479229;102479230;102479237;102480795;102481132;102481132;102481132;102481132;102481837;102481837;102482001;102482001;102482001;102483011;102483011;102483011;102483014;102484074;102484160;102484160;102484160;102484160;102484160;102485609;102485609;102485609;102485609;102485609;102488150;102488150;102488150;102488150;102488150;102489063;102489063;102489063;102489063;102490549…	102462060;102472981;102480965;102480965;102480965;102480965;102481172;102481172;102481172;102481172;102481898;102481898;102482175;102483680;102482175;102483103;102483103;102483103;102483103;102484376;102484376;102484374;102484376;102484376;102484376;102485733;102485733;102485733;102485733;102485733;102488275;102488233;102488275;102488275;102488275;102489138;102489138;102489138;102489138;102490613…	-;-;-;-;-;-;-;-;-;-;-;-;-;-;-;-;-;-;-;-;-;-;-;-;-;-;-;-;-;-;-;-;-;-;-;-;-;-;-;-;-;-;-;-;-;-	18	13.8958	4.24793	protein_coding	protein_coding
ACTR1B	chr2;chr2;chr2;chr2;chr2;chr2;chr2;chr2;chr2;chr2;chr2;chr2;chr2;chr2;chr2;chr2;chr2;chr2;chr2;chr2	97655963;97657152;97657448;97657943;97657978;97658224;97658224;97658427;97658427;97658814;97658879;97659352;97659352;97659352;97660571;97660571;97661882;97661882;97663843;97663843	97656960;97657192;97657509;97658117;97658117;97658316;97658316;97658643;97659003;97659003;97659003;97659891;97659477;97659477;97660646;97660646;97661946;97661946;97663916;97664107	-;-;-;-;-;-;-;-;-;-;-;-;-;-;-;-;-;-;-;-	7	5.40394	3	protein_coding	protein_coding
ACTR2	chr2;chr2;chr2;chr2;chr2;chr2;chr2;chr2;chr2;chr2;chr2;chr2;chr2;chr2;chr2;chr2;chr2;chr2;chr2;chr2;chr2;chr2;chr2;chr2;chr2;chr2;chr2;chr2;chr2;chr2;chr2;chr2;chr2;chr2;chr2;chr2	65227753;65227788;65227833;65227837;65228176;65239852;65239852;65239852;65239852;65239852;65241972;65242049;65246185;65246524;65246524;65246524;65246524;65246524;65251027;65251027;65251027;65253728;65253728;65253728;65255545;65255545;65255545;65261247;65261247;65261247;65265043;65265043;65265043;65268564;65268564;65268564	65227957;65227957;65227957;65227957;65228446;65239962;65239962;65239962;65239962;65239962;65242063;65242063;65246307;65246739;65246739;65246737;65246718;65246739;65251099;65251099;65251099;65253864;65253864;65253864;65255694;65255694;65255694;65261392;65261392;65261392;65265175;65265175;65265175;65268755;65270146;65271253	+;+;+;+;+;+;+;+;+;+;+;+;+;+;+;+;+;+;+;+;+;+;+;+;+;+;+;+;+;+;+;+;+;+;+;+	138	106.535	7.11894	protein_coding	protein_coding
ACTR3	chr2;chr2;chr2;chr2;chr2;chr2;chr2;chr2;chr2;chr2;chr2;chr2;chr2;chr2;chr2;chr2;chr2;chr2;chr2;chr2;chr2;chr2;chr2;chr2;chr2;chr2;chr2;chr2;chr2;chr2;chr2;chr2;chr2;chr2;chr2;chr2;chr2;chr2;chr2;chr2;chr2;chr2;chr2;chr2;chr2;chr2;chr2;chr2	113889960;113890063;113890093;113890098;113890598;113913172;113913172;113913172;113913172;113916884;113916884;113916884;113927345;113927345;113927345;113927345;113927369;113931301;113931301;113931301;113931301;113931301;113931301;113933856;113934279;113934279;113934279;113934279;113934279;113939959;113939959;113939959;113939959;113939959;113942186;113942186;113942186;113950824;113951479;113951479…	113890323;113890323;113890323;113890323;113890778;113913227;113913227;113913227;113913227;113917008;113917008;113917008;113927455;113927455;113927455;113927455;113927455;113931396;113931396;113931396;113931396;113931369;113931396;113934386;113934640;113934386;113934386;113934386;113934386;113940103;113940102;113940102;113940143;113940102;113942359;113942262;113942359;113951571;113951571;113951571…	+;+;+;+;+;+;+;+;+;+;+;+;+;+;+;+;+;+;+;+;+;+;+;+;+;+;+;+;+;+;+;+;+;+;+;+;+;+;+;+;+;+;+;+;+;+;+;+	68	52.4954	6.10852	protein_coding	protein_coding
ACTR3B	chr7;chr7;chr7;chr7;chr7;chr7;chr7;chr7;chr7;chr7;chr7;chr7;chr7;chr7;chr7;chr7;chr7;chr7;chr7;chr7;chr7;chr7;chr7;chr7;chr7;chr7;chr7;chr7;chr7;chr7;chr7;chr7;chr7;chr7;chr7;chr7;chr7;chr7;chr7;chr7;chr7;chr7;chr7;chr7;chr7;chr7	152759749;152759749;152759788;152783187;152783187;152800531;152800531;152800531;152800623;152801621;152801621;152801621;152801621;152810742;152811697;152814550;152814550;152814550;152814550;152816481;152816481;152816481;152816481;152816485;152820299;152820299;152820299;152820299;152823342;152823342;152823342;152823342;152825030;152825030;152825030;152825030;152852126;152852126;152852126;152853494…	152759926;152759926;152759926;152783242;152783242;152800655;152800655;152800655;152800655;152801731;152801731;152801731;152801731;152814645;152811733;152814645;152814645;152814645;152814645;152816522;152816588;152816588;152816588;152816588;152820442;152820442;152820442;152820442;152823515;152823515;152823515;152823515;152825122;152825122;152825122;152825122;152852251;152852251;152852251;152853577…	+;+;+;+;+;+;+;+;+;+;+;+;+;+;+;+;+;+;+;+;+;+;+;+;+;+;+;+;+;+;+;+;+;+;+;+;+;+;+;+;+;+;+;+;+;+	3	2.31597	2	protein_coding	protein_coding
ACTR3C	chr7;chr7;chr7;chr7;chr7;chr7;chr7;chr7;chr7;chr7;chr7;chr7;chr7;chr7;chr7;chr7;chr7;chr7;chr7;chr7;chr7;chr7;chr7;chr7;chr7;chr7;chr7;chr7	150243916;150243919;150247213;150248948;150284747;150284753;150284753;150286367;150286367;150286367;150286468;150289450;150289450;150289450;150289450;150293312;150293312;150293312;150293312;150295252;150295252;150295252;150295252;150295306;150302842;150322866;150323469;150323469	150249054;150249060;150247569;150249054;150284845;150284845;150284845;150286540;150286540;150286540;150286540;150289593;150289593;150289593;150289593;150293419;150293419;150293419;150293419;150295347;150295347;150295296;150295347;150295347;150302980;150323163;150323725;150323573	-;-;-;-;-;-;-;-;-;-;-;-;-;-;-;-;-;-;-;-;-;-;-;-;-;-;-;-	1	0.771992	1	protein_coding	protein_coding
ACTR5	chr20;chr20;chr20;chr20;chr20;chr20;chr20;chr20;chr20	38748442;38750010;38752131;38754957;38755857;38765402;38766238;38767464;38771559	38748853;38750239;38752300;38755174;38756039;38765518;38766377;38767596;38772520	+;+;+;+;+;+;+;+;+	7	5.40394	3	protein_coding	protein_coding
ACTR6	chr12;chr12;chr12;chr12;chr12;chr12;chr12;chr12;chr12;chr12;chr12;chr12;chr12;chr12;chr12;chr12;chr12;chr12;chr12;chr12;chr12;chr12;chr12;chr12;chr12;chr12;chr12;chr12;chr12;chr12;chr12;chr12;chr12;chr12;chr12;chr12;chr12;chr12;chr12;chr12;chr12;chr12;chr12;chr12;chr12;chr12;chr12;chr12;chr12;chr12;chr12;chr12;chr12;chr12;chr12;chr12;chr12;chr12;chr12;chr12;chr12;chr12;chr12;chr12;chr12;chr12;chr…	100199122;100199865;100200087;100200811;100200816;100200817;100200817;100200817;100200817;100200826;100200830;100200830;100200851;100204940;100204940;100204940;100204940;100204940;100204940;100204940;100204940;100204940;100204940;100204940;100204940;100204940;100205676;100205676;100205676;100205676;100205676;100205676;100205676;100205676;100205676;100205676;100205676;100205676;100206198;100207663…	100199230;100200919;100200919;100200919;100201060;100200919;100200919;100200919;100200919;100200919;100200919;100200919;100201060;100205057;100205057;100205473;100205057;100205057;100205057;100205057;100205057;100205057;100205057;100205057;100205057;100205057;100205744;100205744;100205757;100205757;100205744;100205744;100205744;100205744;100205757;100205744;100205744;100205744;100206258;100207786…	+;+;+;+;+;+;+;+;+;+;+;+;+;+;+;+;+;+;+;+;+;+;+;+;+;+;+;+;+;+;+;+;+;+;+;+;+;+;+;+;+;+;+;+;+;+;+;+;+;+;+;+;+;+;+;+;+;+;+;+;+;+;+;+;+;+;+;+;+;+;+;+;+;+;+;+;+;+;+;+;+;+;+;+;+;+;+;+;+;+;+;+;+;+;+;+;+;+;+	2	1.54398	1.58496	protein_coding	protein_coding
ACTR8	chr3;chr3;chr3;chr3;chr3;chr3;chr3;chr3;chr3;chr3;chr3;chr3;chr3;chr3;chr3;chr3;chr3;chr3;chr3;chr3;chr3;chr3;chr3;chr3;chr3;chr3;chr3;chr3;chr3;chr3;chr3;chr3;chr3;chr3;chr3;chr3;chr3;chr3;chr3;chr3;chr3;chr3;chr3;chr3	53867066;53868496;53868502;53868653;53869982;53869982;53869982;53869982;53871158;53871232;53871232;53871232;53872384;53872384;53872384;53872384;53873032;53873032;53873032;53873032;53874211;53874211;53875948;53875948;53875948;53876620;53876620;53876620;53877214;53877214;53877214;53877259;53877647;53877647;53877647;53878357;53878357;53878357;53879939;53879939;53879939;53881666;53881666;53881979	53868862;53868862;53868862;53868862;53870145;53870145;53870145;53870297;53871496;53871496;53871496;53871496;53872524;53872524;53872524;53872524;53873068;53873127;53873146;53873127;53874364;53874364;53876080;53876080;53876080;53876713;53876713;53876713;53877293;53877387;53877387;53877387;53877751;53877751;53877751;53878467;53878467;53878467;53880109;53880072;53880109;53881857;53881824;53882202	-;-;-;-;-;-;-;-;-;-;-;-;-;-;-;-;-;-;-;-;-;-;-;-;-;-;-;-;-;-;-;-;-;-;-;-;-;-;-;-;-;-;-;-	3	2.31597	2	protein_coding	protein_coding
ACVR1	chr2;chr2;chr2;chr2;chr2;chr2;chr2;chr2;chr2;chr2;chr2;chr2;chr2;chr2;chr2;chr2;chr2;chr2;chr2;chr2;chr2;chr2;chr2;chr2;chr2;chr2;chr2;chr2;chr2;chr2;chr2;chr2;chr2;chr2;chr2;chr2;chr2;chr2;chr2;chr2;chr2;chr2;chr2;chr2;chr2;chr2;chr2;chr2;chr2;chr2;chr2;chr2;chr2;chr2;chr2;chr2;chr2;chr2;chr2;chr2;chr2;chr2;chr2;chr2;chr2;chr2;chr2;chr2;chr2;chr2	157736444;157736449;157736449;157737316;157738440;157738440;157738440;157738440;157760880;157760880;157760880;157760880;157765921;157765921;157765921;157765921;157770368;157770368;157770368;157770368;157774088;157774088;157774088;157774088;157778131;157778131;157778131;157778131;157778150;157780337;157780337;157780337;157780337;157780337;157780406;157780408;157780450;157780454;157790132;157799427…	157737665;157737665;157737665;157737665;157738570;157738570;157738570;157738570;157761077;157761077;157761077;157761077;157766196;157766196;157766196;157766196;157770514;157770514;157770514;157770514;157774187;157774187;157774187;157774187;157778342;157778342;157778342;157778342;157778342;157780600;157780600;157780600;157780600;157780600;157780600;157780600;157780600;157780600;157790237;157799500…	-;-;-;-;-;-;-;-;-;-;-;-;-;-;-;-;-;-;-;-;-;-;-;-;-;-;-;-;-;-;-;-;-;-;-;-;-;-;-;-;-;-;-;-;-;-;-;-;-;-;-;-;-;-;-;-;-;-;-;-;-;-;-;-;-;-;-;-;-;-	6	4.63195	2.80735	protein_coding	protein_coding
ACVR1B	chr12;chr12;chr12;chr12;chr12;chr12;chr12;chr12;chr12;chr12;chr12;chr12;chr12;chr12;chr12;chr12;chr12;chr12;chr12;chr12;chr12;chr12;chr12;chr12;chr12;chr12;chr12;chr12;chr12;chr12;chr12;chr12;chr12;chr12;chr12;chr12;chr12;chr12;chr12;chr12;chr12;chr12;chr12;chr12;chr12;chr12;chr12;chr12;chr12;chr12	51951667;51951701;51951702;51951706;51951744;51953380;51960056;51975265;51975265;51975265;51975265;51975265;51975265;51976327;51976327;51976327;51976327;51976327;51976327;51980969;51980969;51980969;51980969;51980969;51982686;51983999;51983999;51983999;51983999;51983999;51984035;51985192;51985192;51985192;51985192;51985192;51985192;51986818;51986818;51986818;51986818;51986818;51991863;51991863;519…	51951834;51951834;51951834;51951834;51951834;51953499;51960187;51975504;51975504;51975504;51975504;51975504;51975504;51976575;51976364;51976575;51976575;51976575;51976575;51981199;51981199;51981199;51981199;51981199;51982808;51984166;51984166;51984166;51984166;51984166;51984166;51985348;51985348;51985348;51985348;51985348;51985348;51986942;51987346;51986942;51986942;51986942;51991993;51991992;519…	+;+;+;+;+;+;+;+;+;+;+;+;+;+;+;+;+;+;+;+;+;+;+;+;+;+;+;+;+;+;+;+;+;+;+;+;+;+;+;+;+;+;+;+;+;+;+;+;+;+	3	2.31597	2	protein_coding	protein_coding
ACVR1C	chr2;chr2;chr2;chr2;chr2;chr2;chr2;chr2;chr2;chr2;chr2;chr2;chr2;chr2;chr2;chr2;chr2;chr2;chr2;chr2;chr2;chr2;chr2;chr2;chr2;chr2;chr2;chr2;chr2;chr2;chr2;chr2;chr2	157526767;157533742;157533742;157533742;157538573;157538573;157538573;157538573;157541090;157541090;157541090;157541090;157542706;157542706;157542706;157542706;157544445;157544445;157544445;157544445;157550162;157550162;157550162;157556093;157556093;157587187;157587187;157587187;157587187;157597360;157628572;157628572;157628572	157534043;157534043;157534043;157534043;157538703;157538703;157538703;157538703;157541214;157541214;157541214;157541214;157542862;157542862;157542862;157542862;157544612;157544612;157544612;157544612;157550392;157550392;157550392;157556332;157556332;157587417;157587417;157587417;157587417;157597560;157628727;157628727;157629005	-;-;-;-;-;-;-;-;-;-;-;-;-;-;-;-;-;-;-;-;-;-;-;-;-;-;-;-;-;-;-;-;-	2	1.54398	1.58496	protein_coding	protein_coding
ACVR2A	chr2;chr2;chr2;chr2;chr2;chr2;chr2;chr2;chr2;chr2;chr2;chr2;chr2;chr2;chr2;chr2;chr2;chr2;chr2;chr2;chr2;chr2;chr2;chr2;chr2;chr2;chr2;chr2;chr2;chr2;chr2;chr2;chr2;chr2;chr2;chr2;chr2;chr2;chr2;chr2;chr2;chr2;chr2;chr2;chr2	147844517;147844517;147844517;147844524;147844616;147845029;147845074;147896301;147896301;147896301;147896301;147896364;147896364;147898241;147899458;147899458;147899458;147899458;147899744;147899744;147899744;147899744;147915191;147915191;147915191;147917283;147917283;147917283;147918447;147918447;147918447;147920230;147920230;147920230;147922973;147922973;147922973;147925687;147926031;147926031…	147844706;147844706;147845207;147844706;147844706;147845207;147845207;147897114;147896508;147896508;147896508;147896508;147896447;147898330;147899567;147899567;147899567;147899567;147899898;147899898;147899898;147899898;147915334;147915334;147915334;147917426;147917426;147917426;147918592;147918592;147918592;147920344;147920344;147920344;147923111;147923111;147923111;147926161;147926161;147926161…	+;+;+;+;+;+;+;+;+;+;+;+;+;+;+;+;+;+;+;+;+;+;+;+;+;+;+;+;+;+;+;+;+;+;+;+;+;+;+;+;+;+;+;+;+	3	2.31597	2	protein_coding	protein_coding
ACVR2B	chr3;chr3;chr3;chr3;chr3;chr3;chr3;chr3;chr3;chr3;chr3;chr3;chr3;chr3;chr3;chr3;chr3;chr3;chr3;chr3;chr3;chr3;chr3;chr3;chr3;chr3;chr3;chr3;chr3;chr3;chr3	38453851;38454319;38473446;38477287;38477287;38477861;38477861;38477861;38478141;38478141;38478141;38478375;38478375;38479128;38479128;38479128;38479678;38479678;38479678;38481351;38481351;38481351;38482198;38482198;38482198;38482430;38482430;38482430;38483138;38483138;38483138	38454374;38454374;38477494;38477494;38477494;38477970;38477970;38477970;38478292;38478518;38478292;38478518;38478518;38479271;38479271;38479271;38479826;38479826;38479826;38481465;38481465;38481465;38482336;38482336;38482336;38482560;38482560;38482560;38483374;38483373;38493142	+;+;+;+;+;+;+;+;+;+;+;+;+;+;+;+;+;+;+;+;+;+;+;+;+;+;+;+;+;+;+	5	3.85996	2.58496	protein_coding	protein_coding
ACVR2B-AS1	chr3;chr3	38451027;38454503	38453225;38454820	-;-	1	0.771992	1	long_noncoding	antisense
ACVRL1	chr12;chr12;chr12;chr12;chr12;chr12;chr12;chr12;chr12;chr12;chr12;chr12;chr12;chr12;chr12;chr12;chr12;chr12;chr12;chr12;chr12;chr12;chr12;chr12;chr12;chr12;chr12;chr12;chr12;chr12;chr12;chr12;chr12;chr12;chr12;chr12;chr12;chr12;chr12	51906908;51907418;51907497;51912329;51912332;51912371;51912470;51912470;51913099;51913099;51913099;51913099;51913559;51913559;51913974;51913974;51914439;51914439;51914439;51914439;51915225;51915225;51915225;51915448;51915713;51916036;51916036;51916036;51916036;51918985;51918985;51918985;51918985;51918985;51920759;51920759;51920759;51921652;51923140	51906993;51907695;51907695;51912535;51912535;51912535;51912535;51912535;51913350;51913350;51913350;51913304;51913770;51913770;51914073;51914073;51914585;51914561;51914585;51914585;51915500;51915500;51915500;51915500;51916233;51916233;51916233;51916233;51916233;51919342;51919320;51919115;51919115;51919115;51923359;51921197;51921069;51921827;51923361	+;+;+;+;+;+;+;+;+;+;+;+;+;+;+;+;+;+;+;+;+;+;+;+;+;+;+;+;+;+;+;+;+;+;+;+;+;+;+	18	13.8958	4.24793	protein_coding	protein_coding
ACY1	chr3;chr3;chr3;chr3;chr3;chr3;chr3;chr3;chr3;chr3;chr3;chr3;chr3;chr3;chr3;chr3;chr3;chr3;chr3;chr3;chr3;chr3;chr3;chr3;chr3;chr3;chr3;chr3;chr3;chr3;chr3;chr3;chr3;chr3;chr3;chr3;chr3;chr3;chr3;chr3;chr3;chr3;chr3;chr3;chr3;chr3;chr3;chr3;chr3;chr3;chr3;chr3;chr3;chr3;chr3;chr3;chr3;chr3;chr3;chr3;chr3;chr3;chr3;chr3;chr3;chr3;chr3;chr3;chr3;chr3;chr3;chr3;chr3;chr3;chr3;chr3;chr3;chr3;chr3;chr3…	51983278;51983340;51983415;51983435;51983443;51983443;51983443;51983443;51983473;51983477;51983523;51983527;51983535;51983535;51983537;51984047;51984047;51984047;51984047;51984047;51984047;51984047;51984047;51984047;51984047;51984047;51984047;51984047;51984047;51984047;51984088;51984137;51984654;51984845;51984863;51984871;51985207;51985207;51985207;51985207;51985207;51985207;51985207;51985207;519…	51983589;51983589;51983589;51983589;51983589;51983589;51983589;51983589;51983589;51983584;51983589;51983589;51983589;51983589;51983589;51984158;51984158;51984158;51984158;51984158;51984158;51984158;51984158;51984158;51984158;51984158;51984158;51984577;51984158;51984158;51984158;51984158;51984799;51985271;51985465;51985465;51985271;51985271;51985271;51985271;51985271;51985271;51985271;51985271;519…	+;+;+;+;+;+;+;+;+;+;+;+;+;+;+;+;+;+;+;+;+;+;+;+;+;+;+;+;+;+;+;+;+;+;+;+;+;+;+;+;+;+;+;+;+;+;+;+;+;+;+;+;+;+;+;+;+;+;+;+;+;+;+;+;+;+;+;+;+;+;+;+;+;+;+;+;+;+;+;+;+;+;+;+;+;+;+;+;+;+;+;+;+;+;+;+;+;+;+;+;+;+;+;+;+;+;+;+;+;+;+;+;+;+;+;+;+;+;+;+;+;+;+;+;+;+;+;+	8	6.17593	3.16993	protein_coding	protein_coding
ACYP2	chr2;chr2;chr2;chr2;chr2;chr2;chr2;chr2;chr2;chr2;chr2;chr2;chr2;chr2;chr2;chr2;chr2;chr2;chr2;chr2;chr2;chr2;chr2;chr2;chr2;chr2;chr2;chr2;chr2;chr2;chr2;chr2;chr2;chr2;chr2;chr2;chr2;chr2;chr2;chr2;chr2	53970838;53970838;53971103;53971108;53973713;53973713;53973713;53973713;53975246;54050958;54050958;54050958;54057239;54057239;54057239;54065460;54079932;54115403;54115504;54115504;54115706;54123179;54135453;54135453;54135453;54135453;54135453;54138639;54138639;54138639;54138639;54138639;54138639;54141883;54222997;54267296;54304688;54304688;54304688;54304688;54304688	53971321;53971321;53971321;53971321;53973810;53973810;53973810;53973810;53975376;54051050;54051050;54051050;54057360;54057360;54057360;54066047;54080464;54115756;54115756;54115756;54115756;54123410;54135469;54135469;54135469;54135469;54135469;54138748;54138748;54138748;54138748;54138748;54138748;54143314;54223083;54267365;54305019;54305251;54305300;54305026;54304859	+;+;+;+;+;+;+;+;+;+;+;+;+;+;+;+;+;+;+;+;+;+;+;+;+;+;+;+;+;+;+;+;+;+;+;+;+;+;+;+;+	13	10.0359	3.80735	protein_coding	protein_coding
AD000091.3	chr19	15611623	15611909	-	7	5.40394	3	pseudogene	processed_pseudogene
AD000671.6	chr19;chr19;chr19;chr19;chr19;chr19;chr19;chr19;chr19;chr19;chr19	35739252;35739710;35740380;35741024;35742396;35743809;35744070;35744323;35744626;35745125;35745348	35739626;35740088;35740564;35741228;35742619;35743904;35744145;35744421;35744738;35745212;35745432	-;-;-;-;-;-;-;-;-;-;-	2	1.54398	1.58496	protein_coding	nonsense_mediated_decay
AD001527.4	chr19	36114362	36115146	+	4	3.08797	2.32193	other	TEC
ADA	chr20;chr20;chr20;chr20;chr20;chr20;chr20;chr20;chr20;chr20;chr20;chr20;chr20;chr20;chr20;chr20;chr20;chr20;chr20;chr20;chr20;chr20;chr20;chr20;chr20;chr20;chr20;chr20;chr20;chr20;chr20;chr20;chr20;chr20;chr20;chr20;chr20;chr20;chr20;chr20;chr20;chr20;chr20;chr20;chr20;chr20;chr20;chr20;chr20;chr20;chr20;chr20;chr20;chr20;chr20;chr20;chr20;chr20;chr20;chr20;chr20;chr20;chr20;chr20;chr20;chr20;chr…	44619522;44619522;44619579;44619810;44619810;44619810;44620299;44620299;44620299;44620299;44620299;44620299;44621018;44621018;44621018;44621018;44621018;44622588;44622588;44622588;44622588;44622588;44622829;44622829;44622829;44622829;44622829;44622829;44623007;44623007;44623007;44624202;44624202;44624202;44624202;44624202;44625569;44625569;44625569;44625569;44625569;44626323;44626456;44626456;446…	44619847;44619847;44619847;44619847;44619847;44619847;44620401;44620401;44620401;44620401;44620401;44621147;44621147;44621147;44621147;44621147;44621147;44622652;44622652;44622652;44622652;44622652;44622930;44622930;44623078;44622930;44622930;44623078;44623078;44623078;44623078;44624329;44624329;44624329;44624329;44624329;44625684;44625684;44625684;44625684;44625684;44626599;44626599;44626599;446…	-;-;-;-;-;-;-;-;-;-;-;-;-;-;-;-;-;-;-;-;-;-;-;-;-;-;-;-;-;-;-;-;-;-;-;-;-;-;-;-;-;-;-;-;-;-;-;-;-;-;-;-;-;-;-;-;-;-;-;-;-;-;-;-;-;-;-;-;-;-;-	10	7.71992	3.45943	protein_coding	protein_coding
ADAL	chr15;chr15;chr15;chr15;chr15;chr15;chr15;chr15;chr15;chr15;chr15;chr15;chr15;chr15;chr15;chr15;chr15;chr15;chr15;chr15;chr15;chr15;chr15;chr15;chr15;chr15;chr15;chr15;chr15;chr15;chr15;chr15;chr15;chr15;chr15;chr15;chr15;chr15;chr15;chr15;chr15;chr15;chr15;chr15;chr15;chr15;chr15;chr15;chr15;chr15;chr15;chr15;chr15;chr15;chr15;chr15;chr15;chr15;chr15;chr15	43330674;43330727;43330825;43331900;43331900;43331975;43333311;43333311;43333311;43334938;43334938;43334945;43334945;43335092;43335696;43335696;43335696;43335696;43335696;43335696;43336626;43336626;43336626;43336626;43336626;43340265;43340265;43340265;43340265;43340265;43340265;43342994;43342994;43342994;43342994;43342994;43342994;43345854;43345854;43345854;43345854;43345854;43345854;43345907;433…	43330859;43330859;43330859;43332383;43332000;43332000;43333434;43333434;43333434;43335170;43335170;43335170;43335170;43335170;43335826;43335826;43335826;43335826;43335826;43335826;43336686;43336686;43336686;43336686;43336686;43340352;43340352;43340352;43340352;43340352;43340352;43343075;43343075;43343075;43343075;43343075;43343075;43345980;43345980;43345980;43345980;43345877;43345980;43345980;433…	+;+;+;+;+;+;+;+;+;+;+;+;+;+;+;+;+;+;+;+;+;+;+;+;+;+;+;+;+;+;+;+;+;+;+;+;+;+;+;+;+;+;+;+;+;+;+;+;+;+;+;+;+;+;+;+;+;+;+;+	2	1.54398	1.58496	protein_coding	protein_coding
ADAM10	chr15;chr15;chr15;chr15;chr15;chr15;chr15;chr15;chr15;chr15;chr15;chr15;chr15;chr15;chr15;chr15;chr15;chr15;chr15;chr15;chr15;chr15;chr15;chr15;chr15;chr15;chr15;chr15;chr15;chr15;chr15;chr15;chr15;chr15;chr15;chr15;chr15;chr15;chr15;chr15;chr15;chr15;chr15;chr15;chr15;chr15;chr15;chr15;chr15;chr15;chr15;chr15;chr15;chr15;chr15;chr15;chr15;chr15;chr15;chr15;chr15;chr15;chr15;chr15;chr15;chr15;chr…	58588807;58596872;58597164;58597165;58597202;58599598;58599598;58599598;58609158;58610297;58610297;58610297;58610927;58610999;58610999;58610999;58611276;58611808;58611808;58611808;58611808;58611854;58621471;58621471;58621471;58621471;58621471;58621471;58621471;58627700;58627700;58627700;58627712;58629264;58633196;58633196;58633196;58633315;58640777;58640777;58640777;58640777;58643886;58643886;586…	58597641;58597518;58597518;58597641;58597641;58599724;58599724;58599724;58610517;58610517;58611991;58610517;58611107;58611107;58611107;58611107;58611991;58611991;58611991;58611991;58611991;58611991;58621541;58621621;58621504;58621621;58621510;58621504;58621621;58627883;58627883;58627883;58627883;58629464;58633359;58633359;58633359;58633359;58640830;58640960;58640830;58640960;58643978;58643978;586…	-;-;-;-;-;-;-;-;-;-;-;-;-;-;-;-;-;-;-;-;-;-;-;-;-;-;-;-;-;-;-;-;-;-;-;-;-;-;-;-;-;-;-;-;-;-;-;-;-;-;-;-;-;-;-;-;-;-;-;-;-;-;-;-;-;-;-;-;-;-;-;-;-;-;-;-;-;-;-;-;-;-;-;-;-	36	27.7917	5.20945	protein_coding	protein_coding
ADAM11	chr17;chr17;chr17;chr17;chr17;chr17;chr17;chr17;chr17;chr17;chr17;chr17;chr17;chr17;chr17;chr17;chr17;chr17;chr17;chr17;chr17;chr17;chr17;chr17;chr17;chr17;chr17;chr17;chr17;chr17;chr17;chr17;chr17;chr17;chr17;chr17;chr17;chr17;chr17;chr17;chr17;chr17;chr17;chr17;chr17;chr17;chr17;chr17;chr17;chr17;chr17;chr17;chr17;chr17;chr17;chr17;chr17;chr17;chr17;chr17;chr17;chr17;chr17;chr17;chr17;chr17;chr…	44759031;44759179;44759325;44759722;44759722;44759722;44769718;44769718;44769718;44769982;44769982;44769982;44769986;44771584;44771584;44771584;44771584;44771756;44771756;44771756;44771756;44772267;44772267;44772267;44772267;44772399;44772399;44772399;44772399;44772857;44772857;44772857;44772857;44773014;44773014;44773014;44773014;44773261;44773261;44773261;44773261;44774295;44774295;44774295;447…	44759260;44759260;44759487;44759897;44759897;44759897;44769794;44769794;44769794;44770048;44770048;44770048;44770048;44771669;44771669;44771669;44771669;44771831;44771831;44771831;44771831;44772333;44772333;44772333;44772333;44772466;44772462;44772462;44772466;44772931;44772931;44772931;44772931;44773085;44773085;44773085;44773085;44773427;44773427;44773427;44773427;44774379;44774379;44774379;447…	+;+;+;+;+;+;+;+;+;+;+;+;+;+;+;+;+;+;+;+;+;+;+;+;+;+;+;+;+;+;+;+;+;+;+;+;+;+;+;+;+;+;+;+;+;+;+;+;+;+;+;+;+;+;+;+;+;+;+;+;+;+;+;+;+;+;+;+;+;+;+;+;+;+;+;+;+;+;+;+;+;+;+;+;+;+;+;+;+;+;+;+;+;+;+;+;+;+;+;+;+;+;+;+;+;+;+;+;+;+;+;+	5	3.85996	2.58496	protein_coding	protein_coding
ADAM12	chr10;chr10;chr10;chr10;chr10;chr10;chr10;chr10;chr10;chr10;chr10;chr10;chr10;chr10;chr10;chr10;chr10;chr10;chr10;chr10;chr10;chr10;chr10;chr10;chr10;chr10;chr10;chr10;chr10;chr10;chr10;chr10;chr10;chr10;chr10;chr10;chr10;chr10;chr10;chr10;chr10;chr10;chr10;chr10;chr10;chr10;chr10;chr10;chr10;chr10;chr10;chr10;chr10;chr10;chr10;chr10;chr10;chr10;chr10;chr10;chr10;chr10;chr10	126012381;126019695;126036146;126038241;126039294;126041346;126043040;126043040;126046055;126046055;126049253;126049253;126049561;126049561;126049603;126064695;126064806;126064806;126064806;126066717;126066717;126066717;126066717;126070387;126071477;126071477;126090736;126093985;126093985;126098416;126098416;126101072;126101072;126101148;126101205;126108593;126108593;126108593;126108593;126109775…	126017339;126019825;126036325;126038349;126039429;126042235;126043148;126043148;126046132;126046132;126049451;126049451;126049669;126049669;126049669;126065001;126065001;126065001;126065001;126067006;126066806;126066806;126066806;126070633;126071654;126071654;126090993;126094133;126094133;126098500;126098500;126101241;126101241;126101241;126101241;126108664;126108664;126108664;126108664;126109840…	-;-;-;-;-;-;-;-;-;-;-;-;-;-;-;-;-;-;-;-;-;-;-;-;-;-;-;-;-;-;-;-;-;-;-;-;-;-;-;-;-;-;-;-;-;-;-;-;-;-;-;-;-;-;-;-;-;-;-;-;-;-;-	9	6.94792	3.32193	protein_coding	protein_coding
ADAM15	chr1;chr1;chr1;chr1;chr1;chr1;chr1;chr1;chr1;chr1;chr1;chr1;chr1;chr1;chr1;chr1;chr1;chr1;chr1;chr1;chr1;chr1;chr1;chr1;chr1;chr1;chr1;chr1;chr1;chr1;chr1;chr1;chr1;chr1;chr1;chr1;chr1;chr1;chr1;chr1;chr1;chr1;chr1;chr1;chr1;chr1;chr1;chr1;chr1;chr1;chr1;chr1;chr1;chr1;chr1;chr1;chr1;chr1;chr1;chr1;chr1;chr1;chr1;chr1;chr1;chr1;chr1;chr1;chr1;chr1;chr1;chr1;chr1;chr1;chr1;chr1;chr1;chr1;chr1;chr1…	155050566;155050681;155050727;155050946;155051286;155051286;155051286;155051286;155051286;155051286;155051286;155051286;155051303;155051304;155051306;155051308;155051316;155051316;155051326;155051351;155051351;155051352;155051354;155052517;155052531;155052620;155052620;155052641;155052671;155052671;155052671;155052671;155052671;155052671;155052671;155052671;155052671;155052671;155052671;155052671…	155050922;155050906;155050922;155052777;155051465;155051465;155051465;155051465;155051465;155051465;155051465;155051465;155051465;155051465;155051465;155051465;155051465;155051465;155051465;155051465;155051465;155051465;155051465;155052777;155052559;155052777;155052777;155052777;155052777;155052777;155052777;155052777;155052777;155052777;155052777;155052777;155052777;155052777;155052777;155052777…	+;+;+;+;+;+;+;+;+;+;+;+;+;+;+;+;+;+;+;+;+;+;+;+;+;+;+;+;+;+;+;+;+;+;+;+;+;+;+;+;+;+;+;+;+;+;+;+;+;+;+;+;+;+;+;+;+;+;+;+;+;+;+;+;+;+;+;+;+;+;+;+;+;+;+;+;+;+;+;+;+;+;+;+;+;+;+;+;+;+;+;+;+;+;+;+;+;+;+;+;+;+;+;+;+;+;+;+;+;+;+;+;+;+;+;+;+;+;+;+;+;+;+;+;+;+;+;+	24	18.5278	4.64386	protein_coding	protein_coding
ADAM17	chr2;chr2;chr2;chr2;chr2;chr2;chr2;chr2;chr2;chr2;chr2;chr2;chr2;chr2;chr2;chr2;chr2;chr2;chr2;chr2;chr2;chr2;chr2;chr2;chr2;chr2;chr2;chr2;chr2;chr2;chr2;chr2;chr2;chr2;chr2;chr2;chr2;chr2;chr2;chr2	9488486;9491101;9492898;9493747;9494637;9497114;9502173;9505166;9509979;9517901;9518103;9521203;9521596;9521598;9523249;9523249;9523249;9526111;9526111;9526111;9527501;9527786;9527786;9527786;9535834;9535834;9535834;9535834;9536698;9536698;9536698;9536698;9543153;9543153;9543153;9543153;9555509;9555509;9555509;9555509	9490518;9491151;9492986;9493825;9494767;9497248;9502276;9505365;9510131;9517989;9518247;9521316;9522438;9522438;9523348;9523338;9523338;9526244;9526244;9526244;9527954;9527954;9527954;9527954;9535922;9535922;9535922;9535922;9536828;9536828;9536828;9536828;9543285;9543285;9543285;9543285;9555774;9555792;9555792;9555788	-;-;-;-;-;-;-;-;-;-;-;-;-;-;-;-;-;-;-;-;-;-;-;-;-;-;-;-;-;-;-;-;-;-;-;-;-;-;-;-	16	12.3519	4.08746	protein_coding	protein_coding
ADAM19	chr5;chr5;chr5;chr5;chr5;chr5;chr5;chr5;chr5;chr5;chr5;chr5;chr5;chr5;chr5;chr5;chr5;chr5;chr5;chr5;chr5;chr5;chr5;chr5;chr5;chr5;chr5;chr5;chr5;chr5;chr5;chr5;chr5;chr5;chr5;chr5;chr5;chr5;chr5;chr5;chr5;chr5;chr5;chr5;chr5;chr5;chr5;chr5;chr5;chr5;chr5;chr5;chr5;chr5;chr5;chr5;chr5;chr5;chr5;chr5;chr5;chr5;chr5;chr5;chr5;chr5;chr5;chr5;chr5;chr5;chr5;chr5;chr5;chr5;chr5;chr5;chr5;chr5;chr5;chr5…	157395534;157398161;157477304;157477304;157481227;157481791;157481791;157488265;157488265;157488265;157488265;157489102;157489102;157489102;157489102;157490310;157490310;157490310;157490310;157491615;157491615;157491615;157491615;157491835;157491835;157491835;157491835;157492973;157492973;157492973;157492973;157494687;157494687;157494687;157494687;157496894;157496894;157496894;157496894;157499573…	157395679;157398214;157481002;157477735;157481943;157481943;157481943;157488489;157488489;157488489;157488489;157489186;157489186;157489186;157489186;157490454;157490454;157490454;157490454;157491723;157491723;157491723;157491723;157491912;157491912;157491912;157491912;157493177;157493177;157493177;157493177;157494795;157494795;157494795;157494795;157497089;157497089;157497089;157497089;157499662…	-;-;-;-;-;-;-;-;-;-;-;-;-;-;-;-;-;-;-;-;-;-;-;-;-;-;-;-;-;-;-;-;-;-;-;-;-;-;-;-;-;-;-;-;-;-;-;-;-;-;-;-;-;-;-;-;-;-;-;-;-;-;-;-;-;-;-;-;-;-;-;-;-;-;-;-;-;-;-;-;-;-	23	17.7558	4.58496	protein_coding	protein_coding
ADAM21P1	chr14;chr14	70245491;70245753	70247660;70247801	-;-	1	0.771992	1	pseudogene	processed_pseudogene
ADAM22	chr7;chr7;chr7;chr7;chr7;chr7;chr7;chr7;chr7;chr7;chr7;chr7;chr7;chr7;chr7;chr7;chr7;chr7;chr7;chr7;chr7;chr7;chr7;chr7;chr7;chr7;chr7;chr7;chr7;chr7;chr7;chr7;chr7;chr7;chr7;chr7;chr7;chr7;chr7;chr7;chr7;chr7;chr7;chr7;chr7;chr7;chr7;chr7;chr7;chr7;chr7;chr7;chr7;chr7;chr7;chr7;chr7;chr7;chr7;chr7;chr7;chr7;chr7;chr7;chr7;chr7;chr7;chr7;chr7;chr7;chr7;chr7;chr7;chr7;chr7;chr7;chr7;chr7;chr7;chr7…	87934143;87934251;87934329;87934347;87934387;87934420;87934756;87935026;87935026;87935026;87935026;87935026;87935026;87964634;87978336;87978336;87978336;87978336;87978336;87978336;87978336;88075626;88075626;88075626;88075626;88075626;88075626;88075626;88089919;88108176;88108176;88108176;88108176;88108176;88108176;88108176;88108176;88114584;88114584;88114584;88114584;88114584;88114584;88114584;881…	87934550;87934550;87934550;87934550;87934550;87934550;87935186;87935186;87935186;87935186;87935186;87935186;87935186;87964684;87978412;87978412;87978412;87978412;87978412;87978412;87978412;88075692;88075692;88075692;88075692;88075692;88075692;88075692;88090014;88108258;88108258;88108258;88108258;88108258;88108258;88108258;88108258;88114647;88114647;88114647;88114647;88114647;88114648;88114647;881…	+;+;+;+;+;+;+;+;+;+;+;+;+;+;+;+;+;+;+;+;+;+;+;+;+;+;+;+;+;+;+;+;+;+;+;+;+;+;+;+;+;+;+;+;+;+;+;+;+;+;+;+;+;+;+;+;+;+;+;+;+;+;+;+;+;+;+;+;+;+;+;+;+;+;+;+;+;+;+;+;+;+;+;+;+;+;+;+;+;+;+;+;+;+;+;+;+;+;+;+;+;+;+;+;+;+;+;+;+;+;+;+;+;+;+;+;+;+;+;+;+;+;+;+;+;+;+;+	4	3.08797	2.32193	protein_coding	protein_coding
ADAM23	chr2;chr2;chr2;chr2;chr2;chr2;chr2;chr2;chr2;chr2;chr2;chr2;chr2;chr2;chr2;chr2;chr2;chr2;chr2;chr2;chr2;chr2;chr2;chr2;chr2;chr2;chr2;chr2;chr2;chr2;chr2;chr2;chr2;chr2;chr2;chr2;chr2;chr2;chr2;chr2;chr2;chr2;chr2;chr2;chr2;chr2;chr2;chr2;chr2;chr2;chr2;chr2;chr2;chr2;chr2	206443539;206443867;206445307;206445307;206481232;206481232;206530885;206530885;206542052;206542052;206543253;206543253;206547429;206547429;206548281;206548281;206550095;206550095;206557427;206557427;206559955;206559955;206561128;206561128;206562203;206562203;206565020;206565020;206567223;206567223;206570740;206570740;206571727;206571727;206573115;206573115;206587325;206587325;206588091;206588091…	206444080;206444080;206445524;206445524;206481308;206481308;206530948;206530948;206542134;206542134;206543316;206543316;206547501;206547501;206548354;206548354;206550160;206550160;206557498;206557498;206560118;206560118;206561212;206561212;206562293;206562293;206565068;206565068;206567322;206567322;206570811;206570811;206571816;206571816;206573195;206573195;206587375;206587375;206588154;206588154…	+;+;+;+;+;+;+;+;+;+;+;+;+;+;+;+;+;+;+;+;+;+;+;+;+;+;+;+;+;+;+;+;+;+;+;+;+;+;+;+;+;+;+;+;+;+;+;+;+;+;+;+;+;+;+	10	7.71992	3.45943	protein_coding	protein_coding
ADAM33	chr20;chr20;chr20;chr20;chr20;chr20;chr20;chr20;chr20;chr20;chr20;chr20;chr20;chr20;chr20;chr20;chr20;chr20;chr20;chr20;chr20;chr20;chr20;chr20;chr20;chr20;chr20;chr20;chr20;chr20;chr20;chr20;chr20;chr20;chr20;chr20;chr20;chr20;chr20;chr20;chr20;chr20;chr20;chr20;chr20;chr20;chr20;chr20;chr20;chr20;chr20;chr20;chr20;chr20;chr20;chr20;chr20;chr20;chr20;chr20;chr20;chr20;chr20;chr20;chr20;chr20;chr…	3667965;3667970;3667970;3667970;3667974;3667974;3668582;3669299;3669299;3669299;3669299;3669299;3669299;3669299;3669546;3669546;3669546;3669546;3669546;3669546;3671006;3671006;3671006;3671006;3671006;3671006;3671237;3671237;3671237;3671237;3671237;3671237;3671419;3671419;3671419;3671419;3671581;3671581;3671581;3671581;3671581;3671877;3671877;3671877;3671877;3671877;3672134;3672134;3672134;3672134…	3669000;3668997;3669000;3669000;3669000;3668997;3668997;3669370;3669370;3669370;3669370;3669370;3669370;3670625;3669637;3669637;3669637;3669637;3669637;3669637;3671153;3671153;3671153;3671153;3671153;3671153;3671345;3671345;3671345;3671345;3671345;3671345;3671457;3671496;3671496;3671496;3671779;3671779;3671779;3671779;3671779;3671985;3671985;3671985;3671985;3671985;3672329;3672329;3672329;3672329…	-;-;-;-;-;-;-;-;-;-;-;-;-;-;-;-;-;-;-;-;-;-;-;-;-;-;-;-;-;-;-;-;-;-;-;-;-;-;-;-;-;-;-;-;-;-;-;-;-;-;-;-;-;-;-;-;-;-;-;-;-;-;-;-;-;-;-;-;-;-;-;-;-;-;-;-;-;-;-;-;-;-;-;-;-;-;-;-;-;-;-;-;-;-;-;-;-;-;-;-;-;-;-;-;-;-;-;-	2	1.54398	1.58496	protein_coding	protein_coding
ADAM8	chr10;chr10;chr10;chr10;chr10;chr10;chr10;chr10;chr10;chr10;chr10;chr10;chr10;chr10;chr10;chr10;chr10;chr10;chr10;chr10;chr10;chr10;chr10;chr10;chr10;chr10;chr10;chr10;chr10;chr10;chr10;chr10;chr10;chr10;chr10;chr10;chr10;chr10;chr10;chr10;chr10;chr10;chr10;chr10;chr10;chr10;chr10;chr10;chr10;chr10;chr10;chr10;chr10;chr10;chr10;chr10;chr10;chr10;chr10;chr10;chr10;chr10;chr10;chr10;chr10;chr10;chr…	133262403;133262420;133262968;133263003;133263688;133263688;133263688;133267352;133267352;133267352;133267929;133267929;133267929;133268748;133268748;133269445;133269445;133269445;133269897;133269897;133270360;133270360;133270360;133270453;133270736;133270736;133270736;133270736;133270881;133270881;133270881;133271200;133271200;133271200;133271200;133271528;133271528;133271528;133271717;133271806…	133263233;133263233;133263233;133263233;133263865;133263765;133263765;133267417;133267417;133267417;133268118;133268066;133268118;133268862;133268862;133269529;133269529;133269529;133269974;133269974;133270510;133270510;133270510;133270510;133271064;133270805;133270805;133270805;133271070;133271070;133271070;133271425;133271289;133271289;133271289;133271705;133271705;133271705;133271954;133271954…	-;-;-;-;-;-;-;-;-;-;-;-;-;-;-;-;-;-;-;-;-;-;-;-;-;-;-;-;-;-;-;-;-;-;-;-;-;-;-;-;-;-;-;-;-;-;-;-;-;-;-;-;-;-;-;-;-;-;-;-;-;-;-;-;-;-;-;-;-;-;-;-;-;-;-;-;-;-;-;-;-;-;-;-;-;-;-;-;-;-;-;-;-;-;-;-;-;-;-;-;-;-;-;-;-;-;-;-;-;-;-	1	0.771992	1	protein_coding	protein_coding
ADAM9	chr8;chr8;chr8;chr8;chr8;chr8;chr8;chr8;chr8;chr8;chr8;chr8;chr8;chr8;chr8;chr8;chr8;chr8;chr8;chr8;chr8;chr8;chr8;chr8;chr8;chr8;chr8;chr8;chr8;chr8;chr8;chr8;chr8;chr8;chr8;chr8;chr8;chr8;chr8;chr8;chr8;chr8;chr8;chr8;chr8;chr8;chr8;chr8;chr8;chr8;chr8;chr8;chr8;chr8;chr8;chr8;chr8;chr8;chr8;chr8;chr8;chr8;chr8;chr8;chr8;chr8;chr8;chr8;chr8;chr8;chr8;chr8;chr8;chr8;chr8;chr8;chr8;chr8;chr8;chr8…	38996869;38996986;38996986;38997026;38997026;38997026;39007886;39007886;39007886;39007886;39007886;39007886;39011658;39011658;39011658;39011658;39011658;39011658;39013965;39013965;39013965;39013965;39013965;39013965;39014492;39016118;39016118;39016118;39016118;39017036;39017219;39017219;39017219;39017219;39018853;39018853;39018853;39018853;39018853;39021643;39021643;39021643;39021643;39021643;390…	38997160;38997160;38997160;38997160;38997160;38997160;39007983;39007983;39007983;39007983;39007983;39007983;39011716;39011716;39011716;39011716;39011716;39011716;39014043;39014043;39014043;39016019;39014043;39014043;39016016;39016194;39016194;39016194;39016194;39017414;39017414;39017414;39017414;39017414;39018918;39018918;39018918;39018918;39018918;39021713;39021714;39021714;39021714;39021714;390…	+;+;+;+;+;+;+;+;+;+;+;+;+;+;+;+;+;+;+;+;+;+;+;+;+;+;+;+;+;+;+;+;+;+;+;+;+;+;+;+;+;+;+;+;+;+;+;+;+;+;+;+;+;+;+;+;+;+;+;+;+;+;+;+;+;+;+;+;+;+;+;+;+;+;+;+;+;+;+;+;+;+;+;+;+;+;+;+;+;+;+;+;+;+;+;+;+;+;+;+;+;+;+	69	53.2674	6.12928	protein_coding	protein_coding
ADAMTS1	chr21;chr21;chr21;chr21;chr21;chr21;chr21;chr21;chr21;chr21;chr21;chr21;chr21;chr21;chr21;chr21;chr21;chr21;chr21;chr21;chr21;chr21;chr21;chr21;chr21;chr21;chr21;chr21	26835747;26836287;26838093;26838439;26838439;26838439;26839587;26839587;26839875;26839875;26839875;26840276;26840998;26840998;26841077;26841120;26841858;26841858;26841858;26841969;26842339;26842339;26842339;26842339;26842990;26843466;26843742;26844225	26838278;26838278;26838278;26838614;26839762;26838614;26839762;26839762;26840562;26840489;26840061;26840562;26841165;26841711;26841165;26841165;26841990;26841990;26841990;26841990;26842685;26842685;26842685;26842685;26843018;26843540;26843777;26845409	-;-;-;-;-;-;-;-;-;-;-;-;-;-;-;-;-;-;-;-;-;-;-;-;-;-;-;-	54	41.6875	5.78136	protein_coding	protein_coding
ADAMTS10	chr19;chr19;chr19;chr19;chr19;chr19;chr19;chr19;chr19;chr19;chr19;chr19;chr19;chr19;chr19;chr19;chr19;chr19;chr19;chr19;chr19;chr19;chr19;chr19;chr19;chr19;chr19;chr19;chr19;chr19;chr19;chr19;chr19;chr19;chr19;chr19;chr19;chr19;chr19;chr19;chr19;chr19;chr19;chr19;chr19;chr19;chr19;chr19;chr19;chr19;chr19;chr19;chr19;chr19;chr19;chr19;chr19;chr19;chr19;chr19;chr19;chr19;chr19;chr19;chr19;chr19;chr…	8580242;8580242;8580688;8580727;8584895;8584895;8584895;8584895;8584963;8585132;8585132;8585132;8585132;8585132;8585456;8585456;8585456;8585456;8586122;8586122;8586122;8586122;8586122;8586344;8586344;8586344;8586344;8586344;8586558;8586558;8586558;8586558;8586558;8586622;8586656;8586816;8586816;8586816;8586816;8586816;8586816;8586816;8589242;8589242;8589242;8589242;8589242;8589242;8589242;8589452…	8581002;8581002;8581002;8581002;8585054;8585054;8585054;8585054;8585054;8585660;8585308;8585308;8585308;8585308;8585660;8585660;8585660;8585660;8586251;8586251;8586251;8586251;8586251;8586470;8586470;8586470;8586470;8586470;8586721;8586721;8586721;8586721;8586721;8586721;8586721;8586896;8586896;8586896;8586896;8586896;8586896;8586896;8589365;8589365;8589365;8589365;8589365;8589365;8589365;8589585…	-;-;-;-;-;-;-;-;-;-;-;-;-;-;-;-;-;-;-;-;-;-;-;-;-;-;-;-;-;-;-;-;-;-;-;-;-;-;-;-;-;-;-;-;-;-;-;-;-;-;-;-;-;-;-;-;-;-;-;-;-;-;-;-;-;-;-;-;-;-;-;-;-;-;-;-;-;-;-;-;-;-;-;-;-;-;-;-;-;-;-;-;-;-;-;-;-;-;-;-;-;-;-;-;-;-;-;-;-;-;-;-;-;-;-;-;-;-;-;-;-;-;-;-;-;-;-;-	4	3.08797	2.32193	protein_coding	protein_coding
ADAMTS12	chr5;chr5;chr5;chr5;chr5;chr5;chr5;chr5;chr5;chr5;chr5;chr5;chr5;chr5;chr5;chr5;chr5;chr5;chr5;chr5;chr5;chr5;chr5;chr5;chr5;chr5;chr5;chr5;chr5;chr5;chr5;chr5;chr5;chr5;chr5;chr5;chr5;chr5;chr5;chr5;chr5;chr5;chr5;chr5;chr5;chr5;chr5;chr5;chr5;chr5;chr5;chr5;chr5;chr5;chr5;chr5;chr5;chr5;chr5;chr5;chr5;chr5;chr5;chr5;chr5;chr5;chr5;chr5;chr5;chr5;chr5;chr5;chr5	33523535;33527181;33534833;33534833;33546059;33546059;33549207;33549207;33561027;33561027;33576054;33576054;33576963;33588599;33588599;33588599;33595934;33595934;33595934;33603442;33614238;33614238;33614238;33614238;33615828;33615828;33615828;33615828;33624231;33624231;33624231;33630780;33630780;33637577;33637577;33637577;33641810;33641810;33641810;33643378;33643378;33643378;33648822;33648822;336…	33527366;33527366;33534992;33534992;33546202;33546202;33549383;33549383;33561179;33561179;33577160;33577160;33577160;33588809;33588809;33588809;33596060;33596060;33596060;33603725;33614376;33614376;33614376;33614376;33616072;33616072;33616072;33616072;33624351;33624351;33624351;33630913;33630913;33637746;33637746;33637746;33641955;33641955;33641955;33643470;33643470;33643470;33648966;33648966;336…	-;-;-;-;-;-;-;-;-;-;-;-;-;-;-;-;-;-;-;-;-;-;-;-;-;-;-;-;-;-;-;-;-;-;-;-;-;-;-;-;-;-;-;-;-;-;-;-;-;-;-;-;-;-;-;-;-;-;-;-;-;-;-;-;-;-;-;-;-;-;-;-;-	18	13.8958	4.24793	protein_coding	protein_coding
ADAMTS13	chr9;chr9;chr9;chr9;chr9;chr9;chr9;chr9;chr9;chr9;chr9;chr9;chr9;chr9;chr9;chr9;chr9;chr9;chr9;chr9;chr9;chr9;chr9;chr9;chr9;chr9;chr9;chr9;chr9;chr9;chr9;chr9;chr9;chr9;chr9;chr9;chr9;chr9;chr9;chr9;chr9;chr9;chr9;chr9;chr9;chr9;chr9;chr9;chr9;chr9;chr9;chr9;chr9;chr9;chr9;chr9;chr9;chr9;chr9;chr9;chr9;chr9;chr9;chr9;chr9;chr9;chr9;chr9;chr9;chr9;chr9;chr9;chr9;chr9;chr9;chr9;chr9;chr9;chr9;chr9…	133414358;133422000;133422000;133422324;133422324;133422324;133422324;133422325;133423101;133423101;133423101;133423101;133423101;133423101;133423101;133423101;133424321;133424321;133424321;133424321;133424321;133424321;133424321;133424321;133425529;133425529;133425529;133425529;133425529;133425529;133425529;133425529;133425938;133425938;133425938;133425938;133425938;133425938;133425938;133425938…	133414644;133422548;133422548;133422548;133422548;133422548;133422548;133422548;133423167;133423167;133423167;133423167;133423167;133423167;133423167;133423167;133424478;133424478;133424478;133424478;133424478;133424478;133424478;133424478;133425612;133425612;133425612;133425612;133425612;133425612;133425612;133425612;133426062;133426062;133426062;133426062;133426062;133426062;133426062;133426062…	+;+;+;+;+;+;+;+;+;+;+;+;+;+;+;+;+;+;+;+;+;+;+;+;+;+;+;+;+;+;+;+;+;+;+;+;+;+;+;+;+;+;+;+;+;+;+;+;+;+;+;+;+;+;+;+;+;+;+;+;+;+;+;+;+;+;+;+;+;+;+;+;+;+;+;+;+;+;+;+;+;+;+;+;+;+;+;+;+;+;+;+;+;+;+;+;+;+;+;+;+;+;+;+;+;+;+;+;+;+;+;+;+;+;+;+;+;+;+;+;+;+;+;+;+;+;+;+	3	2.31597	2	protein_coding	protein_coding
ADAMTS14	chr10;chr10;chr10;chr10;chr10;chr10;chr10;chr10;chr10;chr10;chr10;chr10;chr10;chr10;chr10;chr10;chr10;chr10;chr10;chr10;chr10;chr10;chr10;chr10;chr10;chr10;chr10;chr10;chr10;chr10;chr10;chr10;chr10;chr10;chr10;chr10;chr10;chr10;chr10;chr10;chr10;chr10;chr10;chr10	70672803;70672803;70674556;70674556;70702312;70702312;70708588;70708588;70729294;70729294;70730102;70730102;70732254;70732254;70733885;70733885;70735169;70735169;70736680;70736680;70738842;70738842;70740987;70740987;70743548;70743548;70744066;70744066;70745226;70745226;70749822;70749822;70751478;70751478;70752095;70752095;70753800;70753800;70757962;70757962;70758175;70758175;70760360;70760360	70672884;70672884;70674995;70674995;70702468;70702468;70708778;70708778;70729377;70729377;70730249;70730258;70732359;70732359;70734028;70734028;70735301;70735301;70736793;70736793;70738990;70738990;70741162;70741162;70743681;70743681;70744189;70744189;70745306;70745306;70749985;70749985;70751646;70751646;70752227;70752227;70754007;70754007;70758091;70758091;70758285;70758285;70762441;70762441	+;+;+;+;+;+;+;+;+;+;+;+;+;+;+;+;+;+;+;+;+;+;+;+;+;+;+;+;+;+;+;+;+;+;+;+;+;+;+;+;+;+;+;+	2	1.54398	1.58496	protein_coding	protein_coding
ADAMTS15	chr11;chr11;chr11;chr11;chr11;chr11;chr11;chr11	130448974;130461489;130462087;130462497;130469262;130470920;130471208;130473047	130449930;130461621;130462254;130462780;130469439;130471101;130471383;130476641	+;+;+;+;+;+;+;+	2	1.54398	1.58496	protein_coding	protein_coding
ADAMTS16	chr5;chr5;chr5;chr5;chr5;chr5;chr5;chr5;chr5;chr5;chr5;chr5;chr5;chr5;chr5;chr5;chr5;chr5;chr5;chr5;chr5;chr5;chr5;chr5;chr5;chr5;chr5;chr5;chr5;chr5;chr5;chr5;chr5;chr5;chr5;chr5;chr5;chr5;chr5;chr5;chr5;chr5;chr5;chr5;chr5;chr5;chr5;chr5;chr5;chr5;chr5;chr5;chr5;chr5;chr5;chr5	5140330;5140330;5140468;5140664;5140664;5140664;5146130;5146130;5146130;5182044;5182044;5182044;5186052;5186052;5186052;5187725;5187725;5187725;5189971;5189971;5189971;5191685;5191685;5191685;5200132;5200132;5200132;5209093;5209093;5209093;5222789;5222789;5222789;5232368;5232368;5235014;5235014;5235037;5236969;5236969;5239151;5239151;5239151;5239681;5239681;5242053;5242053;5262657;5262657;5303268…	5140539;5140539;5140539;5140766;5140766;5140766;5146455;5146455;5146455;5182305;5182305;5182305;5186251;5186251;5186251;5187808;5187808;5187808;5190130;5190130;5190130;5191790;5191790;5191790;5200269;5200269;5200269;5209246;5209246;5209246;5222884;5222884;5223727;5232516;5232516;5235186;5235186;5235186;5237099;5237099;5239187;5239274;5239274;5239925;5239925;5242191;5242191;5262783;5262783;5303469…	+;+;+;+;+;+;+;+;+;+;+;+;+;+;+;+;+;+;+;+;+;+;+;+;+;+;+;+;+;+;+;+;+;+;+;+;+;+;+;+;+;+;+;+;+;+;+;+;+;+;+;+;+;+;+;+	8	6.17593	3.16993	protein_coding	protein_coding
ADAMTS17	chr15;chr15;chr15;chr15;chr15;chr15;chr15;chr15;chr15;chr15;chr15;chr15;chr15;chr15;chr15;chr15;chr15;chr15;chr15;chr15;chr15;chr15;chr15;chr15;chr15;chr15;chr15;chr15;chr15;chr15;chr15;chr15;chr15;chr15;chr15;chr15;chr15;chr15;chr15;chr15;chr15;chr15;chr15;chr15;chr15;chr15;chr15;chr15;chr15;chr15;chr15;chr15;chr15;chr15;chr15;chr15;chr15;chr15;chr15;chr15;chr15	99971589;99972956;99973573;99976045;99976045;99993048;99997385;100048857;100051568;100051572;100053897;100053897;100063614;100063679;100096356;100096356;100096356;100108989;100108989;100108989;100116847;100116847;100132007;100132007;100133214;100133214;100152612;100152612;100155180;100155180;100168388;100199318;100199318;100199318;100254136;100254136;100254136;100256422;100261479;100261479;100261…	99974562;99973475;99974562;99976222;99976279;99993200;99997589;100048992;100051731;100051731;100054054;100054054;100063759;100063759;100096476;100096476;100096476;100109116;100109107;100109116;100117013;100117013;100132152;100132152;100133315;100133315;100152762;100152762;100155320;100155320;100168706;100199423;100199423;100199423;100254179;100254179;100254179;100257074;100261636;100261505;100261…	-;-;-;-;-;-;-;-;-;-;-;-;-;-;-;-;-;-;-;-;-;-;-;-;-;-;-;-;-;-;-;-;-;-;-;-;-;-;-;-;-;-;-;-;-;-;-;-;-;-;-;-;-;-;-;-;-;-;-;-;-	7	5.40394	3	protein_coding	protein_coding
ADAMTS18	chr16;chr16;chr16;chr16;chr16;chr16;chr16;chr16;chr16;chr16;chr16;chr16;chr16;chr16;chr16;chr16;chr16;chr16;chr16;chr16;chr16;chr16;chr16;chr16;chr16;chr16;chr16;chr16;chr16;chr16;chr16;chr16;chr16;chr16;chr16;chr16;chr16;chr16;chr16;chr16;chr16;chr16;chr16;chr16;chr16;chr16;chr16;chr16;chr16;chr16	77247813;77282128;77289264;77289264;77291266;77293076;77294923;77297289;77300039;77300263;77319849;77319849;77321079;77321079;77322336;77325866;77335756;77341704;77353733;77355940;77355951;77359318;77359318;77362105;77363802;77363802;77364188;77364188;77364352;77367437;77367437;77367437;77367441;77367483;77367571;77367610;77378882;77431295;77431295;77431295;77431295;77431295;77431295;77431295;774…	77248065;77284071;77289411;77289359;77291478;77293258;77295127;77297415;77300404;77300404;77320093;77320093;77321136;77321202;77322466;77326038;77335904;77341799;77353886;77356077;77356077;77359423;77359423;77362264;77363885;77363885;77364381;77364381;77364381;77367723;77367669;77367723;77367723;77367723;77367723;77367719;77378979;77431746;77431611;77431633;77431611;77431587;77431611;77431611;774…	-;-;-;-;-;-;-;-;-;-;-;-;-;-;-;-;-;-;-;-;-;-;-;-;-;-;-;-;-;-;-;-;-;-;-;-;-;-;-;-;-;-;-;-;-;-;-;-;-;-	2	1.54398	1.58496	protein_coding	protein_coding
ADAMTS19	chr5;chr5;chr5;chr5;chr5;chr5;chr5;chr5;chr5;chr5;chr5;chr5;chr5;chr5;chr5;chr5;chr5;chr5;chr5;chr5;chr5;chr5;chr5;chr5;chr5;chr5;chr5;chr5;chr5;chr5;chr5;chr5;chr5;chr5;chr5;chr5;chr5;chr5;chr5;chr5;chr5;chr5;chr5;chr5;chr5;chr5;chr5;chr5;chr5;chr5;chr5;chr5;chr5;chr5;chr5;chr5;chr5;chr5;chr5;chr5	129460265;129460281;129460410;129461102;129461102;129461676;129509077;129509077;129509077;129509077;129526284;129526284;129526284;129526284;129527748;129527748;129527748;129527748;129528520;129528520;129528520;129551864;129551864;129596559;129596559;129620618;129620618;129622198;129622198;129641859;129641859;129647765;129647765;129648798;129648798;129654306;129654306;129658617;129658617;129665499…	129460482;129460482;129460482;129461757;129461757;129461757;129509242;129509242;129509242;129509242;129526515;129526456;129526515;129526456;129527831;129527831;129527831;129527831;129528543;129528677;129528677;129551907;129551907;129596664;129596664;129620758;129620758;129622348;129622348;129641960;129641960;129647895;129647895;129648970;129648970;129654433;129654433;129658737;129658737;129665579…	+;+;+;+;+;+;+;+;+;+;+;+;+;+;+;+;+;+;+;+;+;+;+;+;+;+;+;+;+;+;+;+;+;+;+;+;+;+;+;+;+;+;+;+;+;+;+;+;+;+;+;+;+;+;+;+;+;+;+;+	20	15.4398	4.39232	protein_coding	protein_coding
ADAMTS2	chr5;chr5;chr5;chr5;chr5;chr5;chr5;chr5;chr5;chr5;chr5;chr5;chr5;chr5;chr5;chr5;chr5;chr5;chr5;chr5;chr5;chr5;chr5;chr5;chr5;chr5;chr5;chr5;chr5;chr5;chr5;chr5;chr5;chr5;chr5;chr5;chr5;chr5;chr5;chr5	179110851;179114064;179114289;179120172;179121661;179121661;179121661;179122644;179122644;179122644;179124973;179125998;179127959;179129932;179132230;179132777;179135909;179137769;179139890;179150888;179152142;179152142;179153491;179153491;179154049;179154049;179154814;179154814;179158723;179158723;179181072;179181072;179207513;179207513;179272911;179272911;179343767;179343767;179345190;179345190	179114324;179114324;179114324;179121750;179121750;179121854;179121750;179122767;179122773;179122839;179125180;179126130;179128118;179130098;179132310;179132900;179136042;179137944;179140035;179151200;179152255;179152255;179153623;179153623;179154192;179154192;179154919;179154919;179158879;179158879;179181155;179181155;179207715;179207715;179273064;179273064;179344161;179344161;179345430;179345430	-;-;-;-;-;-;-;-;-;-;-;-;-;-;-;-;-;-;-;-;-;-;-;-;-;-;-;-;-;-;-;-;-;-;-;-;-;-;-;-	17	13.1239	4.16993	protein_coding	protein_coding
ADAMTS3	chr4;chr4;chr4;chr4;chr4;chr4;chr4;chr4;chr4;chr4;chr4;chr4;chr4;chr4;chr4;chr4;chr4;chr4;chr4;chr4;chr4;chr4;chr4;chr4;chr4;chr4;chr4;chr4;chr4;chr4;chr4;chr4;chr4;chr4;chr4;chr4;chr4;chr4;chr4;chr4;chr4;chr4;chr4;chr4;chr4;chr4;chr4;chr4;chr4;chr4;chr4;chr4;chr4;chr4;chr4	72280969;72282041;72282462;72288751;72288751;72290855;72290855;72295654;72295654;72298225;72298277;72298277;72303917;72303917;72303917;72305987;72305987;72305987;72309397;72309397;72309397;72311048;72311048;72311048;72312112;72312291;72312291;72313677;72313677;72315858;72315858;72318572;72318572;72319332;72319332;72319858;72319858;72320714;72320714;72323014;72323014;72339494;72339494;72414815;724…	72283704;72282193;72283704;72288868;72288868;72291062;72291062;72295786;72295786;72298442;72298442;72298442;72304080;72304080;72304080;72306067;72306067;72306067;72309520;72309520;72309520;72311181;72311181;72311181;72312255;72312466;72312466;72313822;72313822;72315971;72315971;72318704;72318704;72319475;72319475;72319963;72319963;72320870;72320870;72323097;72323097;72339693;72339693;72414971;724…	-;-;-;-;-;-;-;-;-;-;-;-;-;-;-;-;-;-;-;-;-;-;-;-;-;-;-;-;-;-;-;-;-;-;-;-;-;-;-;-;-;-;-;-;-;-;-;-;-;-;-;-;-;-;-	2	1.54398	1.58496	protein_coding	protein_coding
ADAMTS4	chr1;chr1;chr1;chr1;chr1;chr1;chr1;chr1;chr1;chr1;chr1;chr1;chr1	161184308;161192065;161193213;161193640;161193935;161194162;161195465;161195465;161195979;161196171;161196557;161197995;161197995	161191564;161192240;161193388;161193826;161194221;161194221;161195751;161195635;161196880;161196303;161196880;161199053;161199056	-;-;-;-;-;-;-;-;-;-;-;-;-	2	1.54398	1.58496	protein_coding	protein_coding
ADAMTS5	chr21;chr21;chr21;chr21;chr21;chr21;chr21;chr21	26917912;26929886;26932004;26932861;26934466;26943380;26954739;26965288	26924620;26930061;26932179;26933044;26934749;26943547;26954871;26966513	-;-;-;-;-;-;-;-	7	5.40394	3	protein_coding	protein_coding
ADAMTS6	chr5;chr5;chr5;chr5;chr5;chr5;chr5;chr5;chr5;chr5;chr5;chr5;chr5;chr5;chr5;chr5;chr5;chr5;chr5;chr5;chr5;chr5;chr5;chr5;chr5;chr5;chr5;chr5;chr5;chr5;chr5;chr5;chr5;chr5;chr5;chr5;chr5;chr5;chr5;chr5;chr5;chr5;chr5;chr5;chr5;chr5;chr5;chr5;chr5;chr5;chr5;chr5;chr5;chr5;chr5;chr5;chr5;chr5;chr5;chr5;chr5;chr5;chr5;chr5;chr5;chr5;chr5;chr5;chr5;chr5;chr5;chr5;chr5;chr5;chr5;chr5;chr5;chr5;chr5;chr5…	65148736;65148739;65151528;65170617;65170617;65170617;65172832;65172832;65172832;65172940;65188016;65188016;65188016;65188016;65197022;65197022;65197022;65197022;65198531;65214038;65214398;65214645;65214794;65214794;65215324;65215324;65215324;65215324;65224320;65224320;65224320;65224320;65224924;65224924;65224924;65224924;65226086;65226086;65226086;65226086;65242104;65242104;65242104;65242104;652…	65151945;65151945;65151945;65170773;65170773;65170773;65173008;65173008;65173008;65173008;65188220;65188220;65188220;65188220;65197151;65197151;65197151;65197151;65198765;65214183;65214932;65214932;65214932;65214932;65215487;65215487;65215487;65215487;65224400;65224400;65224400;65224400;65225047;65225047;65225047;65225047;65226219;65226219;65226219;65226219;65242206;65242206;65242206;65242206;652…	-;-;-;-;-;-;-;-;-;-;-;-;-;-;-;-;-;-;-;-;-;-;-;-;-;-;-;-;-;-;-;-;-;-;-;-;-;-;-;-;-;-;-;-;-;-;-;-;-;-;-;-;-;-;-;-;-;-;-;-;-;-;-;-;-;-;-;-;-;-;-;-;-;-;-;-;-;-;-;-;-;-;-;-;-;-;-;-;-;-;-;-;-;-;-;-;-;-;-;-;-;-;-;-;-;-;-	50	38.5996	5.67243	protein_coding	protein_coding
ADAMTS7	chr15;chr15;chr15;chr15;chr15;chr15;chr15;chr15;chr15;chr15;chr15;chr15;chr15;chr15;chr15;chr15;chr15;chr15;chr15;chr15;chr15;chr15;chr15;chr15;chr15;chr15;chr15;chr15;chr15;chr15;chr15;chr15;chr15;chr15;chr15;chr15;chr15;chr15;chr15;chr15;chr15;chr15;chr15;chr15;chr15;chr15;chr15;chr15;chr15;chr15;chr15;chr15;chr15;chr15;chr15;chr15;chr15;chr15;chr15;chr15;chr15;chr15;chr15	78759203;78762403;78763699;78763926;78763951;78764555;78764555;78765645;78766833;78767379;78768133;78768133;78770626;78770795;78771162;78771585;78773083;78773083;78773083;78774167;78774167;78774167;78774624;78774624;78774624;78776188;78776188;78776188;78776749;78776749;78777444;78777444;78788231;78788231;78788231;78788231;78789689;78789689;78789689;78789689;78790670;78790670;78790670;78790670;787…	78759578;78762565;78763845;78764099;78764099;78765113;78764707;78767051;78767051;78767592;78768259;78768259;78771829;78771829;78771303;78771829;78773203;78773203;78773203;78774300;78774300;78774300;78774793;78774793;78774793;78776333;78777588;78776333;78776841;78776841;78777588;78777588;78788374;78788374;78788298;78788374;78789838;78789838;78789838;78789838;78790794;78790794;78790794;78790794;787…	-;-;-;-;-;-;-;-;-;-;-;-;-;-;-;-;-;-;-;-;-;-;-;-;-;-;-;-;-;-;-;-;-;-;-;-;-;-;-;-;-;-;-;-;-;-;-;-;-;-;-;-;-;-;-;-;-;-;-;-;-;-;-	8	6.17593	3.16993	protein_coding	protein_coding
ADAMTS8	chr11;chr11;chr11;chr11;chr11;chr11;chr11;chr11;chr11;chr11;chr11;chr11;chr11	130404925;130404925;130408464;130408464;130408768;130408768;130411417;130411417;130414531;130416163;130416940;130419053;130427567	130406128;130406128;130408639;130408639;130408940;130408940;130411600;130412113;130414832;130416330;130417075;130419292;130428993	-;-;-;-;-;-;-;-;-;-;-;-;-	6	4.63195	2.80735	protein_coding	protein_coding
ADAMTSL1	chr9;chr9;chr9;chr9;chr9;chr9;chr9;chr9;chr9;chr9;chr9;chr9;chr9;chr9;chr9;chr9;chr9;chr9;chr9;chr9;chr9;chr9;chr9;chr9;chr9;chr9;chr9;chr9;chr9;chr9;chr9;chr9;chr9;chr9;chr9;chr9;chr9;chr9;chr9;chr9;chr9;chr9;chr9;chr9;chr9;chr9;chr9;chr9;chr9;chr9;chr9;chr9;chr9;chr9;chr9;chr9;chr9;chr9;chr9;chr9;chr9;chr9;chr9;chr9;chr9;chr9;chr9;chr9;chr9;chr9;chr9;chr9;chr9;chr9;chr9;chr9;chr9;chr9;chr9;chr9…	17906563;18163862;18473894;18474100;18474144;18474153;18474169;18474233;18504829;18504829;18504829;18504829;18504829;18504829;18504829;18533247;18533247;18533247;18533247;18533247;18533247;18533247;18574030;18574030;18574030;18574030;18574030;18574030;18622243;18622243;18622243;18622243;18622243;18635943;18635943;18635943;18635943;18639254;18639254;18639254;18639254;18657615;18657639;18657639;186…	17906922;18163981;18474295;18474295;18474295;18474295;18474295;18474295;18504956;18504956;18504956;18504956;18504956;18504956;18504956;18533292;18533292;18533292;18533292;18533292;18533292;18533292;18574266;18574266;18574527;18574266;18574266;18574266;18622369;18622369;18622619;18622369;18622369;18636017;18636017;18636017;18636017;18639411;18639411;18639411;18639411;18657750;18657750;18657750;186…	+;+;+;+;+;+;+;+;+;+;+;+;+;+;+;+;+;+;+;+;+;+;+;+;+;+;+;+;+;+;+;+;+;+;+;+;+;+;+;+;+;+;+;+;+;+;+;+;+;+;+;+;+;+;+;+;+;+;+;+;+;+;+;+;+;+;+;+;+;+;+;+;+;+;+;+;+;+;+;+;+;+;+;+;+;+;+;+;+;+;+;+;+;+;+;+;+;+;+;+;+;+;+;+;+;+;+;+;+;+;+;+;+;+;+;+;+;+;+;+;+;+;+;+;+;+;+;+	5	3.85996	2.58496	protein_coding	protein_coding
ADAMTSL3	chr15;chr15;chr15;chr15;chr15;chr15;chr15;chr15;chr15;chr15;chr15;chr15;chr15;chr15;chr15;chr15;chr15;chr15;chr15;chr15;chr15;chr15;chr15;chr15;chr15;chr15;chr15;chr15;chr15;chr15;chr15;chr15;chr15;chr15;chr15;chr15;chr15;chr15;chr15;chr15;chr15;chr15;chr15;chr15;chr15;chr15;chr15;chr15;chr15;chr15;chr15;chr15;chr15;chr15;chr15;chr15;chr15;chr15;chr15;chr15;chr15;chr15;chr15;chr15;chr15;chr15;chr…	83654086;83654088;83654095;83654095;83655729;83655729;83655729;83655729;83694294;83704389;83704389;83704389;83704389;83704389;83773523;83773523;83773523;83773523;83773523;83804650;83804650;83804650;83804650;83804650;83819811;83819811;83819811;83819811;83819811;83838089;83838089;83838089;83838089;83858766;83858766;83858766;83858766;83861485;83870802;83870802;83870802;83870912;83885101;83885101;838…	83654276;83654276;83654276;83654276;83655830;83655830;83655830;83655830;83694373;83704508;83704508;83704508;83704508;83704508;83773650;83773650;83773650;83773650;83773650;83804695;83804695;83804695;83804695;83804695;83819979;83820047;83820047;83820047;83820047;83838215;83838215;83838215;83838215;83858840;83858840;83858840;83858840;83862935;83870959;83870959;83870959;83870959;83885212;83885212;838…	+;+;+;+;+;+;+;+;+;+;+;+;+;+;+;+;+;+;+;+;+;+;+;+;+;+;+;+;+;+;+;+;+;+;+;+;+;+;+;+;+;+;+;+;+;+;+;+;+;+;+;+;+;+;+;+;+;+;+;+;+;+;+;+;+;+;+;+;+;+;+;+;+;+;+;+;+;+;+;+;+;+;+;+;+;+;+;+;+;+;+;+;+;+;+;+;+;+;+;+;+;+;+;+;+;+;+;+;+;+;+	5	3.85996	2.58496	protein_coding	protein_coding
ADAMTSL4	chr1;chr1;chr1;chr1;chr1;chr1;chr1;chr1;chr1;chr1;chr1;chr1;chr1;chr1;chr1;chr1;chr1;chr1;chr1;chr1;chr1;chr1;chr1;chr1;chr1;chr1;chr1;chr1;chr1;chr1;chr1;chr1;chr1;chr1;chr1;chr1;chr1;chr1;chr1;chr1;chr1;chr1;chr1;chr1;chr1;chr1;chr1;chr1;chr1;chr1;chr1;chr1;chr1;chr1;chr1;chr1;chr1;chr1;chr1;chr1;chr1;chr1;chr1;chr1;chr1;chr1;chr1;chr1;chr1;chr1;chr1;chr1;chr1;chr1;chr1;chr1;chr1;chr1;chr1	150549369;150549369;150549408;150549421;150549822;150549822;150549822;150549822;150550615;150552088;150552205;150552205;150552205;150552543;150552543;150552543;150552543;150552898;150552898;150552898;150552898;150553426;150553426;150553426;150553426;150554365;150554365;150554365;150554365;150554566;150555429;150555429;150555429;150555429;150556162;150556162;150556162;150556162;150556621;150556621…	150549499;150549499;150549499;150549499;150550276;150549895;150549895;150549895;150551906;150552308;150552308;150552308;150552308;150552600;150552600;150552600;150552600;150553253;150553253;150553253;150553253;150554122;150554122;150554122;150554122;150554467;150554467;150554467;150554467;150554634;150555565;150555565;150555565;150555565;150556366;150556366;150556366;150556366;150556793;150556793…	+;+;+;+;+;+;+;+;+;+;+;+;+;+;+;+;+;+;+;+;+;+;+;+;+;+;+;+;+;+;+;+;+;+;+;+;+;+;+;+;+;+;+;+;+;+;+;+;+;+;+;+;+;+;+;+;+;+;+;+;+;+;+;+;+;+;+;+;+;+;+;+;+;+;+;+;+;+;+	4	3.08797	2.32193	protein_coding	protein_coding
ADAMTSL4-AS1	chr1;chr1;chr1;chr1;chr1;chr1	150560202;150560895;150561004;150563102;150573659;150574124	150562115;150561222;150561493;150563217;150573821;150574552	-;-;-;-;-;-	2	1.54398	1.58496	long_noncoding	antisense
ADAMTSL5	chr19;chr19;chr19;chr19;chr19;chr19;chr19;chr19;chr19;chr19;chr19;chr19;chr19;chr19;chr19;chr19;chr19;chr19;chr19;chr19;chr19;chr19;chr19;chr19;chr19;chr19;chr19;chr19;chr19;chr19;chr19;chr19;chr19;chr19;chr19;chr19;chr19;chr19;chr19;chr19;chr19;chr19;chr19;chr19;chr19;chr19;chr19;chr19;chr19;chr19;chr19;chr19;chr19;chr19;chr19;chr19;chr19;chr19;chr19;chr19;chr19;chr19;chr19;chr19;chr19;chr19;chr…	1505018;1505041;1505815;1505867;1505867;1506262;1506590;1506590;1506626;1506739;1506739;1506739;1506739;1506739;1507242;1507242;1507242;1507242;1507242;1507242;1507545;1507557;1507557;1507557;1507557;1507998;1507998;1507998;1507998;1507998;1508443;1508443;1508443;1508443;1508443;1508538;1508813;1510150;1510150;1510150;1510150;1510150;1510150;1510150;1510150;1510368;1510368;1510368;1510368;1510368…	1506316;1505200;1505995;1506316;1506308;1506308;1506661;1506661;1506928;1506928;1506928;1506928;1506928;1506928;1507405;1507422;1507405;1507405;1507405;1507405;1507596;1507643;1507643;1507643;1507643;1508109;1508109;1508109;1508109;1508109;1508570;1508570;1508570;1508570;1508570;1508570;1508908;1510258;1510258;1510258;1510258;1510258;1510258;1510258;1510258;1510428;1510428;1510428;1510428;1510428…	-;-;-;-;-;-;-;-;-;-;-;-;-;-;-;-;-;-;-;-;-;-;-;-;-;-;-;-;-;-;-;-;-;-;-;-;-;-;-;-;-;-;-;-;-;-;-;-;-;-;-;-;-;-;-;-;-;-;-;-;-;-;-;-;-;-;-;-;-;-;-;-;-;-;-;-;-;-;-;-	4	3.08797	2.32193	protein_coding	protein_coding
ADAP1	chr7;chr7;chr7;chr7;chr7;chr7;chr7;chr7;chr7;chr7;chr7;chr7;chr7;chr7;chr7;chr7;chr7;chr7;chr7;chr7;chr7;chr7;chr7;chr7;chr7;chr7;chr7;chr7;chr7;chr7;chr7;chr7;chr7;chr7;chr7;chr7;chr7;chr7;chr7;chr7;chr7;chr7;chr7;chr7;chr7;chr7;chr7;chr7;chr7;chr7;chr7;chr7;chr7;chr7;chr7;chr7;chr7;chr7;chr7;chr7;chr7;chr7;chr7;chr7;chr7;chr7;chr7;chr7;chr7;chr7;chr7;chr7;chr7;chr7;chr7;chr7;chr7;chr7;chr7;chr7…	897901;897901;897901;897901;897903;897909;897910;897945;898917;899033;899033;899033;899033;899033;899033;899033;899033;899033;899419;899419;899419;899419;899419;899419;899419;899419;899419;899465;900102;900102;900102;900102;900102;900102;900102;900102;900102;900102;900142;900533;900533;900533;900533;900533;900533;900533;900533;900533;900533;900533;900533;900936;903957;904126;904126;904126;904126;…	898949;898949;898949;898949;898949;898949;898949;898949;898949;899261;899261;899261;899261;899261;899261;899261;899261;899261;899490;899490;899490;899490;899490;899490;899490;899490;899490;899490;900164;900164;900164;900164;900164;900164;900164;900164;900164;900164;900164;900616;900616;900616;900616;900616;901399;900616;900616;900616;900616;900616;900616;901031;904272;904272;904272;904272;904272;…	-;-;-;-;-;-;-;-;-;-;-;-;-;-;-;-;-;-;-;-;-;-;-;-;-;-;-;-;-;-;-;-;-;-;-;-;-;-;-;-;-;-;-;-;-;-;-;-;-;-;-;-;-;-;-;-;-;-;-;-;-;-;-;-;-;-;-;-;-;-;-;-;-;-;-;-;-;-;-;-;-;-;-;-;-;-;-;-;-;-;-;-;-;-;-;-;-;-;-;-;-;-;-;-;-;-;-;-;-;-;-;-;-;-;-;-;-;-;-;-;-;-;-;-;-;-;-;-	6	4.63195	2.80735	protein_coding	protein_coding
ADAP2	chr17;chr17;chr17;chr17;chr17;chr17;chr17;chr17;chr17;chr17;chr17;chr17;chr17;chr17;chr17;chr17;chr17;chr17;chr17;chr17;chr17;chr17;chr17;chr17;chr17;chr17;chr17;chr17;chr17;chr17;chr17;chr17;chr17;chr17;chr17;chr17;chr17;chr17;chr17;chr17;chr17;chr17;chr17;chr17;chr17;chr17;chr17;chr17;chr17;chr17;chr17;chr17;chr17;chr17;chr17;chr17;chr17;chr17;chr17;chr17;chr17;chr17;chr17;chr17;chr17;chr17;chr…	30906344;30921680;30921680;30921704;30921917;30921932;30921935;30921948;30922940;30922940;30922940;30922940;30922940;30926809;30926827;30926827;30926827;30931889;30931889;30931889;30931889;30931889;30934185;30934185;30934185;30934185;30934185;30934185;30944907;30944907;30944907;30944907;30944907;30944907;30945028;30945042;30949287;30949287;30949287;30949287;30949287;30949287;30949287;30953288;309…	30906644;30922108;30922108;30921760;30922108;30922108;30922108;30922108;30923070;30923070;30923070;30923070;30923070;30926918;30926918;30926918;30926918;30931968;30931968;30931968;30931968;30931968;30934297;30934297;30934297;30934297;30934297;30934297;30945053;30945053;30945053;30945053;30945053;30945053;30945053;30945053;30949370;30949330;30949370;30949338;30949370;30949370;30949370;30953350;309…	+;+;+;+;+;+;+;+;+;+;+;+;+;+;+;+;+;+;+;+;+;+;+;+;+;+;+;+;+;+;+;+;+;+;+;+;+;+;+;+;+;+;+;+;+;+;+;+;+;+;+;+;+;+;+;+;+;+;+;+;+;+;+;+;+;+;+;+;+	3	2.31597	2	protein_coding	protein_coding
ADAR	chr1;chr1;chr1;chr1;chr1;chr1;chr1;chr1;chr1;chr1;chr1;chr1;chr1;chr1;chr1;chr1;chr1;chr1;chr1;chr1;chr1;chr1;chr1;chr1;chr1;chr1;chr1;chr1;chr1;chr1;chr1;chr1;chr1;chr1;chr1;chr1;chr1;chr1;chr1;chr1;chr1;chr1;chr1;chr1;chr1;chr1;chr1;chr1;chr1;chr1;chr1;chr1;chr1;chr1;chr1;chr1;chr1;chr1;chr1;chr1;chr1	154582062;154582067;154584634;154584809;154585217;154585217;154585217;154585217;154585647;154585753;154585753;154585753;154585993;154586181;154586181;154586181;154586181;154588125;154588125;154588125;154588125;154588125;154588551;154588551;154588551;154589369;154589369;154589369;154589757;154589757;154589757;154590184;154590184;154590262;154596805;154596805;154596805;154597123;154597123;154597123…	154585043;154585043;154585043;154585043;154585344;154585344;154585418;154585344;154585865;154585865;154585865;154585865;154586363;154586363;154586363;154586363;154586363;154588602;154588280;154588258;154588258;154588258;154588673;154588673;154588673;154589462;154589462;154589462;154589928;154589928;154589928;154590409;154590409;154590409;154596995;154596995;154596995;154597267;154597267;154597267…	-;-;-;-;-;-;-;-;-;-;-;-;-;-;-;-;-;-;-;-;-;-;-;-;-;-;-;-;-;-;-;-;-;-;-;-;-;-;-;-;-;-;-;-;-;-;-;-;-;-;-;-;-;-;-;-;-;-;-;-;-	41	31.6517	5.39232	protein_coding	protein_coding
ADARB1	chr21;chr21;chr21;chr21;chr21;chr21;chr21;chr21;chr21;chr21;chr21;chr21;chr21;chr21;chr21;chr21;chr21;chr21;chr21;chr21;chr21;chr21;chr21;chr21;chr21;chr21;chr21;chr21;chr21;chr21;chr21;chr21;chr21;chr21;chr21;chr21;chr21;chr21;chr21;chr21;chr21;chr21;chr21;chr21;chr21;chr21;chr21;chr21;chr21;chr21;chr21;chr21;chr21;chr21;chr21;chr21;chr21;chr21;chr21;chr21;chr21;chr21;chr21;chr21;chr21;chr21;chr…	45073853;45074569;45074600;45074600;45074600;45074600;45074600;45074600;45116933;45118564;45120794;45120900;45128402;45128402;45128402;45128402;45128402;45128402;45128402;45128402;45128402;45128453;45132215;45133559;45134715;45134715;45134715;45134715;45134726;45134796;45137081;45144631;45144631;45145164;45171610;45171610;45171610;45171610;45171610;45171610;45171610;45171610;45171610;45171642;451…	45073903;45074793;45074793;45074793;45074793;45074793;45074793;45074793;45117038;45118619;45120959;45120959;45128573;45128573;45128573;45128573;45128573;45128573;45128573;45128573;45128573;45128573;45132306;45133682;45134832;45134832;45134832;45134832;45134832;45134832;45137326;45144682;45144962;45146295;45171759;45171684;45171684;45171684;45171684;45171684;45171684;45171684;45171684;45171684;451…	+;+;+;+;+;+;+;+;+;+;+;+;+;+;+;+;+;+;+;+;+;+;+;+;+;+;+;+;+;+;+;+;+;+;+;+;+;+;+;+;+;+;+;+;+;+;+;+;+;+;+;+;+;+;+;+;+;+;+;+;+;+;+;+;+;+;+;+;+;+;+;+;+;+;+;+;+;+;+;+;+;+;+;+;+;+;+;+;+;+;+;+;+;+;+;+;+;+;+;+;+;+;+;+;+;+;+;+;+;+;+;+;+;+;+;+;+;+;+;+;+;+;+;+;+	6	4.63195	2.80735	protein_coding	protein_coding
ADARB2	chr10;chr10;chr10;chr10;chr10;chr10;chr10;chr10;chr10;chr10;chr10;chr10;chr10;chr10;chr10;chr10;chr10;chr10;chr10;chr10;chr10;chr10;chr10;chr10;chr10;chr10;chr10;chr10	1177318;1182134;1182845;1183043;1183151;1184861;1184861;1184861;1184861;1184861;1186503;1188154;1199446;1199966;1199966;1199966;1199966;1200263;1215676;1216951;1233694;1233694;1240386;1242131;1270955;1363028;1379074;1737051	1183369;1183369;1183369;1183369;1183369;1185039;1185039;1185039;1185039;1185039;1186566;1188246;1199722;1200371;1200147;1200360;1200147;1200385;1217119;1217119;1233845;1233845;1240530;1242299;1271069;1363917;1379160;1737476	-;-;-;-;-;-;-;-;-;-;-;-;-;-;-;-;-;-;-;-;-;-;-;-;-;-;-;-	4	3.08797	2.32193	protein_coding	protein_coding
ADAT1	chr16;chr16;chr16;chr16;chr16;chr16;chr16;chr16;chr16;chr16;chr16;chr16;chr16;chr16;chr16;chr16;chr16;chr16;chr16;chr16;chr16;chr16;chr16;chr16;chr16;chr16;chr16;chr16;chr16;chr16;chr16;chr16;chr16;chr16;chr16;chr16;chr16;chr16;chr16;chr16;chr16;chr16;chr16;chr16;chr16;chr16;chr16;chr16;chr16;chr16;chr16;chr16;chr16;chr16;chr16;chr16	75596981;75598133;75599100;75599877;75600002;75601832;75603085;75603085;75603085;75603085;75608224;75608224;75608224;75608843;75608843;75608843;75612243;75612243;75612788;75612804;75617142;75617142;75617142;75617142;75617225;75617237;75618586;75618586;75618586;75618586;75618586;75619632;75620266;75620266;75620266;75620266;75620266;75620266;75620631;75620631;75620631;75620631;75620631;75620631;756…	75597389;75598331;75600348;75600348;75600348;75602003;75603171;75603171;75603171;75603134;75608323;75608323;75608323;75608988;75608988;75608957;75612861;75612861;75612861;75612861;75617272;75617272;75617272;75617272;75617272;75617272;75618640;75618640;75618640;75618640;75618698;75619743;75620334;75620334;75620334;75620334;75620334;75620334;75620820;75620820;75620820;75620820;75620820;75620820;756…	-;-;-;-;-;-;-;-;-;-;-;-;-;-;-;-;-;-;-;-;-;-;-;-;-;-;-;-;-;-;-;-;-;-;-;-;-;-;-;-;-;-;-;-;-;-;-;-;-;-;-;-;-;-;-;-	4	3.08797	2.32193	protein_coding	protein_coding
ADAT3	chr19;chr19;chr19;chr19	1905378;1908019;1911890;1911890	1905439;1908635;1913447;1912255	+;+;+;+	1	0.771992	1	protein_coding	protein_coding
ADCK1	chr14;chr14;chr14;chr14;chr14;chr14;chr14;chr14;chr14;chr14;chr14;chr14;chr14;chr14;chr14;chr14;chr14;chr14;chr14;chr14;chr14;chr14;chr14;chr14;chr14;chr14;chr14;chr14;chr14;chr14;chr14;chr14;chr14;chr14;chr14;chr14;chr14;chr14;chr14;chr14;chr14;chr14;chr14;chr14;chr14;chr14;chr14;chr14;chr14;chr14;chr14;chr14;chr14;chr14;chr14	77800083;77800117;77800120;77800135;77800139;77818968;77818968;77818968;77818968;77818968;77822435;77822435;77822435;77822435;77822435;77827854;77859076;77859076;77859076;77859076;77887091;77887091;77887091;77887091;77899100;77899100;77899100;77899100;77900559;77902385;77907803;77907803;77907803;77907803;77908177;77923232;77924457;77924457;77924457;77924457;77924457;77924457;77925764;77925764;779…	77800170;77800170;77800170;77800170;77800170;77819113;77819113;77819113;77819113;77819113;77822518;77822518;77822518;77822518;77822518;77827971;77859279;77859279;77859279;77859279;77887249;77887249;77887249;77887249;77899258;77899258;77899258;77899258;77900674;77902748;77907919;77907919;77907919;77907919;77908378;77924606;77924575;77924606;77924512;77924606;77924606;77924606;77925961;77925961;779…	+;+;+;+;+;+;+;+;+;+;+;+;+;+;+;+;+;+;+;+;+;+;+;+;+;+;+;+;+;+;+;+;+;+;+;+;+;+;+;+;+;+;+;+;+;+;+;+;+;+;+;+;+;+;+	4	3.08797	2.32193	protein_coding	protein_coding
ADCK2	chr7;chr7;chr7;chr7;chr7;chr7;chr7;chr7;chr7;chr7;chr7;chr7;chr7;chr7;chr7;chr7;chr7;chr7;chr7;chr7;chr7;chr7;chr7;chr7;chr7;chr7;chr7;chr7;chr7;chr7;chr7;chr7;chr7	140673153;140673153;140673819;140674484;140674611;140674611;140674611;140679155;140679155;140679155;140679155;140679155;140681042;140681042;140681042;140681042;140681042;140686990;140686990;140686990;140686990;140686990;140689597;140689597;140689597;140690760;140690760;140690760;140690760;140694663;140694663;140695772;140696027	140674263;140674263;140674263;140674757;140674757;140674757;140674757;140679283;140679283;140679283;140679283;140679283;140681137;140681137;140681137;140681137;140681137;140687153;140687241;140687241;140687241;140687241;140689725;140689725;140689725;140690813;140690813;140690813;140690813;140695081;140695121;140695945;140696261	+;+;+;+;+;+;+;+;+;+;+;+;+;+;+;+;+;+;+;+;+;+;+;+;+;+;+;+;+;+;+;+;+	11	8.49191	3.58496	protein_coding	protein_coding
ADCK5	chr8;chr8;chr8;chr8;chr8;chr8;chr8;chr8;chr8;chr8;chr8;chr8;chr8;chr8;chr8;chr8;chr8;chr8;chr8;chr8;chr8;chr8;chr8;chr8;chr8;chr8;chr8;chr8;chr8;chr8;chr8;chr8;chr8;chr8;chr8;chr8;chr8;chr8;chr8;chr8;chr8;chr8;chr8;chr8;chr8;chr8;chr8;chr8;chr8;chr8;chr8;chr8;chr8;chr8;chr8;chr8;chr8;chr8;chr8;chr8;chr8;chr8;chr8;chr8	144373101;144373810;144373837;144374042;144374046;144374052;144374055;144374061;144374076;144375466;144377393;144379387;144379387;144379387;144379387;144379387;144379387;144379387;144379387;144383081;144383081;144383081;144383081;144383081;144383081;144383081;144389263;144389263;144390671;144390671;144390671;144390671;144390671;144390671;144390671;144390856;144390856;144390856;144390861;144390861…	144373260;144373892;144373892;144374107;144374107;144374107;144374107;144374107;144374107;144375637;144377490;144379490;144379421;144379490;144379490;144379490;144379490;144379490;144379490;144383230;144383230;144383230;144383230;144383230;144383230;144383230;144389336;144389336;144390746;144390884;144390746;144390746;144390746;144390746;144390746;144391056;144391056;144391064;144391055;144391056…	+;+;+;+;+;+;+;+;+;+;+;+;+;+;+;+;+;+;+;+;+;+;+;+;+;+;+;+;+;+;+;+;+;+;+;+;+;+;+;+;+;+;+;+;+;+;+;+;+;+;+;+;+;+;+;+;+;+;+;+;+;+;+;+	5	3.85996	2.58496	protein_coding	protein_coding
ADCY1	chr7;chr7;chr7;chr7;chr7;chr7;chr7;chr7;chr7;chr7;chr7;chr7;chr7;chr7;chr7;chr7;chr7;chr7;chr7;chr7;chr7;chr7;chr7;chr7;chr7;chr7;chr7;chr7;chr7;chr7;chr7;chr7;chr7;chr7;chr7;chr7;chr7;chr7;chr7;chr7;chr7	45574140;45574522;45574885;45574889;45592759;45592759;45592759;45610379;45610379;45610379;45622632;45622632;45622632;45648670;45648670;45648670;45657727;45657727;45657727;45660042;45660042;45660042;45662059;45662059;45662059;45664289;45664289;45677869;45678166;45679709;45684385;45684979;45685962;45685962;45686547;45703376;45703600;45704518;45708350;45710528;45713693	45574188;45575182;45575182;45575182;45592908;45592908;45592908;45610497;45610497;45610497;45622743;45622743;45622743;45648797;45648797;45648797;45657885;45657885;45657885;45660183;45660183;45660183;45662214;45662214;45662214;45664671;45664672;45678063;45678263;45679793;45685068;45685068;45686040;45686215;45686673;45703492;45703746;45704616;45708464;45710652;45723116	+;+;+;+;+;+;+;+;+;+;+;+;+;+;+;+;+;+;+;+;+;+;+;+;+;+;+;+;+;+;+;+;+;+;+;+;+;+;+;+;+	6	4.63195	2.80735	protein_coding	protein_coding
ADCY2	chr5;chr5;chr5;chr5;chr5;chr5;chr5;chr5;chr5;chr5;chr5;chr5;chr5;chr5;chr5;chr5;chr5;chr5;chr5;chr5;chr5;chr5;chr5;chr5;chr5;chr5;chr5;chr5;chr5;chr5;chr5;chr5;chr5;chr5;chr5;chr5;chr5;chr5;chr5;chr5;chr5;chr5;chr5;chr5;chr5;chr5;chr5;chr5;chr5;chr5;chr5;chr5;chr5;chr5;chr5;chr5	7396208;7414573;7414629;7414664;7520738;7520738;7520738;7522356;7611109;7626167;7626167;7626167;7658026;7685091;7690558;7690691;7690691;7695752;7695752;7698247;7706744;7707706;7709211;7712856;7717157;7724545;7727164;7743668;7757449;7766687;7772932;7773068;7782173;7784365;7784365;7784365;7789642;7789642;7789659;7793619;7802218;7802218;7802218;7804585;7804585;7804585;7804585;7816866;7816866;7816866…	7396506;7414770;7414770;7414770;7520899;7520899;7520899;7522622;7611175;7626316;7626316;7626316;7658206;7685279;7692271;7690839;7690839;7695816;7695863;7698374;7706902;7707838;7709387;7712899;7717237;7724614;7727261;7743752;7757586;7766806;7773101;7773101;7782267;7784449;7784449;7784449;7789800;7789800;7789800;7802364;7802364;7802364;7802364;7804692;7804692;7804692;7804692;7816874;7816980;7816980…	+;+;+;+;+;+;+;+;+;+;+;+;+;+;+;+;+;+;+;+;+;+;+;+;+;+;+;+;+;+;+;+;+;+;+;+;+;+;+;+;+;+;+;+;+;+;+;+;+;+;+;+;+;+;+;+	1	0.771992	1	protein_coding	protein_coding
ADCY3	chr2;chr2;chr2;chr2;chr2;chr2;chr2;chr2;chr2;chr2;chr2;chr2;chr2;chr2;chr2;chr2;chr2;chr2;chr2;chr2;chr2;chr2;chr2;chr2;chr2;chr2;chr2;chr2;chr2;chr2;chr2;chr2;chr2;chr2;chr2;chr2;chr2;chr2;chr2;chr2;chr2;chr2;chr2;chr2;chr2;chr2;chr2;chr2;chr2;chr2;chr2;chr2;chr2;chr2;chr2;chr2;chr2;chr2;chr2;chr2;chr2;chr2;chr2;chr2;chr2;chr2;chr2;chr2;chr2;chr2;chr2;chr2;chr2;chr2;chr2;chr2;chr2;chr2;chr2;chr2…	24819169;24819172;24819172;24819369;24820246;24820384;24820724;24820724;24820724;24820724;24821517;24821517;24821517;24821517;24822511;24822511;24822511;24822511;24823209;24823209;24823209;24823209;24824378;24824378;24824378;24826045;24826045;24826045;24826047;24827546;24827546;24827546;24827546;24827563;24827902;24827902;24827902;24827902;24827902;24830709;24830709;24830709;24830709;24830709;248…	24820114;24820114;24820114;24820114;24820848;24820451;24820796;24820848;24820848;24820848;24821640;24821640;24821640;24821640;24822630;24822630;24822630;24822630;24823363;24823355;24823355;24823355;24824536;24824536;24824536;24826129;24826126;24826126;24826129;24827608;24827608;24827608;24827608;24827608;24828161;24828161;24828161;24828023;24828161;24830825;24830825;24830825;24830825;24830825;248…	-;-;-;-;-;-;-;-;-;-;-;-;-;-;-;-;-;-;-;-;-;-;-;-;-;-;-;-;-;-;-;-;-;-;-;-;-;-;-;-;-;-;-;-;-;-;-;-;-;-;-;-;-;-;-;-;-;-;-;-;-;-;-;-;-;-;-;-;-;-;-;-;-;-;-;-;-;-;-;-;-;-;-;-;-;-;-;-;-;-;-;-;-;-;-;-;-;-;-;-;-;-;-;-;-;-;-;-;-	15	11.5799	4	protein_coding	protein_coding
ADCY5	chr3;chr3;chr3;chr3;chr3;chr3;chr3;chr3;chr3;chr3;chr3;chr3;chr3;chr3;chr3;chr3;chr3;chr3;chr3;chr3;chr3;chr3;chr3;chr3;chr3;chr3;chr3;chr3;chr3;chr3;chr3;chr3;chr3;chr3;chr3;chr3;chr3;chr3;chr3;chr3;chr3;chr3;chr3;chr3;chr3;chr3;chr3;chr3;chr3;chr3;chr3;chr3;chr3;chr3;chr3;chr3;chr3;chr3;chr3;chr3;chr3;chr3;chr3;chr3;chr3;chr3;chr3;chr3;chr3;chr3;chr3;chr3;chr3;chr3;chr3;chr3;chr3;chr3;chr3;chr3…	123282296;123283944;123284446;123284578;123286685;123286685;123286685;123286685;123289750;123289750;123289750;123291113;123291113;123291113;123296084;123296084;123296084;123296980;123297257;123297353;123297353;123297353;123300120;123300120;123300120;123300120;123300220;123300251;123303055;123303055;123303055;123303055;123303055;123303055;123304067;123304067;123304067;123304067;123304067;123304067…	123284736;123284736;123284736;123284736;123286809;123286809;123287111;123286809;123289954;123289954;123289954;123291376;123291376;123291376;123296216;123296216;123296216;123297054;123297382;123297382;123297382;123297382;123300295;123300295;123300295;123300295;123300295;123300295;123303219;123303219;123303219;123303219;123303219;123303219;123304183;123304183;123304079;123304183;123304183;123304183…	-;-;-;-;-;-;-;-;-;-;-;-;-;-;-;-;-;-;-;-;-;-;-;-;-;-;-;-;-;-;-;-;-;-;-;-;-;-;-;-;-;-;-;-;-;-;-;-;-;-;-;-;-;-;-;-;-;-;-;-;-;-;-;-;-;-;-;-;-;-;-;-;-;-;-;-;-;-;-;-;-;-;-;-;-;-;-;-;-;-;-;-;-;-;-;-;-;-;-;-;-;-;-	17	13.1239	4.16993	protein_coding	protein_coding
ADCY6	chr12;chr12;chr12;chr12;chr12;chr12;chr12;chr12;chr12;chr12;chr12;chr12;chr12;chr12;chr12;chr12;chr12;chr12;chr12;chr12;chr12;chr12;chr12;chr12;chr12;chr12;chr12;chr12;chr12;chr12;chr12;chr12;chr12;chr12;chr12;chr12;chr12;chr12;chr12;chr12;chr12;chr12;chr12;chr12;chr12;chr12;chr12;chr12;chr12;chr12;chr12;chr12;chr12;chr12;chr12;chr12;chr12;chr12;chr12;chr12;chr12;chr12;chr12;chr12;chr12;chr12;chr…	48766194;48766198;48766198;48766329;48768937;48768937;48768937;48768937;48770766;48770766;48770766;48770766;48771257;48771710;48771710;48771710;48771743;48772295;48772295;48772295;48772295;48772295;48772295;48772508;48772508;48772508;48772508;48772508;48772508;48773469;48773469;48773469;48773469;48773469;48773469;48773940;48773940;48773940;48773943;48774402;48774402;48774402;48774402;48774402;487…	48768716;48768716;48768716;48768716;48769061;48769061;48769061;48769061;48770970;48770970;48770970;48771973;48771973;48771973;48771973;48771973;48771973;48772339;48772424;48772424;48772424;48772424;48772424;48772543;48772543;48772543;48772543;48772543;48772543;48773647;48774098;48773647;48773647;48773647;48773647;48774024;48774098;48774496;48774098;48774506;48774518;48774518;48774518;48774518;487…	-;-;-;-;-;-;-;-;-;-;-;-;-;-;-;-;-;-;-;-;-;-;-;-;-;-;-;-;-;-;-;-;-;-;-;-;-;-;-;-;-;-;-;-;-;-;-;-;-;-;-;-;-;-;-;-;-;-;-;-;-;-;-;-;-;-;-;-;-;-;-;-;-;-;-;-;-;-;-;-;-;-;-;-;-;-;-;-;-;-;-;-;-;-;-	4	3.08797	2.32193	protein_coding	protein_coding
ADCY7	chr16;chr16;chr16;chr16;chr16;chr16;chr16;chr16;chr16;chr16;chr16;chr16;chr16;chr16;chr16;chr16;chr16;chr16;chr16;chr16;chr16;chr16;chr16;chr16;chr16;chr16;chr16;chr16;chr16;chr16;chr16;chr16;chr16;chr16;chr16;chr16;chr16;chr16;chr16;chr16;chr16;chr16;chr16;chr16;chr16;chr16;chr16;chr16;chr16;chr16;chr16;chr16;chr16;chr16;chr16;chr16;chr16;chr16;chr16;chr16;chr16;chr16;chr16;chr16;chr16;chr16;chr…	50246137;50246148;50266516;50266541;50266551;50266564;50274131;50274153;50279527;50287882;50287882;50287911;50287912;50287912;50287912;50287912;50287912;50287912;50288077;50289221;50290457;50290457;50290457;50290457;50290457;50290457;50290457;50291736;50291736;50291736;50291736;50291736;50292676;50292676;50292676;50292676;50292676;50292676;50292676;50293354;50293354;50293354;50293354;50293354;502…	50246203;50246203;50266587;50266680;50266587;50266680;50274198;50274198;50279704;50288350;50287934;50288350;50288350;50288230;50288350;50288104;50288350;50288350;50288350;50289313;50290660;50290660;50290518;50290660;50290660;50290660;50290528;50291897;50291897;50291897;50291897;50291897;50292825;50292825;50292825;50292825;50292825;50292825;50292825;50293502;50293502;50293502;50293502;50293502;502…	+;+;+;+;+;+;+;+;+;+;+;+;+;+;+;+;+;+;+;+;+;+;+;+;+;+;+;+;+;+;+;+;+;+;+;+;+;+;+;+;+;+;+;+;+;+;+;+;+;+;+;+;+;+;+;+;+;+;+;+;+;+;+;+;+;+;+;+;+;+;+;+;+;+;+;+;+;+;+;+;+;+;+;+;+;+;+;+;+;+;+;+;+;+;+;+;+;+;+;+;+;+;+;+;+;+;+;+;+;+;+;+;+;+;+;+;+;+;+;+;+;+;+;+;+;+;+;+	5	3.85996	2.58496	protein_coding	protein_coding
ADCY9	chr16;chr16;chr16;chr16;chr16;chr16;chr16;chr16;chr16;chr16;chr16;chr16;chr16;chr16;chr16;chr16;chr16;chr16;chr16;chr16;chr16;chr16;chr16;chr16;chr16;chr16;chr16;chr16;chr16;chr16;chr16;chr16;chr16;chr16;chr16;chr16	3953387;3962651;3974669;3974669;3977482;3977482;3979116;3979116;3981773;3983232;3983232;3983392;3988994;3988994;3988994;3989084;3989089;3992146;3992146;3992146;3992222;3993349;3993349;3993406;3993406;3993406;4007368;4007368;4007368;4007368;4015562;4054035;4113750;4113750;4113750;4115690	3953516;3966966;3974710;3974710;3977630;3977630;3979275;3979275;3984150;3983440;3983440;3983440;3989096;3989096;3989000;3989096;3989096;3992270;3992363;3992363;3992363;3993510;3993510;3993510;3993510;3993510;4007558;4007558;4007558;4007558;4015682;4054190;4114026;4113925;4115485;4116185	-;-;-;-;-;-;-;-;-;-;-;-;-;-;-;-;-;-;-;-;-;-;-;-;-;-;-;-;-;-;-;-;-;-;-;-	11	8.49191	3.58496	protein_coding	protein_coding
ADCYAP1	chr18;chr18;chr18;chr18;chr18;chr18;chr18;chr18;chr18;chr18;chr18;chr18;chr18;chr18	904943;905109;905386;907551;907659;907659;908032;908265;908265;908265;909446;909446;909446;909446	905060;905496;905496;907790;907790;907790;908363;908363;908363;908363;909670;912172;911025;909903	+;+;+;+;+;+;+;+;+;+;+;+;+;+	2	1.54398	1.58496	protein_coding	protein_coding
ADCYAP1R1	chr7;chr7;chr7;chr7;chr7;chr7;chr7;chr7;chr7;chr7;chr7;chr7;chr7;chr7;chr7;chr7;chr7;chr7;chr7;chr7;chr7;chr7;chr7;chr7;chr7;chr7;chr7;chr7;chr7;chr7;chr7;chr7;chr7;chr7;chr7;chr7;chr7;chr7;chr7;chr7;chr7;chr7;chr7;chr7;chr7;chr7;chr7;chr7;chr7;chr7;chr7;chr7;chr7;chr7;chr7;chr7;chr7;chr7;chr7;chr7;chr7;chr7;chr7;chr7;chr7;chr7;chr7;chr7;chr7;chr7;chr7;chr7;chr7;chr7;chr7;chr7;chr7;chr7;chr7;chr7…	31052461;31052461;31052527;31056931;31063194;31063194;31063194;31063194;31063194;31063239;31064831;31064831;31064831;31064831;31064831;31064831;31077991;31077991;31077991;31077991;31077991;31077991;31080613;31080613;31080613;31080613;31081713;31081713;31081713;31081713;31084141;31084141;31084141;31084141;31084141;31084737;31084737;31084737;31084737;31084737;31085310;31085310;31085310;31085310;310…	31052678;31052678;31052678;31057103;31063315;31063315;31063315;31063315;31063315;31063315;31064936;31064936;31064936;31064936;31064936;31064936;31078098;31078098;31078055;31078098;31078098;31078098;31080633;31080633;31080633;31080633;31081754;31081754;31081754;31081754;31084250;31084250;31084250;31084250;31084250;31084834;31084834;31084834;31084834;31084834;31085442;31085442;31085442;31085442;310…	+;+;+;+;+;+;+;+;+;+;+;+;+;+;+;+;+;+;+;+;+;+;+;+;+;+;+;+;+;+;+;+;+;+;+;+;+;+;+;+;+;+;+;+;+;+;+;+;+;+;+;+;+;+;+;+;+;+;+;+;+;+;+;+;+;+;+;+;+;+;+;+;+;+;+;+;+;+;+;+;+;+;+;+;+;+;+;+;+;+	2	1.54398	1.58496	protein_coding	protein_coding
ADD1	chr4;chr4;chr4;chr4;chr4;chr4;chr4;chr4;chr4;chr4;chr4;chr4;chr4;chr4;chr4;chr4;chr4;chr4;chr4;chr4;chr4;chr4;chr4;chr4;chr4;chr4;chr4;chr4;chr4;chr4;chr4;chr4;chr4;chr4;chr4;chr4;chr4;chr4;chr4;chr4;chr4;chr4;chr4;chr4;chr4;chr4;chr4;chr4;chr4;chr4;chr4;chr4;chr4;chr4;chr4;chr4;chr4;chr4;chr4;chr4;chr4;chr4;chr4;chr4;chr4;chr4;chr4;chr4;chr4;chr4;chr4;chr4;chr4;chr4;chr4;chr4;chr4;chr4;chr4;chr4…	2843857;2843857;2843857;2843872;2843922;2843945;2843953;2843973;2843979;2843982;2843987;2843989;2844150;2853134;2853624;2853624;2854854;2854854;2867875;2867972;2867972;2867972;2875896;2875896;2875896;2875896;2875896;2875896;2875896;2875896;2875896;2875896;2875896;2875896;2875896;2875896;2875896;2881600;2881898;2881898;2881898;2881898;2881898;2881898;2881898;2881898;2881898;2881898;2881898;2881898…	2844024;2844024;2844024;2844024;2844024;2844024;2844024;2844024;2844024;2844024;2844024;2844024;2844834;2853203;2853698;2853698;2855029;2854950;2868129;2868095;2868129;2868129;2876110;2876110;2876110;2876405;2876110;2876110;2876110;2876110;2876110;2876110;2876110;2876110;2876110;2876110;2876110;2882060;2882060;2882060;2882060;2882060;2882060;2882060;2882060;2882060;2882060;2882060;2882060;2882060…	+;+;+;+;+;+;+;+;+;+;+;+;+;+;+;+;+;+;+;+;+;+;+;+;+;+;+;+;+;+;+;+;+;+;+;+;+;+;+;+;+;+;+;+;+;+;+;+;+;+;+;+;+;+;+;+;+;+;+;+;+;+;+;+;+;+;+;+;+;+;+;+;+;+;+;+;+;+;+;+;+;+;+;+;+;+;+;+;+;+;+;+;+;+;+;+;+;+;+;+;+;+;+;+;+;+;+;+;+;+;+;+;+;+;+;+;+;+;+;+;+;+;+;+;+;+;+;+	54	41.6875	5.78136	protein_coding	protein_coding
ADD2	chr2;chr2;chr2;chr2;chr2;chr2;chr2;chr2;chr2;chr2;chr2;chr2;chr2;chr2;chr2;chr2;chr2;chr2;chr2;chr2;chr2;chr2;chr2;chr2;chr2;chr2;chr2;chr2;chr2;chr2;chr2;chr2;chr2;chr2;chr2;chr2;chr2;chr2;chr2;chr2;chr2;chr2;chr2;chr2;chr2;chr2;chr2;chr2;chr2;chr2;chr2;chr2;chr2;chr2;chr2;chr2;chr2;chr2;chr2;chr2;chr2;chr2;chr2;chr2;chr2;chr2;chr2;chr2;chr2;chr2;chr2;chr2;chr2;chr2;chr2;chr2;chr2;chr2;chr2;chr2…	70607618;70641337;70645086;70647923;70648635;70656784;70662130;70663244;70663483;70663498;70672878;70672878;70672878;70672878;70672878;70673241;70673241;70673311;70674678;70674678;70674678;70674678;70674678;70674678;70675093;70676403;70676796;70676796;70676796;70676796;70676796;70677758;70677758;70677758;70677758;70677758;70677758;70677758;70678704;70678704;70678704;70678704;70678704;70678704;706…	70607833;70641507;70645361;70648030;70648780;70663735;70663735;70663735;70663735;70663735;70673006;70673006;70673006;70673006;70673006;70673348;70673326;70673326;70674825;70674825;70674825;70674825;70674825;70674825;70676885;70676885;70676885;70676885;70676885;70676885;70676885;70677877;70677877;70677781;70677877;70677877;70677877;70677877;70678961;70678961;70678961;70678961;70678961;70678961;706…	-;-;-;-;-;-;-;-;-;-;-;-;-;-;-;-;-;-;-;-;-;-;-;-;-;-;-;-;-;-;-;-;-;-;-;-;-;-;-;-;-;-;-;-;-;-;-;-;-;-;-;-;-;-;-;-;-;-;-;-;-;-;-;-;-;-;-;-;-;-;-;-;-;-;-;-;-;-;-;-;-;-;-;-;-;-;-;-;-;-;-;-;-;-;-;-;-;-;-;-;-;-;-;-;-;-;-;-;-;-;-;-;-;-;-;-;-;-;-;-;-;-;-;-;-;-;-;-	2	1.54398	1.58496	protein_coding	protein_coding
ADD3	chr10;chr10;chr10;chr10;chr10;chr10;chr10;chr10;chr10;chr10;chr10;chr10;chr10;chr10;chr10;chr10;chr10;chr10;chr10;chr10;chr10;chr10;chr10;chr10;chr10;chr10;chr10;chr10;chr10;chr10;chr10;chr10;chr10;chr10;chr10;chr10;chr10;chr10;chr10;chr10;chr10;chr10;chr10;chr10;chr10;chr10;chr10;chr10;chr10;chr10;chr10;chr10;chr10;chr10;chr10;chr10;chr10;chr10;chr10;chr10;chr10;chr10;chr10;chr10;chr10;chr10;chr…	109996368;110005804;110007962;110007964;110008208;110008208;110008209;110008231;110008231;110008252;110016435;110075618;110077005;110077005;110079239;110079240;110079240;110100625;110100625;110100625;110100625;110100625;110100625;110100625;110100625;110100625;110100625;110100625;110100625;110100625;110106000;110106000;110106000;110112141;110112777;110112777;110112777;110112777;110112777;110112777…	109996446;110006151;110008299;110008299;110008299;110008299;110008299;110008299;110008299;110008299;110016620;110075709;110077118;110077118;110079297;110079297;110079297;110100675;110100848;110100848;110100848;110100848;110100848;110100704;110100848;110100848;110100848;110100848;110100848;110100848;110106053;110106053;110106053;110112355;110112906;110112915;110112915;110112915;110112894;110112915…	+;+;+;+;+;+;+;+;+;+;+;+;+;+;+;+;+;+;+;+;+;+;+;+;+;+;+;+;+;+;+;+;+;+;+;+;+;+;+;+;+;+;+;+;+;+;+;+;+;+;+;+;+;+;+;+;+;+;+;+;+;+;+;+;+;+;+;+;+;+;+;+;+;+;+;+;+;+;+;+;+;+;+;+;+;+;+;+;+;+;+;+;+;+;+;+;+;+;+;+;+;+;+;+;+;+;+;+;+;+;+;+;+;+;+	152	117.343	7.25739	protein_coding	protein_coding
ADD3-AS1	chr10;chr10;chr10;chr10;chr10;chr10;chr10;chr10;chr10;chr10;chr10;chr10;chr10;chr10;chr10;chr10;chr10;chr10;chr10	109940104;109942681;109945572;109946119;109946170;109947196;109947196;109947196;109951844;109951844;109953756;109953756;109953756;109997514;110005957;110005957;110005957;110008181;110008181	109941669;109942860;109946295;109946295;109946295;109947276;109947276;109947276;109957911;109951965;109953891;109953891;109953891;109997575;110006081;110006081;110006040;110008381;110008184	-;-;-;-;-;-;-;-;-;-;-;-;-;-;-;-;-;-;-	7	5.40394	3	long_noncoding	antisense
ADGRA1	chr10;chr10;chr10;chr10;chr10;chr10;chr10;chr10;chr10;chr10;chr10;chr10;chr10;chr10;chr10;chr10;chr10;chr10;chr10;chr10;chr10;chr10;chr10;chr10;chr10;chr10;chr10	133070929;133071960;133072827;133080287;133081689;133082516;133082747;133084809;133087905;133088708;133088877;133092999;133095651;133096974;133096974;133098640;133098640;133102246;133102697;133102697;133102697;133127233;133127233;133127233;133128329;133128329;133128329	133071150;133072101;133073197;133080386;133081958;133082672;133082858;133085033;133088138;133088912;133089050;133093258;133095780;133097101;133097101;133098763;133098763;133102338;133102842;133102842;133102842;133127331;133127331;133127328;133131428;133131675;133131675	+;+;+;+;+;+;+;+;+;+;+;+;+;+;+;+;+;+;+;+;+;+;+;+;+;+;+	7	5.40394	3	protein_coding	protein_coding
ADGRA1-AS1	chr10;chr10;chr10;chr10	133083073;133085256;133085531;133086489	133085393;133088491;133085646;133086697	-;-;-;-	16	12.3519	4.08746	long_noncoding	antisense
ADGRA2	chr8;chr8;chr8;chr8;chr8;chr8;chr8;chr8;chr8;chr8;chr8;chr8;chr8;chr8;chr8;chr8;chr8;chr8;chr8;chr8;chr8;chr8;chr8;chr8;chr8;chr8;chr8;chr8;chr8;chr8;chr8;chr8;chr8;chr8;chr8;chr8;chr8;chr8;chr8;chr8;chr8	37784191;37796906;37797256;37814896;37814896;37814896;37828888;37828888;37828888;37829261;37829261;37829261;37829488;37829488;37829488;37829851;37829851;37829851;37830710;37830710;37831423;37831423;37833010;37833010;37833688;37833688;37833967;37833967;37835174;37835554;37837731;37838956;37838956;37839499;37839499;37840121;37840121;37840760;37840760;37841086;37841086	37784330;37797534;37797534;37814967;37814967;37814967;37828959;37828959;37828959;37829332;37829332;37829332;37829559;37829559;37829559;37830014;37830014;37829993;37830923;37830923;37831587;37831587;37833208;37833208;37833837;37833837;37834128;37834128;37835398;37835770;37837939;37839083;37839083;37839622;37839622;37840266;37840266;37840849;37840849;37843976;37844896	+;+;+;+;+;+;+;+;+;+;+;+;+;+;+;+;+;+;+;+;+;+;+;+;+;+;+;+;+;+;+;+;+;+;+;+;+;+;+;+;+	19	14.6678	4.32193	protein_coding	protein_coding
ADGRA3	chr4;chr4;chr4;chr4;chr4;chr4;chr4;chr4;chr4;chr4;chr4;chr4;chr4;chr4;chr4;chr4;chr4;chr4;chr4;chr4;chr4;chr4;chr4;chr4;chr4;chr4;chr4;chr4;chr4;chr4;chr4;chr4;chr4;chr4;chr4;chr4;chr4;chr4;chr4;chr4;chr4;chr4;chr4;chr4;chr4;chr4;chr4;chr4;chr4;chr4;chr4;chr4;chr4;chr4;chr4;chr4;chr4;chr4;chr4;chr4;chr4;chr4;chr4;chr4;chr4;chr4;chr4;chr4;chr4;chr4;chr4;chr4;chr4;chr4;chr4;chr4;chr4;chr4;chr4;chr4…	22345071;22346733;22387375;22387400;22387708;22389088;22389088;22389088;22389088;22392545;22392545;22392545;22392545;22392545;22401431;22401431;22401431;22402675;22402675;22413182;22413182;22413182;22413206;22413601;22413601;22413601;22414194;22420038;22420886;22420886;22420886;22424191;22424191;22424191;22424191;22435311;22435311;22435311;22435311;22436440;22436440;22436440;22436440;22438256;224…	22345345;22346823;22388947;22388947;22388947;22389183;22389183;22389183;22389183;22392690;22392690;22392690;22394868;22392690;22401554;22401554;22401504;22402799;22402799;22413315;22413390;22413390;22413390;22414086;22413760;22413814;22414606;22421089;22421089;22421089;22421089;22424352;22424352;22424352;22424352;22435466;22435466;22435466;22435466;22436641;22436641;22436641;22436641;22438420;224…	-;-;-;-;-;-;-;-;-;-;-;-;-;-;-;-;-;-;-;-;-;-;-;-;-;-;-;-;-;-;-;-;-;-;-;-;-;-;-;-;-;-;-;-;-;-;-;-;-;-;-;-;-;-;-;-;-;-;-;-;-;-;-;-;-;-;-;-;-;-;-;-;-;-;-;-;-;-;-;-;-;-;-;-;-;-;-;-;-;-;-;-;-;-;-	5	3.85996	2.58496	protein_coding	protein_coding
ADGRB1	chr8;chr8;chr8;chr8;chr8;chr8;chr8;chr8;chr8;chr8;chr8;chr8;chr8;chr8;chr8;chr8;chr8;chr8;chr8;chr8;chr8;chr8;chr8;chr8;chr8;chr8;chr8;chr8;chr8;chr8;chr8;chr8;chr8;chr8;chr8;chr8;chr8;chr8;chr8;chr8;chr8;chr8;chr8;chr8;chr8;chr8;chr8;chr8;chr8;chr8;chr8;chr8;chr8;chr8;chr8;chr8;chr8;chr8;chr8;chr8;chr8;chr8;chr8;chr8;chr8;chr8;chr8;chr8;chr8;chr8;chr8;chr8;chr8;chr8;chr8;chr8;chr8;chr8;chr8;chr8…	142449430;142449679;142463980;142463980;142464016;142475474;142475474;142475474;142476585;142476585;142476585;142477114;142477114;142477114;142477385;142477385;142477385;142478187;142478187;142478187;142479120;142479323;142479323;142479323;142479693;142479693;142479693;142481254;142481254;142481254;142481254;142481517;142481517;142481517;142481517;142483977;142483977;142483977;142483977;142484656…	142450104;142450104;142464982;142464982;142464982;142475635;142475635;142475635;142476695;142476695;142476695;142477278;142477278;142477278;142477549;142477549;142477549;142478360;142478360;142478360;142479794;142479487;142479487;142479487;142479794;142479794;142479794;142481360;142481360;142481360;142481360;142481711;142481711;142481711;142481711;142484045;142484045;142484045;142484045;142484764…	+;+;+;+;+;+;+;+;+;+;+;+;+;+;+;+;+;+;+;+;+;+;+;+;+;+;+;+;+;+;+;+;+;+;+;+;+;+;+;+;+;+;+;+;+;+;+;+;+;+;+;+;+;+;+;+;+;+;+;+;+;+;+;+;+;+;+;+;+;+;+;+;+;+;+;+;+;+;+;+;+;+;+;+;+;+;+;+;+;+;+;+;+;+;+;+;+;+;+;+;+;+;+;+;+;+;+;+;+;+;+	8	6.17593	3.16993	protein_coding	protein_coding
ADGRB2	chr1;chr1;chr1;chr1;chr1;chr1;chr1;chr1;chr1;chr1;chr1;chr1;chr1;chr1;chr1;chr1;chr1;chr1;chr1;chr1;chr1;chr1;chr1;chr1;chr1;chr1;chr1;chr1;chr1;chr1;chr1;chr1;chr1;chr1;chr1;chr1;chr1;chr1;chr1;chr1;chr1;chr1;chr1;chr1;chr1;chr1;chr1;chr1;chr1;chr1;chr1;chr1;chr1;chr1;chr1;chr1;chr1;chr1;chr1;chr1;chr1;chr1;chr1;chr1;chr1;chr1;chr1;chr1;chr1;chr1;chr1;chr1;chr1;chr1;chr1;chr1;chr1;chr1;chr1;chr1…	31727117;31727117;31727117;31727117;31727118;31727118;31727170;31727195;31727411;31728025;31728025;31728025;31728025;31728025;31728182;31728182;31728182;31728182;31728182;31728182;31728182;31728182;31728182;31728598;31728598;31728598;31728598;31728598;31728598;31728598;31728598;31728598;31730800;31730800;31730800;31730800;31730800;31730800;31730800;31730800;31730800;31732115;31732115;31732115;317…	31727605;31727605;31727605;31727605;31727605;31728081;31727605;31727605;31727605;31728081;31728081;31728081;31728081;31728081;31728280;31728277;31728277;31728280;31728280;31728280;31728277;31728280;31728280;31728633;31728633;31728633;31728633;31728633;31728633;31728633;31728633;31728633;31731419;31731419;31731419;31731419;31731419;31731419;31731419;31731419;31731419;31732154;31732154;31732154;317…	-;-;-;-;-;-;-;-;-;-;-;-;-;-;-;-;-;-;-;-;-;-;-;-;-;-;-;-;-;-;-;-;-;-;-;-;-;-;-;-;-;-;-;-;-;-;-;-;-;-;-;-;-;-;-;-;-;-;-;-;-;-;-;-;-;-;-;-;-;-;-;-;-;-;-;-;-;-;-;-;-;-;-;-;-;-;-;-;-;-;-;-;-;-;-;-;-;-;-;-;-;-;-;-;-;-;-;-;-;-;-;-;-;-;-;-;-;-;-;-;-;-;-;-;-;-;-;-	5	3.85996	2.58496	protein_coding	protein_coding
ADGRB3	chr6;chr6;chr6;chr6;chr6;chr6;chr6;chr6;chr6;chr6;chr6;chr6;chr6;chr6;chr6;chr6;chr6;chr6;chr6;chr6;chr6;chr6;chr6;chr6;chr6;chr6;chr6;chr6;chr6;chr6;chr6;chr6;chr6;chr6;chr6;chr6;chr6;chr6;chr6;chr6;chr6;chr6;chr6;chr6;chr6;chr6;chr6;chr6;chr6;chr6;chr6;chr6;chr6;chr6;chr6;chr6;chr6;chr6;chr6;chr6;chr6;chr6;chr6;chr6;chr6;chr6;chr6;chr6;chr6;chr6;chr6;chr6;chr6;chr6;chr6;chr6;chr6;chr6;chr6;chr6…	68635367;68637391;68638661;68638676;68930559;68930559;68936519;68936519;68943830;68943830;68956024;68956024;68956645;68956645;68974763;68974763;68975234;68975234;68993768;68993768;69014038;69014038;69018391;69018391;69048185;69048185;69049271;69049271;69062934;69062934;69075995;69075995;69232406;69233034;69233034;69233290;69233290;69233290;69233290;69235032;69235032;69235032;69235032;69235032;692…	68636000;68637562;68639432;68639432;68930669;68930669;68936680;68936680;68943994;68943994;68956188;68956188;68956809;68956809;68974864;68974864;68975340;68975340;68993962;68993962;69014106;69014106;69018499;69018499;69048334;69048334;69049346;69049346;69063036;69063036;69076038;69076038;69232629;69233416;69233160;69233416;69233416;69233416;69233416;69235135;69235135;69235135;69235135;69235135;692…	+;+;+;+;+;+;+;+;+;+;+;+;+;+;+;+;+;+;+;+;+;+;+;+;+;+;+;+;+;+;+;+;+;+;+;+;+;+;+;+;+;+;+;+;+;+;+;+;+;+;+;+;+;+;+;+;+;+;+;+;+;+;+;+;+;+;+;+;+;+;+;+;+;+;+;+;+;+;+;+;+;+;+;+;+;+	2	1.54398	1.58496	protein_coding	protein_coding
ADGRD2	chr9;chr9;chr9;chr9;chr9;chr9;chr9;chr9;chr9;chr9;chr9;chr9;chr9;chr9;chr9;chr9;chr9;chr9;chr9;chr9;chr9;chr9;chr9;chr9;chr9;chr9;chr9;chr9;chr9;chr9;chr9;chr9;chr9;chr9;chr9;chr9;chr9;chr9;chr9;chr9;chr9;chr9;chr9;chr9;chr9;chr9;chr9;chr9;chr9;chr9;chr9;chr9;chr9;chr9;chr9;chr9;chr9;chr9;chr9;chr9;chr9;chr9;chr9;chr9;chr9	124451425;124451610;124451691;124452091;124452091;124452091;124452286;124452510;124452510;124453035;124453035;124453511;124453999;124453999;124454484;124454484;124454484;124454843;124454843;124454843;124456622;124456622;124456622;124457472;124457472;124457472;124458113;124458113;124458616;124458616;124465210;124466258;124466280;124466287;124467721;124467721;124467721;124468088;124468088;124468088…	124451435;124451702;124451702;124452158;124452154;124452154;124452579;124452722;124452722;124453676;124453676;124453676;124454097;124454097;124454569;124454569;124454569;124455097;124455127;124455127;124456733;124456733;124456733;124457606;124457606;124457484;124458236;124458236;124458721;124458721;124467340;124466413;124466413;124466413;124467824;124467824;124467824;124468190;124468190;124468190…	+;+;+;+;+;+;+;+;+;+;+;+;+;+;+;+;+;+;+;+;+;+;+;+;+;+;+;+;+;+;+;+;+;+;+;+;+;+;+;+;+;+;+;+;+;+;+;+;+;+;+;+;+;+;+;+;+;+;+;+;+;+;+;+;+	4	3.08797	2.32193	protein_coding	protein_coding
ADGRE5	chr19;chr19;chr19;chr19;chr19;chr19;chr19;chr19;chr19;chr19;chr19;chr19;chr19;chr19;chr19;chr19;chr19;chr19;chr19;chr19;chr19;chr19;chr19;chr19;chr19;chr19;chr19;chr19;chr19;chr19;chr19;chr19;chr19;chr19;chr19;chr19;chr19;chr19;chr19;chr19;chr19;chr19;chr19;chr19;chr19;chr19;chr19;chr19;chr19;chr19;chr19;chr19;chr19;chr19;chr19;chr19;chr19;chr19;chr19;chr19;chr19;chr19;chr19;chr19;chr19;chr19;chr…	14380501;14381156;14381365;14381416;14381416;14381418;14381435;14381444;14381444;14388450;14388450;14388450;14388450;14388450;14388450;14388450;14388450;14388702;14388702;14388702;14388702;14388702;14388702;14388702;14388702;14388702;14390924;14390924;14390924;14390924;14390924;14390924;14390924;14390924;14390924;14391391;14396250;14396342;14396342;14396342;14397077;14397077;14397077;14397077;143…	14380616;14381545;14381545;14381545;14381545;14381545;14381545;14381545;14381545;14388500;14388500;14388500;14388500;14388500;14388500;14388500;14388500;14388818;14388818;14388818;14388818;14388818;14388818;14388818;14388818;14388818;14391079;14391079;14391079;14391079;14391197;14391079;14391079;14391079;14391079;14391492;14396473;14396473;14396473;14396473;14397223;14397223;14397223;14397370;143…	+;+;+;+;+;+;+;+;+;+;+;+;+;+;+;+;+;+;+;+;+;+;+;+;+;+;+;+;+;+;+;+;+;+;+;+;+;+;+;+;+;+;+;+;+;+;+;+;+;+;+;+;+;+;+;+;+;+;+;+;+;+;+;+;+;+;+;+;+;+;+;+;+;+;+;+;+;+;+;+;+;+;+;+;+;+;+;+;+;+;+;+;+;+;+;+;+;+;+;+;+;+;+;+;+;+	7	5.40394	3	protein_coding	protein_coding
ADGRF3	chr2;chr2;chr2;chr2;chr2;chr2;chr2;chr2;chr2;chr2;chr2;chr2;chr2;chr2;chr2;chr2;chr2;chr2;chr2;chr2;chr2;chr2;chr2;chr2;chr2;chr2;chr2;chr2;chr2;chr2;chr2;chr2;chr2;chr2;chr2;chr2;chr2;chr2;chr2;chr2;chr2;chr2;chr2;chr2;chr2;chr2;chr2;chr2;chr2;chr2;chr2;chr2;chr2;chr2;chr2;chr2;chr2;chr2;chr2;chr2;chr2;chr2;chr2;chr2;chr2;chr2;chr2;chr2;chr2;chr2;chr2;chr2;chr2;chr2;chr2;chr2;chr2;chr2;chr2;chr2…	26308173;26308176;26308395;26308512;26308966;26309216;26309526;26309526;26309526;26309526;26309944;26310043;26310043;26310043;26310043;26310043;26310196;26310196;26310196;26310196;26310196;26310196;26310692;26310692;26310692;26310692;26310692;26310692;26312943;26312943;26312943;26312943;26312943;26312943;26313377;26313377;26313377;26313377;26313377;26313377;26313760;26313760;26313760;26313760;263…	26309107;26309107;26309107;26308679;26309107;26309581;26309581;26309581;26309581;26309581;26310105;26310105;26310105;26310105;26310105;26310105;26310237;26310237;26310237;26310237;26310237;26310237;26312074;26312074;26312074;26312074;26312074;26312074;26313122;26313122;26313122;26313122;26313122;26313122;26313573;26313573;26313573;26313573;26313573;26313573;26313903;26313903;26313903;26313903;263…	-;-;-;-;-;-;-;-;-;-;-;-;-;-;-;-;-;-;-;-;-;-;-;-;-;-;-;-;-;-;-;-;-;-;-;-;-;-;-;-;-;-;-;-;-;-;-;-;-;-;-;-;-;-;-;-;-;-;-;-;-;-;-;-;-;-;-;-;-;-;-;-;-;-;-;-;-;-;-;-;-;-;-;-;-	1	0.771992	1	protein_coding	protein_coding
ADGRG1	chr16;chr16;chr16;chr16;chr16;chr16;chr16;chr16;chr16;chr16;chr16;chr16;chr16;chr16;chr16;chr16;chr16;chr16;chr16;chr16;chr16;chr16;chr16;chr16;chr16;chr16;chr16;chr16;chr16;chr16;chr16;chr16;chr16;chr16;chr16;chr16;chr16;chr16;chr16;chr16;chr16;chr16;chr16;chr16;chr16;chr16;chr16;chr16;chr16;chr16;chr16;chr16;chr16;chr16;chr16;chr16;chr16;chr16;chr16;chr16;chr16;chr16;chr16;chr16;chr16;chr16;chr…	57610652;57619693;57619694;57619733;57619737;57619738;57619740;57619751;57619942;57619998;57620045;57620046;57620046;57620046;57620077;57620096;57620096;57620104;57620794;57621336;57621350;57621691;57627711;57627711;57628226;57628300;57628304;57628306;57628308;57628324;57628336;57628338;57628507;57628522;57628555;57628579;57628605;57628606;57628609;57628624;57628632;57628635;57628635;57628635;576…	57610912;57619881;57619881;57619881;57619881;57619881;57619881;57619881;57620136;57620136;57620136;57620136;57620136;57620136;57620136;57620136;57620136;57620136;57621044;57621395;57621395;57621845;57627767;57627767;57628407;57628407;57628802;57628802;57628407;57628407;57628407;57628407;57628802;57628828;57628828;57628802;57628802;57628802;57628802;57628802;57628802;57628726;57628802;57628802;576…	+;+;+;+;+;+;+;+;+;+;+;+;+;+;+;+;+;+;+;+;+;+;+;+;+;+;+;+;+;+;+;+;+;+;+;+;+;+;+;+;+;+;+;+;+;+;+;+;+;+;+;+;+;+;+;+;+;+;+;+;+;+;+;+;+;+;+;+;+;+;+;+;+;+;+;+;+;+;+;+;+;+;+;+;+;+;+;+;+;+;+;+;+;+;+;+;+;+;+;+;+;+;+;+;+;+;+;+;+;+;+;+;+;+;+;+;+;+;+;+;+;+;+;+;+;+;+;+	4	3.08797	2.32193	protein_coding	protein_coding
ADGRG2	chrX;chrX;chrX;chrX;chrX;chrX;chrX;chrX;chrX;chrX;chrX;chrX;chrX;chrX;chrX;chrX;chrX;chrX;chrX;chrX;chrX;chrX;chrX;chrX;chrX;chrX;chrX;chrX;chrX;chrX;chrX;chrX;chrX;chrX;chrX;chrX;chrX;chrX;chrX;chrX;chrX;chrX;chrX;chrX;chrX;chrX;chrX;chrX;chrX;chrX;chrX;chrX;chrX;chrX;chrX;chrX;chrX;chrX;chrX;chrX;chrX;chrX;chrX;chrX;chrX;chrX;chrX;chrX;chrX;chrX;chrX;chrX;chrX;chrX;chrX;chrX;chrX;chrX;chrX;chrX…	18989309;18989309;18989309;18989309;18989314;18989314;18989314;18989314;18989315;18990010;18994896;18994896;18994896;18994896;18994896;18994896;18994896;18994896;18994896;18996051;18996051;18996051;18996051;18996051;18996051;18996051;18996051;18996051;18996051;18998996;18998996;18998996;18998996;18998996;18998996;18998996;18998996;18998996;18998996;18999861;18999861;18999861;18999861;18999861;189…	18991048;18991048;18991048;18991048;18991048;18991048;18991048;18991048;18991048;18991048;18995048;18995048;18995048;18995048;18995048;18995048;18995048;18995048;18995048;18996152;18996152;18996152;18996152;18996152;18996152;18996152;18996152;18996152;18996152;18999279;18999279;18999279;18999279;18999279;18999279;18999279;18999279;18999279;18999279;18999960;18999960;18999960;18999960;18999960;189…	-;-;-;-;-;-;-;-;-;-;-;-;-;-;-;-;-;-;-;-;-;-;-;-;-;-;-;-;-;-;-;-;-;-;-;-;-;-;-;-;-;-;-;-;-;-;-;-;-;-;-;-;-;-;-;-;-;-;-;-;-;-;-;-;-;-;-;-;-;-;-;-;-;-;-;-;-;-;-;-;-;-;-;-;-;-;-;-;-;-;-;-;-;-;-;-;-;-;-;-;-;-;-;-;-;-;-;-;-;-;-;-;-;-;-;-;-;-;-;-;-;-;-;-;-;-;-;-	1	0.771992	1	protein_coding	protein_coding
ADGRG6	chr6;chr6;chr6;chr6;chr6;chr6;chr6;chr6;chr6;chr6;chr6;chr6;chr6;chr6;chr6;chr6;chr6;chr6;chr6;chr6;chr6;chr6;chr6;chr6;chr6;chr6;chr6;chr6;chr6;chr6;chr6;chr6;chr6;chr6;chr6;chr6;chr6;chr6;chr6;chr6;chr6;chr6;chr6;chr6;chr6;chr6;chr6;chr6;chr6;chr6;chr6;chr6;chr6;chr6;chr6;chr6;chr6;chr6;chr6;chr6;chr6;chr6;chr6;chr6;chr6;chr6;chr6;chr6;chr6;chr6;chr6;chr6;chr6;chr6;chr6;chr6;chr6;chr6;chr6;chr6…	142301854;142301859;142301929;142301929;142301950;142302621;142302626;142302626;142309544;142309544;142309544;142309544;142309544;142309544;142309544;142309544;142367566;142367569;142367569;142367569;142367569;142367569;142367569;142367569;142370170;142370170;142370170;142370170;142370170;142370170;142370170;142381951;142381951;142381951;142381951;142381951;142383760;142383760;142390258;142390258…	142302331;142302331;142302331;142302331;142302331;142302739;142302739;142302739;142309644;142309644;142309644;142309644;142309644;142309644;142309644;142309644;142367890;142367910;142367910;142367910;142367910;142367910;142367910;142367910;142370228;142370451;142370954;142370793;142370793;142370793;142370793;142381991;142382019;142382019;142382019;142382019;142383843;142383843;142390343;142390343…	+;+;+;+;+;+;+;+;+;+;+;+;+;+;+;+;+;+;+;+;+;+;+;+;+;+;+;+;+;+;+;+;+;+;+;+;+;+;+;+;+;+;+;+;+;+;+;+;+;+;+;+;+;+;+;+;+;+;+;+;+;+;+;+;+;+;+;+;+;+;+;+;+;+;+;+;+;+;+;+;+;+;+;+;+;+;+;+;+;+;+;+;+;+;+;+;+;+;+;+;+;+;+;+;+;+;+;+;+;+;+;+;+;+;+;+;+;+;+;+;+;+;+;+;+;+;+;+	6	4.63195	2.80735	protein_coding	protein_coding
ADGRL1	chr19;chr19;chr19;chr19;chr19;chr19;chr19;chr19;chr19;chr19;chr19;chr19;chr19;chr19;chr19;chr19;chr19;chr19;chr19;chr19;chr19;chr19;chr19;chr19;chr19;chr19;chr19;chr19;chr19;chr19;chr19;chr19;chr19;chr19;chr19;chr19;chr19;chr19;chr19;chr19;chr19;chr19;chr19;chr19;chr19;chr19;chr19;chr19;chr19;chr19;chr19;chr19;chr19;chr19;chr19;chr19;chr19;chr19;chr19;chr19;chr19;chr19;chr19;chr19;chr19;chr19;chr…	14147743;14149953;14151169;14151208;14152133;14152133;14152133;14152309;14152309;14152309;14152309;14152517;14152517;14152517;14152517;14152784;14152784;14152784;14152784;14155359;14155359;14156110;14156110;14156658;14156658;14156925;14156925;14157251;14157251;14157882;14157882;14158338;14158338;14159090;14159090;14159175;14159401;14159401;14159401;14159489;14159735;14159735;14159735;14159735;141…	14151615;14151615;14151615;14151615;14152222;14152150;14152150;14152437;14152437;14152437;14152437;14152613;14152613;14152613;14152613;14152850;14152839;14152912;14152912;14155527;14155527;14156201;14156201;14156724;14156724;14157145;14157145;14157460;14157460;14158052;14158052;14158552;14158552;14159215;14159215;14159215;14159584;14159584;14159584;14159584;14159773;14159773;14159773;14159773;141…	-;-;-;-;-;-;-;-;-;-;-;-;-;-;-;-;-;-;-;-;-;-;-;-;-;-;-;-;-;-;-;-;-;-;-;-;-;-;-;-;-;-;-;-;-;-;-;-;-;-;-;-;-;-;-;-;-;-;-;-;-;-;-;-;-;-;-;-;-;-	4	3.08797	2.32193	protein_coding	protein_coding
ADGRL2	chr1;chr1;chr1;chr1;chr1;chr1;chr1;chr1;chr1;chr1;chr1;chr1;chr1;chr1;chr1;chr1;chr1;chr1;chr1;chr1;chr1;chr1;chr1;chr1;chr1;chr1;chr1;chr1;chr1;chr1;chr1;chr1;chr1;chr1;chr1;chr1;chr1;chr1;chr1;chr1;chr1;chr1;chr1;chr1;chr1;chr1;chr1;chr1;chr1;chr1;chr1;chr1;chr1;chr1;chr1;chr1;chr1;chr1;chr1;chr1;chr1;chr1;chr1;chr1;chr1;chr1;chr1;chr1;chr1;chr1;chr1;chr1;chr1;chr1;chr1;chr1;chr1;chr1;chr1;chr1…	81306160;81306166;81306166;81306166;81306166;81306166;81306166;81306192;81306199;81414171;81445021;81445021;81445036;81445036;81445036;81445036;81445036;81445036;81579300;81580876;81580876;81580876;81580876;81580876;81580876;81580876;81580876;81699747;81699770;81735090;81761811;81761811;81761811;81761811;81761811;81761811;81761811;81761811;81800397;81800397;81800397;81800397;81800397;81836885;818…	81306509;81306509;81306509;81306509;81306509;81306509;81306509;81306509;81306509;81414384;81445089;81445089;81445089;81445089;81445089;81445089;81445089;81445089;81579380;81580980;81580980;81580980;81580980;81580980;81580980;81580980;81580980;81699808;81699808;81735330;81761852;81761852;81761852;81761852;81761852;81761852;81761852;81761852;81800512;81800512;81800512;81800512;81800512;81837057;818…	+;+;+;+;+;+;+;+;+;+;+;+;+;+;+;+;+;+;+;+;+;+;+;+;+;+;+;+;+;+;+;+;+;+;+;+;+;+;+;+;+;+;+;+;+;+;+;+;+;+;+;+;+;+;+;+;+;+;+;+;+;+;+;+;+;+;+;+;+;+;+;+;+;+;+;+;+;+;+;+;+;+;+;+;+;+;+;+;+;+;+;+;+;+;+;+;+;+;+;+;+;+;+;+;+;+;+;+;+;+;+;+;+;+;+;+;+;+;+;+;+;+;+;+;+;+;+;+	13	10.0359	3.80735	protein_coding	protein_coding
ADGRL4	chr1;chr1;chr1;chr1;chr1;chr1;chr1;chr1;chr1;chr1;chr1;chr1;chr1;chr1;chr1;chr1;chr1;chr1;chr1;chr1;chr1;chr1;chr1;chr1;chr1;chr1;chr1;chr1;chr1;chr1;chr1;chr1;chr1;chr1;chr1;chr1;chr1	78889764;78889764;78891154;78891158;78891524;78891524;78891524;78893098;78893098;78893098;78917634;78917634;78917634;78917830;78917830;78917830;78920183;78920183;78921613;78921613;78926886;78926886;78936295;78936295;78937807;78937807;78938100;78938100;78939188;78939188;78939649;78946274;78946274;79005070;79005070;79006633;79006633	78891216;78889821;78891216;78891216;78891692;78891692;78891692;78893189;78893189;78893189;78917700;78917700;78917700;78918050;78918050;78917885;78920386;78920386;78921786;78921786;78927091;78927091;78936411;78936411;78937990;78937990;78938279;78938279;78939258;78939258;78939798;78946426;78946426;79005219;79005219;79006654;79006718	-;-;-;-;-;-;-;-;-;-;-;-;-;-;-;-;-;-;-;-;-;-;-;-;-;-;-;-;-;-;-;-;-;-;-;-;-	35	27.0197	5.16993	protein_coding	protein_coding
ADH1B	chr4;chr4;chr4;chr4;chr4;chr4;chr4;chr4;chr4;chr4;chr4;chr4;chr4;chr4;chr4;chr4;chr4;chr4;chr4;chr4;chr4;chr4;chr4;chr4;chr4;chr4;chr4;chr4;chr4;chr4;chr4;chr4;chr4;chr4;chr4;chr4;chr4;chr4;chr4;chr4;chr4;chr4;chr4;chr4;chr4;chr4;chr4;chr4;chr4;chr4	99304964;99304977;99307243;99307493;99307843;99310765;99310765;99310765;99310765;99310765;99311521;99311521;99311521;99311521;99311521;99313505;99313821;99313821;99313821;99313821;99313821;99315898;99315898;99315898;99315898;99315898;99316215;99316215;99316215;99316215;99316215;99317665;99318046;99318046;99318046;99318046;99318046;99318785;99318785;99318785;99318785;99318785;99318785;99320793;993…	99307864;99307864;99307864;99307864;99307864;99310903;99310903;99310903;99310903;99310903;99311656;99311656;99311656;99311656;99311656;99318867;99314081;99314081;99314081;99314081;99314081;99316117;99316117;99316117;99316117;99316117;99316302;99316302;99316302;99316302;99316302;99318184;99318184;99318184;99318184;99318184;99318184;99318886;99318886;99318886;99320914;99318886;99318886;99320914;993…	-;-;-;-;-;-;-;-;-;-;-;-;-;-;-;-;-;-;-;-;-;-;-;-;-;-;-;-;-;-;-;-;-;-;-;-;-;-;-;-;-;-;-;-;-;-;-;-;-;-	2	1.54398	1.58496	protein_coding	protein_coding
ADH4	chr4;chr4;chr4;chr4;chr4;chr4;chr4;chr4;chr4;chr4;chr4;chr4;chr4;chr4;chr4;chr4;chr4;chr4;chr4;chr4;chr4;chr4;chr4;chr4;chr4;chr4;chr4;chr4;chr4;chr4;chr4;chr4;chr4;chr4;chr4;chr4;chr4;chr4;chr4;chr4;chr4;chr4;chr4;chr4;chr4;chr4;chr4;chr4;chr4;chr4;chr4;chr4;chr4;chr4;chr4;chr4;chr4;chr4;chr4;chr4;chr4;chr4;chr4;chr4;chr4;chr4;chr4;chr4;chr4;chr4;chr4;chr4;chr4;chr4;chr4;chr4;chr4;chr4;chr4;chr4…	99123657;99123667;99123667;99124364;99124379;99124445;99126594;99126594;99126594;99126594;99126594;99126594;99127209;99127209;99127209;99127209;99127209;99131504;99131504;99131504;99131504;99131504;99131504;99131631;99131652;99131674;99136466;99136466;99136466;99136466;99136466;99136466;99136466;99136466;99136466;99136537;99139061;99139061;99139061;99139061;99139061;99139061;99139061;99139061;991…	99124466;99124466;99124441;99124466;99124466;99124466;99126732;99126732;99126732;99126732;99126732;99126732;99127344;99127344;99127344;99127344;99127344;99131764;99131764;99131764;99131764;99131764;99131764;99131764;99131764;99131764;99136643;99136697;99136697;99136697;99136697;99136697;99136537;99136697;99136697;99136697;99139148;99139148;99139148;99139148;99139148;99139148;99139148;99139148;991…	-;-;-;-;-;-;-;-;-;-;-;-;-;-;-;-;-;-;-;-;-;-;-;-;-;-;-;-;-;-;-;-;-;-;-;-;-;-;-;-;-;-;-;-;-;-;-;-;-;-;-;-;-;-;-;-;-;-;-;-;-;-;-;-;-;-;-;-;-;-;-;-;-;-;-;-;-;-;-;-;-;-;-	2	1.54398	1.58496	protein_coding	protein_coding
ADH5	chr4;chr4;chr4;chr4;chr4;chr4;chr4;chr4;chr4;chr4;chr4;chr4;chr4;chr4;chr4;chr4;chr4;chr4;chr4;chr4;chr4;chr4;chr4;chr4;chr4;chr4;chr4;chr4;chr4;chr4;chr4;chr4;chr4;chr4;chr4;chr4;chr4;chr4;chr4;chr4;chr4;chr4;chr4;chr4;chr4;chr4;chr4;chr4;chr4;chr4;chr4;chr4;chr4;chr4;chr4;chr4;chr4;chr4;chr4;chr4;chr4;chr4;chr4;chr4;chr4;chr4;chr4;chr4;chr4;chr4;chr4;chr4;chr4	99070978;99072152;99072186;99072573;99072573;99074913;99074914;99074914;99074914;99075225;99076292;99076292;99076292;99076292;99076292;99076392;99076435;99076704;99076704;99076704;99076704;99076704;99076704;99076704;99076704;99076797;99076853;99079820;99079820;99080449;99081365;99081365;99081365;99081365;99081365;99081365;99081365;99081365;99081365;99081365;99081674;99081919;99081975;99081975;990…	99072441;99072441;99072711;99072711;99072711;99075049;99075049;99075049;99075049;99076552;99076552;99076552;99076552;99076552;99076552;99076552;99076552;99076923;99076923;99076923;99076923;99076923;99076923;99076923;99076923;99076923;99076923;99079991;99080023;99080725;99081452;99081452;99081452;99081420;99081452;99081452;99081452;99081452;99081452;99081452;99082116;99082116;99082116;99082116;990…	-;-;-;-;-;-;-;-;-;-;-;-;-;-;-;-;-;-;-;-;-;-;-;-;-;-;-;-;-;-;-;-;-;-;-;-;-;-;-;-;-;-;-;-;-;-;-;-;-;-;-;-;-;-;-;-;-;-;-;-;-;-;-;-;-;-;-;-;-;-;-;-;-	23	17.7558	4.58496	protein_coding	protein_coding
ADI1	chr2;chr2;chr2;chr2;chr2;chr2;chr2;chr2;chr2;chr2	3497361;3498453;3498661;3500585;3500814;3500814;3513857;3513857;3514808;3519368	3499082;3499082;3499082;3500816;3500993;3500993;3513976;3513976;3517747;3519736	-;-;-;-;-;-;-;-;-;-	18	13.8958	4.24793	protein_coding	protein_coding
ADIPOR1	chr1;chr1;chr1;chr1;chr1;chr1;chr1;chr1;chr1;chr1;chr1;chr1;chr1;chr1;chr1;chr1;chr1;chr1;chr1;chr1;chr1;chr1;chr1;chr1;chr1;chr1;chr1;chr1;chr1;chr1;chr1	202940823;202940826;202941490;202942025;202942025;202942025;202943758;202943758;202943758;202943764;202944983;202944983;202944983;202946439;202946439;202946439;202946439;202948304;202948304;202948304;202948304;202950930;202950930;202950930;202950930;202954241;202954241;202958185;202958185;202958185;202958475	202941701;202941701;202941701;202942218;202942218;202942218;202943863;202943945;202944796;202943945;202945169;202945169;202945169;202946610;202946610;202946610;202946610;202948420;202948420;202948420;202948420;202951164;202951164;202951164;202951164;202954307;202954307;202958285;202958264;202958389;202958572	-;-;-;-;-;-;-;-;-;-;-;-;-;-;-;-;-;-;-;-;-;-;-;-;-;-;-;-;-;-;-	26	20.0718	4.75489	protein_coding	protein_coding
ADIPOR2	chr12;chr12;chr12;chr12;chr12;chr12;chr12;chr12;chr12;chr12;chr12;chr12;chr12;chr12;chr12;chr12;chr12;chr12;chr12;chr12;chr12;chr12;chr12;chr12	1688574;1691027;1691163;1702886;1730725;1754258;1754258;1760729;1772714;1772842;1772842;1772842;1772923;1777854;1777854;1777854;1777854;1780148;1780451;1780451;1780889;1780889;1783880;1785944	1688717;1691191;1691213;1702982;1731056;1754514;1754514;1760980;1772961;1772961;1772924;1772961;1772961;1778607;1778025;1777915;1778025;1780637;1780518;1780637;1780967;1781076;1784073;1788678	+;+;+;+;+;+;+;+;+;+;+;+;+;+;+;+;+;+;+;+;+;+;+;+	8	6.17593	3.16993	protein_coding	protein_coding
ADIRF	chr10;chr10;chr10;chr10;chr10;chr10;chr10;chr10;chr10	86968192;86968432;86968490;86970200;86970200;86970476;86970476;86970476;86983854	86968605;86968605;86968605;86970262;86970262;86970915;86970530;86970915;86983934	+;+;+;+;+;+;+;+;+	2	1.54398	1.58496	protein_coding	protein_coding
ADIRF-AS1	chr10;chr10;chr10;chr10;chr10;chr10;chr10;chr10;chr10	86965345;86965739;86965740;86965741;86967769;86969042;86969042;86969263;86969459	86967549;86966103;86966237;86966103;86969374;86969121;86969178;86971311;86971311	-;-;-;-;-;-;-;-;-	4	3.08797	2.32193	long_noncoding	antisense
ADK	chr10;chr10;chr10;chr10;chr10;chr10;chr10;chr10;chr10;chr10;chr10;chr10;chr10;chr10;chr10;chr10;chr10;chr10;chr10;chr10;chr10;chr10;chr10;chr10;chr10;chr10;chr10;chr10;chr10;chr10;chr10;chr10;chr10;chr10;chr10;chr10;chr10;chr10;chr10;chr10;chr10;chr10;chr10;chr10;chr10;chr10;chr10;chr10	74151185;74151229;74151235;74174416;74176489;74176686;74200764;74200764;74200764;74200764;74200764;74224538;74224538;74224538;74224538;74314667;74314667;74314667;74314667;74394141;74394141;74394141;74394141;74398471;74398471;74398471;74398471;74525256;74525256;74525256;74525364;74527760;74589282;74589282;74589282;74589282;74600379;74600379;74600379;74600379;74670183;74670183;74670183;74670183;747…	74151343;74151343;74151343;74174618;74176886;74176886;74200838;74200838;74200838;74200838;74200838;74224591;74224593;74224591;74224591;74314745;74314745;74314745;74314745;74394313;74394313;74394313;74394313;74398579;74398579;74398579;74398579;74525426;74525426;74525426;74525426;74528299;74589317;74589317;74589317;74589317;74600493;74600493;74600493;74600493;74670269;74670269;74670269;74670269;747…	+;+;+;+;+;+;+;+;+;+;+;+;+;+;+;+;+;+;+;+;+;+;+;+;+;+;+;+;+;+;+;+;+;+;+;+;+;+;+;+;+;+;+;+;+;+;+;+	12	9.2639	3.70044	protein_coding	protein_coding
ADM	chr11;chr11;chr11;chr11;chr11;chr11;chr11;chr11;chr11;chr11;chr11;chr11;chr11;chr11;chr11;chr11;chr11;chr11;chr11;chr11;chr11;chr11;chr11;chr11;chr11;chr11	10304680;10305073;10305074;10305077;10305084;10305088;10305088;10305377;10305680;10305680;10305680;10305680;10305680;10305680;10305949;10305949;10305949;10305949;10305949;10305949;10306301;10306332;10306332;10306332;10306332;10306770	10305229;10305229;10305229;10305229;10305798;10305229;10305229;10305798;10305798;10305798;10306098;10307362;10305798;10305798;10306098;10306112;10306260;10306098;10306098;10306098;10306530;10306648;10307355;10307395;10307397;10306908	+;+;+;+;+;+;+;+;+;+;+;+;+;+;+;+;+;+;+;+;+;+;+;+;+;+	9	6.94792	3.32193	protein_coding	protein_coding
ADM2	chr22;chr22;chr22;chr22;chr22	50481556;50481724;50481837;50482567;50482567	50481957;50481763;50481957;50482940;50486440	+;+;+;+;+	8	6.17593	3.16993	protein_coding	protein_coding
ADM5	chr19;chr19	49688664;49690106	49689911;49690575	+;+	2	1.54398	1.58496	protein_coding	protein_coding
ADNP	chr20;chr20;chr20;chr20;chr20;chr20;chr20;chr20;chr20;chr20;chr20;chr20;chr20;chr20;chr20;chr20;chr20;chr20;chr20;chr20;chr20;chr20;chr20;chr20;chr20;chr20;chr20	50888919;50888919;50889048;50889048;50890303;50894196;50902017;50902017;50902017;50902017;50902017;50902017;50903889;50903889;50903889;50903889;50903889;50903889;50904766;50904766;50909500;50928651;50928651;50928651;50930826;50930826;50930826	50894512;50894512;50894512;50894512;50894512;50894512;50902109;50902109;50902109;50902109;50902109;50902109;50904001;50904001;50904001;50904001;50904001;50904316;50904849;50904849;50909791;50928816;50928825;50928825;50930990;50931240;50930990	-;-;-;-;-;-;-;-;-;-;-;-;-;-;-;-;-;-;-;-;-;-;-;-;-;-;-	10	7.71992	3.45943	protein_coding	protein_coding
ADNP2	chr18;chr18;chr18;chr18;chr18;chr18;chr18;chr18;chr18;chr18;chr18;chr18;chr18;chr18;chr18;chr18;chr18;chr18	80109031;80109293;80109726;80117530;80117530;80117530;80117608;80117616;80133103;80133103;80133103;80133103;80133692;80135612;80135612;80135612;80135612;80147435	80109472;80109472;80110021;80117584;80117650;80117650;80117650;80117650;80133192;80133192;80133192;80133192;80133806;80136010;80136166;80135927;80140351;80147523	+;+;+;+;+;+;+;+;+;+;+;+;+;+;+;+;+;+	3	2.31597	2	protein_coding	protein_coding
ADNP-AS1	chr20;chr20;chr20;chr20;chr20;chr20	50930984;50931028;50931372;50931375;50944357;50944357	50931054;50931054;50931449;50931449;50944717;50945134	+;+;+;+;+;+	3	2.31597	2	long_noncoding	antisense
ADO	chr10	62804857	62808483	+	17	13.1239	4.16993	protein_coding	protein_coding
ADORA2A	chr22;chr22;chr22;chr22;chr22;chr22;chr22;chr22;chr22;chr22;chr22;chr22;chr22;chr22;chr22;chr22;chr22;chr22;chr22;chr22;chr22;chr22;chr22;chr22;chr22;chr22;chr22;chr22;chr22;chr22;chr22;chr22;chr22;chr22;chr22;chr22;chr22;chr22;chr22;chr22;chr22	24417879;24422488;24423597;24423597;24423631;24423771;24424398;24424409;24427562;24427562;24427627;24431534;24432119;24432119;24432119;24432167;24432621;24432621;24432621;24432621;24432840;24433131;24433131;24433131;24433131;24433131;24433131;24433131;24433131;24433131;24433131;24433131;24433131;24433131;24433131;24440583;24440583;24440583;24440583;24440583;24440583	24418259;24422699;24423628;24423628;24423957;24423957;24424556;24424556;24427726;24427746;24427726;24431634;24432368;24432368;24432368;24432368;24432726;24432726;24432726;24432726;24432895;24433597;24433634;24433736;24433736;24433492;24433736;24433654;24433736;24433729;24433423;24433667;24433208;24433736;24433192;24442356;24442356;24441173;24442360;24441345;24442356	+;+;+;+;+;+;+;+;+;+;+;+;+;+;+;+;+;+;+;+;+;+;+;+;+;+;+;+;+;+;+;+;+;+;+;+;+;+;+;+;+	3	2.31597	2	protein_coding	protein_coding
ADORA2B	chr17;chr17;chr17	15944917;15973863;15974679	15945583;15975737;15975746	+;+;+	14	10.8079	3.90689	protein_coding	protein_coding
ADPGK	chr15;chr15;chr15;chr15;chr15;chr15;chr15;chr15;chr15;chr15;chr15;chr15;chr15;chr15;chr15;chr15;chr15;chr15;chr15;chr15;chr15;chr15;chr15;chr15;chr15;chr15;chr15;chr15;chr15;chr15;chr15;chr15;chr15;chr15;chr15;chr15;chr15;chr15;chr15;chr15;chr15;chr15;chr15;chr15;chr15;chr15;chr15;chr15;chr15;chr15;chr15;chr15;chr15;chr15;chr15;chr15	72751369;72751369;72751369;72751369;72751372;72752202;72752430;72752635;72755556;72755556;72755556;72755556;72755556;72755556;72755556;72755636;72755982;72755982;72756251;72756251;72756251;72756251;72756261;72760223;72760249;72760407;72760407;72760407;72760407;72760407;72760407;72760407;72760418;72760443;72771783;72771783;72771783;72771783;72771783;72771783;72774872;72774872;72774872;72774872;727…	72752892;72752892;72752895;72752892;72752892;72752892;72752895;72752895;72755654;72755654;72758610;72755654;72755654;72755654;72755654;72755654;72755999;72756161;72756447;72756447;72756447;72756267;72756447;72760527;72760527;72760527;72760527;72760527;72760527;72760527;72760527;72760527;72760527;72760527;72771845;72771845;72771845;72771845;72771845;72771845;72775097;72775114;72775097;72775097;727…	-;-;-;-;-;-;-;-;-;-;-;-;-;-;-;-;-;-;-;-;-;-;-;-;-;-;-;-;-;-;-;-;-;-;-;-;-;-;-;-;-;-;-;-;-;-;-;-;-;-;-;-;-;-;-;-	4	3.08797	2.32193	protein_coding	protein_coding
ADPGK-AS1	chr15;chr15;chr15;chr15;chr15;chr15	72782835;72785012;72787422;72787422;72792556;72798004	72785196;72785196;72787593;72787593;72792963;72798199	+;+;+;+;+;+	2	1.54398	1.58496	long_noncoding	antisense
ADPRM	chr17;chr17;chr17;chr17;chr17;chr17;chr17;chr17;chr17;chr17;chr17;chr17;chr17	10697594;10697614;10697616;10704900;10704910;10704910;10704910;10706438;10706438;10706438;10710834;10710834;10710834	10697667;10697667;10697667;10705527;10705928;10705527;10705615;10706550;10706554;10706554;10711230;10711233;10711233	+;+;+;+;+;+;+;+;+;+;+;+;+	9	6.94792	3.32193	protein_coding	protein_coding
ADRA1B	chr5;chr5	159916783;159971879	159917854;159972544	+;+	8	6.17593	3.16993	protein_coding	protein_coding
ADRA1D	chr20;chr20;chr20;chr20	4220631;4221681;4222320;4247847	4222130;4222130;4222381;4249074	-;-;-;-	7	5.40394	3	protein_coding	protein_coding
ADRA2A	chr10	111077163	111080907	+	2	1.54398	1.58496	protein_coding	protein_coding
ADRA2C	chr4;chr4;chr4	3766348;3766398;3768161	3767616;3768526;3768491	+;+;+	2	1.54398	1.58496	protein_coding	protein_coding
ADRB1	chr10	114044056	114046908	+	15	11.5799	4	protein_coding	protein_coding
ADRB2	chr5	148825245	148828687	+	2	1.54398	1.58496	protein_coding	protein_coding
ADRM1	chr20;chr20;chr20;chr20;chr20;chr20;chr20;chr20;chr20;chr20;chr20;chr20;chr20;chr20;chr20;chr20;chr20;chr20;chr20;chr20;chr20;chr20;chr20;chr20;chr20;chr20;chr20;chr20;chr20;chr20;chr20;chr20;chr20;chr20;chr20;chr20	62302093;62302896;62302896;62302896;62303258;62303568;62303568;62303568;62304159;62304461;62304461;62306197;62306197;62306197;62306197;62306197;62306648;62306648;62306648;62306648;62306648;62307371;62307371;62307371;62307596;62307596;62307596;62308021;62308021;62308021;62308368;62308368;62308368;62308655;62308655;62308655	62302142;62303049;62303049;62303049;62303781;62303781;62303781;62303781;62304577;62304577;62304577;62306320;62306320;62306320;62306320;62306320;62306734;62306734;62306734;62306734;62306734;62307452;62307452;62307452;62307828;62307828;62307828;62308178;62308178;62308178;62308470;62308470;62308470;62308860;62308860;62308862	+;+;+;+;+;+;+;+;+;+;+;+;+;+;+;+;+;+;+;+;+;+;+;+;+;+;+;+;+;+;+;+;+;+;+;+	13	10.0359	3.80735	protein_coding	protein_coding
ADSL	chr22;chr22;chr22;chr22;chr22;chr22;chr22;chr22;chr22;chr22;chr22;chr22;chr22;chr22;chr22;chr22;chr22;chr22;chr22;chr22;chr22;chr22;chr22;chr22;chr22;chr22;chr22;chr22;chr22;chr22;chr22;chr22;chr22;chr22;chr22;chr22;chr22;chr22;chr22;chr22;chr22;chr22;chr22;chr22;chr22;chr22;chr22;chr22;chr22;chr22;chr22;chr22;chr22;chr22;chr22;chr22;chr22;chr22;chr22;chr22;chr22;chr22;chr22;chr22;chr22;chr22;chr…	40346500;40346500;40346503;40346514;40346518;40346518;40346524;40346528;40346529;40346529;40346529;40346530;40346532;40346555;40347304;40348639;40349832;40349832;40349832;40349832;40349832;40349832;40349832;40349832;40349832;40349832;40349832;40349832;40349832;40349832;40351931;40353073;40353073;40353073;40353073;40353073;40353073;40353073;40353073;40353073;40353073;40353333;40353333;40353824;403…	40346711;40346711;40346711;40346711;40346711;40346711;40346711;40346711;40346711;40346711;40346656;40346711;40346711;40346711;40347352;40348928;40350035;40350035;40350035;40350035;40350035;40350035;40350035;40350035;40350323;40350266;40350035;40350035;40350035;40350035;40352055;40353117;40353117;40353117;40353117;40353117;40353117;40353117;40353117;40353117;40353117;40353419;40353419;40354327;403…	+;+;+;+;+;+;+;+;+;+;+;+;+;+;+;+;+;+;+;+;+;+;+;+;+;+;+;+;+;+;+;+;+;+;+;+;+;+;+;+;+;+;+;+;+;+;+;+;+;+;+;+;+;+;+;+;+;+;+;+;+;+;+;+;+;+;+;+;+;+;+;+;+;+;+;+;+;+;+;+;+;+;+;+;+;+;+;+;+;+;+;+;+;+;+;+;+;+;+;+;+;+;+;+;+;+;+;+;+;+;+;+;+;+;+;+;+;+;+;+;+;+;+;+;+;+;+;+	16	12.3519	4.08746	protein_coding	protein_coding
ADSS	chr1;chr1;chr1;chr1;chr1;chr1;chr1;chr1;chr1;chr1;chr1;chr1;chr1;chr1;chr1;chr1;chr1;chr1;chr1;chr1;chr1;chr1	244408494;244411287;244411367;244415981;244415981;244417628;244417628;244418760;244418760;244418894;244420170;244420170;244422835;244422835;244423953;244423953;244424321;244424321;244432545;244436825;244437666;244451635	244409638;244411436;244411436;244416078;244416078;244417752;244417752;244418914;244419273;244418914;244420296;244420296;244422916;244422916;244424060;244424060;244424914;244424387;244432595;244436893;244437768;244452134	-;-;-;-;-;-;-;-;-;-;-;-;-;-;-;-;-;-;-;-;-;-	14	10.8079	3.90689	protein_coding	protein_coding
ADSSL1	chr14;chr14;chr14;chr14;chr14;chr14;chr14;chr14;chr14;chr14;chr14;chr14;chr14;chr14;chr14;chr14;chr14;chr14;chr14;chr14;chr14;chr14;chr14;chr14;chr14;chr14;chr14;chr14;chr14;chr14;chr14;chr14;chr14;chr14;chr14;chr14;chr14;chr14;chr14;chr14;chr14;chr14;chr14;chr14;chr14;chr14;chr14;chr14;chr14;chr14;chr14;chr14;chr14;chr14;chr14;chr14;chr14;chr14;chr14;chr14;chr14;chr14;chr14;chr14;chr14;chr14;chr…	104724186;104729734;104729734;104729893;104735020;104735020;104735020;104735020;104737143;104738376;104738376;104738376;104738376;104739328;104739328;104739328;104739328;104739328;104739655;104739750;104739750;104739767;104739767;104740601;104740601;104740601;104740601;104740601;104740839;104740839;104740839;104740839;104740839;104741117;104741117;104741117;104741117;104741117;104741848;104741848…	104724462;104730213;104729895;104730213;104735122;104735122;104735122;104735122;104738438;104738438;104738438;104738438;104738438;104739378;104739378;104739378;104739378;104739378;104739816;104739816;104739816;104739816;104739816;104740708;104740708;104740708;104740708;104740708;104740920;104740920;104740920;104740920;104740920;104741243;104741243;104741243;104741243;104741243;104742002;104742002…	+;+;+;+;+;+;+;+;+;+;+;+;+;+;+;+;+;+;+;+;+;+;+;+;+;+;+;+;+;+;+;+;+;+;+;+;+;+;+;+;+;+;+;+;+;+;+;+;+;+;+;+;+;+;+;+;+;+;+;+;+;+;+;+;+;+;+;+;+;+;+;+;+;+;+;+;+	8	6.17593	3.16993	protein_coding	protein_coding
AEBP1	chr7;chr7;chr7;chr7;chr7;chr7;chr7;chr7;chr7;chr7;chr7;chr7;chr7;chr7;chr7;chr7;chr7;chr7;chr7;chr7;chr7;chr7;chr7;chr7;chr7;chr7;chr7;chr7;chr7;chr7;chr7;chr7;chr7;chr7;chr7;chr7;chr7;chr7;chr7;chr7;chr7;chr7;chr7;chr7;chr7;chr7;chr7;chr7;chr7;chr7;chr7;chr7;chr7;chr7;chr7;chr7;chr7;chr7;chr7;chr7;chr7;chr7	44104361;44104794;44106161;44106546;44106546;44106546;44107439;44107439;44107439;44107629;44107629;44107809;44108007;44108007;44108899;44108899;44108931;44109107;44109107;44109107;44109107;44109288;44109288;44109288;44109645;44109657;44110015;44110207;44110207;44110264;44110725;44110725;44110731;44110913;44111154;44111154;44111205;44111507;44111507;44111507;44111507;44111507;44111854;44111854;441…	44104918;44104918;44106240;44106887;44106887;44106887;44107510;44107510;44107510;44107700;44107700;44107931;44108084;44108084;44108976;44108976;44108976;44109184;44109184;44109162;44109184;44109341;44109341;44109341;44110065;44110124;44110124;44110225;44110346;44110346;44111057;44110809;44111239;44111057;44111239;44111239;44111239;44112050;44111772;44111622;44111630;44111630;44112050;44112050;441…	+;+;+;+;+;+;+;+;+;+;+;+;+;+;+;+;+;+;+;+;+;+;+;+;+;+;+;+;+;+;+;+;+;+;+;+;+;+;+;+;+;+;+;+;+;+;+;+;+;+;+;+;+;+;+;+;+;+;+;+;+;+	16	12.3519	4.08746	protein_coding	protein_coding
AEBP2	chr12;chr12;chr12;chr12;chr12;chr12;chr12;chr12;chr12;chr12;chr12;chr12;chr12;chr12;chr12;chr12;chr12;chr12;chr12;chr12;chr12;chr12;chr12;chr12;chr12;chr12;chr12;chr12;chr12;chr12;chr12;chr12;chr12;chr12;chr12;chr12;chr12;chr12;chr12;chr12;chr12;chr12;chr12;chr12;chr12;chr12;chr12;chr12	19404045;19404066;19439674;19439699;19440581;19462510;19462510;19462510;19462510;19462510;19473248;19473248;19473248;19473248;19473248;19493800;19493800;19493800;19493800;19493800;19500093;19500097;19500097;19500097;19500097;19500129;19512398;19512398;19512398;19512398;19512398;19512398;19514671;19514671;19514671;19514671;19514671;19514671;19518087;19518087;19518087;19518087;19518087;19518087;195…	19404216;19404124;19440370;19440370;19440727;19462717;19462717;19462717;19462717;19462717;19473355;19473355;19473355;19473355;19473355;19493986;19493986;19493986;19493986;19493829;19500221;19500221;19500221;19500221;19500221;19500221;19512465;19512465;19512465;19512465;19512465;19512465;19514784;19514784;19514784;19514784;19514784;19514784;19518113;19518113;19518113;19520224;19518113;19518192;195…	+;+;+;+;+;+;+;+;+;+;+;+;+;+;+;+;+;+;+;+;+;+;+;+;+;+;+;+;+;+;+;+;+;+;+;+;+;+;+;+;+;+;+;+;+;+;+;+	10	7.71992	3.45943	protein_coding	protein_coding
AEN	chr15;chr15;chr15;chr15;chr15;chr15;chr15;chr15;chr15;chr15;chr15;chr15;chr15;chr15	88621296;88621337;88621370;88621381;88621381;88626146;88626146;88626146;88626146;88626146;88626612;88629226;88630058;88630058	88621382;88621382;88621663;88621807;88621797;88626611;88627341;88626746;88626179;88626749;88629426;88629426;88632281;88632282	+;+;+;+;+;+;+;+;+;+;+;+;+;+	10	7.71992	3.45943	protein_coding	protein_coding
AES	chr19;chr19;chr19;chr19;chr19;chr19;chr19;chr19;chr19;chr19;chr19;chr19;chr19;chr19;chr19;chr19;chr19;chr19;chr19;chr19;chr19;chr19;chr19;chr19;chr19;chr19;chr19;chr19;chr19;chr19;chr19;chr19;chr19;chr19;chr19;chr19;chr19;chr19;chr19;chr19;chr19;chr19;chr19;chr19;chr19;chr19;chr19;chr19;chr19;chr19;chr19;chr19;chr19;chr19	3052910;3052910;3052983;3053162;3053212;3053408;3053549;3053591;3054023;3054120;3054120;3054120;3054120;3054120;3054120;3054168;3055664;3055664;3055664;3055664;3055664;3055664;3055664;3055664;3056312;3056312;3056312;3056312;3056312;3056312;3056312;3056312;3057440;3057679;3057679;3057679;3057679;3057679;3057679;3060952;3061160;3061160;3061160;3061160;3061160;3061160;3061160;3062174;3062174;3062174…	3054040;3055726;3054194;3054040;3054040;3053458;3054040;3054040;3054040;3054194;3054194;3054194;3054194;3054194;3054194;3054194;3055726;3055726;3055726;3056196;3055726;3055726;3055726;3055726;3056679;3056356;3056356;3056356;3056356;3056356;3056356;3056768;3057742;3057742;3057742;3057748;3057742;3057742;3057742;3061257;3061257;3061257;3061404;3061257;3061257;3061257;3061257;3062234;3062277;3062410…	-;-;-;-;-;-;-;-;-;-;-;-;-;-;-;-;-;-;-;-;-;-;-;-;-;-;-;-;-;-;-;-;-;-;-;-;-;-;-;-;-;-;-;-;-;-;-;-;-;-;-;-;-;-	73	56.3554	6.20945	protein_coding	protein_coding
AF011889.5	chrX;chrX;chrX;chrX;chrX;chrX;chrX;chrX;chrX;chrX;chrX;chrX;chrX;chrX;chrX;chrX;chrX;chrX;chrX;chrX;chrX;chrX;chrX	149482543;149483090;149486925;149486925;149490314;149496346;149498107;149498187;149500949;149500949;149502087;149526530;149526936;149529367;149529367;149529367;149529513;149529513;149529513;149532882;149532882;149532882;149532882	149483218;149483218;149487098;149487098;149490440;149496516;149498307;149498307;149501037;149501037;149502223;149527068;149527068;149529428;149529428;149529428;149529593;149529593;149529593;149532968;149533137;149532994;149533935	-;-;-;-;-;-;-;-;-;-;-;-;-;-;-;-;-;-;-;-;-;-;-	22	16.9838	4.52356	protein_coding	protein_coding
AF038458.3	chr19;chr19;chr19;chr19	35947115;35957253;35958214;35958999	35947246;35957364;35958275;35959192	+;+;+;+	3	2.31597	2	long_noncoding	lincRNA
AF127936.7	chr21;chr21;chr21;chr21;chr21;chr21;chr21;chr21;chr21;chr21;chr21;chr21;chr21;chr21;chr21;chr21;chr21;chr21;chr21;chr21;chr21;chr21;chr21	14819699;14821208;14823118;14824254;14824327;14824327;14825523;14825523;14825523;14833504;14837182;14852971;14853274;14857542;14857542;14857542;14857542;14881887;14881887;14902899;14913463;14917059;14918171	14820030;14821806;14823309;14824415;14824415;14824415;14825624;14825624;14825624;14833656;14837823;14853431;14853431;14857708;14857708;14857708;14857708;14881975;14881910;14903015;14913522;14917235;14918552	-;-;-;-;-;-;-;-;-;-;-;-;-;-;-;-;-;-;-;-;-;-;-	2	1.54398	1.58496	long_noncoding	lincRNA
AF127936.9	chr21;chr21;chr21;chr21	14818843;14825523;14857542;15014344	14824415;14825624;14857708;15014430	-;-;-;-	1	0.771992	1	long_noncoding	lincRNA
AF131216.5	chr8;chr8	11345748;11347297	11346640;11347502	-;-	7	5.40394	3	long_noncoding	antisense
AF131216.7	chr8;chr8	11283481;11283500	11285068;11285068	-;-	4	3.08797	2.32193	long_noncoding	antisense
AF131217.1	chr21;chr21;chr21;chr21;chr21;chr21;chr21;chr21;chr21;chr21;chr21;chr21	28439346;28444549;28446290;28446290;28482957;28577219;28577275;28626585;28626585;28670981;28674647;28674647	28444809;28444809;28446472;28446472;28483069;28577380;28577380;28626676;28626604;28671296;28674773;28674848	-;-;-;-;-;-;-;-;-;-;-;-	2	1.54398	1.58496	long_noncoding	lincRNA
AF213884.2	chr4	102500841	102501319	-	2	1.54398	1.58496	long_noncoding	antisense
AF230666.2	chr8;chr8;chr8;chr8;chr8	132838117;132839166;132839208;132842392;132844226	132838614;132839380;132839380;132843088;132844298	-;-;-;-;-	2	1.54398	1.58496	long_noncoding	antisense
AFAP1	chr4;chr4;chr4;chr4;chr4;chr4;chr4;chr4;chr4;chr4;chr4;chr4;chr4;chr4;chr4;chr4;chr4;chr4;chr4;chr4;chr4;chr4;chr4;chr4;chr4;chr4;chr4;chr4;chr4;chr4;chr4;chr4;chr4;chr4;chr4;chr4;chr4;chr4;chr4;chr4;chr4;chr4;chr4;chr4;chr4;chr4;chr4;chr4;chr4;chr4;chr4;chr4;chr4;chr4;chr4;chr4;chr4;chr4;chr4;chr4;chr4;chr4;chr4;chr4;chr4;chr4;chr4;chr4;chr4;chr4;chr4;chr4;chr4;chr4;chr4;chr4;chr4;chr4;chr4;chr4…	7758714;7758715;7758715;7763222;7763567;7763624;7768844;7768844;7768844;7768844;7768844;7768844;7772820;7772820;7772820;7772820;7772820;7772820;7774739;7774739;7774739;7774739;7774739;7774739;7778762;7778762;7778762;7778762;7778762;7778762;7781376;7781376;7781376;7786194;7786194;7786194;7786194;7786194;7788607;7793681;7793681;7793681;7793681;7793681;7793681;7798900;7800442;7800442;7800442;7800442…	7763791;7763791;7763791;7763791;7763791;7763791;7769008;7769008;7769008;7769008;7769008;7769008;7773010;7773010;7773010;7773010;7773010;7773010;7774903;7774903;7774903;7774903;7774903;7774903;7778876;7778876;7779187;7778876;7778876;7778876;7781627;7781627;7781627;7786311;7786311;7786311;7786311;7786311;7789020;7793812;7793826;7793826;7793826;7793826;7793826;7799160;7800653;7800653;7800653;7800653…	-;-;-;-;-;-;-;-;-;-;-;-;-;-;-;-;-;-;-;-;-;-;-;-;-;-;-;-;-;-;-;-;-;-;-;-;-;-;-;-;-;-;-;-;-;-;-;-;-;-;-;-;-;-;-;-;-;-;-;-;-;-;-;-;-;-;-;-;-;-;-;-;-;-;-;-;-;-;-;-;-;-;-;-;-;-;-;-;-;-;-;-	34	26.2477	5.12928	protein_coding	protein_coding
AFAP1-AS1	chr4;chr4	7754090;7772204	7754159;7778928	+;+	10	7.71992	3.45943	long_noncoding	antisense
AFAP1L1	chr5;chr5;chr5;chr5;chr5;chr5;chr5;chr5;chr5;chr5;chr5;chr5;chr5;chr5;chr5;chr5;chr5;chr5;chr5;chr5;chr5;chr5;chr5;chr5;chr5;chr5;chr5;chr5;chr5;chr5;chr5;chr5;chr5;chr5;chr5;chr5;chr5;chr5;chr5;chr5;chr5;chr5;chr5;chr5;chr5;chr5;chr5;chr5;chr5;chr5;chr5;chr5;chr5;chr5;chr5;chr5;chr5;chr5;chr5;chr5;chr5;chr5;chr5;chr5;chr5;chr5	149271871;149271871;149271895;149271919;149299509;149299509;149299509;149299509;149300271;149300271;149300271;149300271;149301133;149301133;149301133;149301133;149301191;149302418;149302418;149302418;149302418;149302418;149304271;149306306;149306306;149306306;149306306;149307402;149307402;149307402;149307402;149309956;149309956;149309956;149312112;149312112;149312112;149315640;149315821;149315821…	149271984;149271984;149271984;149271984;149299637;149299637;149299637;149299637;149300354;149300354;149300354;149300354;149301230;149301230;149301230;149301230;149301230;149302668;149302526;149302526;149302526;149302526;149304320;149306404;149306404;149306404;149306404;149307613;149307613;149307613;149307613;149310135;149310135;149310135;149312204;149312204;149312375;149315914;149315914;149315914…	+;+;+;+;+;+;+;+;+;+;+;+;+;+;+;+;+;+;+;+;+;+;+;+;+;+;+;+;+;+;+;+;+;+;+;+;+;+;+;+;+;+;+;+;+;+;+;+;+;+;+;+;+;+;+;+;+;+;+;+;+;+;+;+;+;+	8	6.17593	3.16993	protein_coding	protein_coding
AFDN	chr6;chr6;chr6;chr6;chr6;chr6;chr6;chr6;chr6;chr6;chr6;chr6;chr6;chr6;chr6;chr6;chr6;chr6;chr6;chr6;chr6;chr6;chr6;chr6;chr6;chr6;chr6;chr6;chr6;chr6;chr6;chr6;chr6;chr6;chr6;chr6;chr6;chr6;chr6;chr6;chr6;chr6;chr6;chr6;chr6;chr6;chr6;chr6;chr6;chr6;chr6;chr6;chr6;chr6;chr6;chr6;chr6;chr6;chr6;chr6;chr6;chr6;chr6;chr6;chr6;chr6;chr6;chr6;chr6;chr6;chr6;chr6;chr6;chr6;chr6;chr6;chr6;chr6;chr6;chr6…	167826922;167826961;167826961;167826991;167826991;167827000;167827133;167827133;167827133;167827635;167864551;167864551;167864551;167864551;167864551;167864551;167864551;167864551;167864551;167864551;167870383;167870383;167870383;167870386;167870386;167870386;167870386;167870386;167870386;167870386;167872214;167872214;167872214;167872214;167872214;167872214;167872217;167872217;167872217;167872217…	167827237;167827237;167827237;167827237;167827237;167827237;167827237;167827237;167827237;167827932;167864746;167864746;167864746;167864746;167864746;167864746;167864746;167864746;167864746;167864746;167870498;167870498;167870498;167870498;167870498;167870498;167870498;167870498;167870498;167870498;167872377;167872377;167872377;167872377;167872377;167872377;167872377;167872377;167872377;167872377…	+;+;+;+;+;+;+;+;+;+;+;+;+;+;+;+;+;+;+;+;+;+;+;+;+;+;+;+;+;+;+;+;+;+;+;+;+;+;+;+;+;+;+;+;+;+;+;+;+;+;+;+;+;+;+;+;+;+;+;+;+;+;+;+;+;+;+;+;+;+;+;+;+;+;+;+;+;+;+;+;+;+;+;+;+;+;+;+;+;+;+;+;+;+;+;+;+;+;+;+;+;+;+;+;+;+;+;+;+;+;+;+;+;+;+;+;+;+;+;+;+;+;+;+;+;+;+;+	16	12.3519	4.08746	protein_coding	protein_coding
AFF1	chr4;chr4;chr4;chr4;chr4;chr4;chr4;chr4;chr4;chr4;chr4;chr4;chr4;chr4;chr4;chr4;chr4;chr4;chr4;chr4;chr4;chr4;chr4;chr4;chr4;chr4;chr4;chr4;chr4;chr4;chr4;chr4;chr4;chr4;chr4;chr4;chr4;chr4;chr4;chr4;chr4;chr4;chr4;chr4;chr4;chr4;chr4;chr4;chr4;chr4;chr4;chr4;chr4;chr4;chr4;chr4;chr4;chr4;chr4;chr4;chr4;chr4;chr4;chr4;chr4;chr4;chr4;chr4;chr4;chr4;chr4;chr4;chr4;chr4;chr4;chr4;chr4;chr4;chr4;chr4…	86935002;86935002;86935011;86935050;86935074;86936410;86948498;86948498;86948498;86948498;86948498;86948498;86973830;87006988;87007243;87007396;87046166;87046166;87046166;87046166;87046166;87046166;87046695;87046695;87046695;87046695;87046695;87046695;87046695;87049652;87084120;87084120;87084120;87084120;87084120;87084123;87084123;87089984;87089984;87089984;87089984;87089984;87089984;87091793;870…	86935240;86935240;86935240;86935240;86935240;86936481;86948571;86948571;86948571;86948571;86948571;86948571;86974068;87007424;87007424;87007424;87046286;87046286;87046286;87046286;87046286;87046286;87047594;87046890;87047594;87047594;87047594;87047594;87048049;87049762;87084164;87084164;87084164;87084164;87084164;87084164;87084164;87090070;87090070;87090070;87090070;87090070;87090070;87091829;870…	+;+;+;+;+;+;+;+;+;+;+;+;+;+;+;+;+;+;+;+;+;+;+;+;+;+;+;+;+;+;+;+;+;+;+;+;+;+;+;+;+;+;+;+;+;+;+;+;+;+;+;+;+;+;+;+;+;+;+;+;+;+;+;+;+;+;+;+;+;+;+;+;+;+;+;+;+;+;+;+;+;+;+;+;+;+;+;+;+;+;+;+;+;+;+;+;+;+;+;+;+;+;+;+;+;+;+	24	18.5278	4.64386	protein_coding	protein_coding
AFF3	chr2;chr2;chr2;chr2;chr2;chr2;chr2;chr2;chr2;chr2;chr2;chr2;chr2;chr2;chr2;chr2;chr2;chr2;chr2;chr2;chr2;chr2;chr2;chr2;chr2;chr2;chr2;chr2;chr2;chr2;chr2;chr2;chr2;chr2;chr2;chr2;chr2;chr2;chr2;chr2;chr2;chr2;chr2;chr2;chr2;chr2;chr2;chr2;chr2;chr2;chr2;chr2;chr2;chr2;chr2;chr2;chr2;chr2;chr2;chr2;chr2;chr2;chr2;chr2;chr2;chr2;chr2;chr2;chr2;chr2;chr2;chr2;chr2;chr2;chr2;chr2;chr2;chr2;chr2;chr2…	99545419;99547256;99551121;99554311;99554311;99554311;99554393;99554683;99554683;99554683;99554683;99558875;99558875;99558875;99558875;99560365;99560365;99560365;99560365;99565487;99565487;99565487;99565487;99568852;99568852;99568852;99568852;99578327;99578327;99578327;99578327;99582798;99582798;99582798;99587154;99587154;99587154;99593195;99593195;99593195;99601435;99601435;99601435;99630578;996…	99551595;99551595;99551595;99554534;99554534;99554534;99554486;99554732;99554732;99554732;99554732;99558968;99558968;99558968;99558968;99560436;99560436;99560436;99560436;99565623;99565623;99565623;99565623;99568915;99568915;99568915;99568915;99578370;99578451;99578451;99578451;99582999;99582999;99582999;99587278;99587278;99587278;99594289;99594289;99594289;99601621;99601621;99601621;99630682;996…	-;-;-;-;-;-;-;-;-;-;-;-;-;-;-;-;-;-;-;-;-;-;-;-;-;-;-;-;-;-;-;-;-;-;-;-;-;-;-;-;-;-;-;-;-;-;-;-;-;-;-;-;-;-;-;-;-;-;-;-;-;-;-;-;-;-;-;-;-;-;-;-;-;-;-;-;-;-;-;-;-;-;-;-;-;-;-;-;-;-;-;-;-;-;-;-;-;-;-;-;-;-;-;-;-;-;-;-;-;-;-;-;-;-;-;-;-;-;-;-;-;-;-;-;-;-;-;-	7	5.40394	3	protein_coding	protein_coding
AFF4	chr5;chr5;chr5;chr5;chr5;chr5;chr5;chr5;chr5;chr5;chr5;chr5;chr5;chr5;chr5;chr5;chr5;chr5;chr5;chr5;chr5;chr5;chr5;chr5;chr5;chr5;chr5;chr5;chr5;chr5;chr5;chr5;chr5;chr5;chr5;chr5;chr5;chr5;chr5;chr5;chr5;chr5;chr5;chr5;chr5;chr5;chr5;chr5;chr5;chr5;chr5;chr5;chr5;chr5;chr5;chr5;chr5;chr5;chr5;chr5;chr5;chr5;chr5;chr5;chr5;chr5;chr5;chr5;chr5;chr5;chr5;chr5;chr5;chr5;chr5;chr5	132875379;132883340;132885076;132886310;132887521;132887846;132888097;132889079;132891817;132892164;132893030;132893030;132896323;132896323;132896811;132897204;132897204;132898230;132898230;132898230;132898230;132898283;132899104;132899104;132899104;132899104;132899104;132899104;132899587;132899587;132899587;132899587;132899587;132899587;132900872;132902442;132902442;132902442;132902442;132902442…	132881186;132883560;132885119;132886403;132887592;132887982;132888160;132889173;132892404;132892404;132893118;132893118;132897240;132897240;132897240;132897240;132897240;132898392;132898392;132898392;132898392;132898392;132899141;132899141;132899141;132899141;132899141;132899141;132899641;132899641;132899641;132899641;132899641;132899641;132901082;132902487;132902487;132902487;132902487;132902487…	-;-;-;-;-;-;-;-;-;-;-;-;-;-;-;-;-;-;-;-;-;-;-;-;-;-;-;-;-;-;-;-;-;-;-;-;-;-;-;-;-;-;-;-;-;-;-;-;-;-;-;-;-;-;-;-;-;-;-;-;-;-;-;-;-;-;-;-;-;-;-;-;-;-;-;-	50	38.5996	5.67243	protein_coding	protein_coding
AFG3L1P	chr16;chr16;chr16;chr16;chr16;chr16;chr16;chr16;chr16;chr16;chr16;chr16;chr16;chr16;chr16;chr16;chr16;chr16;chr16;chr16;chr16;chr16;chr16;chr16;chr16;chr16;chr16;chr16;chr16;chr16;chr16;chr16;chr16;chr16;chr16;chr16;chr16;chr16;chr16;chr16;chr16;chr16;chr16;chr16;chr16;chr16;chr16;chr16;chr16;chr16;chr16;chr16;chr16;chr16;chr16;chr16;chr16;chr16;chr16;chr16;chr16;chr16;chr16;chr16;chr16;chr16;chr…	89972586;89972586;89972586;89972589;89972593;89972593;89972594;89972617;89972631;89972648;89977605;89977639;89977639;89977639;89977639;89977639;89977678;89977678;89977678;89977694;89977694;89977694;89978810;89978810;89978810;89978810;89978810;89978810;89978810;89978810;89978810;89979302;89979715;89980242;89980242;89980242;89980242;89980242;89980242;89980242;89980242;89980242;89980245;89981773;899…	89972765;89972765;89972765;89972765;89972765;89972765;89972765;89972765;89972765;89972765;89977802;89977802;89977802;89977955;89977802;89977802;89978517;89977802;89977802;89977802;89977802;89977802;89978878;89978878;89978878;89978878;89978878;89978878;89978878;89978878;89978878;89980336;89979870;89980336;89980336;89980336;89980336;89980336;89980336;89980336;89980336;89980336;89980336;89981918;899…	+;+;+;+;+;+;+;+;+;+;+;+;+;+;+;+;+;+;+;+;+;+;+;+;+;+;+;+;+;+;+;+;+;+;+;+;+;+;+;+;+;+;+;+;+;+;+;+;+;+;+;+;+;+;+;+;+;+;+;+;+;+;+;+;+;+;+;+;+;+;+;+;+;+;+;+;+;+;+;+;+;+;+;+;+;+;+;+;+;+;+;+;+;+;+;+;+;+;+;+;+;+;+;+;+;+;+;+;+;+;+;+;+;+;+	5	3.85996	2.58496	pseudogene	processed_pseudogene
AFG3L2	chr18;chr18;chr18;chr18;chr18;chr18;chr18;chr18;chr18;chr18;chr18;chr18;chr18;chr18;chr18;chr18;chr18;chr18;chr18;chr18;chr18;chr18;chr18;chr18;chr18;chr18	12328944;12337341;12340201;12340937;12344132;12348273;12348273;12351085;12351306;12353005;12356694;12358670;12358704;12358805;12359927;12359927;12359927;12363782;12363782;12366965;12366965;12367276;12370849;12371592;12376969;12376969	12329783;12337535;12340401;12344247;12344247;12348328;12348383;12351210;12351413;12353158;12356831;12358943;12358943;12358943;12360051;12360233;12360051;12363856;12363856;12367117;12367117;12367382;12370926;12371691;12377002;12377314	-;-;-;-;-;-;-;-;-;-;-;-;-;-;-;-;-;-;-;-;-;-;-;-;-;-	19	14.6678	4.32193	protein_coding	protein_coding
[truncated: 15,981 more rows]

## Sheet: lncRNA
Gene symbol	chr	start	end	strand	count	FPM	log2(FPM+1)	Big Category	kind
MALAT1	chr11;chr11;chr11;chr11;chr11;chr11;chr11;chr11;chr11;chr11;chr11;chr11;chr11;chr11;chr11;chr11;chr11;chr11;chr11;chr11;chr11;chr11;chr11;chr11;chr11;chr11;chr11;chr11;chr11;chr11;chr11;chr11;chr11;chr11;chr11;chr11;chr11;chr11;chr11;chr11	65497762;65497766;65498682;65498969;65499042;65499042;65499042;65499619;65499689;65500223;65500537;65500912;65501848;65501960;65502637;65502729;65502914;65503679;65503705;65503729;65504005;65504133;65504133;65504326;65504326;65504326;65504326;65504496;65504519;65504658;65504820;65504838;65505204;65505207;65505504;65505591;65506386;65506386;65506386;65506386	65506469;65497865;65498734;65499609;65499462;65499305;65499338;65499706;65499785;65500398;65500713;65500970;65502393;65502393;65503609;65503120;65503008;65503799;65503799;65503760;65504206;65504206;65504206;65504848;65504463;65504358;65504463;65504595;65505019;65504689;65504851;65505278;65505278;65505662;65505662;65505662;65506516;65506465;65506469;65506468	+;+;+;+;+;+;+;+;+;+;+;+;+;+;+;+;+;+;+;+;+;+;+;+;+;+;+;+;+;+;+;+;+;+;+;+;+;+;+;+	4532	3498.67	12.1463	long_noncoding	lincRNA
[truncated: 682 more rows]

## Sheet: rRNA
Gene symbol	chr	start	end	strand	count	FPM	log2(FPM+1)	Big Category	kind	Annotation
[truncated: 18 more rows]

[truncated: 1 more sheets: miRNA]
